# Supplementary material for: Comparative analysis of long noncoding RNA and mRNA expression provides insights into adaptation to hypoxia in Tibetan sheep
Source: Sci Rep. 2022 Apr 21;12:6597. doi: 10.1038/s41598-022-08625-y (PMC9023463; doi:10.1038/s41598-022-08625-y)
Supplement: Supplementary file 6 — Supplementary Table S1. [file 41598_2022_8625_MOESM6_ESM.xlsx]

## Sheet: LncRNA primer
Supplementary Table 1A.
#ID	FPr1(5'-3')	Tm	Size	RPr1(5'-3')	Tm	Size	PSize	Start	End	FPr2(5'-3')	Tm	Size	RPr2(5'-3')	Tm	Size	PSize	Start	End	FPr3(5'-3')	Tm	Size	RPr3(5'-3')	Tm	Size	PSize	Start	End
TCONS_00139593	CAGGGACCCAGAGTGTGAAT	59.962	20	TCCATGATCTGTGCATCCAT	59.882	20	172	10	181	CAGGGACCCAGAGTGTGAAT	59.962	20	GCCTCTGCACCAGAGCTTAC	60.164	20	251	10	260	CAAGGTGTGGAGAAAGGGAG	59.691	20	AGTTGGTGATGGACAGGGAG	59.962	20	278	185	462
TCONS_00015258	AGATTCCCTGGAGGAGGAAA	60.008	20	TGCTCAGTTGCGTTTGATTC	59.995	20	113	342	454	AAGATTCCCTGGAGGAGGAA	60.008	20	TGCTCAGTTGCGTTTGATTC	59.995	20	114	341	454	AGATTCCCTGGAGGAGGAAA	60.008	20	TTGCGTTTGATTCTTTGCAG	59.992	20	106	342	447
TCONS_00332125	CTTGCAGCCTCCGTATTCTC	59.978	20	TGCAAAGAGCTGGATGTGAC	59.992	20	135	298	432	TCTTGCAGCCTCCGTATTCT	59.978	20	TGCAAAGAGCTGGATGTGAC	59.992	20	136	297	432	CGCAGTAGATGAAGGGAAGC	59.978	20	AGAATACGGAGGCTGCAAGA	59.978	20	248	69	316
TCONS_00167571	AACAGGGGCCTATAAGCGTT	59.987	20	ACACTTTGGGTGAGAGGTGG	60.002	20	289	517	805	CCCACCACTCTTGGTGTCTT	60.002	20	AACGCTTATAGGCCCCTGTT	59.987	20	142	395	536	CTGTTTCCTGAGAAGGGCTG	59.982	20	AAGACACCAAGAGTGGTGGG	60.002	20	294	121	414
TCONS_00113924	GGAAGCTTGCCTTTGTCTTG	59.993	20	CATTCCCTTTTTGGCCTGTA	59.931	20	281	51	331	GGAAGCTTGCCTTTGTCTTG	59.993	20	ACCTAGACCTGCACCATTCG	60.134	20	132	51	182	GGAAGCTTGCCTTTGTCTTG	59.993	20	CCTAGACCTGCACCATTCGT	60.134	20	131	51	181
TCONS_00310188	ACTGGTATGTTTTCAGGCGG	59.993	20	CGACTCCAATGGGAACAACT	59.966	20	228	934	1161	AGGGCGGAGTTGGATAGTTT	59.962	20	GCCCTTTCAACACAGCTCTC	59.997	20	155	249	403	GCCTTGTAGATGGAGCTTGC	59.985	20	CTGGATATGACCAGCACCCT	59.95	20	246	1822	2067
TCONS_00377466	TTCTAACCCATCAGGTTGGC	59.933	20	CCGTTATGAGGAACATCGCT	60.096	20	217	821	1037	CTTAGGGGTGACTGTCGCAT	60.134	20	GCCAACCTGATGGGTTAGAA	59.933	20	105	736	840	CTTAGGGGTGACTGTCGCAT	60.134	20	TCAAACATTTGCCAACCTGA	60.088	20	115	736	850

## Sheet: Target gene primer
Supplementary Table 1B.
#ID	FPr1(5'-3')	Tm	Size	RPr1(5'-3')	Tm	Size	PSize	Start	End	FPr2(5'-3')	Tm	Size	RPr2(5'-3')	Tm	Size	PSize	Start	End	FPr3(5'-3')	Tm	Size	RPr3(5'-3')	Tm	Size	PSize	Start	End
ENSOARG00000002649	TCCTCTTGGCAGTGGACTCT	59.986	20	GTGCGTACATGGTGTTGGAG	60.032	20	147	7	153	CCTCTTGGCAGTGGACTCTC	59.986	20	GTGCGTACATGGTGTTGGAG	60.032	20	146	8	153	TCGAAAAATTGACCAGGAGG	60.044	20	GTGCGTACATGGTGTTGGAG	60.032	20	128	26	153
ENSOARG00000002974	ACGGGGAGCATAGGAAAGTT	59.962	20	CCTTGGTCACGTTGATGTTG	60.001	20	150	355	504	AGGAAAGTTGACGTGCTGCT	60.058	20	CCTTGGTCACGTTGATGTTG	60.001	20	139	366	504	ACGGGGAGCATAGGAAAGTT	59.962	20	TTTTCCTTGGTGTCCCAGAC	59.943	20	211	355	565
ENSOARG00000003231	CCTCCAAGAAAGACACGAGC	59.989	20	CTAAAGATGTCCGCTGCCTC	59.978	20	218	483	700	CTCCAAGAAAGACACGAGCC	59.989	20	CTAAAGATGTCCGCTGCCTC	59.978	20	217	484	700	TAACAAGCTGCTGCGAGAGA	60.035	20	GCTCGTGTCTTTCTTGGAGG	59.989	20	216	287	502
ENSOARG00000006342	TCCTCTGATGGTCAAGGTCC	60.048	20	AGACCAGAGTCGTTGGCTGT	59.907	20	276	89	364	TCCTCTGATGGTCAAGGTCC	60.048	20	TGTGAACACCACCTCTGCAT	60.162	20	259	89	347	AAGAAGGCTGCTGACGAGAC	59.751	20	AGACCAGAGTCGTTGGCTGT	59.907	20	206	159	364
ENSOARG00000006399	GTGTGAACATGTGGGCTGAC	60.013	20	ACCACCACCTTGTCTTCAGG	60.002	20	214	1798	2011	GTGTGAACATGTGGGCTGAC	60.013	20	CCACCACCTTGTCTTCAGGT	60.002	20	213	1798	2010	GTGTGAACATGTGGGCTGAC	60.013	20	CCACCTTGTCTTCAGGTGGT	60.002	20	210	1798	2007
ENSOARG00000007330	GCTGAGATCCCAGACTTTGC	59.957	20	AGTGCCCTGGTTCTGACTTG	60.298	20	178	306	483	TACTGGAACCAGCAGCAGTG	60.049	20	AGTGCCCTGGTTCTGACTTG	60.298	20	271	213	483	CTCCTGGGCCTCAAAGTGTA	60.246	20	GCTGGTTCCAGTAAGCCAAG	59.875	20	181	45	225
ENSOARG00000007403	AGAACCAGCCCTTCCTCATT	60.074	20	GCTTCCATTACCTTCTTGCG	59.845	20	220	1027	1246	GAGGCAGGTGTGCTCATGTA	59.862	20	AGGAGATGGTGACGAAGTGG	60.112	20	142	546	687	ACAGCACCAGTGATGACAGC	59.905	20	GCTTCCATTACCTTCTTGCG	59.845	20	172	1075	1246
ENSOARG00000007421	CTTCGAGAACTCCAACAGCC	59.989	20	GAAACAGCACAGCATGGAAA	59.847	20	282	15	296	CTTCGAGAACTCCAACAGCC	59.989	20	GAAGGAAGAGATGGTGGCAG	59.803	20	146	15	160	CTTCGAGAACTCCAACAGCC	59.989	20	CAGAAGGAAGAGATGGTGGC	59.803	20	148	15	162
ENSOARG00000010493	CTCCTGGGTCACTGGTGTTT	60.002	20	GCAGGCACTCTGTCTTCTCC	60.143	20	270	91	360	CTCCTGGGTCACTGGTGTTT	60.002	20	CCTTCTTCTTGTTTCGGCAC	59.853	20	252	91	342	TCTCTGCCTCGGAAGTCAGT	60.135	20	CGAACCTCAGCTCTTCCTTG	60.126	20	117	43	159
ENSOARG00000014538	GTGGTCAACTCCGTCCTGTT	60.009	20	AGATCAAAAGGAGCCAAGCA	59.955	20	164	210	373	GTGGTCAACTCCGTCCTGTT	60.009	20	GATCAAAAGGAGCCAAGCAG	59.955	20	163	210	372	GTGGTCAACTCCGTCCTGTT	60.009	20	GCTCCGTCTGGTTTTGTAGC	59.882	20	196	210	405
ENSOARG00000019447	CTGGTGCAGGTCATAGCTCA	60.008	20	GGTGTCTTCTCTCCAGTCGC	59.993	20	171	2954	3124	TGGTGCAGGTCATAGCTCAG	60.008	20	GGTGTCTTCTCTCCAGTCGC	59.993	20	170	2955	3124	ACCTCTGAGATCAGCGCATT	59.981	20	AAGGCTCCTCGAACACTTCA	59.989	20	196	2057	2252
ENSOARG00000019450	TGGAGATTTCCAAAACCCAG	59.903	20	AGCCACAGAATCTCGCATCT	59.981	20	209	277	485	AGGCCTGCAGACTGTTTGAT	59.874	20	TCTGCTGCTTTGAGCTTTGA	60.011	20	106	64	169	AGGCTGCGTTGACCATTTAC	60.14	20	GAAGTGTGCGTCGTTGAAGA	60.032	20	203	793	995
ENSOARG00000019475	GAGACTGCGAGGATGCCTAC	59.981	20	TGATGTGCTTCTGCTGGAAC	59.992	20	279	154	432	GAGACTGCGAGGATGCCTAC	59.981	20	GCCAAGGTTATCCACAGCAT	59.962	20	203	154	356	GAGACTGCGAGGATGCCTAC	59.981	20	TCTTGCGTAGTGACCTGTCG	60.049	20	236	154	389

## Sheet: mRNA primer
Supplementary Table 1C.
#ID	FPr1(5'-3')	Tm	Size	RPr1(5'-3')	Tm	Size	PSize	Start	End	FPr2(5'-3')	Tm	Size	RPr2(5'-3')	Tm	Size	PSize	Start	End	FPr3(5'-3')	Tm	Size	RPr3(5'-3')	Tm	Size	PSize	Start	End
ENSOARG00000000317	AATGGCACAGTTGTCACCAA	60.008	20	CGACGTGTCCTCAAGACAGA	60.022	20	128	688	815	TGCCCGATCCCTACTACATC	59.917	20	TTGGTGACAACTGTGCCATT	60.008	20	233	475	707	CCCCAGAGAGTGAAAAACCA	60.081	20	CGACGTGTCCTCAAGACAGA	60.022	20	192	624	815
ENSOARG00000001783	ACCAGCCCTGACCTACAATG	59.989	20	CCCTTCGGATTCTCCTTTTC	60.011	20	229	204	432	ACCAGCCCTGACCTACAATG	59.989	20	TCCCTTCGGATTCTCCTTTT	60.011	20	230	204	433	ACCAGCCCTGACCTACAATG	59.989	20	TTCCCTTCGGATTCTCCTTT	60.011	20	231	204	434
ENSOARG00000002655	AGCACTATGCTCCTGGCACT	60.043	20	TCAGTGCCTTTTCCTTGCTT	59.993	20	126	1342	1467	AGCACTATGCTCCTGGCACT	60.043	20	AGTGCCTTTTCCTTGCTTGA	59.993	20	124	1342	1465	AGCACTATGCTCCTGGCACT	60.043	20	GTGCCTTTTCCTTGCTTGAG	59.993	20	123	1342	1464
ENSOARG00000005252	CTTTCTCAGCAGGAAAACGG	59.986	20	TGGGTCAACCACAGATTTCA	59.935	20	113	1279	1391	CCATATGGTGACCCATGACA	60.048	20	TTTCCTGCTGAGAAAGGCAT	59.955	20	195	1100	1294	CCATATGGTGACCCATGACA	60.048	20	TGGGTCAACCACAGATTTCA	59.935	20	292	1100	1391
ENSOARG00000006119	GCAGCTGGCTCAGGACTATC	60.127	20	TGAAAGAATCCTTCCATCCG	60.006	20	105	122	226	GCAGCTGGCTCAGGACTATC	60.127	20	AAGAATCCTTCCATCCGCTT	60.039	20	102	122	223	GCAGCTGGCTCAGGACTATC	60.127	20	AAAGAATCCTTCCATCCGCT	60.039	20	103	122	224
ENSOARG00000007592	GAAGTTTGACCCAGAGCTGC	59.997	20	GAAAGACGTCAGGCAGAAGG	59.989	20	110	1043	1152	TTTGACCCAGAGCTGCTTTT	59.993	20	GAAAGACGTCAGGCAGAAGG	59.989	20	106	1047	1152	GAAGTTTGACCCAGAGCTGC	59.997	20	TCTACTGCGGCTGGAAGATT	59.978	20	258	1043	1300
ENSOARG00000007707	ACTGAATGTCCGTGTGGTCA	60.005	20	TTCAAAGAGGACGGAGCACT	59.989	20	108	2786	2893	CACTGAATGTCCGTGTGGTC	60.005	20	TTCAAAGAGGACGGAGCACT	59.989	20	109	2785	2893	ACTGAATGTCCGTGTGGTCA	60.005	20	CTTCAAAGAGGACGGAGCAC	59.989	20	109	2786	2894
ENSOARG00000008009	TTTCGGGGTCGACACTTTAC	59.971	20	CGGTCACCATCACTGATACG	59.984	20	161	2103	2263	CTGGACAGGGAAGCTGAAAG	59.982	20	GTAAAGTGTCGACCCCGAAA	59.971	20	239	1884	2122	CCCGGAAGTCTCATTTTTGA	60.044	20	CGGTCACCATCACTGATACG	59.984	20	206	2058	2263
ENSOARG00000008263	TCCAGACTGCAGACAAATGC	59.992	20	CAAACCAGGAGGCATTGATT	59.933	20	171	516	686	TGCCAGTGAATGCTTCTGTC	59.992	20	ACTTGCTGAATGTGTGCTGG	59.905	20	102	179	280	TCCAGACTGCAGACAAATGC	59.992	20	GTGAAGAAGGCAAACCAGGA	60.232	20	181	516	696
ENSOARG00000008620	ACCGGGAATCCTCCAAATAC	60.017	20	AGGGGCACAGCTCTGACTAA	60.012	20	239	1297	1535	TTAGTCAGAGCTGTGCCCCT	60.012	20	CGCGATTCAAGTTCTTAGCC	59.982	20	240	1516	1755	CAGAGAAGGCTGACAGGGAC	59.986	20	CCTTGTGGAGAGCCAAAGAG	59.982	20	226	712	937
ENSOARG00000008811	GAAGACTCCTGTGGCATGGT	60.12	20	TGTTGTCACTTGGGAAGCAG	59.873	20	175	99	273	AAGACTCCTGTGGCATGGTC	60.12	20	TGTTGTCACTTGGGAAGCAG	59.873	20	174	100	273	GAAGACTCCTGTGGCATGGT	60.12	20	TTGTCACTTGGGAAGCAGTG	59.873	20	173	99	271
ENSOARG00000009104	TCTGCCTCAGTCATGGTCAG	59.98	20	CCTTGAACGGCAGGTACATT	59.993	20	284	1281	1564	CTCTGCCTCAGTCATGGTCA	59.98	20	CCTTGAACGGCAGGTACATT	59.993	20	285	1280	1564	CTGTCTGTAGGGGCCATCAT	59.95	20	CCTTGAACGGCAGGTACATT	59.993	20	230	1335	1564
ENSOARG00000010400	GACCTCACCAGTGGGACAGT	60.006	20	TGATGGGAATCCTTGGAGAG	60.003	20	104	2931	3034	GACCTCACCAGTGGGACAGT	60.006	20	CTGATGGGAATCCTTGGAGA	60.003	20	105	2931	3035	ACTCACAGAACGGTTCACCC	60.009	20	CTGATGGGAATCCTTGGAGA	60.003	20	130	2906	3035
ENSOARG00000010493	CTCCTGGGTCACTGGTGTTT	60.002	20	GCAGGCACTCTGTCTTCTCC	60.143	20	270	91	360	CTCCTGGGTCACTGGTGTTT	60.002	20	CCTTCTTCTTGTTTCGGCAC	59.853	20	252	91	342	TCTCTGCCTCGGAAGTCAGT	60.135	20	CGAACCTCAGCTCTTCCTTG	60.126	20	117	43	159
ENSOARG00000010659	AGAACATTCTGGCTGCTGGT	59.874	20	AAGGTGCATTCTGCTTCCTG	60.397	20	233	9	241	AGAACATTCTGGCTGCTGGT	59.874	20	GAAGGTGCATTCTGCTTCCT	59.434	20	234	9	242	AGAACATTCTGGCTGCTGGT	59.874	20	GATGCTGGAGTCGAAGCAG	59.672	19	183	9	191
ENSOARG00000014659	TCCTGGTCATCCCTCAGTTC	60.048	20	TCAGCAACCAGAACATCAGC	59.992	20	275	201	475	GCCTCTCAGACGGTATCAGC	59.981	20	CCCTTGAATTTTTGCCTTCA	60.046	20	240	2202	2441	TGGTAACCGCCTTAAACGAC	59.996	20	CTCCCCATCGGTCAGTAAGA	60.065	20	286	1109	1394
ENSOARG00000014870	CCTCAACAGGAGGAGACTGC	59.986	20	TTCCATGGGTGTATTTCCGT	60.051	20	173	649	821	TTGGGGCATTTTTCTTTCTG	60.046	20	CCCTCATGACTGTTTCCGTT	59.966	20	119	32	150	TGCTTCCGGGGTTATTACTG	59.953	20	TTCCATGGGTGTATTTCCGT	60.051	20	131	691	821
ENSOARG00000017094	AGTGGACCAGGTGAAACGTC	60.009	20	CTGGTCTTCTCCAAACTCGC	59.989	20	145	311	455	GCTTCTCCCACTGGACTCTG	59.986	20	AGACGTTTCACCTGGTCCAC	60.009	20	129	203	331	GCTTCTCCCACTGGACTCTG	59.986	20	CTGGTCTTCTCCAAACTCGC	59.989	20	253	203	455
ENSOARG00000020380	TTCCAGGTCCAGCTGAAATC	60.195	20	TCCTTAGAGGCACAGATGGG	60.21	20	152	102	253	TTCCAGGTCCAGCTGAAATC	60.195	20	AGGCAACATTCACACACAGC	59.758	20	223	102	324	TCCAGTACCAAGGCTTCCAG	60.246	20	TCCTTAGAGGCACAGATGGG	60.21	20	166	88	253
ENSOARG00000020776	CACGTGGTACCCCAGTCTCT	60.026	20	ATCCTCTCCGCAGAATAGCA	59.939	20	250	930	1179	CACGTGGTACCCCAGTCTCT	60.026	20	GAATGTTGTAGGAGGGCCAA	59.933	20	271	930	1200	TGCTATTCTGCGGAGAGGAT	59.939	20	GATCACGCCGGAAGATTTTA	60.038	20	152	1160	1311
