# Supplementary material for: Comparative analysis of long noncoding RNA and mRNA expression provides insights into adaptation to hypoxia in Tibetan sheep
Source: Sci Rep. 2022 Apr 21;12:6597. doi: 10.1038/s41598-022-08625-y (PMC9023463; doi:10.1038/s41598-022-08625-y)
Supplement: Supplementary file 7 — Supplementary Table S2. [file 41598_2022_8625_MOESM7_ESM.xlsx]

## Sheet: haematological parameters
Supplementary Table S2A.
Sheep populations		HB	AW	GJ	WT	HS
Altitude（m）		4468	4452	3851	3620	-67
Sample size		20	33	30	28	35
Body temperature（℃）	Mean±SD	38.52±1.67a	39.09±0.34a	39.60±0.45a	39.32±0.43a	38.79±0.68a
Breath（times/min）	Mean±SD	34.38±2.53c	34.68±2.70c	47.02±2.90b	49.60±3.05a	20.53±3.20d
Pulse (times / minute)	Mean±SD	66.97±2.76c	74.03±2.37b	91.87±4.00a	88.49±3.32a	76.57±4.75b
Sample size		14	16	10	10	10
Red blood cell count（RBC）（1012/L）	Mean±SD	10.50±1.64a	9.30±1.60ab	5.51±1.45c	5.49±1.60c	8.13±0.88c
Hematocrit（HCT ）（﹪）	Mean±SD	34.91±3.60a	34.08±3.20a	22.12±7.55bc	22.00±3.71bc	26.49±3.22b
Mean corpuscular volume（MCV）（fL）	Mean±SD	33.99±3.35b	30.06±2.10c	44.37±1.01a	44.32±0.83a	32.84±1.46b
Mean cellular haemoglobin contents（MCH）（pg）	Mean±SD	11.04±0.65b	10.79±0.80b	25.60±6.60a	24.09±5.20a	10.83±0.41b
Mean corpuscular hemoglobin concentration（MCHC）（g/L）	Mean±SD	313.00±13.63b	313.01±10.52b	577.40±58.90a	557.65±76.65a	317.17±5.34b
Haemoglobin contents（HGB）（g/L）	Mean±SD	140.29±14.70a	144.10±13.00a	125.96±14.60b	128.40±8.50b	66.10±9.20c
Platelets（PLT）（109/L）	Mean±SD	371.85±12.81b	380.78±10.50b	449.60±21.41a	434.00±31.95a	286.17±16.58c
Coefficient of variation of mean RBC Volume distribution width（RDW-CV）（﹪）	Mean±SD	10.59±0.20c	10.37±0.67c	13.81±0.52b	13.61±0.72b	17.07±0.80a
White blood cell count（WBC）（109/L)	Mean±SD	143.81±21.74a	141.46±16.20a	82.05±19.92b	86.41±11.76b	71.20±10.80c
NOTE: Means with different lowercase letter superscripts within the same row differed significantly (P< 0.05).

## Sheet: serum biochemical parameters
Supplementary Table S2B.
Sheep populations		HB	AW	GJ	WT	HS
Altitude（m）		4468	4452	3851	3620	-67
Sample size		14	16	10	10	10
Alanine aminotransferase（ALT）（IU/L）	Mean±SD	13.50±1.52c	14.31±1.46c	19.20±6.69b	19.30±6.22b	45.24±3.73a
Aspartate aminotransferase（AST）（IU/L）	Mean±SD	150.00±25.74a	147.41±25.40a	145.33±23.46a	145.45±20.82a	101.22±18.93b
Total protein（TP）（g/L）	Mean±SD	72.10±3.35a	78.80±5.71a	78.87±6.30a	74.60±11.29a	47.20±4.40b
Albumin（ALB）（g/L）	Mean±SD	34.07±4.04a	33.21±2.21a	31.04±1.63a	31.99±2.20a	26.50±3.42b
Globulin（GLO）（g/L）	Mean±SD	35.75±1.90b	39.34±2.01b	47.83±5.20a	52.58±9.63a	18.40±2.73c
Alkaline phosphatase（ALP）（IU/L）	Mean±SD	364.21±127.10a	381.50±147.41a	452.80±163.61a	417.40±153.32a	121.67±45.21b
Lactate dehydrogenase（LDH）（IU/L）	Mean±SD	722.50±33.28a	675.23±48.56b	580.10±53.57c	556.20±68.37c	425.33±41.32d
Cholinesterase（PCHE）（IU/L））	Mean±SD	51.20±14.11c	59.16±15.42c	98.18±14.70b	96.90±12.76b	112.17±4.15a
Glucose（GLU）（mmol/L）	Mean±SD	3.50±0.31b	3.68±0.27b	4.01±0.47a	3.88±0.40a	4.06±0.32a
Total cholesterol（CHOL）（mmol/L）	Mean±SD	2.80±0.39a	2.70±0.26a	2.51±0.69b	2.19±0.43c	1.87±0.25d
Total calcium（CA）（mmol/L）	Mean±SD	3.10±0.11a	3.07±0.12a	2.52±0.10c	2.56±0.10c	2.76±0.12b
NOTE: Means with different lowercase letter superscripts within the same row differed significantly (P< 0.05).

## Sheet: Blood gas indices
Supplementary Table S2C.
Sheep populations		HB	AW	GJ	WT	HS
Altitude（m）		4468	4452	3851	3620	-67
Sample size		9	9	16	20	10
Blood pH	Mean±SD	7.38±0.02a	7.43±0.04a	7.35±0.06a	7.30±0.04ab	7.23±0.05c
Partial pressure of carbon dioxide（PCO2）（kPa）	Mean±SD	4.08±0.43c	4.27±0.04c	4.62±0.36b	4.88±0.50b	6.45±0.82a
Oxygen partial pressure（PO2）（kPa）	Mean±SD	3.52±0.44c	3.59±0.38c	3.97±0.43b	4.43±0.52b	5.58±0.58a
Oxygen saturation（O2S）（﹪）	Mean±SD	45.22±6.85c	45.67±8.22c	55.36±5.87b	58.56±6.72b	77.60±6.88a
Bicarbonate（HCO3-）（mmol/L）	Mean±SD	18.70±1.33b	19.20±1.97b	19.60±2.52b	20.38±3.75b	25.48±2.24a
Standard bicarbonate（SBC）（mmol/L）	Mean±SD	18.08±1.44b	18.78±1.86b	19.82±2.32b	19.78±2.46b	25.33±1.64a
Total carbon dioxide（TCO2）（mmol/L）	Mean±SD	23.51±1.45b	23.38±2.02b	22.50±2.52c	21.08±2.62c	26.68±2.25a
Base excess（BE）（mmol/L）	Mean±SD	-3.48±1.96b	-4.70±2.32b	-4.93±2.68b	-4.64±2.65b	0.62±0.10a
Standard base excess（SBE）（mmol/L）	Mean±SD	-4.66±1.93b	-5.98±2.47b	-6.39±3.90b	-6.08±2.88b	0.49±0.22a
NOTE: Means with different lowercase letter superscripts within the same row differed significantly (P< 0.05).

## Sheet: Lung tissue structure
Supplementary Table S2D.
Sheep populations		HB		AW		GJ		WT		HS
Altitude（m）		4468		4452		3851		3620		-67
Sample size		7		8		6		7		5
Small bronchi（µm）	Mean±SD	42.66±12.02a		42.49±7.70a		39.95±7.88a		38.36±6.40a		36.50±9.53a
Bronchioles（µm）	Mean±SD	20.55±5.59a		20.59±4.90a		19.67±5.03a		19.28±4.53a		18.85±4.71a
Terminal bronchioles（µm）	Mean±SD	29.13±13.70a		29.09±12.56a		26.94±6.93a		25.93±7.50a		17.38±6.03b
The number of alveolar counted per unit area (MAN)（n）	Mean±SD	24.97±4.43a		24.17±2.33a		21.28±3.65a		21.46±3.15a		17.71±3.56b
Alveolar septum thickness（µm）	Mean±SD	2.44±0.79a		2.40±0.52a		2.18±0.43ab		2.00±0.58ab		1.63±0.49b
The number of vessel in per unit area（n）		12	69	24	49	23	50	25	48	6	35
Vascular diameter（µm）		25-100	<25	25-100	<25	25-100	<25	25-100	<25	25-100	<25
Pulmonary artery diameter（µm）	Mean±SD	47.04±19.52a	11.32±4.95c	47.47±10.58a	11.39±3.86c	44.32±16.41a	15.71±4.32a	43.27±12.60a	15.38±5.84a	39.62±18.42a	13.43±5.04b
Intima-media thickness（µm）	Mean±SD	11.83±6.92a	3.43±1.51b	11.53±3.80Aa	3.63±1.66ab	5.70±2.95b	3.14±0.92b	5.67±3.08b	3.25±0.47b	7.32±3.91b	3.54±1.60a
Intima-media thickness/diameter（﹪）	Mean±SD	25.11±3.21a	30.09±9.70a	23.64±3.51Aa	31.87±6.53a	12.87±5.17c	19.75±8.11c	13.10±3.76c	21.13±9.40c	18.43±4.73b	26.12±10.11b
NOTE: Means with different lowercase letter superscripts within the same row differed significantly (P< 0.05).
