# Supplementary material for: Comparative analysis of long noncoding RNA and mRNA expression provides insights into adaptation to hypoxia in Tibetan sheep
Source: Sci Rep. 2022 Apr 21;12:6597. doi: 10.1038/s41598-022-08625-y (PMC9023463; doi:10.1038/s41598-022-08625-y)
Supplement: Supplementary file 8 — Supplementary Table S3. [file 41598_2022_8625_MOESM8_ESM.xlsx]

## Sheet: Table S3
Supplementary Table S3. Statistics of clean reads of liver and lung tissue samples from five sheep populations.
Sample ID	Clean bases	GC(%)	Q30(%)	Clean Reads	Mapped Reads	Mapped Ratio	Uniq Mapped Reads	Uniq Mapped Ratio
L01	12306318964	48.65	85.08	97722196	80451519	0.8232	77605018	0.7941
L02	13478424845	47.74	85.1	107031540	88783970	0.8295	85477721	0.7986
L03	12588449549	48.19	85.07	99955864	81878322	0.8191	78807199	0.7884
L04	14440981144	48.4	85.19	114666292	93939714	0.8192	90790495	0.7918
L05	12662802528	48.34	85.29	100539890	82070776	0.8163	79220926	0.788
L06	11545761822	49.63	85.08	91663978	75737546	0.8263	73349600	0.8002
L07	12970967022	48.85	85.03	102977534	84272228	0.8184	81140235	0.7879
L08	12173151850	48.53	85.8	96652784	79952952	0.8272	77201232	0.7987
L09	11778077879	48.05	85.59	93515088	77597638	0.8298	74930535	0.8013
L10	12072050900	48.58	85.09	95849192	79222642	0.8265	76634367	0.7995
L11	11476129031	48.83	85.01	91129632	74519016	0.8177	71557459	0.7852
L12	11086280302	49.23	85.04	88031272	72017082	0.8181	69398214	0.7883
L13	12544131285	49.72	85.22	99614762	81546245	0.8186	78742879	0.7905
L14	12625578619	48.73	85.39	100242048	82608725	0.8241	79675518	0.7948
L15	13278409092	49.17	85.24	105436608	86182795	0.8174	83071290	0.7879
L16	11978368164	50.61	92.55	95066414	78868541	0.8296	75105912	0.9523
L17	12507244848	49.25	92.57	99263848	82811214	0.8343	79321945	0.9579
L18	11729649204	50.1	92.7	93092454	76669319	0.8236	73294602	0.956
L19	12705180012	49.81	93.29	100834762	84342799	0.8364	80764503	0.9576
L20	13619085228	51.14	93.23	108087978	87294245	0.8076	83479897	0.9563
L21	12400625160	50.78	95.6	98417660	83741108	0.8509	72663210	0.8677
L22	14542258752	51.66	91.77	115414752	93039961	0.8061	88332935	0.9494
L23	11485575612	50.58	90.92	91155362	72482532	0.7952	69176751	0.9544
L24	12030474456	49.48	92.19	95479956	77400876	0.8107	73837563	0.954
L25	12703029696	53.98	93.53	100817696	81138833	0.8048	76287998	0.9402
L26	10461589992	47.39	94.37	83028492	68748454	0.828	65644888	0.9549
L27	13678627536	51.16	94.11	108560536	89232034	0.822	84742703	0.9497
L28	15648877692	51.31	93.89	124197442	101396004	0.8164	96359174	0.9503
L29	11594035908	50.58	92.52	92016158	71820740	0.7805	68794846	0.9579
L30	13537164816	50.99	94.1	107437816	89962040	0.8373	85462979	0.95
Note: Sample ID is consistent with Table 1
