# Supplementary material for: Comparative analysis of long noncoding RNA and mRNA expression provides insights into adaptation to hypoxia in Tibetan sheep
Source: Sci Rep. 2022 Apr 21;12:6597. doi: 10.1038/s41598-022-08625-y (PMC9023463; doi:10.1038/s41598-022-08625-y)
Supplement: Supplementary file 9 — Supplementary Table S4. [file 41598_2022_8625_MOESM9_ESM.xlsx]

## Sheet: Liver_lncRNA
Supplementary Table S4A.
#ID	L01	L02	L03	L04	L05	L06	L07	L08	L09	L10	L11	L12	L13	L14	L15
TCONS_00000015	0.043172	0.0137481	0.0134933	0	0.0138112	0	0	0	0.0148888	0	0.0943492	0.0148111	0.0148449	0.0150401	0
TCONS_00000047	1.46353	2.13541	0.823363	2.44222	2.22181	2.68266	1.84552	2.02345	1.37653	1.28132	1.97722	1.83493	2.82731	1.77987	1.86548
TCONS_00000048	0.0552276	0.896947	0.362487	0	0	0.420211	1.42269	0.442064	0.971365	1.66208	1.81044	0	1.65216	0.5772	0.586627
TCONS_00000061	0	0.0186424	0	0	0	0	0.09667	0	0	0	0.51175	0.241006	0	0	0
TCONS_00000062	1.8435	0.456136	0.559603	2.49357	1.26013	0.290121	1.53743	0.597146	0.41165	1.63648	1.82602	2.08847	0.875602	1.01186	0.718466
TCONS_00000068	3.98014	2.85182	6.60868	2.43826	11.6188	4.25865	3.61486	4.56309	3.68895	3.66004	3.80551	7.16874	2.22396	3.29315	3.25886
TCONS_00000084	0	0.142172	0.210856	0	0	0.0660511	0.0425955	0	0	0.318483	0	0.449283	0.822155	0	0
TCONS_00000085	0	0	0	0	0	0	0	0	0	0	0	0	0.132254	0.154607	0.199034
TCONS_00000086	3.28057	0.459306	0.291691	1.3167	0.882113	0.295873	0.770558	1.01867	0.299911	3.43283	0	0.465713	0.335495	3.31039	2.11781
TCONS_00000087	0.0981247	0.121866	0.30362	0	0.150677	0.11199	0	0.215993	0.0304563	0.738271	0	0.0504958	0	0.0717872	0
TCONS_00000088	0	0	0	0	0.0223129	0	0	0	0	0.0233229	0	0	0.431694	0.29158	0
TCONS_00000089	0.116616	0.467918	0.0874755	0	0.022384	0	0	0.11668	0.0723914	0.0467944	0	0.192037	0	0	0.619348
TCONS_00000094	0.0806988	0.209259	0.129715	0.174633	0.143834	0.0986808	0.1028	0.126882	0.0477097	0.323819	0	0.118652	0	0.27712	0.293891
TCONS_00000095	0	0	0	0	0	0	0	0	0	0	0.196169	0	0	0	0
TCONS_00000096	1.28827	1.6783	1.37266	0.857225	1.70205	1.94928	1.58308	1.72423	1.28093	1.54412	0.420486	1.19677	1.40661	1.88848	1.08406
TCONS_00000097	1.65839	1.27628	1.33901	1.32996	1.3175	1.48965	0.794173	1.67774	0.905557	2.33836	0.100675	1.47926	1.94834	2.57096	1.77133
TCONS_00000098	0.432795	0	0.363091	0.111635	0.360713	0.162484	0.564222	0.512802	0.106052	0.491296	0	0.949489	0.505201	1.09511	0.483911
TCONS_00000102	0.356959	0.82246	0.689089	0.168392	0.483648	0.35947	1.72675	0.96642	0.8038	0.0842568	0.0917773	0	0.54151	0.241397	0.111518
TCONS_00000103	0.629025	0.380594	0.629122	0.766019	0.482956	1.13669	1.08027	1.3007	0.108466	0.462748	1.23722	1.38112	1.34102	0.328706	0.712694
TCONS_00000104	0	0	0	0.479411	0.263671	0	0	0	0	0.757915	0.475325	0.235634	0	0	0
TCONS_00000105	0.400184	0.480625	0.300185	0.0101883	0.318229	0	0	0.0114401	0.461354	0	0	0	0	0.107549	0.449366
TCONS_00000106	0.138864	0.180044	0.223209	0.176767	0.295103	0.509422	0.471721	0.466444	0.543896	0.27861	0.43354	0.285843	0.552527	0.642724	0.347683
TCONS_00000122	0	0	0	0	0	0	0	0	0	0	0	0	0	0	0
TCONS_00000124	0.466507	1.21266	0.376383	0.13534	0.468546	1.58903	1.28989	0.13026	1.0551	0.533288	0.78242	0.413141	0.626722	0.680317	0.645334
TCONS_00000192	4.00761	3.00544	3.25754	3.4126	3.91186	2.28956	2.91365	2.88762	2.40572	2.4561	0.14946	2.11162	2.25754	2.25863	1.96136
TCONS_00000228	0.0472107	0.0902053	0.0442668	0.0420677	0	0	0.0467758	0.188947	0.0976894	0.142081	0.103175	0	0	0.542754	0.150442
TCONS_00000316	0	0	0	0	0	0	0	0	0	0	0	0	0	0	0
TCONS_00000317	0	0	0	0	0	0	0	0	0	0	0	0	0	0	0
TCONS_00000318	0.381791	0.162108	0.417648	0.3969	0.264634	0.181558	0.420305	0.191	0.351116	0.723448	0	0.436605	0.284442	0.0665035	0.0450598
TCONS_00000319	0	0	0	0	0	0	0	0	0	0	0	0	0	0	0
TCONS_00000320	0	0	0	0	0	0	0	0	0	0	0	0	0	0	0
TCONS_00000321	0	0	0	0	0	0	0	0	0	0	0	0	0	0	0
TCONS_00000322	0	0	0	0	0	0	0	0	0	0	0	0	0	0	0
TCONS_00000323	0	0	0	0	0	0	0	0	0	0	0	0	0	0	0
TCONS_00000324	0	0	0	0	0	0	0	0	0	0	0	0	0	0	0
TCONS_00000325	0	0	0	0	0	0	0	0	0	0	0	0	0	0	0
TCONS_00000326	0	0	0	0	0	0	0	0	0	0	0	0	0	0	0
TCONS_00000327	0	0	0	0	0	0	0	0	0	0	0	0	0	0	0
TCONS_00000328	0	0	0	0	0	0	0	0	0	0	0	0	0	0	0
TCONS_00000329	0	0	0	0	0	0	0	0	0	0	0	0	0	0	0
TCONS_00000330	0	0	0	0	0	0	0	0	0	0	0	0	0	0	0
TCONS_00000331	0	0	0	0	0	0	0	0	0	0	0	0	0	0	0
TCONS_00000332	0	0	0	0	0	0	0	0	0	0	0	0	0	0	0
TCONS_00000388	0.262223	0	0.184404	0	0.0314579	0	0	0.524734	0.339123	0	0	0.438561	0	0.102771	0
TCONS_00000389	0.262223	0	0.184404	0	0.0314579	0	0	0	0	0	0	0.438561	0	0.102771	0
TCONS_00000390	0	0	0	0	0	0	0	0	0	0	0	0	0	0	0
TCONS_00000391	0	0	0	0	0	0	0	0	0	0	0	0	0	0	0
TCONS_00000392	0	0	0	0.117699	0.278891	0	0.785226	0	0	0.132507	0	0	0	0.138049	0
TCONS_00000393	0	0	0	0	0	0	0	0	0	0	0	0	0	0	0
TCONS_00000394	0	0	0	0	0	0	4.39409	0	0	2.8535	0	0.0314794	0	0	0
TCONS_00000395	0	0	0	0	0	0	0	0	0	0	0	0	0	0	0
TCONS_00000406	0	0	0	0	0	0	0	0	0	0	0	0	0	0	0
TCONS_00000407	0	0	0	0	0	0	0	0	0	0	0	0	0	0	0
TCONS_00000408	0	0	0	0	0	0	0	0	0	0	0	0	0	0	0
TCONS_00000409	0	0	0	0	0	0	0	0	0	0	0	0	0	0	0
TCONS_00000410	0	0	0	0	0	0.114918	0	0	0	0	0	0	0	0	0
TCONS_00000411	0	0	0	0	0	0	0	0	0	0	0	0	0.155803	0	0
TCONS_00000412	0	0	0	0	0	0	0.354457	0	0	0	0	0	0	0	0
TCONS_00000413	0	0	0	0	0	0	0	0	0	0	0	0	0	0	0
TCONS_00000414	0	0	0	0	0	0	0	0	0	0	0	0	0	0	0
TCONS_00000415	0	0	0	0.232046	0	0	0.64504	0	0	0.13062	0	0	0.134318	0	0.0553225
TCONS_00000416	0	0	0	0	0	0	0	0	0	0	0	0	0	0	0
TCONS_00000417	0	0	0	0	0	0	0	0	0	0	0	0	0	0	0
TCONS_00000439	0	0	0	0	0	0	0	0	0	0	0	0	0	0	0
TCONS_00000465	0	0.0364585	1.07349	1.02016	0	1.30665	0.642786	0	0	0.53597	0	0.628439	0	0.877464	1.66198
TCONS_00000510	0	0	0	0	0.235572	0.160497	0	0	0	0	0	0	0	0	0
TCONS_00000513	0.253629	0	0.660593	0	0	0.0089342	0	0	0	0.00942345	0	0.0386724	0	0	0
TCONS_00000514	1.71739	1.32819	1.18856	0.856243	1.93602	0.635208	1.35721	1.17965	2.93319	0.731523	3.85749	1.45894	1.43415	1.15386	0.875912
TCONS_00000515	0	0	0	0	0	0	0	0	0	0	0	0	0	0	0
TCONS_00000516	0	0	0	0	0	0	0	0	0	0	0	0	0	0	0
TCONS_00000517	0	0	0	0	0	0	0	0	0	0	0	0	0	0	0
TCONS_00000518	0	0.261463	0	0.0391396	0	0	0.133907	0.060852	0	0	0	0	0	0.201284	0
TCONS_00000612	17.9122	19.1659	27.1095	11.6421	15.2291	15.092	16.0351	15.5605	19.2516	15.0094	18.2373	19.9754	17.4994	10.968	11.7739
TCONS_00000613	0.372327	0.218894	0.778785	0.47213	0	0.599273	0.212825	0.38686	0.592637	1.03433	0	0.574807	0.531803	0.419063	0.289009
TCONS_00000614	0	0.0761606	0	0	0.369798	0	0.631888	0.172822	1.47088	0.23992	0.348445	0.970917	0	0	0
TCONS_00000636	1.7442	1.90101	1.61241	1.36813	1.9451	1.21496	1.70379	1.9418	2.08415	1.54026	5.50298	1.68138	1.50783	1.45063	1.8005
TCONS_00001118	0.291685	0	0.287172	0.168942	0.433906	0.29129	0.187849	0.393992	0.286692	0.248719	0	0.0600414	0.19558	0.167667	0.154914
TCONS_00001119	0	0	0.0887484	0	0.0227097	0	0	0	0.14689	0.0474753	0.0517128	0	0	0.173113	0.125672
TCONS_00001120	0.0543054	0.363164	0	0.0725844	0	0	0.295929	0.0543353	0	0	0.0593402	0	0.0840295	0.0283781	0
TCONS_00001121	0	0.558874	0	0	0	0	0	0	0.0648474	0	0	0.172024	0.323282	0	0
TCONS_00001122	0	0	0	0.0359256	0	0	0	0	0	0	0	0	0.207952	0	0
TCONS_00001204	0	0.0491452	0.144704	0.229192	0.0493707	0.146778	0.152905	0.102941	0.266114	0.825687	0.562116	0.158835	0.159198	0.0537638	0.218568
TCONS_00001423	0.52624	1.06693	1.74892	0.463703	0.931534	1.02325	1.76115	1.08816	1.89349	3.02668	0.511137	2.40116	1.05554	0.910537	0.925409
TCONS_00001424	0	0	0	0	0	0	0	0	0	0	0	0	0	0	0
TCONS_00001440	0.68872	2.71412	0.887941	3.14518	4.70953	5.24027	3.75307	0	0	0	0	8.4175	4.26276	9.0875	2.74335
TCONS_00001447	0	0	0.248001	0	2.28458	0.419261	0	0	0	0	0	0	0	1.29001	0
TCONS_00001448	0	0	0	0	0	0	0.176298	0	0	0.0892507	0	0	0	1.76669	0
TCONS_00001452	1.97377	0.36108	1.49631	2.0207	1.33003	0.678999	1.12343	0.630274	1.91174	3.03324	0	4.58154	3.37902	2.58953	2.14115
TCONS_00001453	0	0	0	0	0	0	0	0	0	0	0	0	0	0	0
TCONS_00001454	0	0	0	0	0	0	0	0	0	0	0	0	0	0	0
TCONS_00001554	0	0.200744	0	0.187236	0.141165	0	0.0624573	0.126145	0.195659	0.0210793	0.137765	0.129759	0.195083	0.24157	0.200877
TCONS_00001555	0.233232	0	0.109344	0	0.089536	0.0443649	0	0.023336	0	0.0935888	0	0	0.0962377	0.292509	0.173417
TCONS_00001572	0.888484	0.0943125	0.277694	0.351865	0.56847	0.516406	0.0978112	0.0493874	0.153206	0.346618	0	0.203209	0.254592	0.515878	0.734026
TCONS_00001580	0.506966	0	0.37528	0.61817	1.10114	0	0.581606	0.18688	0.414089	0.401506	0.933	0.604163	0.247722	0.557732	0.595184
TCONS_00001581	0.152982	0.535889	0	0	0	0.484999	0.176835	0.48471	0	0	0	0	0.657548	0	0.243747
TCONS_00001586	0	0	0	0	0	0	0	0	0	0	0	0	0	0	0
TCONS_00002018	0	0	0	0	0	0	0	0	0	0	0	0	0.0205405	0	0
TCONS_00002028	0.345611	0.101594	0	0.0947575	0.0765447	0	0.263406	0.1064	0	0.506727	0	0.218898	0.246822	0.0277853	0
TCONS_00002029	0	0.0665009	0.0326343	0	0	0.0993066	0.103452	0.139295	0.0360092	0.314235	0	0.214928	0	0.291002	0.0739388
TCONS_00002040	0	0	0	0	0	0	0	0	0	0	0	0	0	0	0
TCONS_00002041	0	0	0	0	0	0	0	0	0	0	0	0	0	0	0
TCONS_00002049	0.163017	0.224955	0.101901	0.532615	0.730112	0.155044	0.287139	0	0.262359	0.254387	0	0.0932109	0.205532	0.151444	0.115438
TCONS_00002423	12.9768	5.5196	6.98953	7.71417	19.9407	13.7288	9.28177	5.19721	16.2544	10.3668	0.0398311	8.19736	8.5357	14.4005	6.3499
TCONS_00002424	0	0	0	0.306172	0	0.388071	0.106387	0	0.0444369	0.150803	0	0.110513	0	0	0
TCONS_00002426	0	0	0	0	0	0	0	0	0.470036	0.748736	0	0.166994	0	0.373068	0
TCONS_00002429	0.65227	0.155786	0	0	0.417336	0	0.376986	0	0	0.545283	0	0	0.644824	0	0
TCONS_00002433	0.217222	0.103761	0.254596	0.290338	0.72966	0.878038	0.10761	0.543353	0	0	0	0.223568	0	0.45405	0.749882
TCONS_00002434	3.05758	0.954792	1.47197	2.17553	1.94024	1.30644	2.75813	2.13692	1.37868	4.62381	0.229386	1.33391	1.14395	1.72656	2.27828
TCONS_00002435	0.133169	0.114501	0.0499462	0.272924	0.0639033	0.11399	0.197914	0.253161	0.165334	0.146951	0.0291032	0.20559	0.178585	0.250523	0.0848715
TCONS_00002603	0	0.613622	0.0860359	0	0	0	0	0	0	0	0	0	0	0	0.146197
TCONS_00002604	0	0.708468	0.0818046	0	0	0	0	0	0.0451322	0	0.0953335	0	0	0	0.602364
TCONS_00002605	0	0.32258	0.0593629	0	0	0	0	0	0	0	0.0922405	0	0	0	0.156913
TCONS_00002675	0.0704044	0.117706	0.132029	0.0313674	0.101354	0.083701	0.418535	0.0704431	0.218524	0.653307	0	0.0181153	0.363134	0.44149	0.149567
TCONS_00002769	0	0.194578	0	0	0	0	0.14414	0	0	0	0.317936	0.0598922	0	0	0
TCONS_00002770	0	0.121669	0	0	0	0.0807512	0.126183	0.0212376	0.417252	0.660093	0.41749	0	0.065688	0.0221839	0
TCONS_00002902	5.63459	0	0	0	0	0	0	0	0	0	0	0	0	0	5.82961
TCONS_00002910	0.527715	0.504152	0.0659746	0.125394	0.101293	0.468444	0.418284	0.105601	0.218392	0.0705853	0	0.398298	0.290333	0.147075	0.149477
TCONS_00002914	0.605055	2.72264	0.065777	1.38302	0.3198	0.525421	0.251956	0.236891	0.235883	0.642161	1.47561	0.947635	0.904571	0.531549	1.16429
TCONS_00002915	0	0	0	0	0.0462799	0.321042	0	0	0	0	0	0	0.0994879	0	0
TCONS_00002916	0.237278	0.417097	0.614052	0.701948	0.409901	0.803394	1.025	0.522299	0.432064	0.218988	0.954139	0.1856	0.636397	0.72412	0
TCONS_00002945	0	0	0	0	0	0	0	0	0	0	1.36978	0	0	0	0
TCONS_00003043	0.0273302	0	0.025626	0	0	0	0	0	0	0.0548338	0.358369	0	0	0.0285636	0
TCONS_00003051	0.0368647	0.0352187	0	0.0656977	0.0707605	0.105185	0.109576	0.036885	0	0.147927	0	0	0.418313	0.346756	0.156631
TCONS_00003148	0.132048	0.105126	0.103178	0.137274	0.147852	0.125589	0.261663	0.220201	0.204927	0.0662334	0.288581	0.135906	0.0681081	0.345018	0.116884
TCONS_00003149	0.589416	0.531224	0.239835	0.495479	0.704432	0.465393	0.804359	0.389451	0.793912	0.435097	0.704823	0.881339	0.309747	0.371934	0.200817
TCONS_00003150	0	0	0	0	0	0	0	0	0	0	0	0	0	0	0
TCONS_00003151	0	0	0.135933	0	0.07288	0	0	0.0759797	0.092851	0	0.784523	0	0	0.34632	0.0513299
TCONS_00003152	0.215225	0.082246	0.201805	0.172602	0.144591	0.163759	0.0213243	0.0861374	0.133605	0.0863632	0.376287	0	0	0.269926	0.342918
TCONS_00003153	0	0.154495	0.101088	0.0480332	0.0517346	0.0512688	0	0.053935	0.0557711	0	0.353419	0	0.500463	0.169014	0
TCONS_00003154	0.730447	0.237407	0	0.395894	0.108407	0.286483	0.0746103	0.39933	0.132447	0.128423	1.25074	0	0.403941	0.220366	0.39194
TCONS_00003155	0	0.107864	0.310978	0	0.209944	0	0	0.105907	0.131414	0	0.693972	0.0508391	0	0.10325	0.0674593
TCONS_00003228	0.890532	0.068749	0.236162	1.20231	1.41582	0.496208	1.1497	1.42203	0.939968	0.207548	0	0.157387	1.54963	0.620481	1.33767
TCONS_00003280	0.494906	0.257089	0.678668	0.259084	0.546223	0.400095	0.493413	0.826329	0.688048	0.524403	0.824706	0.0509365	0	0.287715	0.285844
TCONS_00003317	0.0357613	0.0170823	0.150891	0.414253	0.0514818	0	0.124012	0.143124	0	0.322873	0	0.018403	0.0737803	0.130813	0.113957
TCONS_00003332	0.920873	0.377038	0.185025	0.46889	0.694407	0.250238	0.912391	0.131626	0.340267	0.197956	0	0	0.746383	0.412471	0.838416
TCONS_00003388	0.138199	0.0792171	0.0518327	0.0492578	0.0530537	0.315456	0.0821558	0.0553101	0.0857896	0.0554551	0	0.455158	0.0855371	0.0866617	0.0587181
TCONS_00003416	0.263225	0.502943	0.888521	0.422191	0.8084	0.600841	0.834562	0.737435	0.599138	0.158436	0	0.975295	1.90074	1.98075	1.45391
TCONS_00003417	0	0.136711	0	0.11592	0.124853	0	0	0.286359	0	0	0	0	0.603892	0.271925	0
TCONS_00003418	0.59499	0	0.272141	0	0.111421	0	0.287566	0.421078	0.195185	0.640552	0	0.298719	0.254491	0.409506	0
TCONS_00003419	0.0806353	0	0	0	0.103184	0	0	0	0	0	0	0	0.0970441	0.0983201	0
TCONS_00003420	0	0.193323	0.0892898	0.116674	0.217058	0.283031	0	0	0.172417	0	0.234127	0	0.147351	0.970372	1.11266
TCONS_00003422	0	0.047618	0	0	0	0	0.296307	0	0	0	0	0	0	0	0
TCONS_00003424	0.326742	0.130063	0	0.169836	0.26132	0.880488	0.458621	0.381408	0.225367	0.355093	0.0595058	0.364312	0.786464	0.882176	0.462754
TCONS_00003440	0.104797	0.0385068	0	0	0	0	0	0	0	0	0.281878	0.0995619	0.0997893	0.0337005	0.154129
TCONS_00003441	0	0.0385068	0.0831451	0	0	0	0	0	0	0	0	0.0995619	0	0.0337005	0
TCONS_00003442	0	0.097096	0	0	0	0	0.201396	0	0.0525759	0.101957	0	0	0.0524212	0	0
TCONS_00003443	0.124474	0	0	0	0	0	0	0	0	0	0	0	0	0	0
TCONS_00003444	0.024012	0	0	0	0.253496	0.0228375	0.214117	0.0961008	0	0.0240882	0	0.0247135	0.2477	0.0752869	0.255055
TCONS_00003445	0	0	0	0.0534937	0	0.0407837	0	0	0.0976036	0	0	0	0	0	0.0364386
TCONS_00003446	0	0	0.0908327	0	0.150186	0	0.051682	0.171485	0.0462582	0.142033	0	0.076695	0.15374	0.132397	0.0316612
TCONS_00003447	0	0	0	0.131905	0	0.122018	0	0	0	0	0.0647021	0	0	0	0
TCONS_00003448	0	0	0	0	0	0	0	0	0.162507	0	0	0	0	0.154503	0
TCONS_00003449	0.0906977	0.126033	0	0.0440823	0.0870454	0.0862616	0.187894	0.263993	0.0170613	0.157157	1.63976	0.0339445	0.0765497	0.16373	0.14013
TCONS_00003481	6.04625	5.16896	3.58963	2.73786	4.94184	3.10367	3.3312	3.90113	8.21402	4.30107	11.2223	1.52664	2.81253	3.86086	2.73099
TCONS_00003486	0	0.0636985	0	0	0	0	0.0660615	0.0667123	0	0.535098	0	0	0	0	0
TCONS_00003487	0	1.17686	0.724063	1.9496	0	0	0	1.60047	1.54082	0	3.93778	0	0	2.32511	2.48027
TCONS_00003495	1.73415	0.723724	1.42062	0.935276	1.20882	0.946195	1.2389	1.37895	2.21911	1.10788	2.91221	0.958163	0.772047	1.345	1.42514
TCONS_00003545	0.137636	0.0438302	0.0430179	0	0	0	0.0454561	0.0918079	0	0	0	0	0.473269	0	0
TCONS_00003557	0.230841	0.352854	0	0.411388	0.132927	0.0878201	0.0457429	0.277161	0.143298	0.0463146	0	0.047517	0.0476255	0.337762	0.686558
TCONS_00003569	0.0541046	0.310133	0.253655	0.0482107	0.259629	0.102917	0.107213	0	0.111955	0.162829	0.118242	0.111371	0.167438	0.735103	0.17241
TCONS_00003611	0	0	0	0	0	0	0	0	0	0	0.501565	0	0	0	0
TCONS_00003698	0.189822	0.0362693	0.24918	0.202973	0.145743	0.469399	0.526607	0.0759707	0.0392785	0.418934	3.56765	0.42981	0.195814	0.158711	0.645214
TCONS_00003748	0.241172	0.109138	0.595088	0.588146	0.499466	0.229376	0.201221	0.317506	0.40711	0.611209	0.610283	0.522563	0.824917	0.344918	0.48538
TCONS_00003750	33.829	34.3749	29.5825	37.6656	40.7302	26.5143	28.5828	32.7496	33.6243	33.7669	83.7082	20.8513	32.2192	46.2954	44.0254
TCONS_00003795	0.447734	0.427742	0.314862	0.39896	0.644556	0.479064	0.499061	0.671971	0.810654	0.673732	0.244622	0.460815	1.32787	0.818895	1.54565
TCONS_00003898	0.113697	0.168965	0.118452	0.0225136	0.145491	0.0961207	0.150199	0.0884795	0.0914916	0.0760384	0.71782	0.0650103	0.104254	0.184843	0.0939313
TCONS_00003934	2.03472	3.45118	4.17947	1.57491	1.78729	0.623199	2.22953	1.82018	3.55912	1.70386	4.50325	2.96377	1.02279	1.77512	1.56601
TCONS_00003938	0	0.0541232	0	0.0841355	0	0.0718425	0	0	0.0781516	0.0757767	0.453972	0	0	0.039473	0
TCONS_00003939	0.219713	0	0.0686708	0	0.0234295	0	0.072563	0.170982	0	0	0.266759	0.150755	0.0251831	0	0
TCONS_00003956	10.0217	7.06389	4.75568	3.48486	10.6738	6.39308	12.5933	9.17121	9.04086	12.9346	0	9.55975	7.43833	4.02353	2.66126
TCONS_00003995	0.0274971	1.42292	0.923872	0.0898394	0.0263898	0.143837	0.0454063	0.0183415	0.151727	0.0505712	0	0.070751	0.0330925	0.057476	0.0778863
TCONS_00004007	0	0.0566066	0.500018	0	0	0	0.293533	0.177855	0.429122	0.237761	0	0.121967	0.122245	0.185779	0
TCONS_00004008	0	0	0	0	0	0	0	0.0400822	0.0414467	0	0.175097	0	0	0.0837361	0
TCONS_00004009	0.306343	0.302106	0.148254	0.299388	0.218134	0.319556	0.362268	0.365837	0.0817926	0	0.0647894	0.254269	0.112134	0.371809	0.115464
TCONS_00004010	0	0.0756541	0.204193	0.158768	0.228003	0.216536	0	0	0.256034	0.546159	0.346128	0	0.234858	0	0.126174
TCONS_00004050	0.0399872	0.0764034	0	0	0	0.418345	0.316951	0	0.165485	0.0802281	0.262167	0.493865	0	0.334334	0.169898
TCONS_00004099	0	0	0	0	0.163325	0	0	0	0.0176068	0	0.892588	0	0	0	0
TCONS_00004100	0	0.125077	0.210444	0	0.179501	0	0.018531	0	0	0.0375252	3.0656	0.0384994	0.0964683	0	0.0198666
TCONS_00004101	0.412262	0	0	0.275514	0.593491	1.47037	0.612697	0.309367	0.213266	0.516963	3.60388	0.95469	0.425276	0.215434	0.656858
TCONS_00004180	0.172349	0.178375	0.0673343	0.0767871	0.151625	0.0409798	0.0853808	0.0718516	0.0297191	0.417832	0	0.162602	0.0148158	0.25518	0.10679
TCONS_00004201	0	0	0	0	0	0	0	0	0	0.0176888	0.42389	0	0	0	0
TCONS_00004202	0.0715663	0	0.268415	0	0	0	0	0.112523	0.433682	0.102562	0.312806	0	0	0	0
TCONS_00004203	0.141614	0.239361	0	0.0873606	0	0	0.291413	0.239787	0	0	0.214261	0	0	0.182161	0
TCONS_00004204	0	0.0216857	0	0	0.0871405	0.0539724	0	0	0	0	0	0.105131	0.0585393	0	0.192889
TCONS_00004220	0.634348	0.0432874	0.0849704	0.484495	0.130458	0.0430944	0.13468	0	0.140637	0.0454543	0.0990229	0.139903	0.327186	0.473554	0.288773
TCONS_00004288	0.093666	0.0447418	0	0.146059	0.0224735	0.0890847	0.185606	0.234294	0.218043	0.211417	0.460575	0.120503	0.265712	0.0978931	0.149238
TCONS_00004290	0.0556687	0.212732	0	1.48813	0.427416	0.487102	0	0.0779791	0.149748	0.312734	0	0.217721	0.126337	0.209452	0.295657
TCONS_00004291	0.730711	0	0.559977	4.81447	0.0944039	0.935539	0.480334	0.231988	0.58881	0.296031	0	0	0	0	0.537343
TCONS_00004292	0	0.0938827	0	0	0.28294	0	0	0	0	0	0	0.173386	0.1593	0	0
TCONS_00004293	0	3.0628	0.0843531	3.06804	0.266869	0	0	0	0	0.0164088	0	1.70031	0	0.205141	0
TCONS_00004294	0.283405	0.29852	0.163528	0.951851	0.244096	0.179695	0.0791984	0.145416	0.135329	0.145797	0.269977	0.291685	0.1949	0.0987315	0.208407
TCONS_00004295	2.64693	5.60537	2.08891	6.56472	1.48186	3.02096	1.35498	0.772445	1.23234	0.685959	0	2.86047	0.34131	1.26793	2.29611
TCONS_00004361	0	0	0	0	0	0	0.826685	0	0	0	0	0	0	0	0
TCONS_00004362	0	0	0	0	0	0	0.837943	0	0.0640248	1.11743	0	0	0.595806	0.237144	0.679231
TCONS_00004363	0	0	0	0	0	0	1.39146	0.0986085	0	2.05149	0	0	2.6433	1.03002	2.09369
TCONS_00004364	0	0	0	0	0	0	0	0	0	0	0	0	0	0	0
TCONS_00004365	0	0	0	0	0	0	0	0	0	1.31893	0	0	1.14211	0.723205	0
TCONS_00004366	0	0	0	0.0163832	0	0.0349736	0	0	0	0.442666	0	0	0.208631	0.269022	0.507772
TCONS_00004367	0.274698	0.0874775	0.0286188	0	0.0585858	0	0.635059	0.213772	0	1.6228	0	0.157069	0.787137	1.05268	0
TCONS_00004439	0.632498	0.100709	0.593059	0	0.944266	0	0.243706	1.44148	0.981585	0.0352503	0	0.253158	0	0.367246	0
TCONS_00004440	0	0	0	0	0.30077	0.0298062	0	0	0	0	0	0	0	0	0
TCONS_00004445	0	0.487956	0.626272	0.420113	0.188536	0.186839	0.0778551	0	0	0.118242	0	0.202186	0	0.16425	0.166933
TCONS_00004446	0	0	0.380014	0	0	0.256975	0.356936	0.090113	0.0465903	0.0903492	0	1.25138	0.371626	0.188256	0.0478327
TCONS_00004447	0	0.369268	0.0329477	0.125244	0.101171	0.10026	0	0.0351581	0.07271	0.0705006	0	0.180827	0.289984	0	0
TCONS_00004448	0.289808	0.47463	0.271737	0	0.278138	0	0	0	0	0.124598	0	0.0426107	0.0854161	0.0432696	0.791574
TCONS_00004480	0.858096	0	0.178798	0	0	0	0	0	0	0	1.66694	0	0	0	0
TCONS_00004544	0.553375	0.834736	0.764649	0.648806	0.195665	3.35176	2.25082	1.54447	2.16958	1.60696	0.190952	0.929253	0.450665	1.09582	0.866224
TCONS_00004545	7.41522	10.564	6.34295	17.388	9.11426	13.4864	9.92479	11.7147	3.36486	5.74219	0.852917	7.23019	10.1991	5.84639	7.04735
TCONS_00004548	0	0	0.083931	0	0.085908	0.0851344	0	0.268685	0.277832	0.448983	0	0	0	0.187105	0.475401
TCONS_00004549	0.500352	0	0	0.139327	0.540229	0.832789	1.7351	1.28286	2.68542	1.53719	0	0.901198	0.322592	1.79758	1.09617
TCONS_00004562	0.834469	0	0.541686	0.257388	0	0.488403	1.08118	0.578027	0.597705	1.54545	0	1.12311	0.629054	0	0.204548
TCONS_00004563	0.16631	0.0953306	0.093564	0.0296386	0	0	0.263646	0.499205	0.0344133	0.100103	0	0.0342338	0.17156	0	0.0706619
TCONS_00004564	0	0.160158	0	0	0.22525	0	0	0	0	0	0	0	0	0.73588	0.391757
TCONS_00004565	0	0	0	0.20818	0	0	0.264547	1.06861	0	0	0	0	0	0	0
TCONS_00004648	1.2314	1.04923	0.889363	1.30484	0.638816	0.759676	1.10464	1.33197	1.22237	0.584265	8.32794	1.14749	0.703796	1.23479	0.777723
TCONS_00004669	0.105101	0.225918	0.197095	0.210716	0.201737	0.524792	0	0.131448	0.0271847	0	0	0.0270429	0.0271047	0.027461	0.0279096
TCONS_00004670	0	0.146887	0.0180206	0.0342508	0.0922256	0.0548371	0.171378	0.0769185	0.0596528	0.0385601	0.756033	0.0395611	0.0594772	0.180778	0.0816579
TCONS_00004818	0	0	0	0	0	0	0	0	0	0.0243277	0	0	0	0	0
TCONS_00004852	0.328883	0.314198	0.231282	0.439584	0.197275	0.195498	0.122195	0.246798	0.1276	0.164963	0.808594	0.634672	0.212041	0.343726	0.218337
TCONS_00004853	0.707282	0.311862	0.612166	0.630234	0.783232	0.465708	0.161716	0.598799	0.281447	0.54579	0.356703	0.783942	0.729609	0.511755	1.04023
TCONS_00004855	0	0.140169	0	0.130737	0	0.0697718	0.290737	0	0.151798	0.294371	0	0	0	0.230012	0
TCONS_00004877	0.937183	0.874515	0.429154	0.524359	0.585684	0.497494	0.496667	0.479753	0.924522	0.699651	0.285788	0.358907	1.03422	0.956699	0.879723
TCONS_00004890	0.165104	0.0901326	0.110578	0.399322	0.0679095	0.0224327	0.0934763	0.117996	0.341638	0.307595	0.0515462	0.145652	0.0729926	0.197206	0.0751602
TCONS_00004941	0.217198	0.134265	0.0958374	0.136615	0.147142	0.109363	0.164563	0.230101	0.251153	0.256338	0.753888	0.0657481	0.224054	0.320471	0.0407131
TCONS_00004942	0.190069	0.127107	0.0891086	0.101618	0.218898	0.072309	0.131823	0.171156	0.117989	0.190672	0.45692	0.0391244	0.0784275	0.238376	0.0201891
TCONS_00004943	0.108853	0.0623956	0.0612394	0.0678966	0.0731288	0.0724703	0.150991	0.16337	0.202717	0.229317	0.404414	0.0896267	0.145976	0.170649	0.0924991
TCONS_00004944	0.176196	0.0841645	0.0619536	0.294379	0.676404	0.146631	0.152752	0.26444	0.0683606	0.353511	0	0.045336	0.227198	0.299241	0.21055
TCONS_00004968	3.51655	2.71281	3.66239	2.74913	2.05831	2.25059	4.00648	3.26673	3.04325	2.48802	25.0586	2.33681	2.78092	2.66722	2.82532
TCONS_00004969	1.02221	0.507064	0	0	0	0	0	0	0	0.907132	3.56575	0	1.01392	1.00671	0
TCONS_00004970	0	0	0	0.771242	0	0.130963	0	0.0393639	0	0	0	0	0	0	0
TCONS_00004971	0	0	0.708029	0	0.915419	0	0.334703	0.854941	1.95313	0.458493	0	0.756724	0	0	1.24534
TCONS_00004986	0.155833	0.0496249	0	0	0.0249263	0.0741055	0.128665	0.0779593	0.349324	0.182382	0	0.160386	0	0	0.0275876
TCONS_00004987	0.32843	0.247709	0.156677	0.179699	0.315205	0.230165	0.14843	0.219074	0.453064	0.219648	1.64959	0.836168	0.392292	0.457669	0.238693
TCONS_00005060	0.40685	0	0.0847736	0.38267	0.433852	0	0.761417	0.497535	0.187081	0.385467	0	0	0.0932651	0	0
TCONS_00005067	0.8141	0.494932	0.346971	0.725416	0	0.668698	0.659947	1.07372	0.459424	0.965171	0.808708	1.02831	1.6796	2.2818	1.53294
TCONS_00005132	0.378625	0.389543	0.163853	0.259522	0.223617	0.415507	0.259711	0.145705	0.241064	0.204522	0.891107	0.0899277	0.390577	0.426151	0.0928097
TCONS_00005135	0.0213498	0	0	0	0	0	0	0	0	0	0.466585	0	0	0	0
TCONS_00005186	0	0	0	0	0	0	0	0	0	0	1.62289	0	0	0	0
TCONS_00005279	0.073776	0.0881022	1.02034	0.0328696	0.0177013	0.0175419	0	0	0.0190824	0	0	0	0	0.905989	3.97702
TCONS_00005368	0.661299	1.33949	1.28418	0.88228	0.915588	0.237147	0.458288	0.437493	0.639323	0.58727	1.13722	0.650866	0.678446	0.804446	0.475965
TCONS_00005395	0.0278106	0	0	0	0	0	0	0	0	0	0.607779	0	0	0	0
TCONS_00005396	0	0	0	0	0	0	0	0	0	0	0.45762	0	0.015429	0	0
TCONS_00005404	0	0.0647307	0	0	0.390165	0	0	0	0	0	0	0	0.0349474	0	0
TCONS_00005406	0.109321	0	0.051252	1.50988	0.603281	0	0.676961	0.164071	0.113104	2.2756	0	1.46269	0	0.114254	0.0580602
TCONS_00005422	0.672244	0.267595	0.393954	0.174712	0.537644	0.106561	0.360778	0.672614	0.753471	0.758674	0	0.778369	0.924619	0.96605	1.07109
TCONS_00005423	0	0	0	0.199201	0	0.0141746	0	0.134206	0	0.388722	0.325707	0	0	0	0.174136
TCONS_00005424	0.352465	0.29081	0.225332	0	0.0615039	0.152375	0.0634943	0	0.149181	0	0	0.19787	0.247903	0.184186	0.0340353
TCONS_00005425	0.184479	0.323109	0.432439	0.0273971	0	0.175456	0.274169	0	0.0954319	0	0.268776	0.221513	0.253736	0.032134	0
TCONS_00005447	0	0	0	0	0	0	0	0	0	0	0.248422	0	0	0	0
TCONS_00005495	0.0621897	0	0.0971864	0.157009	0	0.29574	0	0.16593	0	0.311935	0	0	0	0.0974944	0.132116
TCONS_00005496	0	0	0	0.151847	0	0	0	0	0	0	0	0.288877	0	0	0
TCONS_00005497	0	0	0	0	0	0.180834	0	0	0	0	0	0.0308982	0.0722605	0	0
TCONS_00005498	0	0	0	0	0	0.343927	0	0	0	0	0	0	0	0	0
TCONS_00005499	0	0.0786759	0	0.377392	0.451638	0	0.442942	0.376678	0.0121719	0.448478	0	0.653855	0.0485443	0.270504	0.46237
TCONS_00005500	0	0	0.0729932	0.663942	0.608373	0.0528856	0	0	0.0920478	0.635911	0	0	0	0.0348688	0
TCONS_00005501	0.444842	0	0	0	0	0.0528856	0	0	0.0920478	0	0	0	0	0.0348688	0
TCONS_00005502	0.168286	0	0	0	0.129208	0.170726	0	0	0	0	0	0	0.405063	0	0
TCONS_00005557	7.02348	7.20169	5.55115	7.47072	6.77594	5.91053	9.47269	7.98394	6.84808	6.97198	19.93	6.69882	7.77624	5.45729	5.93702
TCONS_00005558	88.1786	32.5191	60.6001	74.7815	96.808	86.238	78.4263	53.5088	77.4929	56.1512	6.89388	81.921	124.184	123.976	96.8582
TCONS_00005559	4.52148	4.16329	3.76538	2.79639	2.19825	4.11643	4.59772	3.12511	2.26205	4.25233	4.74565	5.58735	5.61546	4.15038	4.83431
TCONS_00005564	0.76129	0.139865	0.521637	0.843599	0.983545	0.482703	1.54724	1.23045	0.323134	1.14556	0.533251	1.84833	0.825594	1.18327	0.912314
TCONS_00005565	0.391169	0.224222	0.104794	0	0	0.106296	0.0110733	0.156554	0.173446	0.156964	0	0.264564	0	0.116806	0
TCONS_00005658	0	0	0	0	0	0.0125344	0	0	0	0	3.97465	0	0	0	0
TCONS_00005694	1.27264	1.01318	0.278432	0.4536	0.28499	1.17004	0.462335	0.254667	0.351116	1.23412	0.0927084	0.523927	1.18153	1.8621	1.93757
TCONS_00005703	33.3673	55.8139	25.6083	20.1567	39.0894	29.2507	32.7659	35.6431	31.758	21.2037	83.5617	66.7289	32.6444	36.9829	35.632
TCONS_00005742	2.21897	1.49878	1.28547	0.944544	1.49887	1.22325	1.51237	1.20201	2.77101	1.65178	2.71813	1.77467	1.19554	1.04877	1.26106
TCONS_00005779	6.62731	5.14426	4.27217	2.21451	3.57774	0	0	4.14435	1.71417	6.09431	19.3113	4.26308	2.42126	4.4733	6.4529
TCONS_00005795	0.338044	0.104484	0.177128	0.540422	0.391226	0.434984	0.157614	0.149219	0.267451	0.14961	0.1521	0.133028	0.256408	0.363691	0.274583
TCONS_00005797	0.0311389	0.178491	0	0.166481	0	0.14808	0	0.0311561	0	0	0.0680519	0.0320487	0	0.878695	2.38146
TCONS_00005885	12.9042	10.8246	6.98432	9.81581	7.75296	9.27965	10.0828	9.86721	9.87749	11.3665	37.3724	17.7083	13.0951	12.2805	17.6072
TCONS_00006022	0.329412	0	0	0.125797	0.225819	0	0.0466254	0.329593	0	0	0.0514219	0	0	0	0
TCONS_00006084	0	0.393351	0.140386	0	0.0718463	0.177998	0	0	0.038726	0.0375492	0	0	0	0	0
TCONS_00006111	0	0.0927484	0.0455148	0.0576717	0.015529	0.0769457	0	0.0971367	0.0837029	0.129855	0.884035	0.0499598	0	0.0676431	0.0859349
TCONS_00006112	0.0759881	0	0	0	0	0	0.150576	0	0	0	0.929972	0	0.0940641	0	0
TCONS_00006117	0.0309851	0	0	0	0.267636	0	0	0	0	0	0	0	0.0958896	0.0107945	0.307182
TCONS_00006118	0.0733232	0.0280197	0.0825013	0	0	0	0.0435887	0	0	0	0.0961455	0.120745	0.484082	0.68969	0.529611
TCONS_00006119	0	0	0	0	0	0	0.0103612	0.177876	0.0432779	0.0419628	0	0	0	0	0.133296
TCONS_00006120	0	0	0	0.333026	0.0978244	0.0161573	0	0.186973	0.123033	0.136337	0	0	0	0	0.469166
TCONS_00006121	0.173427	0	0	0	0	0	0	0	0	0	0	0.337155	0.139146	0.0201393	0.716388
TCONS_00006122	0.144665	0.0460686	0	0	0.246826	0	0.0159259	0	0	0	0	0	0	0.218391	0.614654
TCONS_00006123	0.0319548	0	0	0	0	0.136763	0	0	0	0	0.0349175	0	0.0824088	0.517652	0.101827
TCONS_00006124	2.45972	2.58487	0.576585	0.767118	0.472133	4.21094	3.41188	2.58412	2.41761	3.82466	0	3.92395	0.761208	3.08487	4.70288
TCONS_00006125	1.78022	0	1.4408	0	0.782329	3.42195	1.24396	0.778104	2.03572	3.79733	0.0614297	1.39828	0.985867	3.64279	0.0199048
TCONS_00006126	0.768553	1.3073	0	0.985487	0	0	2.46086	0.693954	0	0.0188047	0.0614494	0.636664	0	0	5.49548
TCONS_00006127	1.04135	0.803071	0.458796	0.346568	0.54185	0.727894	1.71545	0.539789	1.25912	1.66137	0	1.39459	0.375329	1.40304	1.98568
TCONS_00006145	1.89279	1.29162	1.01415	2.16848	1.49218	2.57173	2.07629	1.08219	2.308	2.37349	0	1.18277	2.092	1.48366	1.07706
TCONS_00006251	2.57983	1.42526	0.537547	0.545673	0.450171	0.167294	1.35549	1.62306	0.754903	1.85605	0	1.0661	2.90992	2.1107	1.81302
TCONS_00006253	0	0	0	0	0	0	0	0	0	0	0.58508	0	0	0	0
TCONS_00006255	0.0939164	0	0	0	0	0	0.0310171	0.0313227	0	0	0.478911	0.0322201	0	0	0
TCONS_00006268	0.100894	0.203489	0.0420459	0.0599357	0.0215181	0	0.0777507	0.246767	0.150781	0.68601	0	0.484597	0.150337	0.187463	0.559666
TCONS_00006269	0.200172	0.0434623	0.179159	0.129721	0.0873233	0.138459	0.441731	0.154764	0.367133	0.921887	0.0397692	0.252843	0.534999	0.209206	0.560551
TCONS_00006274	1.10184	1.00687	1.75184	0.939123	1.01149	0.227815	0.711972	0	1.23911	3.12377	0.732867	1.38056	1.77906	1.45197	1.32303
TCONS_00006275	0	0	0	0	0	0	0	0	0	0	0	0	0	0	0
TCONS_00006276	0.25827	0.115144	0.0807219	0.26082	0	0.638659	0.494723	0.241185	0.338465	0	0.30103	0.124047	0	0.377896	0
TCONS_00006277	0.0617198	0.324302	0.101275	0.45372	0.696004	0	0	0	0.367172	0.557241	0	0.460542	0.636681	0.258021	0.655588
TCONS_00006373	0	0	0	0	0	0	0	0	0	0	0.774792	0	0	0	0
TCONS_00006388	0.0180571	0.0517526	0	0.0160901	0	0	0	0.162604	0.0373643	0	0	0.111508	0.204898	0	0.690491
TCONS_00006389	0	0.131285	0.0429506	0.0816338	0.0439623	0	0.09077	0.0916642	0	0	0	0.330016	0.708793	0.0478742	0
TCONS_00006390	0.0485819	0.0464127	0.136658	0.0432896	0.186502	0	0.0481345	0.0243043	0.0251317	0.268048	0	0.0500013	0.325751	0.152323	0.41283
TCONS_00006391	0.355683	0.0599649	1.5302	1.49147	0.04016	0.0397984	2.75707	0.125604	0.0216467	1.28032	0.182899	0.215338	6.53964	2.01174	3.1558
TCONS_00006680	0	0.0410024	0	0	0	0	0.085047	0	0	0.043055	0	0	0.752651	0.0897114	0.0911767
TCONS_00006681	0.449625	0.0429549	0.252953	0.200323	0.129456	0.0855268	1.381	0.584835	0.651263	1.30805	0	0.786695	0.834873	1.03382	2.00589
TCONS_00006682	0.525977	0.301495	0.591815	0.164038	0.227158	0.175088	0.182396	0.31576	0.516973	0.501263	0.114948	0.0812016	0.27129	0.3848	0.893909
TCONS_00006750	0.0836303	1.03865	0.784155	1.78848	1.48486	1.55103	0.58002	0.962278	1.77376	1.8457	1.37076	2.41006	0.992108	1.52958	0.488577
TCONS_00006800	0	0	0.133554	0	0.0683502	0	0	0	0	0.0952587	0	0	0	0	0
TCONS_00006801	0.0796985	0.0913679	0.0747289	0.487647	0.0662906	0.409322	0.115815	0.154169	0.131931	0.59697	0.0116117	0.453883	0.252124	0.0166591	0
TCONS_00006802	0.295925	0	0.223925	0.300697	0.049826	0.0345642	0.164603	0.0831124	0.193369	0.723931	0	0.229764	0.0803332	0	0
TCONS_00006803	0	0.0164492	0	0	0.0578363	0	0	0	0	0	0	0.0797447	0	0.0539852	0
TCONS_00006804	0	0.00762368	0	0	0	0.0151794	0	0	0.222917	0	0	0	0	0	0
TCONS_00006805	0	0	0.263824	0.0663664	0	0	0.36077	0	0.0770578	0	0	0	0	0	0
TCONS_00006806	0.269913	0.107442	0.231993	0.494382	0.0503697	0.470638	0.104	0.052512	0.0542997	0.473847	0	0.316382	0.131483	0	0
TCONS_00006807	0.057281	0	0	0	0	0.14009	0.13783	0.335688	0.13546	0	0	0	0	0	0
TCONS_00006808	0.457353	0	0.107209	0.101883	0.054867	0.054373	0	0.0572006	0	0.114701	0	0	0.117948	0	0
TCONS_00006809	0	0.0837737	0	0	0	0.11676	0.225892	0	0	0.211122	0	0	0.144731	0	0
TCONS_00006810	0	0.330828	0.205072	0.0649614	0.27987	0	0.0902896	0	0.282849	0	0.517805	0.281374	0	0.666691	0
TCONS_00006811	0.667771	0.248093	0.539169	0.429742	0.338242	0.5469	0.312432	0.556782	0.15353	0.353553	0.283765	0	0.420964	0	0.275841
TCONS_00006812	0.0407669	0.389466	0.0382248	0.290607	0.195626	0	0.0403914	0.0407893	0.210889	0	0	0.0839158	0.168215	0.0852133	0.259816
TCONS_00006876	0.252787	0.171062	0	0.215864	0.252716	0.270476	0.636582	0.242387	0.610251	0	1.65734	0	0.249901	0	0.223759
TCONS_00006877	0.384273	0.629339	0.689739	1.20333	0.495244	0.793609	0.250196	0.0549263	0.340777	1.22256	0.479886	0.5085	0.690874	1.12452	0.221581
TCONS_00006878	0	0.172438	0.338484	0.134029	0.0577429	0.20028	0.20864	0.180596	0.217869	0.0603566	0.525951	0.154809	0.24826	0.282964	0.127816
TCONS_00007019	0.915651	0.482772	0.534573	1.58563	1.5047	1.4131	0.937173	1.2273	1.66232	1.03988	2.46361	0.915731	0.855446	1.06983	0.812034
TCONS_00007020	0.389437	0.342045	0.365154	0.128731	0.301415	0.232987	0.373404	0.41479	0.14297	0.472588	0.398089	0.439604	0.440608	0.58426	0.740586
TCONS_00007041	0	0.0491452	0	0.0458383	0	0	0.254842	0	0	0.154816	1.01181	0	0	0	0
TCONS_00007203	0.15605	1.20331	0.0836114	0.963425	0.342323	0.275633	0.154613	0.234205	0.472823	0.514364	0.414116	0.183554	0.678401	0.302887	0.0591989
TCONS_00007204	0	0.605512	0	0.564768	0.718888	0.712414	0	0.345906	0.65575	0.462417	0.755537	0	0	0	0
TCONS_00007219	0	0	0.279179	0	0.241793	0	0.204232	0	0.284354	0	0	0.235726	0.401649	0.16756	0
TCONS_00007220	3.04645	2.61545	1.77565	1.32061	1.60017	1.23337	2.83484	1.62704	1.57595	2.91157	1.66445	3.02953	2.48436	2.3019	2.09899
TCONS_00007221	2.18405	2.92524	1.06409	0.839509	0.801452	1.03862	2.43973	1.39257	1.37351	2.29839	0.514745	2.40213	1.23694	1.94694	1.68307
TCONS_00007226	0	0	0	0.398537	0.16693	0.165427	0.295426	0.248614	0.385616	0	0.217211	0.28131	0.435745	0	0.0791798
TCONS_00007227	0.172943	0.454358	0	0	0.165979	0	0	0.173038	0	0.0867459	0	0.0889979	0.133802	0.474463	0.1837
TCONS_00007228	0.316595	0.439939	0.48576	0	0.165734	0.465351	0.285162	0.518349	0.267998	0.346472	0	0.296222	0	0.120321	0.39743
TCONS_00007259	0.0179574	0.0343112	0.0336754	0.176014	0.0517029	0.0512374	0.213504	0.0718692	0.0371579	0.16213	0.156979	0.277231	0.38901	0.225214	0.228893
TCONS_00008220	0.63402	0.403807	0.495405	0.659112	0.608489	0.301505	0.837574	1.26874	0.911063	0.600697	2.61725	0.29002	0.799375	0.957138	0.5238
TCONS_00008221	0.680712	0.284514	0.23935	0.417009	0.530806	0.728345	1.26458	1.61758	0.74829	0.896269	1.11573	0.306512	0.965525	1.60072	1.17496
TCONS_00008222	0.988399	0.267666	0.372166	0.679616	0.702111	0.436719	0.724833	1.03566	0.636111	0.460634	0.816406	0.416522	1.05171	0.9598	0.603473
TCONS_00008223	0.00776409	0.00741741	0.00727996	0.0069183	0	0.00738434	0.607714	0.00776836	0.00803282	0.00778872	0.0169678	0.00799092	0.00800917	0.00811448	0.00824702
TCONS_00008228	0.440484	0.140272	0.0566887	0	0.116048	0.147861	0.487772	0.440727	0.0982948	0.693148	0	0.0533357	0.64149	0.785326	0.614669
TCONS_00008229	0.0903812	0	0.0363195	0.074783	0.0309792	0.202621	0.127927	0	0.160302	0.194289	0	0	0.173149	0.404829	0.219435
TCONS_00008291	0.109219	0.0347807	0	0.486605	0.279522	0.484758	0	0	0	0.0730435	0	0.0749397	0.0751109	0.190246	0
TCONS_00008360	0	0	0	0	0	0	0	0	0	0	0	0	0	0	0
TCONS_00008362	0	0	0	0	0	0	0	0	0	0	0	0	0	0	0
TCONS_00008364	0	0	0	0	0	0	0	0	0	0	0	0	0	0	0
TCONS_00008376	0	0	0	0	0	0	0	0	0	0	0	0	0	0	0
TCONS_00008446	0	0	0	0	0	0	0	0	0	0	0	0	0	0	0
TCONS_00008477	1.67391	3.06711	1.10679	1.13341	2.66612	2.41952	0.988041	0.829782	3.40054	1.91912	0.177907	5.24177	1.25964	1.88771	1.40513
TCONS_00008478	83.4918	125.429	94.7088	108.505	87.0539	64.8877	100.528	93.8439	94.9103	112.088	17.919	97.7727	61.2077	86.0619	46.5745
TCONS_00008540	0.214774	0.234496	0	0.0820189	0.117786	0.0291813	0.121598	0.153494	0.0952318	0.0615587	0	0.157892	0.158253	0.0641333	0.260723
TCONS_00008541	0.854019	0.726474	0.416837	0.823533	0.224556	0.1669	0.71865	0.92472	1.02882	0.211248	0	0	0.0362045	0.745838	0.671034
TCONS_00008542	0.0825105	0.246332	0.164402	0.137854	0.247462	0.176568	0.0715317	0	0	0.258664	0	0.0849211	0.159591	0.388054	0.230062
TCONS_00008543	0.235657	0	0.110481	0.201237	0.0565419	0	0.21403	0.0589468	0.121907	0.423559	0	0	0.172193	0.277079	0.208596
TCONS_00008544	0	0	0	0	0	0	0	0	0	0	0	0.910724	0	0	0
TCONS_00008619	0.404011	0.849138	1.1554	0	0.290807	0.0960627	1.04075	0.060635	0.146298	2.24938	0	0.602931	0.812691	1.45674	3.71207
TCONS_00008620	0.356476	0	1.09559	0.158821	0.437154	0	0	0.297226	0	0.87415	0	0	0.143005	0	0
TCONS_00008621	1.21366	0	0.20082	1.09735	0.411101	0.746899	1.64457	0.785741	0.461642	2.02322	0	2.9391	1.98842	2.38764	3.62099
TCONS_00008670	0.0289235	0.290137	0.05424	0.193295	0.180432	0.522668	0.0143286	0.202576	0.299246	0.203107	0	0.223264	0.149183	0.181373	0.12289
TCONS_00008974	0	0.188307	0.0924089	0.131727	0.0945856	0.374935	0.195293	0	0.0509827	0.395468	0.430766	0.202867	0.457494	0	0.104684
TCONS_00008975	0.269361	0	0	0.0800061	0.172343	0.128093	0.13344	0.359346	0.0928949	0.045036	0	0.323436	0	0.375357	0
TCONS_00008976	0.206131	0	0	0	0	0	0.27231	0	0	0.206785	0.750807	0.0707178	0.141759	0	0.291937
TCONS_00008977	0.13865	0.235483	0.11556	0.370639	0.221778	0.234433	0.228955	0.308281	0.207204	0.27818	0.437681	0.206124	0.143027	0.177109	0.294549
TCONS_00009167	0.236326	0	0	0.240664	0.0972038	0.288986	0	0	0.209576	0.135472	0	0	0.10448	0.0705688	0
TCONS_00009168	0.0614929	0.0293736	0	0.109588	0.0590166	0.0584852	0.167548	0.138435	0.206769	0.246752	0	0.0632894	0.063434	0	0.0489883
TCONS_00009169	0.166716	0.341298	0.379636	0.318332	0.114288	0.181214	0.117986	0.119149	0.0985638	0	0.104099	0.441224	0.270253	0.373372	0.37947
TCONS_00009170	0	0	0	0.0947059	0.0612024	0.0606513	0.084244	0.042537	0	0.213242	0.0464552	0	0	0	0
TCONS_00009176	0.319476	0.15436	0.0929654	0.140701	0.243174	0.129224	0.0291065	0.0955281	0.410318	0.24313	0.136428	0.32881	0.321985	0.226434	0.195027
TCONS_00009259	0.250176	0.179254	0.263898	0.111462	0.180076	0.11897	0.371808	0.219025	0.29119	0.156856	0.956798	0.386228	0.193555	0.326833	0.23252
TCONS_00009331	0.0329253	0.157276	0.0926168	0.0586772	0	0.0626298	0.195732	0	0.0681299	0.363328	0	0.135549	0.203788	0	0.31476
TCONS_00009332	0.0150106	0.0573613	0.168895	0.120378	0.0576244	0.071382	0.0446169	0	0.0776506	0.195757	0	0.52527	0.201297	0.047064	0.127554
TCONS_00009674	2.32282	3.25368	0.0147161	3.59414	0.0150627	0.0149271	1.29066	0.0157033	2.27331	0.0157445	0.0342996	0.0161532	0.0161901	0.016403	0.0166709
TCONS_00009675	0	0.0751711	0.339379	12.1716	1.96341	0.808228	0	0.472366	0	1.37345	0.275135	2.94779	0.454542	0.542754	0.952797
TCONS_00009676	0.091328	0.130875	0	0.691722	0	0	0.316704	0	0.141734	0	0	0.140994	0	0	0
TCONS_00009693	0	0	0	0	0	0	0	0.117933	0	0	0	0	0	0	0
TCONS_00009694	0.077538	0.129633	0.0545274	0.190001	0.0186039	0	0	0	0.100277	0.019446	2.2029	0.0399017	0	0.0810373	0.0411805
TCONS_00009695	0.375953	0.513094	0.553945	0.62214	0.463903	0.357565	0.691767	0.806056	0.0555665	0.431024	4.57758	0.939703	0.664835	0.505182	0.342289
TCONS_00009751	1.3164	0.517845	0.762373	0	0	1.28884	0.0767223	0.542347	0.240347	0	0.16923	0.916525	0	0	0
TCONS_00009752	0	0.54177	0	0.621926	0.921046	0	0.216103	1.04751	1.57963	0.743933	3.52734	0	0	1.23096	0.926714
TCONS_00009753	0	0	0	0.49562	0.0667266	0	0.619974	0	0	0.278988	3.34279	0.322009	1.3627	0.435985	0.40618
TCONS_00009755	0	0	0	0	0	0	0	0	0	0	0	0	0	0.389289	0.483568
TCONS_00009756	0.032379	0.0103111	0.06072	0.0192345	0	0.0102651	0.235259	0.0215979	0.0111666	0.129927	0.0707619	0.0777583	0.0334011	0.586564	0
TCONS_00009858	0.0909025	0.173687	0.0852343	0	0.610694	0.172913	0	0	0.0940488	0	0	0	1.31281	1.33007	0.193113
TCONS_00009859	0.207103	0.131904	0	0	0.0662545	0	0	0	0.0357119	0.173134	0	0	0.569709	0.468975	0.183321
TCONS_00009860	0	0	0	0	0	0	0	0	0	0	0	0	0	0.8658	0
TCONS_00009861	1.04172	0.799427	0.272213	0	0.131117	0.129937	0	0.0683471	0.265027	0.342631	0	0	0.880822	1.10658	0.181396
TCONS_00009866	0.146183	0.162931	0.264997	0.256174	0.360093	0.0926884	0.251049	0.136512	0.277277	0.0879878	0.0745433	0.22568	0.266408	0.341208	0.476177
TCONS_00009882	0.626628	0.388813	0.302863	0.604416	0.477395	0.380935	0.326429	0.458918	0.374286	0.213859	0.974144	0.172869	0.23324	0.729175	0.178409
TCONS_00009960	2.13774	2.19939	0.231282	4.17605	0.789099	2.11138	0.162927	0.822661	2.21173	0.742335	0.359375	1.26934	1.44188	2.32015	1.13535
TCONS_00009961	0	0	0	0	0	0	0	0	0	0	0	0	0.0301043	0.747252	1.03844
TCONS_00009962	0	0	0	0	0	0	0	0	0	0	0	0	0	0.0150106	0
TCONS_00009963	1.58602	1.58285	1.08879	6.03154	0	4.59269	0.126274	1.45938	2.97416	0	0.588005	2.37567	1.49001	1.4356	0
TCONS_00009964	1.51375	0	0	0	1.4528	0	1.13537	0	0	2.881	0	0	0	0	0
TCONS_00009974	0	0	0	0.0894751	0.19274	0	0	0	0	0	0.658341	0.103347	0.155375	0	0
TCONS_00009975	0	0.453115	0	0	0	0	0.228249	0	0.308445	0	0	0	0	0	0
TCONS_00009980	0.393687	0.0564162	0	0	1.45466	0	0	0.157561	1.09975	0	1.03245	0	0	0.0617181	1.14998
TCONS_00009981	9.32483	16.957	10.4819	16.8426	10.0378	11.8649	14.8037	17.4892	10.9699	15.4944	13.4153	15.2852	18.8113	22.4639	17.8593
TCONS_00009982	0.0688073	0.013147	0	0.110361	0.0132073	0.0916186	0.122712	0.0963832	0.0711888	0.303713	0	0	0.113567	0.34518	0.175409
TCONS_00009983	0.169998	0.088586	0.0579629	0.385584	0.118656	0.029397	0.367489	0.170092	0.351765	0.58913	0	0.334024	0.366671	0.355341	0.49247
TCONS_00010023	0.136142	0.0532078	0.162468	0.115797	0.0593909	0.0706274	0.134888	0.229093	0.134452	0.217277	0.811443	0.0827981	0.0255345	0.0258703	0.0985981
TCONS_00010048	0.0946248	0.0602665	0	0.140528	0	0	0.125004	0.031559	0	0.0949251	0.413591	0.0649262	0.227761	0	0.134014
TCONS_00010049	0.0359149	0	0	0	0	0	0.106752	0.143738	0.0743159	0	0.549425	0	0.148194	0.0750714	0.0762976
TCONS_00010050	0.353723	0	0.390893	0.0450272	0	0	0.538215	0.530877	0.0653512	1.11523	2.9265	0.481076	0	0	0.778288
TCONS_00010051	0	0.127741	0	0.281616	0.221655	0.0578052	0.289047	0.389192	0	0	0	0.663067	0.275864	0.749545	0.826346
TCONS_00010052	0.328883	0.502717	0.431726	0.410279	0.505023	0.688154	1.69444	1.25044	0.20416	1.38569	2.3	1.21857	0.746383	1.23741	1.60696
TCONS_00010112	0.510762	0.638097	0.515753	0.420113	0.113122	0.448413	0.350348	0.982776	1.13818	0.945938	1.03037	0.566122	0.567415	0.657001	1.252
TCONS_00010113	0.420555	0.401777	0.118299	0.374741	0.524705	0.399985	0.208341	0.378708	0.130533	0.295322	0	0.476126	0.216915	0.0879069	0.134014
TCONS_00010114	1.68869	0.896271	1.53941	2.59148	1.03544	1.24918	0.511236	1.87735	2.62071	1.08231	0	1.20696	2.27427	2.7454	2.44146
TCONS_00010115	0.434927	0.249304	0.0407807	0.658832	0.333931	0.206827	0.172369	0.478683	0.314987	0.828984	0	0.13429	0.134597	0.454556	0.369584
TCONS_00010146	0.0427933	0	0.0401249	0.419447	0	0.162801	0.127197	0.342535	0.132823	0.257574	0	0.264261	0	0	0
TCONS_00010324	1.18815	1.09266	0.905824	2.69131	1.19359	1.04555	1.87032	2.22206	1.87263	1.97168	3.44597	1.76	1.30584	1.88006	1.78102
TCONS_00010559	0.442084	0.689088	0.0654502	0.767118	0.535935	0.48685	0.553278	0.60529	1.20365	0.373462	0.203398	0.287368	0.93608	0.291812	0.865019
TCONS_00010577	0.81117	0.573665	0.395112	0.131419	0.677401	0.916777	0.631478	0.642969	0.801099	0.512553	0.667661	0.341538	0.755272	0.765203	0.738536
TCONS_00010610	0.316284	0.192284	0.0808805	0.243398	0.34494	0.2051	0.284882	0.345227	0.50572	0.230754	0.345607	0.207152	0.296607	0.330557	0.335957
TCONS_00010681	0.0824524	0.157542	0.0386556	0.0367352	0	0.117629	0.081693	0.0412489	0	0.082714	0.360388	0.0848613	0	0	0
TCONS_00010749	0.818405	0.22201	0.0663162	0.171059	0.116363	0.326726	0.380407	0.404373	0.0627209	0.0810866	0.0662431	0.0519948	0.0833817	0.0739182	0
TCONS_00010751	1.01578	0.383064	0.451158	0.190553	0.48744	0.48305	0.556184	0.32095	0.387189	0.536319	2.10308	0.495218	0.744524	0.642563	0.511089
TCONS_00010793	0.11931	0.113982	0.14916	0.354375	0.152673	0.0378247	0	0	0.0822927	0	0	0.163727	0.123076	0.0831293	0
TCONS_00010794	0.337738	0.215105	0.316678	0.200631	0.216092	0.374755	0.278856	0.112641	0.174714	0.0564682	0.246034	0.173803	0.1742	0.47064	0.478327
TCONS_00010799	0	0	0	0.126	0.576766	0	0	0	0.329171	0	0	0	0	0	0
TCONS_00010800	0.0177613	0.0509047	0.0499614	0.379835	0.0340921	0	0.0351954	0.0533132	0.147008	0	0	0.0548406	0.531337	0	0.0188661
TCONS_00010807	0.168545	3.05936	2.15981	1.60197	0.107838	0.267169	0.166992	0.0562125	0.174378	0.11272	0.122781	0.346938	0.11591	0.117434	0
TCONS_00010961	0	0	0	0	0.254866	0	0	0.265706	0.641087	0	0.257939	0.0303687	0.121752	0	0
TCONS_00010962	0.645082	0.564922	0.453644	0.191603	0.180572	0.20451	0.372832	0	0	0.350528	0.117482	0	0	0.758469	0.285503
TCONS_00010963	0.0912568	0.392319	0	0.406578	0	0.433967	0.0904163	0	0	0.457732	0	0.446134	0.258878	0	0.290799
TCONS_00010980	13.7825	10.0012	13.8494	6.35964	6.32674	1.93402	6.08376	8.69692	12.0227	8.64416	8.90741	9.22422	8.29014	8.48249	9.43985
TCONS_00010981	0	0	0	0	0	0	0	0	0	0	0	0	0	0	0.125305
TCONS_00010991	0.497165	0.237483	0.291353	0.350713	0.298216	0.453147	0.246293	0.290173	0.450077	0.20781	0.452716	0.341127	0.149584	0.346402	0.35206
TCONS_00010993	0	0.513768	0.216106	0	0	0.0730681	0	0	0	0.462417	0	0	0	0.0802929	0
TCONS_00010994	0	0.370496	0	0.230377	0.372196	0	0.0365943	0.129342	0.171958	0.481672	0	0.0380136	0	0	0.156927
TCONS_00010995	0.545839	0.3911	0.223914	0	0	0.162232	0.118303	0	0	0.119781	0	0	0.175959	0.338718	0
TCONS_00011089	0.10343	0	0	0	0	0.0983709	0	0	1.0701	0.103758	0	0	0	0	0
TCONS_00011112	0	0	0	0	0.23908	0	0	0	0	0	0.680519	0	0	0	0
TCONS_00011130	0.0348223	0.00475249	0	0.0088654	0.06684	0	0.384446	0.00497735	0.0154404	0.419193	0	0.00511995	0.415663	0.265155	0.290622
TCONS_00011138	0.641899	1.25714	1.80562	1.17255	0.431235	1.37363	0.50879	0.61014	1.42785	1.48105	0	1.45344	0.430405	1.71071	1.46593
TCONS_00011182	0.44016	0.210253	0	0.457579	0.915275	0	0	0.146801	0.227697	0.220778	0.320646	0.604026	0	0.230012	0
TCONS_00011183	0	0.648641	0.424414	0.0672217	0.289607	0.573999	0.822194	0.150962	0	0	0	0.232931	0.466927	0.55191	0.961585
TCONS_00011184	0.228855	0.174909	0.042917	0.101962	0.0878559	0.304727	0.113374	0	0.189421	0.0918326	0.300088	0.235542	0.0472159	0.0478367	0.0972361
TCONS_00011202	0.985957	0.732615	0.475079	0.494185	0.38113	0.306066	0.624115	0.534354	0.375447	0.837975	0.912771	0.345301	0.847567	0.694125	0.756372
TCONS_00011253	0.223928	0.173181	0.11998	0.256544	0.204677	0.0912753	0.306386	0.149368	0.187549	0.620431	0.0699112	0.142672	0.197997	0.144878	0.203877
TCONS_00011320	0	0	0	0.7452	0.150492	0.0994249	0.20715	0.0522977	0.162234	0.10487	0.11423	0.161388	0.107838	0.109256	0.0555201
TCONS_00011354	0.298299	0.178112	0.139849	0	0.42943	0.3901	0.110832	0.111924	0.077156	0.149623	0	0.767536	0.730824	0.194851	1.10899
TCONS_00011376	0.52537	0.0717017	0.140746	0.468139	0.432183	1.07073	0.446169	0	0	0	0	0.0772456	0	0	0
TCONS_00011416	0.179574	0.046788	0.076535	0.174559	0.156675	0.0465794	0.0970475	0.0653357	0.0675599	0.0491302	0.214062	0.0168019	0.269444	0.255925	0.329467
TCONS_00011440	0	0.142672	0.280056	0.731893	0	0	0.443893	0	0.231763	0.749068	0	0	0	0	0.158629
TCONS_00011466	3.09868	3.6207	4.0006	2.48501	3.33992	2.74309	2.73951	3.50582	1.84958	2.8694	7.50123	0.367986	2.28672	2.71538	0.405098
TCONS_00011467	0	0	0	0	0	0	0	0	2.6671	0	1.22918	2.65319	1.23293	1.15116	4.35626
TCONS_00011468	0.135095	0.143403	0.267417	0.240757	0.216092	0.214146	0.104106	0.270339	0.372723	0.240931	0.623286	0.308982	0.077422	0.125504	0.0637769
TCONS_00011469	0.290167	0.0693027	0.170046	0.323197	0.348103	0.0689937	0.251558	0.254036	0.562895	0.036386	0.31707	0.223983	0.224495	0.34117	0.231162
TCONS_00011476	0	0.292273	0.00843696	0.448999	0.544049	0.00855793	0	0.441146	0.586497	0	0.570272	0.0277828	0	0	0.114693
TCONS_00011477	0	0.0612063	0.135162	0.0214079	0	0.198034	0.190431	0.713138	0	0.0401689	0	0.0989082	0.256096	0.38501	0.476364
TCONS_00011478	0.902445	0.499797	0.821646	0	0.0815896	0	0.803424	0.0130861	0.75777	0.242728	0	0.168263	0.26309	0.437413	0.416773
TCONS_00011479	0.13726	0	0	0.0968265	0	0.108788	0	0	0.0473368	0.659789	0	0.129497	0.165191	0	0.109348
TCONS_00011573	0.108712	0.0778932	0	0.484345	0.0782505	0.103394	0.0807828	0.0271929	0.0562372	0.136321	0	0.111888	0.420537	0.0284044	0
TCONS_00011606	1.23467	2.04261	1.27062	1.6905	0.693627	1.14564	1.55149	1.59691	1.15278	1.41984	1.1188	1.89061	0.869803	1.32186	1.02358
TCONS_00011756	0.446501	0.308074	0.418659	0.309448	0.28568	0.330293	0.245771	0	0.30797	0.248843	0	0.255303	0.17912	0.129625	0.263485
TCONS_00011757	0	0	0	0	0.163897	0	0	0	0	0	0	0	0	0	0
TCONS_00011758	0.255415	0.0650696	0	0.151728	0	0.0809743	0.303676	0.28963	0.0528512	0.375798	0.0372128	0	0.526956	0.302535	0.180868
TCONS_00011762	0.6138	1.15446	0.647468	0.239284	0.460221	0.510807	0.836202	0.575755	0.853342	1.2315	0.0838385	0.631733	0.949764	1.06249	1.26321
TCONS_00011763	0	0	0	0	0	0	0	0.20156	0	0	0	0	0	0.126325	0.0641939
TCONS_00011784	0	0.232836	0.0685565	0.0977261	0	0	0	0	0.0756463	0.0122246	1.012	0.012542	0.0377118	0	0.0517756
TCONS_00011805	0.273557	0.0522685	0.0512999	0.292508	0.157525	0	0.487868	0.985347	0.452841	0.164655	0.119568	0.619409	0.7337	1.02925	2.26647
TCONS_00011806	0.444683	0.0499797	0.147161	0.186467	0.100418	0	0.777507	0.261722	0.135316	0	0	0.296143	0.647605	0.355398	0.444558
TCONS_00011818	0.0250605	0.0239415	0	0.0893219	0.0962052	0	0.0496593	0.250742	0.0518557	0.20112	0	0.154756	0	0.0785743	0
TCONS_00011828	0	0	0.0732856	0.383047	0.862635	0.148673	0.348477	0.234607	0.283025	0.352832	0	0	0.483758	0.490119	0
TCONS_00011829	1.78084	0.866131	0.36432	2.07733	0.745803	0.52352	2.37398	2.0734	1.94298	2.59854	1.20295	2.06615	4.57595	3.38403	2.9578
TCONS_00011830	0.775571	1.07025	0.457873	0.691084	0.57893	0.846916	1.73608	1.32207	1.48595	2.33409	0.251104	0.473025	2.07421	2.5518	1.73916
TCONS_00011990	0	0.292049	0.78825	0.646943	0.366735	0	0	0.497033	0.553488	0	1.33616	0.393287	0	0.87861	0.0811782
TCONS_00011992	0.286032	0.751466	0.357595	0.254873	0.343142	0.113351	0.708494	0.119246	0.73983	0.358674	0.625102	0.466115	0.442592	0.298941	0.557009
TCONS_00011998	0.202643	0.0645315	0.168895	0.100315	0.410574	0.0642438	0.111542	0.112641	0.139771	0.0451746	0.738101	0.25491	0.116133	0.047064	0.286996
TCONS_00012006	0	0	0	0	0.181909	0	0	0.0812767	0	0	0.414229	0	0	0	0
TCONS_00012043	0	0	1.50718	1.37476	0.0826435	0.866768	1.53572	0.689268	1.01713	0.583094	3.18354	1.41803	1.33984	1.52245	1.86746
TCONS_00012044	2.01351	1.32545	0	0	1.83	0	0	0.797305	0.942226	0.877907	0	0	0	0	0
TCONS_00012072	0.435834	0.233169	0.13077	0.139808	0.0167313	0.165807	0.0690912	0.104658	0.252515	0.647081	0	0.161484	0.0179837	0.200421	0.24073
TCONS_00012073	0.408427	0.357675	0.19148	0.57623	0.359315	0.453192	0.0674442	0.204326	0.38735	0.614585	0	0.31527	0.07022	0.106715	0.253068
TCONS_00012082	0.661195	0.534492	0.476897	0.72513	0.341691	0.241868	0.604713	0.661559	0.65777	0.586759	0.66692	0.654339	0.288567	0.744192	0.837384
TCONS_00012101	0	0	0.0183092	0	0	0	0	0	0	0	1.96302	0	0	0	0
TCONS_00012102	0	0	0	0	0	0	0	0	0	0	0.424657	0	0	0	0
TCONS_00012104	0	0	0	0	0	0	0	0	0	0	0.580948	0	0	0	0
TCONS_00012114	0	0.37874	0.0619536	0	0.380477	0.251368	0.065465	0.06611	0.957048	0.19885	0	0.136008	0	0.759611	0.21055
TCONS_00012115	0	0	0	0.170843	0.674697	0.425486	0.126642	0	0.0661217	0.0641124	0	0.131554	0	0.267175	0.203655
TCONS_00012116	0	0	0	0.383559	0.0516395	0.153524	0.693039	0	0.0556686	0.161931	0	0.664539	0.166514	0.281173	0.114306
TCONS_00012149	1.43954	1.921	1.714	3.09482	2.87279	0.695431	2.53561	1.80613	1.37116	2.72776	2.69658	1.01125	1.93283	3.22394	3.73775
TCONS_00012172	1.60726	3.24815	2.20259	1.48725	2.99608	2.29297	1.16372	0.58759	2.55829	1.27128	0.472842	1.30428	0.733343	1.51827	0.820783
TCONS_00012186	0.272466	0.111557	0.364966	0.346835	0.149425	0.14808	0.154261	0.311561	0.201355	0.195236	0.680519	0.280426	0.160609	0.0406803	0.165379
TCONS_00012269	0	0	0	0.238659	0	0	0	0	0	0	0	0	0.03947	0	0
TCONS_00012270	0.517881	0	0.349623	0	0.0994052	0.256126	0	0	0	0.20781	0.905432	0.277166	0	0	0
TCONS_00012271	0	0.105028	0	0.0244901	0.50117	0	0.408465	0	0.142177	0.220571	0	0	0	0.287245	0.87581
TCONS_00012272	0.265293	0.394251	0.386945	0.735444	0.282899	0	0.32126	0.0884795	0.792927	0.325275	0	0.546087	0	0	1.06455
TCONS_00012273	0.312088	0.360922	0	0	0.0472928	0.140601	0	0.0328695	0.390867	0.0494335	0	0	0.220275	0.291839	0
TCONS_00012274	0	0.367943	0.013375	0.47029	0.20535	0.339169	0.296794	0.242629	0.413228	0.0715484	0	0.513841	0.309009	0.208715	0.287882
TCONS_00012275	0	0	0	0	0	0	0	0	0	0	0	0	0	0	0
TCONS_00012276	0.464793	0.541511	0.106295	0.575784	0.435196	0.72239	0.22464	0.158797	0.363592	0.579991	0.222974	0.315026	0.222191	0.438377	0.0963323
TCONS_00012277	0.300983	0.11981	0.0823128	0.0335244	0.144431	0.0477103	0.111829	0	0	0.390003	0.0548147	0.516294	0.168179	0	0.213136
TCONS_00012278	0	0	0.060586	0	0	0	0	0	0.111419	0	0	0.221676	0	0	0
TCONS_00012282	0	1.06689	0.165334	0.366615	0.507685	0.559015	0.407645	0	0.243243	0.235851	0.128451	0	0.181895	0.675718	0.374593
TCONS_00012283	0.146843	0	0	0	0	0.13966	0	0.685642	0.151925	0.147308	0	0	0.151478	0.0511565	0.0519921
TCONS_00012284	0.223014	0.106528	0	0.14904	0.160525	0.15908	0	0.502058	0.0576833	0.167791	0	0	0	0	0
TCONS_00012285	0.0687104	0.0656424	0.032213	0.122451	0.0659435	0.0980245	0.0680775	0	0	0	0	0.106077	0	0.359056	0.620365
TCONS_00012286	0.0830765	0	0	0	0.026577	0	0.0548742	0	0.0286506	0	0	0.114005	0.285663	0.0868257	0.205902
TCONS_00012288	0.0799016	0.33078	0.0998924	0.166127	0.204491	0.303974	0.0527771	0.612916	0.413336	0.16031	0	0.082236	0.467068	0.389702	1.27307
TCONS_00012409	0.159513	0.457171	0.523483	0.781749	0.153089	0	0.395109	0.159601	0.082517	0.960114	0.174302	0.24626	2.05685	0	0
TCONS_00012420	0.680712	0	0	0	0	0.308294	0.0321163	0.0972981	0	0.552801	0	0	0	0	0.172155
TCONS_00012421	0.139917	0.427742	0	0.972465	0	0.0266147	0	0	0.202664	0.0280722	0	0.892829	0.837135	0.0292463	0.0891719
TCONS_00012422	0	0.2603	0.10949	0.554936	0.224138	0.370199	0	0.0389451	0.201355	0.312377	0	0.200304	0.200762	0	0.330758
TCONS_00012443	43.254	42.7831	43.6345	28.4458	36.5065	19.6712	32.7431	35.8099	29.1673	38.61	56.9922	33.5965	58.7194	27.4431	30.9957
TCONS_00012500	0.297396	0.437103	0.107251	0.0611536	0.219554	0.163183	0.453318	0.297559	0.378695	0.321289	0	0.117725	0.495573	0.382544	0.619638
TCONS_00012501	0.708364	0.108761	0.367679	0.56357	0.461319	0.481227	1.52901	0.696097	0.837579	1.16743	0.0276442	0.403586	1.59194	1.58643	0.846478
TCONS_00012518	3.89813	5.09784	6.74156	1.93743	3.60814	2.8012	2.76364	2.52218	4.6873	3.5629	5.67938	6.82043	2.51994	2.7613	2.64078
TCONS_00012539	0	0.152474	0.0598592	0.0284428	0.122538	0.0303587	0.284634	0.638751	0.0330248	0.192127	0.279035	0.197115	0.493914	0	0
TCONS_00012557	0	0.0861303	0	0	0	0	0.148876	0.0300685	0.124368	0.0301473	0.656764	0.0927899	0	0	0
TCONS_00012570	0	0.0905505	0	0.414609	0.107505	0	1.5367	1.02594	0	0	0.941548	1.31252	0.453319	0	0.164746
TCONS_00012582	0.223156	0.390851	0.139494	0.265128	0.107085	0.106121	0.405351	0.297705	0.15392	0.335796	0.0812818	0.306234	0.1151	0.427583	0.118518
TCONS_00012611	1.96849	2.7255	1.68525	2.61837	2.10826	3.09322	0.480524	2.42629	1.65291	2.6616	3.86556	2.40771	2.97237	1.52063	1.60608
TCONS_00012612	0	0	0	0	0	0	0	0	0	0	0.444228	0	0	0	0
TCONS_00012672	0	0	0.0473197	0.0224845	0	0.0239991	0.0250009	0	0.0522133	0.0253133	0.330873	0	0	0	0.0536056
TCONS_00012674	0.0209675	0	0	0	0.160985	0.0199419	0.166195	0.230769	0.108466	0	0	0.237381	0.173035	0.372534	0
TCONS_00012675	0.205081	0.0534337	0.332142	0	0	0.0177318	0	0.18654	0	0.112217	0	0	0.0192322	0.116911	0
TCONS_00012689	0.51686	0.363839	0.306083	0.460556	0.443831	0.284599	0.161716	0.272181	0.422171	0.54579	1.24846	0.419969	0.420928	0.625479	0.346743
TCONS_00012708	0.533467	0.00514795	0.0101051	0.307299	0.346494	0.0922499	0	0	0.094776	0.783819	0.141315	0.781984	0.144525	0.157689	0
TCONS_00012709	0.483046	0.00466138	0	0.208691	0.206042	0.570794	0.705809	0.122048	0.0252406	0.499262	0	0.918989	0	0.27537	0
TCONS_00012710	1.29399	1.19043	0.915597	0.934169	1.02916	1.22501	1.60259	0.821179	1.283	0.967565	0.733167	2.11485	1.01349	0.64489	0.407253
TCONS_00012711	0.00556793	0	0.438542	0	0.22978	0.0582516	0.0827497	0.969353	0	0	0.158188	0	0.258466	0.395706	0
TCONS_00012712	0.415419	0.459533	0.558647	0.321459	0.0524592	0.519869	0.0758196	0	0.0282761	0	0.0238912	0.691965	0.0451086	0	0
TCONS_00012713	0.241452	0.948898	0.00514538	0.982843	0	0.0104383	0	0	0.874333	0	0.755537	0.00564788	0.786848	0.567785	0.693637
TCONS_00012714	0	0	0.00505069	0	0	0.0512311	0.442967	0	0.0724491	0	0.105948	0	0.0944623	0.123853	0
TCONS_00012715	1.02832	0.743998	0.375191	0.563583	0.549202	0.536073	0.596816	0.507987	0.885854	0.871884	0.451345	0.65539	1.87301	0.553104	0.347337
TCONS_00012744	5.2373	5.82089	7.14128	3.58596	4.78275	6.75182	4.47173	4.82624	5.54504	3.85791	14.3637	3.16451	3.44333	3.92099	4.42449
TCONS_00012768	0.0662981	0.0950067	0.0621641	0.118152	0.127257	0	0.459812	0.165836	0.102889	0.133017	0	0.13647	0.170977	0.0692901	0.281687
TCONS_00012797	0.0128493	0	0	0	0	0	0	0.038569	0	0	0	0.079348	0	0.147721	0
TCONS_00012798	0	0	0	0.201405	0.0723087	0.0716576	0.0373243	0.122499	0.331289	0.273984	0	0	0.369174	0.236228	0.300109
TCONS_00012808	0.275396	0.375855	0.110667	0.315508	0.302064	0.149672	0.506738	0.314911	0.0814079	0.710407	0.0859795	0.404916	0.608762	0.164471	0.417893
TCONS_00012828	7.90373	6.76161	11.0535	2.56642	6.85691	6.73146	5.79578	5.22738	13.7212	3.51645	10.5883	8.98488	5.48155	6.51034	5.40717
TCONS_00012829	195.945	192.718	197.537	178.67	170.072	209.856	233.855	238.957	221.052	244.259	687.359	305.959	206.554	204.886	275.762
TCONS_00012830	22.3152	14.7663	27.7172	15.7525	16.6883	15.803	5.9342	12.7586	51.6722	24.3242	127.515	27.4413	7.37426	4.24042	7.49063
TCONS_00012831	11.0346	9.65412	0.653463	0.9315	1.11476	0.110472	0.575417	19.7569	0.841215	0.116522	38.5843	7.77054	0.11982	0.849766	0.863646
TCONS_00012835	0.172397	0	0	0	0.0472729	0	0	0.0492835	0	0	0.0538231	0	0.152434	0	0.0523202
TCONS_00012836	1.9537	1.96645	1.75555	3.9066	2.23217	1.37149	3.06487	2.67618	2.83948	2.11156	1.29615	2.22622	2.50722	2.26064	2.87813
TCONS_00012837	0.598887	0.74379	0.842315	1.56092	0.948371	0.939832	1.09774	0.37451	0.588635	0.570748	0.392647	0.323602	0	0.406845	0.890594
TCONS_00012838	1.61508	1.36331	1.65959	2.39529	2.14458	1.2415	1.11795	1.83734	1.38486	1.91983	1.6923	2.07214	1.91712	1.97701	2.1033
TCONS_00012841	0.103659	0.0495151	0.109344	0.0461833	0.161662	0.431325	0.0641899	0.220396	0.0670291	0.0519938	0	0.0133359	0.106931	0.0270842	0.0137633
TCONS_00012848	1.40466	1.97344	0.89096	2.77938	1.52652	4.02751	3.09044	0.454698	2.67146	2.5074	0	1.40318	2.4292	4.36097	1.38232
TCONS_00012849	0.300586	0.0543285	0.159965	0.709419	0	1.08945	0.0885404	0.15444	0.361421	0.741626	0	0.418065	0	0.101887	0.181215
TCONS_00012850	0	0	0	0.152399	0	0	0	0	0.00842619	0	0	0	0	0	0
TCONS_00012851	1.0727	0.15094	0.561384	0.970666	0	1.12305	0.930998	0.0166402	0.765696	0.375385	0	0.453598	0	1.37315	0.273815
TCONS_00012852	0	0.210722	0.0306396	0	0.156807	0.240862	0.0728465	0.163476	0.228206	0	0	0.462439	0.404505	0.110994	0.347097
TCONS_00012853	0	0.591231	0.133306	0	0.417366	0.23862	0.795456	0.0167353	0.475887	0	0	0.507835	1.61325	1.54706	0.52411
TCONS_00012854	0	0	0	0	0.101981	0.108837	0	0	0	0	0	0	0	0.162312	0
TCONS_00012855	0	0	0	0	0.0312046	0	0	0	0	0	0	0	0	0	0
TCONS_00012856	0	0.0782419	0	0	0	0	0	0	0.135573	0	0	0	0	0.0855948	0
TCONS_00012906	1.21244	1.02379	1.01215	1.42886	1.15611	1.01922	0.666512	0.962658	0.987337	1.09858	0.854741	1.1432	0.831118	0.596789	0.764403
TCONS_00013001	0.0763581	0.121581	0	0.02268	0.0244277	0.0484156	0.0756548	0.0254667	0	0	0.500625	0.0261963	0	0	0
TCONS_00013011	0.140051	0.267595	0.328295	0	0.806466	0.0666004	0.277522	0.490447	0.0724491	0	0	0	0	0	0.074381
TCONS_00013012	9.39806	11.3516	10.8695	9.62858	6.4369	7.83586	8.9013	12.5929	14.0068	9.63554	16.6482	9.1613	9.31035	9.21642	10.9061
TCONS_00013036	0	0.255058	0.0455148	1.1246	0.442576	0	1.68331	0.315694	1.00444	1.6313	0	0.524578	0.525776	1.36977	1.21168
TCONS_00013037	0.517477	0.519723	0.335914	0.827625	0.305624	0.391209	1.48555	0.650521	0.576571	0.705469	0	1.54316	0.561187	0.915252	0.451006
TCONS_00013038	0	0	0	0	0	0	0	0	0.138408	0.416027	0	0	0	0	0.156309
TCONS_00013039	0.308407	0	0	0	0.188356	0.213325	0.111115	0.364681	0	0	0	0.605978	0.260298	0	0
TCONS_00013072	0.0217464	0.0415507	0	0.135642	0	0.0827309	0.0430921	0.108792	0.0899962	0.0436307	0.380201	0	0.0672985	0	0
TCONS_00013073	0.0556475	0	0.260888	0.0247928	0.16022	0	0	0.0278391	0	0	0.0608068	0.0572733	0	0.0872384	0.0886633
TCONS_00013074	0.0363159	0.104083	0.102154	0	0.069707	0.0690793	0.143926	0.181679	0.0751457	0	0.476194	0	0.0749245	0.151819	0.0385748
TCONS_00013130	0.273132	0.695829	0	1.50083	0.0873776	0.259773	0.180411	1.59414	0.847756	0.867661	0	0.0468519	0.42263	2.42639	5.36723
TCONS_00013131	0	0	0	0.586552	0	0	0	0.263449	0.0454029	0.13207	0	0	0	0.0917289	0.466136
TCONS_00013132	0	0.0391648	0.269073	0.365294	0	0.0779803	0	0	0.212071	0.61688	0	0.168772	0.169157	0.55699	0.522542
TCONS_00013133	0	0	0	0	0	0	0	0	0	0	0	0.199069	0	0	0
TCONS_00013289	0.68765	0.584488	0.384018	0.360435	0.451295	0.557837	0.490948	0.723441	1.00963	0.492012	1.75696	0.338258	0.563312	0.856078	0.413548
TCONS_00013295	0.280549	0.0893407	0.526111	0.0833291	0	0	0.277965	0.0935678	0.193506	0	2.04373	0	0.0964683	0.195473	0
TCONS_00013361	2.22667	1.3537	1.13881	1.11832	1.12678	1.07813	2.16605	1.78232	1.54979	2.23374	1.68106	1.25003	2.33872	2.07329	1.67712
TCONS_00013362	0.119716	0.457483	0.280628	0	0	0	0	0	0.619299	0	0.654078	0	0	0	0
TCONS_00013377	0.0520366	0.124283	0.146376	0.046368	0.0998824	0	0.206229	0.104131	0.215351	0.104403	0	0.294563	0.0805189	0.244733	0.193457
TCONS_00013441	0	0.0207445	0	0	0.208397	0.144564	0.968135	0.955946	0.202191	0.718839	0	0.29053	0.179196	0	0.691942
TCONS_00013444	0.312101	0	0.0418057	0	0.128371	0	0.0662628	0	0	0.178909	0	0	0	0.256289	0
TCONS_00013500	0.15611	0.0994263	0.0487919	0.046368	0.0249706	0.098983	0.180451	0.0260326	0.107675	0	0.625473	0	0.107359	0.0815776	0.0552733
TCONS_00013620	0	0	0	0	0	0	0	0	0	0	1.19466	0	0	0	0
TCONS_00013621	0	0	0	0.0372069	0	0	0	0	0	0	0.821283	0	0	0	0
TCONS_00013622	0.334734	0.213192	0.069747	0.530257	0.321254	0.176868	0.479051	0.297705	0.30784	0.298485	0	0.153117	0.652234	0.272098	0.237036
TCONS_00013640	0.101282	1.01598	1.99431	2.34648	0.0972038	0	1.60559	0.0506691	1.15267	1.32085	1.88143	0.104241	0.835836	0.105853	0.0537911
TCONS_00013649	0.161182	0.184782	0.151131	0.201073	0.340321	0.153298	0.159697	0.580574	0.300169	0.323386	0.563602	0.232247	0.133016	0.235838	0.205449
TCONS_00013663	0.53029	0.399957	0.654242	1.03209	1.05135	0.763166	0.960939	0.5236	0.866281	0.622968	0.396469	1.29264	0.633402	0.678193	0.926438
TCONS_00013671	0.624255	0	0	0.0309028	0	0	0.0687228	0.0346999	0.107644	0	0	0	0.0357756	0.0724919	0
TCONS_00013675	0	0.230773	0.344668	0	0	0.329632	0	0.430842	0	0	0.229526	0	0.455031	0	0
TCONS_00013687	0.0172892	0.0825861	0.0486334	0	0	0.0493307	0	0	0.0357752	0	1.927	0.0355886	0	0	0
TCONS_00013688	0.25808	0.205464	0	0.229966	0.185766	0.163638	0.362246	0.559482	0.422771	0.388349	2.67907	0.531241	0.643382	0.427068	0.525422
TCONS_00013710	0.20894	0.127025	0.195912	0.203105	0.255215	0.0903276	0.225835	0.285075	0.19652	0.476371	0.166045	0.0586485	0.0587824	0.258073	0.121056
TCONS_00013711	0	0.0745035	0.0731228	0.0926537	0.0748452	0.0247238	0	0.468171	0.134475	0.521554	0.738538	0.588603	0.0268158	0	0.110449
TCONS_00013712	0	0.283735	0	0	0.158354	0.0941566	0.0653912	0.0330177	0.0682835	0	0.504827	0.169818	0	0.0689777	0
TCONS_00013763	0.648536	0.578273	0.243239	0.500836	0.207473	0.452332	0.385538	0.432596	0.536787	0.867459	0.377954	0.711983	0.579807	0.768179	0.734801
TCONS_00013785	0.469354	0.24458	0.280056	0.228122	0.368553	0	0.422755	0.768456	0.309018	0.684863	1.21224	0.351321	0.528185	0.624318	0.18129
TCONS_00013819	21.196	23.5173	23.9753	21.2353	21.2035	23.9991	27.0009	25.2472	20.9433	25.1446	13.9702	22.0461	26.6661	22.5628	20.1319
TCONS_00013826	0.472107	0.293167	0.354135	0.0631016	0.566369	0.224508	0.67825	0.519603	0.537292	0.781448	0.928579	0.43731	0.316556	0.345389	0.27581
TCONS_00013827	0	0	0	0	0	0	0	0	0	0	0.984135	0	0	0	0
TCONS_00013844	0.431196	2.50397	2.98871	1.20541	1.63099	3.57838	1.48272	2.10641	1.66202	2.33245	5.83886	1.17475	1.03788	1.96168	1.34711
TCONS_00013867	1.28844	0.94685	0.604048	0.662353	0.586569	1.09973	1.2111	0.92554	1.52102	1.30909	2.63528	1.6661	1.00535	1.39837	0.894839
TCONS_00013890	0	0	0	0	0	0	0	0	0	0	0.256586	0	0	0	0
TCONS_00013892	0.0820671	0.0261342	0.12825	0.121879	0.157525	0.182124	0.406556	0.273708	0.396236	0.21954	0.29892	0.309704	0.197535	0.142951	0.348687
TCONS_00013893	0	0	0.0309419	0	0.0316707	0.0313855	0.0980869	0.0330177	0	0	0.721181	0	0.0340412	0	0
TCONS_00013959	0	0	0	0	0	0	0	0	0	0	0.463542	0	0	0	0
TCONS_00013970	1.38788	0.917168	1.17414	0.762469	1.28191	0.367216	0.930514	0.835272	1.82458	0.690905	10.0799	0.601442	0.818106	1.15605	1.35228
TCONS_00014009	0.374807	0.289867	0.10041	0.111326	0.188421	0.2037	0.229886	0.142862	0.25852	0.179046	2.06728	0.330649	0.441872	0.317108	0.170623
TCONS_00014189	0	0	0	0	0	0	0	0	0	0	1.59922	0	0	0	0
TCONS_00014205	0.436081	0.426771	0.329106	0.0568648	0.714547	0.151739	0.642828	0.425679	0	0.266747	1.95254	0.547343	0.384015	0.0555806	0
TCONS_00014225	0.153902	0.252051	0.12369	0.235091	0.147704	0.139404	0.130701	0.241978	0.166811	0.0441114	0.496503	0.0226283	0.12096	0.145528	0.171259
TCONS_00014265	0.129325	0.0823671	0.202102	0.0384124	0	0.450999	0.256268	0.215661	0.535206	0.0432452	0.376841	0.221839	0.177877	0.225269	0.274739
TCONS_00014268	0	0.141708	0	0.0440574	0	0	0.146965	0	0	0.0496005	0	0	0	0	0
TCONS_00014272	0.231982	0	0	0	0	0.337442	0.446169	0	0.169419	0.246407	1.81916	0.505607	0.281535	0	0.217421
TCONS_00014358	0.363477	0.510658	0.380908	0.190519	0.28728	0.183017	0.57197	0.363677	0.442421	0.128693	1.44853	0.110028	0.374951	0.357535	0.0681328
TCONS_00014393	0.375953	0.410476	0.302152	0.215356	0.360814	0.0510807	0.37249	0.671714	0.222266	0.026939	0	0.110553	0	1.20682	0.513434
TCONS_00014394	0	0	0	0	0	0	0	0	0	0	0	0	0.717604	0	0
TCONS_00014407	0.228975	0.182292	0	0.578089	0	0.0725918	0.151244	0.11455	0	0.459403	0.583809	0.0785548	0.236203	0.558386	0.243217
TCONS_00014408	1.38859	0.505367	0.620002	0.373161	0.761528	0.566003	1.05915	1.10266	1.27702	0.884442	2.57706	0.737265	1.09137	0.852326	0.995014
TCONS_00014553	1.60343	0.935548	0.746677	1.51506	0.0309837	1.23842	1.99382	1.76582	1.53645	1.45738	1.19941	0.808523	0.854773	1.92322	1.66887
TCONS_00014554	0.273984	0.26175	0.12845	0	0	0	0.633407	0.289364	0.330712	0.610785	0	0.109662	0.769389	0.238624	0.25869
TCONS_00014555	0.491328	0.19974	0.343068	0.270135	0.170558	0.149137	0.466088	0.355624	0.292022	0.618731	0.045692	0.182907	0.248027	0.491651	0.144352
TCONS_00014556	0	0.135199	0	0.126102	0	0	0.0233691	0	0	0	0	0	0	0	0
TCONS_00014557	1.16307	0.759278	1.0542	1.45092	0.837176	0.2028	1.01792	1.12492	0.762107	1.20565	0.211817	1.39656	0.49991	1.35738	1.11187
TCONS_00014562	1.92993	1.11536	3.15003	0.350308	0.343003	0.532532	0.814436	0.584066	1.10929	0.38243	6.50883	1.34873	0.884823	0.63499	0.987024
TCONS_00014585	1.24929	0.418774	0.277434	1.31826	0.567938	0.594092	0.412594	0.328941	1.20183	0.725567	1.7962	0	0.723494	0.263424	1.19895
TCONS_00014801	0	0	0	0	0	0	0	0	0	0	0.526183	0	0	0	0
TCONS_00014802	0	0	0	0	0	0	0	0	0	0	0.447904	0	0	0	0
TCONS_00014807	0.281719	0.026914	0.0792457	0.200824	0.135187	0.241146	0.418686	0.394624	0.174882	0.339136	0	0.17397	0.174367	0.412206	0.239394
TCONS_00014830	0	0	0	0	0.0673667	0	0	0	0	0	0	0	0	0	0
TCONS_00014831	0	0.106731	0.0349179	0.0331832	0.107221	0.106256	0.036897	0.0372605	0	0	0	0.153312	0	0	0.0395563
TCONS_00014833	0.178262	0.0681209	0.133717	0.44476	0.2053	0.169543	0.035324	0.249704	0.221318	0.0357655	0	0	0.147111	0.0372614	0.30296
TCONS_00014834	0.632878	0.604619	0.478029	0.689254	0.624265	0.200641	0.0870901	0.650816	0.727537	0.511436	0	0.0542807	0.525912	0.44096	0.896324
TCONS_00014891	0.0896391	0.164686	0.161634	0.104451	0.0992647	0.104929	0.0614862	0.0827893	0.285359	0.0276688	0.482215	0.127742	0.163598	0.086478	0.124512
TCONS_00014932	0	0	0	0.796397	0	0	0	0.0558907	0	0	0	0.0574919	0	0	0
TCONS_00014942	0	0	0.284099	0.326824	0	0	0.489802	0.143601	0	0.375942	0	0	0	0.391666	0
TCONS_00014958	0.596386	0.250693	0.178943	0.425135	0.183158	0.113443	0.756343	0.620582	0.0987245	0.670071	0	0.319181	0.246085	0.37398	0.253392
TCONS_00014966	0.731511	0.776498	0.476318	0.642771	1.14084	0.434833	0.765039	0.355791	1.60826	0.72364	4.08548	1.20252	0.335379	1.24235	0.928097
TCONS_00014967	0.268046	0.460939	0.0502664	0.238846	0.154351	0.71382	0.424923	0.536387	0.110929	0.430234	0	0	0.608316	0.3922	0.398606
TCONS_00014981	0.315222	0.258126	0.168895	0.642019	0.561838	0.171317	0.0892339	0.180226	0.279542	0.271048	0	0.231737	1.11488	0.611832	0.478327
TCONS_00014991	0.638453	0	0.414445	0.218809	0.518475	0.186839	0	0.39311	0	0.0985352	1.39529	0.30328	0	0.102656	0.312999
TCONS_00015031	0.562896	0.126532	0.217328	0.177027	0.222447	0.220444	0.196839	0.0662595	0.0685152	0.298949	0.0723629	0.374868	0.375724	0.173029	0.175856
TCONS_00015033	2.36656	3.68882	2.33578	4.55048	4.12413	5.33086	2.15965	2.92867	3.22167	4.49824	1.90545	3.84584	3.21219	4.81655	4.76292
TCONS_00015034	0.313959	0.807531	0.679343	0.322797	1.15891	0.275633	0.478565	0.942394	0	1.01755	0.422236	0.521981	0.373695	0.227165	0.89785
TCONS_00015035	0.147088	1.5106	1.34469	0.163832	0.388205	0.174868	0	4.26791	0.380449	1.21733	0	0	0.417262	0.115295	0
TCONS_00015044	0.319026	0	0	0	0	0.546159	1.12211	0	0	0	0	0	0.839196	0	0
TCONS_00015045	0.497199	0.658869	0.300772	0.328705	0.738856	0	0	0.545616	0.448033	0.997554	1.50721	0.792349	0	0.955463	0.868852
TCONS_00015091	0.201973	0.16327	0	0.124596	0.357859	0.0147765	0.04618	0.388624	0.096445	0.187029	0	0.51169	0.176295	0.129901	0.0495084
TCONS_00015092	4.3755	5.62156	3.6311	2.15109	10.3776	3.3005	4.13588	8.05133	10.3547	8.67787	0	6.78089	3.57977	5.41398	4.16687
TCONS_00015093	0	0	0	0	0	0	0	0.163809	0	0	0	0.0300897	0	0	0
TCONS_00015094	0.0781105	0.0397988	0.0341786	0.222725	0	0	0	0	0	0	0	0	0	0	0
TCONS_00015095	0	0.758564	0	0.418737	0	0	0	0	0	0	0	0	0	0	0
TCONS_00015096	0.157483	0.300903	0.083809	0.0303411	0	0.501968	0	0.204415	0.713387	0	0	0.578247	0.153673	0	0
TCONS_00015097	0.427308	1.03551	0	0.733658	0	0.20816	0.118751	1.44426	0	0	0	0	0.338661	0	0
TCONS_00015098	0.178831	0	0.405678	0	1.23186	0	0.151464	0	1.14594	0.335649	0	0	0.077361	0.229105	0.125615
TCONS_00015099	0.40159	0.821609	0.333921	0.337587	1.35987	0.410774	0.649388	0.996946	1.34054	0.950152	0.00827968	0.850041	0.410359	0.799832	0.511078
TCONS_00015100	0.129108	0.317168	0.190233	0.131478	0.531038	0.122793	0	0.572078	0.954119	0	0	0.854228	0.0190262	0.385527	0.313459
TCONS_00015102	0.168869	0.376434	0.923645	0.677129	0.162069	0.321219	0.25097	0.704008	1.01916	0	0	0.289671	3.86142	1.58841	0.986549
TCONS_00015103	0	0	0	0	0	0	0.154056	0.622294	0	0	0	0.220042	0.0601486	0.0203131	0
TCONS_00015104	0	0.148743	0	0	0	0.0740398	0.154261	0	0	0	0	0.0200304	0	0.0203402	0.0620171
TCONS_00015105	1.6206	2.69156	0	0	2.46462	2.53728	5.36049	6.43609	0.206363	3.07641	0.0544879	4.92687	0.102878	0.521151	3.20447
TCONS_00015106	0.374624	0.429476	0	0	0.263661	0.166274	0.890816	1.22444	0.206715	0.751625	0	0.514092	0	0	0.106114
TCONS_00015107	0.0866507	0.0662253	0.211244	0.0926537	0.14969	0.032965	0.429263	0.0866984	0.23309	0.365088	0.189369	0.0178365	0	0.108673	0.110449
TCONS_00015108	0	0.336785	0	0.196327	0	0	0.109149	0	0.125375	0.110514	0.0963023	0	0	0.103622	0.0936131
TCONS_00015109	0.145384	0.18519	0.147678	0.151137	0.151157	0.138273	0.300093	11.3825	0.162951	0.170153	0.37068	0.187039	0.149973	0.202593	0.0128689
TCONS_00015110	7.68748	14.5379	1.95552	6.2666	2.4787	3.09066	8.1693	0.970562	14.1884	7.21315	9.61917	3.78132	4.71556	4.95498	7.21255
TCONS_00015111	0	0	0	0	0	0	0.672795	0	0	0	0	0	0	0	0
TCONS_00015115	22.3687	6.79231	10.9548	12.4853	12.1705	15.0267	8.19773	9.85931	9.8078	8.59216	41.6161	10.2274	14.2395	14.7743	11.4384
TCONS_00015147	0.0628125	0	0	0	0	0.0597403	0	0	0	0	0.480452	0	0	0	0
TCONS_00015148	1.07306	0.364496	1.27445	1.58298	1.06417	0.805119	1.11043	0.286306	1.60362	1.38744	1.35494	0.478577	0.848646	0.498437	0.607894
TCONS_00015176	0.0186378	0	0.0087378	0.124556	0	0.0531785	0.175428	0	0.0192829	0.271105	0.28512	0.143867	0.211487	0.146092	0.0692897
TCONS_00015177	0.0649816	0.0551823	0.0270799	0	0.110871	0.0274681	0.278993	0.180604	0.239043	0.123133	0.220908	0.0668801	0.461782	0.0830063	0.521511
TCONS_00015178	0.100013	0	0	0	0	0	0.0660615	0.0667123	0.103475	0.100331	1.09286	0.102935	0.103171	0	0.0354115
TCONS_00015179	0	0	0	0.131506	0	0	0	0.0984427	0	0	0	0	0.0507472	0	0.0783813
TCONS_00015189	0.0875201	0.250837	0.218834	0.103981	0.13066	0.31446	0.0674442	0.0972981	0.281709	0.214617	21.3371	0.110094	0.170534	0.142286	0.196257
TCONS_00015190	2.21975	1.68932	1.90495	1.91089	2.34701	1.46709	1.19284	1.69396	2.41336	1.88711	4.93333	1.20038	2.36744	2.24129	2.31786
TCONS_00015191	4.94955	10.7615	10.4021	2.73747	3.68553	1.46094	1.69102	3.32998	2.56043	0.428039	10.8169	2.63491	0.792278	1.24864	1.26903
TCONS_00015304	0.676777	0.16164	0.39661	0.603052	0.487143	0.241378	0.670544	0.761793	0.0875252	0.254597	0.369762	0	1.13448	1.23781	0.539155
TCONS_00015305	1.70334	0.556704	0.546387	1.79738	0.688316	0.746067	1.82089	2.71339	0.857962	1.32653	0.930633	0.738151	2.84375	3.53701	0.785614
TCONS_00015311	0.0947991	0.0639291	0.250978	0.37764	0.117741	0	0.0276253	0.128328	0	0.12307	0	0.017218	0.00575245	0	0
TCONS_00015312	0.530852	0.366274	0.368704	1.42345	0.566084	0.472164	0.725634	0.565571	0.467859	0.601569	0	0.465419	1.45015	2.40931	2.16673
TCONS_00015317	0	0.233625	0.0700626	0	0.0717129	0	0	0	0	0	0	0.10487	0.189198	0.113591	0
TCONS_00015318	0.0590431	0.0564068	0.166084	0	0	0	0.102374	0	0.045815	0.340575	0	0	0	0	0.548761
TCONS_00015320	0.122593	0	0	0.286101	0	0	0	0	0	0	0	0	0.457676	0.366074	0
TCONS_00015429	0.296161	0.0943125	0.601671	0.351865	0.0947451	0.0938919	0.537961	0.395099	0.76603	0.445652	2.26534	0.152407	0.509184	0.309527	0.0524304
TCONS_00015514	0.211722	0.455105	0	0.51881	0.507991	0	0.943975	0.264799	0	0	0	0.490293	0.327609	0	0
TCONS_00015515	0	0.118742	0	0.166127	0	0.118212	0	0.12436	0	0.124686	0.135815	0.127923	0	0	0.264045
TCONS_00015516	0	0.328984	0	0	0	0	0.272951	0	0	0	0	0.779726	0.426276	0.503861	0
TCONS_00015517	0	0	0	0	0	0	0	0	0	0.605433	0	0	0	0	0
TCONS_00015518	1.29731	0.542231	0.304105	2.23973	0.233451	2.3906	1.20503	1.13577	1.25833	1.30143	1.06319	1.00141	0.669132	1.27112	2.92826
TCONS_00015519	0	0	0	0	0	0	0	0	0.707931	0	0	0	0	0	0
TCONS_00015520	0	0.108808	0.64075	0.202973	0.765149	0	0	0.113956	0	0	0	0.820546	0.881165	0.119033	0
TCONS_00015607	0.106503	0.101748	0	0.0949012	1.73764	0.354529	0	0	0	0.0534205	0	0.0548074	0.970475	0.241171	0
TCONS_00015608	5.80223	9.19353	10.0847	2.6061	2.3542	6.68494	1.84616	2.52512	2.95272	3.02863	6.701	1.55363	7.08028	11.0435	4.25908
TCONS_00015619	0.486357	0.309761	0.539636	0.303363	0.264504	0.370055	0.995881	0.429852	0.595443	1.41491	2.58639	0.475538	0.886354	0.601496	1.11932
TCONS_00015924	0.107731	0.216134	0.0101014	0.0191991	0.103393	0.0819697	0.0320217	0.140128	0.178336	0.108073	1.45972	0.0665273	0.155585	0.180149	0.148762
TCONS_00015990	0.170334	0.299763	0.109277	0.111837	0.32695	0.247268	0.40859	0.340856	0.482314	0.476651	0.117554	0.138403	0.665853	0.468478	0.466607
TCONS_00016017	2.1152	6.41886	16.4595	5.23857	5.41339	5.38437	4.0887	4.2016	6.27559	4.26462	4.82655	45.4181	5.70093	4.34546	4.62569
TCONS_00016043	0.316741	0.284798	0.227111	0.0498065	0.0357631	0.0886027	0.0553807	0.111853	0.0192767	0.130837	0	0.153409	0.0768799	0.155781	0.296861
TCONS_00016191	2.54059	0.22626	0.938737	0	0.578576	0	0.65063	2.73587	1.79319	1.7711	0	0.265913	0.399781	4.47792	4.44814
TCONS_00016192	5.44412	5.58843	4.36536	3.04446	5.81585	3.70662	2.39567	5.01135	2.89008	5.69492	0.196928	4.46709	4.20617	6.12931	5.81466
TCONS_00016193	0	0	0	0	0.00961393	0	0	0	0	0	0	0	0	0	0
TCONS_00016276	0.10567	1.24507	0.792648	0	0.912734	0	0.907372	0	1.27549	0.353351	2.15539	1.08757	0.654034	0.331317	0.149657
TCONS_00016526	0	0	0	0	0	0	0	0	0	0	0.393049	0	0	0	0
TCONS_00016587	0.241158	0.100796	0	0	0.376102	0.215028	0	0.135726	0.2651	0.302405	0	0	0	0	0.0960595
TCONS_00016806	0.204752	0.5358	0.609342	0.468017	0	0.592679	0.423372	0.31175	0.202628	0.0803745	0.0389105	0.604715	0.275498	0.176776	0.264767
TCONS_00016807	0	0	0	0	0.0207244	0	0	0	0	0	0	0	0.10024	0.0789897	0
TCONS_00016875	0	0	0	0	0	0	0	0	0	0	0	0	0	0	0
TCONS_00017242	0	0.122112	0.0958793	0.022779	0	0.121568	0.0506568	0.332513	0.132243	0	0.558679	0.263107	0	0.10687	0.0543079
TCONS_00017253	0.356648	0.389398	0.238864	0.476695	0.293388	0	0.201922	0.305866	0.263566	0.383335	0.16702	0.367068	0.446743	0.532491	0.351772
TCONS_00017254	0	0	0	0	0	0.323083	0.196332	0	0	0.340775	0	0	0.116807	0.147928	0
TCONS_00017270	0.0799743	0.114605	0.112481	0.0356312	0.0383769	0.114094	0.118857	0.120028	0.124114	0.240684	0.349556	0.123466	0.494993	0.376126	0.254846
TCONS_00017345	0.282262	0.0629205	0.238196	0.335352	0.0993285	0.080537	0.643224	0.423627	0.369907	1.34028	0	0.63912	0.572639	0.1475	0.14991
TCONS_00017346	0.134474	0.0285489	0.126089	0.199709	0.0430198	0.127897	0.236864	0.164448	0.139129	0.734462	0	0.338319	0.169546	0.0156159	0.015871
TCONS_00017433	0	0	0	0	0	0	0	0	0	0	0	0	0	0	0
TCONS_00017435	0	0	0	0	0	0	0	0	0	0	0	0	0	0	0
TCONS_00017523	0.117082	0	0.219564	0.208656	0.224735	0.111356	0.464016	0.117147	0.24227	0.704724	0	0.241006	0.120778	0.122366	0
TCONS_00017524	0.998997	0.381756	0.117088	0.578611	0.0958768	0.0950135	0.692857	0.549751	0.645984	0.6013	0	0.0514092	0.541029	0.391531	0.344869
TCONS_00017831	0	0	0	0	0	0	0	0	0	0	0	0	0	0	0
TCONS_00017846	0.368155	0.612248	0.383554	0.3078	0	0.224787	0.225163	0.318334	0.432625	0.369323	1.04297	0	0.323513	0.209011	0
TCONS_00017880	0.0654092	0.156221	0.153326	0.116568	0.12555	0.031105	0.0972101	0.0654452	0.0338366	0	0.857682	0	0.303633	0.0683611	0.0347388
TCONS_00017919	0.29361	0.0863076	0.021177	0	0.238434	0	0.212585	0.0790922	0	0.101957	0.419548	0.151094	0	0.0118023	0
TCONS_00018005	0	0	0	0	0	0	0	0	0	0	0	0	0	0	0
TCONS_00018006	0	0	0	0	0	0	0	0	0	0	0	0	0	0	0
TCONS_00018186	0.614069	0.847383	0.661079	1.49966	1.17868	0.930128	0	1.77495	0.752975	1.6199	0.0497038	1.07676	2.48689	0.879478	1.836
TCONS_00018187	0.457353	0.345904	0	1.01883	1.4997	0.344362	0.358736	0.343204	0.749207	0.286753	0.499756	1.35331	1.10084	0.677158	1.84199
TCONS_00018199	0	0.0368589	0	0	0	0	0.0254842	0	0.0266114	0	0	0.0264726	0.106132	0	0
TCONS_00018256	0.25967	0.0826919	0.284058	0.141401	0.110762	0.192087	0.0857595	0.0577363	0.671645	0.115775	0.662072	0.445428	0.327393	0.286466	0.214528
TCONS_00018257	0.149722	0.250314	0.0701929	0.0500294	0.305347	0.106799	0	0.187255	0	0.168971	0.490809	0.09631	0.501956	0.0586795	0.059638
TCONS_00018317	0.333568	0.478011	0.254124	0	0.380161	0.337081	0.144592	0.292033	0.150987	0.209142	0.410056	0.214571	0.344098	0.1961	0.376461
TCONS_00018318	0.117553	0.168456	0.128593	0.261868	0.338457	0.24224	0.11647	0.215632	0.304053	0.0786171	0.214086	0.181481	0.323369	0.102381	0.478647
TCONS_00018347	0.416663	0.124393	0.293012	0.197239	0.199942	0.136223	0.15481	0.104223	0.0942999	0.13062	0.0284559	0.0268023	0.0805905	0.353817	0.110645
TCONS_00018353	0.341238	0.181112	0.462164	0.33785	0.145554	0.108182	0.488359	0.227617	0.0784553	0.34232	0.911472	0.195115	0.391122	0.475517	0.402736
TCONS_00018431	0.0593123	0.0566639	0.0278069	0.132128	0.113848	0.0282056	0.264447	0.0296725	0.0613652	0	0.0648113	0	0	0.0309945	0
TCONS_00018471	35.7232	12.0163	20.9348	13.6868	13.485	10.1394	14.6858	17.4504	12.5295	13.6498	338.748	21.8725	9.81565	12.5103	12.9381
TCONS_00019032	0.154598	0.246159	0.241597	0.413271	0.0494576	0.196049	0.408465	0.257806	0.479848	0.155089	0.788348	0.477345	0.425276	0.915593	0.547381
TCONS_00019033	0.0278238	0.106326	0	0	0.0534067	0.18524	0.0827025	0.0278391	0.0287868	0.307033	0.0608068	0.0286367	0.200915	0.0581589	0.26599
TCONS_00019183	0.50795	0.242635	0.297673	0.113154	0.426558	0.724658	0.377454	0.444701	0.525531	0.0636952	0.277522	0.326744	0.916972	0	0.269772
TCONS_00019184	0	0.409724	0.562983	0.783416	1.07017	0.122369	0.892339	0	0.465903	0.666863	6.13913	0.220702	1.52632	0	0
TCONS_00019193	0.447142	0	0	0.306487	0.330105	1.14496	0.136315	0.412974	0.106758	0.966131	0	0.247803	0.425776	0.143791	0.14614
TCONS_00019196	0.498713	0.696342	0	0	0.0736354	1.45945	0.45611	0.191918	0.317523	0.885138	0	0.513283	0.079147	0	0.122246
TCONS_00019198	0.433254	0	0.211244	0.231634	0	0.0494475	0	0.0346794	0.1793	0.399858	0	0.0178365	0	0.0181122	0
TCONS_00019199	0.316262	0.0104186	0.204511	0.184634	0.115131	0	0.237713	0.0982043	0.586719	0.415727	0.429001	0	0.449994	0.284944	0.0926714
TCONS_00019200	0.0149188	0.420452	0.244799	0.35228	0.479653	0.305065	0.310408	0.388101	0.131199	0.202042	0.749889	0.59883	0.292404	0.265065	0.356551
TCONS_00019205	0.0761264	0.145455	0.107069	0.373085	0.328774	0.072403	0.452552	0.418926	0.118142	0.992784	0	0.470103	0.0392647	0.198905	0.161723
TCONS_00019206	0.69867	0.351302	0.655105	0.262131	0	0	0	0	0.304359	0.368888	0	0	0.0758658	0	0.703069
TCONS_00019207	0.337219	0.0644324	0	0	0	0	0	0.269924	0	0.879551	0	0.0694142	0	0.140975	0
TCONS_00019208	0.15261	0.262433	0.271879	0.0951898	0	0	0.0151204	0.076347	0.378941	0.857328	0	0	0	0	0.064841
TCONS_00019209	0	0	0	0.0463268	0.0498968	0	0	0.52019	0.16137	0.834486	0	0	0	0	0
TCONS_00019229	0.165996	0.185015	0.155645	0.172565	0.212415	0.131564	0.383756	0.22145	0.343483	0.471814	0.90693	0.39864	0.285393	0.375889	0.323255
TCONS_00019298	0	0	0.0841147	0	0	0	0.0634873	0.0256451	0.450809	0.629952	0	0	0.581682	0	0.476442
TCONS_00019299	0.476557	0.059905	0	0.0782237	0.300899	0.178914	0.521869	0.501915	0	0.301938	0	0.374313	0.375168	0.458743	0.199815
TCONS_00019344	0.742202	0.797695	0.80466	0.826688	0.623275	0.35295	0.873248	0.649785	1.24782	1.02377	4.00439	0.907115	1.17237	1.50291	1.0101
TCONS_00019360	0.227787	0.398963	0.0711944	0.135315	0.0728714	0.14443	0.225689	0.0759707	0.117836	0.380849	0.331874	0.117221	0.195814	0.198389	0.120978
TCONS_00019364	0.735537	0.126125	0.265259	0.352914	0.941224	0.573999	0.373724	0.566109	0.682945	0.491914	1.97842	0.174698	0.7393	0.72931	0.560925
TCONS_00019407	0.188655	0.152504	0.204106	0.219828	0.598886	0.234637	0.186918	0.232319	0.285271	0.029116	0	0.164295	0.13473	0.0910013	0.0616584
TCONS_00019408	0	0	0	0.142603	0.107514	0	0	0	0	0	0	0	0	0	0
TCONS_00019409	0.205008	0.0652848	0	0.0811891	0.480951	0.0216646	0.112844	0	0.0235671	0.0914038	0	0.164109	0.0234977	0	0
TCONS_00019410	0.0913993	0.371102	0	0	0	0	0.0226394	0	0	0.0687669	0	0.0235174	0	0	0
TCONS_00019411	0	0.440825	0	0.196643	0	0.0381617	0	0	0	0	0	0	0	0	0
TCONS_00019412	0	0	0.060386	0.200852	0	0	0	0.0322186	0	0	0	0	0	0	0
TCONS_00019413	0.165254	0.434157	0.0387374	0.239284	0.307286	0.0687624	0.0716327	0.0310022	0.0641152	0	0	0.0318904	0.0426176	0	0.0109708
TCONS_00019414	0.0541547	0.284551	0	0	0	0	0	0	0	0	0	0.0278684	0	0	0
TCONS_00019455	0.14197	0.756141	0.406007	0.471228	0	0.0708886	0.130112	0	0.594879	0	0.0853227	0	0.578482	0.252241	0.878412
TCONS_00019456	0.0673458	0	0	1.14018	0.299357	0.182042	0.0175593	0.177323	0.0146688	0.199123	0.054224	0.474249	1.03842	0.759418	0
TCONS_00019457	0	0.264223	0.432212	1.25276	0.199077	0.197284	0.388203	0.530389	0.858436	0.439296	0	0.830238	0.641932	1.18031	1.29751
TCONS_00019458	0	0	0.10922	0.756215	0	0	0	0	0	0	0	0	0	0	0
TCONS_00019459	0	0.228021	0.142415	3.46084	0.0624727	0	0	0	0	0	0	2.76916	4.27514	0.929767	2.904
TCONS_00019460	0	1.44114	0	1.57681	0	0.0965673	0	0	0.075034	0.0873047	0	0.791212	1.19701	0	3.5436
TCONS_00019461	0.0651182	1.39974	0	0	0	0	0	0	0	0.0653248	0	0.402124	2.65336	0.340285	0.415011
TCONS_00019462	0	1.25941	0.251793	1.80551	0	0.162529	0	0	0.0252575	0	0	1.58292	3.45009	0.408228	2.38565
TCONS_00019463	0	2.18273	0	1.01793	0	0	0	0	0	0	0	0.443679	4.33575	0.630754	1.25922
TCONS_00019464	0	1.25711	0.383852	3.62178	0.0701596	0	0	0.0146287	0	0	0	0.3461	4.22302	0.870989	1.33559
TCONS_00019475	0.0523625	0	0	0	0	0.0996027	0.0518802	0	0.10835	0.0525286	0.686606	0	0.0540154	0	0
TCONS_00019499	0.0541046	0.0258444	0.0126827	0.0964215	0.0908703	0.0900521	0.147417	0.108269	0.125949	0.122122	0.857253	0.0696067	0.111625	0.169639	0.086205
TCONS_00019505	0.482151	1.18994	1.54463	0.322221	0.694104	0.745175	1.07485	1.24624	2.39027	0.866596	2.19522	1.69548	0.497371	0.545903	0.533481
TCONS_00019507	4.13057	0.227116	2.856	0.0794376	11.7644	12.04	8.12617	13.3797	10.5762	16.2915	19.7751	24.0242	13.1354	11.6776	9.61146
TCONS_00019508	3.21564	3.11145	6.41682	2.49799	4.5501	5.01885	2.45079	4.12489	4.18001	5.78998	8.82949	6.87377	4.50792	4.05015	2.01436
TCONS_00019509	0	0	0	0	0	0	0	0	0	0	0	0	0	0	0
TCONS_00019510	3.61865	1.23954	1.91973	5.10185	3.41581	6.37387	1.13221	3.68019	5.12323	2.44795	7.64816	1.94795	2.06291	2.2642	1.55519
TCONS_00019511	1.23054	0.809423	1.45644	0.467355	0.696974	2.12965	2.93808	0.666066	0.834837	1.15349	2.07204	1.43258	0.936428	1.2439	0.685679
TCONS_00019512	2.04846	1.78882	3.22623	0.484849	2.88752	3.82044	2.6797	3.74691	3.12937	3.13061	3.35757	3.22835	2.03058	2.87685	2.09088
TCONS_00019513	3.30187	12.1773	17.8228	8.17713	0.485328	0.0282916	1.341	0.0148815	0.0769404	0.566978	1.00764	6.33743	0.260827	0.108812	0.0315968
TCONS_00019514	1.16007	3.06803	3.84687	1.37406	1.7515	1.18406	2.62116	2.23649	2.13699	1.2631	4.57582	2.1404	1.29885	2.35092	2.35927
TCONS_00019515	0	0	0	1.02843	0	0	0	0.0481162	0	0	0.560515	0	0	0	0
TCONS_00019650	0.341348	0.228275	0.416082	0.106457	0.0163801	0.0486979	0.0507306	0.170768	0.176581	0.205459	0	0.175661	0.45776	0.0891883	0.435096
TCONS_00019679	0.264892	0.253065	0	0	0.127113	0.125968	0.131226	0.132519	0	0.398599	2.60506	0.408947	0	0	0
TCONS_00019712	0.0923363	0.123499	0.138526	0.115189	0.212683	0.17564	0.512321	0.295639	0.191065	0.203784	2.70404	0.228082	0.323854	0.443916	0.137312
TCONS_00019740	0	0	0.0397184	0.150981	0.81308	0	0	0.466214	0.821736	0	0	0	0	1.32814	0
TCONS_00019741	0	0.670715	0.546883	0.336852	0	0.349271	0.256836	0	0	0.487586	3.21024	0.355729	0.222838	0	0.458912
TCONS_00019743	0.115694	0.0736855	0.10848	0.137455	0.172721	0.0244523	0.343886	0.180068	0.212797	0.335288	0	0.158766	0.18565	0.362746	0.600797
TCONS_00019744	0.215931	0	0.0224963	0.0213787	0.29934	0.228188	0.213942	0.048011	0.198582	0.31289	0	0.123466	0.346495	0.501501	0.152908
TCONS_00019751	1.78194	1.0605	2.32821	1.43165	2.6634	2.61164	1.50504	1.16913	1.63206	1.02567	1.72371	2.94643	1.83819	1.34334	1.39631
TCONS_00019761	0.263053	0	0	0.220191	0.145356	0.174373	0	0.239271	0	0	2.05564	0.0328168	0.172681	0.283255	0.237079
TCONS_00019762	0.065666	0.141151	0.123143	0.0146282	0	0	0.284643	0.00821276	0.169847	0.0741086	0.591971	0	0	0	0.113344
TCONS_00019763	0.27771	0.0795929	0.182275	0.123729	0.0533053	0.0660317	0.220122	0.0833588	0.129295	0.153225	2.21524	0.0285823	0.128914	0.261219	0.250736
TCONS_00019764	0.0216339	0.537365	1.39966	0.231326	0.519067	0.329212	0.235781	1.29875	0.828158	0.629373	0	1.35822	0.133901	1.22095	0.344692
TCONS_00019765	0	0.0832026	0	0.00705491	0	0	0	0.427775	0	0	0	0	0	0	0.168197
TCONS_00019766	0.959073	0.91625	0.941755	1.04974	0.775499	0.933711	1.26449	1.00494	1.02352	1.14393	1.76591	0.645108	0.911446	1.24703	1.90109
TCONS_00019767	0.204451	0	0.159752	0.333995	0.0981091	0.324086	0	0	0	0.170917	0	0.210425	0.0351509	0.142452	0.180974
TCONS_00019768	0.0420857	0.180929	0.0394615	0.375011	0.0807819	0.100068	0.145943	0.231599	0.17417	0.0633289	0.229938	0.108288	0.0434142	0	0.13411
TCONS_00019789	0.381791	0.0851068	0.178992	0.58968	0.146566	0.447844	0.1387	0.343801	1.61952	1.21284	0.417188	0.222669	0.27569	0.119706	0.39202
TCONS_00019800	0.0356524	0.0340605	0.133717	0.0317686	0.0342167	0	0	0.035672	0.0368864	0	1.32457	0	0	0	0
TCONS_00019829	0	0.170857	0	0.212481	0	0.226794	0.0590652	0	0.0616777	0.119607	0.521131	0	0	0.124609	0
TCONS_00019893	0.727898	0.356391	0.298598	1.28099	0.436617	0.432685	1.30716	0.82844	0.28241	0.794101	2.26685	0.795987	0.844735	1.05554	1.23708
TCONS_00019957	0.13185	0.0359892	0.0176612	0.0335676	0.0723087	0.0895719	0.0186622	0.0942301	0.0779504	0.0944771	0.535131	0.0969298	0.0777209	0.0787428	0.0400145
TCONS_00019974	0.578471	0.478956	0.07232	0.412364	0.407129	0.220071	1.06987	0.308687	0.199498	0.851115	0	0.396914	0.875205	0.927018	0.942159
TCONS_00019975	1.0533	0	0.20792	0.395182	0	0.263627	0	0	0.0573555	0	0	0	0	0	0
TCONS_00020184	3.59464	5.1512	3.00937	3.03146	1.66334	1.46521	0.699586	1.0276	0.79694	4.37876	0	1.58557	4.9	5.90364	2.38639
TCONS_00020185	0.302695	0.0289179	0.0567641	0.107888	0.0871517	0.115156	0.0599814	0.302862	0.0939516	0	0.0661518	0.0934616	0.6245	0.474533	0.739502
TCONS_00020186	0.243162	0.0290381	0.171	0.108336	0	0	0.120461	0.0608239	0.220131	0.274425	0.332133	0.0938498	0.0627094	0	0
TCONS_00020187	0.541177	0.157352	0.176498	0.377392	0.383893	0.223786	0.163189	0.0706271	0.0486877	0.63731	0.925593	0.290602	0.169905	0.418052	0.0999719
TCONS_00020253	0	0	0	0	0	0	0	0	0	0	0	0	0	0	0
TCONS_00020308	0.0532677	0.763339	6.54295	0.047465	3.96201	0.202649	0.0263885	0.18654	0.0275557	0.32062	0	2.54932	0.109898	0.0835075	0.339486
TCONS_00020323	0	0	0	0	0	0	0	0	0	0	0	0	0	0	0
TCONS_00020324	0	0	0	0	0	0	0	0	0	0	0	0	0	0	0
TCONS_00020326	0	0	0	0	0	0	0	0	0	0	0	0	0	0	0
TCONS_00020340	0	0	0	0	0	0	0	0	0	0	0	0	0	0	0
TCONS_00020342	0	0	0	0	0	0	0	0	0	0	0	0	0	0	0
TCONS_00020345	0	0	0	0	0	0	0	0	0	0	0	0	0	0	0
TCONS_00020346	0	0	0	0	0	0	0	0	0	0	0	0	0	0	0
TCONS_00020347	0	0	0	0	0	0	0	0	0	0	0	0	0	0	0
TCONS_00020348	0	0	0	0	0	0	0	0	0	0	0	0	0	0	0
TCONS_00020349	0	0	0	0	0	0	0	0	0	0	0	0	0	0	0
TCONS_00020354	0	0	0	0	0	0	0	0	0	0	0	0	0	0	0
TCONS_00020356	0	0	0	0	0	0	0	0	0	0	0	0	0	0	0
TCONS_00020357	0	0	0	0	0	0	0	0	0	0	0	0	0	0	0
TCONS_00020358	0	0	0	0	0	0	0	0	0	0	0	0	0	0	0
TCONS_00020360	0	0	0	0	0	0	0	0	0	0	0	0	0	0	0
TCONS_00020361	0	0	0	0	0	0	0	0	0	0	0	0	0	0	0
TCONS_00020362	0	0	0	0	0	0	0	0	0	0	0	0	0	0	0
TCONS_00020363	0	0	0	0	0	0	0	0	0	0	0	0	0	0	0
TCONS_00020364	0	0	0	0	0	0	0	0	0	0	0	0	0	0	0
TCONS_00020365	0	0	0	0.0609155	0	0	0	0	0	0	0	0	0	0	0
TCONS_00020366	0	0	0	0	0	0	0	0	0	0	0	0	0	0	0
TCONS_00020391	0	0	0.115804	0	0	0	0	0	0	0	1.48451	0.127113	0	0.451775	0
TCONS_00020392	0.427655	0.363164	0	0	0	0.361545	0.847432	0	0	0	2.49229	0	0	0	0
TCONS_00020393	0	0	0	0	0	0	0	0.951193	0.621205	0.803104	0	0	0	0	0
TCONS_00020394	1.96667	3.00617	5.00964	2.97913	6.00846	4.11505	2.27332	5.08336	4.10339	4.14311	5.73069	3.74464	4.22657	3.63125	3.72538
TCONS_00020395	0	0	0	0	0	0	0	0	0	0	0	0	0	0.167625	0
TCONS_00020396	1.27521	0.906623	0.500525	0.687064	1.76464	0.817963	1.08717	1.30559	1.13526	0.952008	8.94396	0.885155	1.43784	1.58072	1.89005
TCONS_00020409	0.103247	0	0.0484047	0.161	0.0495448	0.0490987	0.179019	0.0774781	0.213642	0.181256	0.338459	0.0531319	0.0266266	0.134884	0.0548347
TCONS_00020421	0	0.143403	0.0351865	0	0.0360153	0	0.632073	0.26283	0.310602	0.301164	0	0	0.309688	0.27454	0.0797212
TCONS_00020567	0.230477	0.0629103	0.226397	0.156472	0	0.0626298	0.0869922	0.120793	0.20439	0	0	0	0.135859	0.137645	0
TCONS_00020568	0.20193	0.140301	0.154913	0.0736087	0.158562	0	0	0.183673	0	0.119701	0.24071	0.358978	0	0.383714	0.321735
TCONS_00020569	0	0	0	0.137798	0.197888	0.236962	0.212805	0.0171921	0.33777	0.0861857	0	0.318323	0.239288	0.0359162	0
TCONS_00020570	0.0469331	0	0.0366722	0.195162	0.487967	0	0.147253	0.109571	0.00809293	0.282492	0	0.305927	0	0	0.0997047
TCONS_00020571	0	0	0	0.00656977	0.00707605	0.00701233	0.0584403	0.022131	0.0686533	0.00739634	0.112791	0	0.0380284	0	0
TCONS_00020572	0	0	0.111308	0	0	0	0	0	0	0	0	0	0.0874698	0	0
TCONS_00020573	0.0175483	0	0.0987246	0.23455	0.117892	0.484011	0.173867	0.122906	0.399426	0.052812	0.0383506	0.0722441	0.0362045	0.201743	0
TCONS_00020574	0.175373	0.175521	0.0548126	0.0818551	0	0.30182	0.157209	0.142047	0.293765	0.20944	0.200758	0.257853	0.318745	0.26184	0.133058
TCONS_00020575	0.0546774	0.26118	0.0683573	0	0.0524756	0.0346687	0	0	0.0377132	0	0	0	0	0.209531	0
TCONS_00020576	0.0185727	0	0	0.148945	0.320847	0.0706573	0	0	0	0	0.162357	0	0	0	0
TCONS_00020577	0	0	0.0448822	0	0	0.212453	0	0	0	0	0	0	0.0658372	0	0
TCONS_00020578	0	0	0	0.0379927	0.225063	0	0.0422447	0	0	0	0	0.394948	0	0	0.294382
TCONS_00020579	0	0	0	0.0817618	0	0	0.14546	0	0	0	0	0	0.0378615	0.057539	0.311887
TCONS_00020580	0	0	0	0	0.103069	0.0680937	0	0.191026	0	0.179557	0	0	0	0.0124711	0
TCONS_00020581	0.193344	0.0883401	0.18917	0.42696	0.363049	0	0.0832884	0	0.321797	0	0.238827	0.198993	0.355536	0.228427	0
TCONS_00020582	0	0	0	0	0.0315462	0.273544	0.13841	0.147996	0	0.189601	0	0.219896	0	0	0.226943
TCONS_00020583	0	0.0703783	0	0	0.0942682	0.0467097	0.0729891	0	0	0.172437	0.268325	0.176913	0.227979	0.102656	0.0521665
TCONS_00020584	0	0	0	0	0	0	0.033566	0	0.0701012	0	0.444228	0	0	0	0.179926
TCONS_00020585	0.0432039	0	0	0	0	0.102727	0	0	0	0	0	0.0666991	0.222838	0.0451536	0
TCONS_00020617	0.0701933	0.134118	0.131633	0.250187	0.269467	0.30042	0.417281	0.105348	0.217869	0.140832	0.613609	0.469586	0.144818	0.0733611	0.186398
TCONS_00020618	0.296061	0.471403	0.749521	0.316572	0.511451	0.375441	0.430224	0.256728	0.643248	0.306901	0.948964	0.27424	0.529372	0.474448	0.283029
TCONS_00020654	0.449364	0.0296068	0.181614	0.15188	0.371783	0.574759	1.31265	0	0.985945	1.36791	0	0.805374	1.82222	0.914995	0.469085
TCONS_00020655	0.200814	0	0	0	0	0	0	0.225035	0	0.112813	0	0	0	0	0.153579
TCONS_00020661	0	0	0	0	0	0	0	0	0	0	0	0	0	0	0
TCONS_00020662	0	0	0	0	0	0	0	0	0	0	0	0	0	0	0
TCONS_00020663	0	0	0	0	0	0	0.174543	0	0.0140202	0	0	0	0	0	0
TCONS_00020664	0	0	0	0	0	0	0	0	0	0	0	0	0	0	0
TCONS_00020665	0	0	0.366083	0.081858	0	0.109215	0.466474	0.45958	0	0	0	0	0.236913	0	0
TCONS_00020666	0	0	0	0.0964809	0.0692772	0.0915379	0.166878	0.168522	0.136918	0	0	0.0990572	0.210977	0.301767	0
TCONS_00020667	0	0	0	0	0	0	0	0	0	0	0	0	0	0	0
TCONS_00020668	0	0	0	0	0	0	0	0	0	0	0	0	0	0	0
TCONS_00020669	0	0	0	0	0	0	0	0	0	0	0	0	0.0640394	0	0
TCONS_00020670	0	0	0	0	0	0.0346256	0.0721418	0.157847	0	0	0	0	0.125185	0	0
TCONS_00020671	0	0	0	0	0	0	0	0	0	0	0	0	0	0	0
TCONS_00020672	0	0	0	0	0	0	0	0	0	0	0	0	0.179161	0	0
TCONS_00020673	0	0	0	0	0	0	0	0	0	0	0	0	0	0	0
TCONS_00020674	0	0	0	0	0	0	0.0378768	0	0.197761	0	0	0.0786916	0	0	0
TCONS_00020675	0	0	0	0	0	0	0	0	0	0	0	0	0	0	0
TCONS_00020676	0	0	0	0	0	0	0	0	0	0.26965	0	0	0.408627	0	0
TCONS_00020677	0	0	0	0	0	0	0	0	0	0	0	0	0	0	0
TCONS_00020678	0	0	0	0	0	0	0	0	0	0	0	0	0	0	0.108711
TCONS_00020679	0	0	0	0	0	0	0	0	0	0	0	0	0	0.322607	0.0427665
TCONS_00020680	0	0	0	0	0	0	0	0	0	0	0	0	0	0	0
TCONS_00020681	0	0.0397211	0	0	0	0	0.247168	0	0	0.152935	0	0	0.0285934	0	0.382752
TCONS_00020695	0	0	0	0	0	0	0	0.572943	0	0	0	0	0	0	0
TCONS_00020918	0	0.0298438	0.0292908	0.0556713	0	0.0891322	0.0309509	0	0	0.0940133	0.341349	0.0964539	0	0	0
TCONS_00020919	0	0	0	0	0.0399033	0	0	0	0.0430167	0.0417095	0.454324	0	0	0.0869079	0.0883274
TCONS_00020920	0	0	0	0	0	0	0	0	0	0	0.31473	0	0	0	0
TCONS_00020987	0.340796	0.198965	0.0887627	0.388025	0.327073	0.270106	0.225105	0.151548	0.195884	0.398857	0.248262	0.15589	0.195308	0.118725	0.301662
TCONS_00021103	0.128255	0.0272285	0	0.215869	0	0	0.494175	0.171101	0.0294876	0.057183	0.280292	0.117335	0.132303	0.16383	0.0302739
TCONS_00021104	0.0892397	0.0710459	0.0139459	0.0397592	0.0999204	0.127312	0	0.297629	0.184657	0.253648	0.357549	0	0.0920567	0.062178	0.205379
TCONS_00021181	0.0430134	1.06841	0.604969	0.74739	0.866907	0.265912	0.191777	0.0860741	0.333766	0.280474	3.5721	0.509106	0.155299	0.427068	0.868088
TCONS_00021182	0.602441	2.29449	2.13147	1.30983	3.02196	2.68152	1.13012	1.02873	1.70367	1.09589	2.22943	1.34756	1.74837	1.79654	1.34808
TCONS_00021457	0.305481	0	0.208315	0	0	0	0	0	0	0	0	0.285823	0	0	0
TCONS_00021462	0	0	0.409633	0.55612	0	0.237433	0.309179	0	0	0.469565	0.204591	0	0.386285	0.815341	0.696073
TCONS_00021463	0.395396	0.377741	0.677927	0.503319	0.216842	0.118189	0.134316	0.203458	0.245449	0.101996	0.0987554	0.116271	0.431185	0.472275	0.251994
TCONS_00021464	0.154462	0.46729	0.386216	0.0917573	0.197656	0	0.102026	0.334853	0.452791	0	0.337566	0.0794875	0.371789	0.107622	0.082035
TCONS_00021525	0	0	0	0	0	0	0	0	0	0	0	0	0	0	0
TCONS_00021551	0.547683	0.116273	0.142648	0.0135561	0.146008	0.20257	0.256246	0.182661	0.28332	0.27471	0.432222	0.140921	0.564971	0.6519	0.500951
TCONS_00021763	0.873064	0.834081	0.301598	0.286615	0.264602	0.480736	0.500802	0.91952	0.570494	0.783641	1.10464	0.236466	1.27983	0.816416	0.976178
TCONS_00022005	0.349384	0.407958	0.218399	0.345915	0.186286	0.332295	0.615406	0.388418	0.281149	0.389436	1.35743	0.239728	0.800917	0.85202	0.412351
TCONS_00022057	0.87462	0.612749	0.62873	0.54554	0.72748	0.693201	0.837679	0.670911	0.663588	1.14061	2.67598	1.11021	0.84208	0.609394	0.278706
TCONS_00022196	0.365883	0.524318	0.171534	0.0815063	0.877872	0.26099	0.0906282	1.18977	0.0946366	0.825848	2.19893	0.470715	0	0.477994	0.777281
TCONS_00022234	0.366622	0.406744	0.288316	0.379375	0.272406	0.134977	0.808513	0.50882	1.16241	1.222	0	1.01028	0.561192	0.148323	0.314053
TCONS_00022235	0.0166784	0	0	0	0.0160068	0	0	0.0166876	0	0	0.255146	0	0	0	0
TCONS_00022236	0	0	0	0	0	0	0	0	0	0	0.682698	0	0	0	0
TCONS_00022237	0	0	0	0	0	0	0	0	0	0	1.16556	0	0	0	0
TCONS_00022238	0	0	0	0	0	0	0.381258	0	0	0	0	0	0	0	0.0544983
TCONS_00022606	0	0.0242529	0.047607	0.090484	0	0	0	0	0	0.025467	0	0.0783845	0.0523757	0.0795965	0.0269655
TCONS_00022607	1.15923	0.672393	0.698752	0.479584	0.476808	0.275633	0.451218	0.621359	0.856683	1.28751	0	0.553939	0.896869	0.778852	0.351811
TCONS_00022696	0.242574	0.695229	0.303265	0.432298	0.310408	0.307613	0.560793	0.242708	0.418284	1.94675	0.353419	0.166441	0.0834105	0.253521	0.34355
TCONS_00022781	0	0	0	0	0	0	0	0	0	0	0.908279	0	0	0	0
TCONS_00022782	0	0	0	0	0	0	0	0	0	0	0.476589	0	0	0	0
TCONS_00022783	0	0	0	0	0	0	0	0	0	0	0.414306	0	0	0	0
TCONS_00022792	0.618045	0.68492	0.417245	0.660862	1.09141	1.05807	1.49414	0.445237	0.383662	0.719207	0.594305	0.279885	0.739563	0.542587	0.682747
TCONS_00022973	29.4907	41.0414	45.2747	43.9668	44.3979	66.5205	36.8945	46.1101	39.6649	41.4621	26.4533	37.4647	28.6508	32.7997	33.616
TCONS_00022974	0.227885	0.4838	0.403609	0.135374	0.340213	0.216739	0.175612	0.329349	0.288167	0	0.830045	0.469087	0.365678	0.39695	0.0537911
TCONS_00022975	0.0138855	0	0.0520786	0.25983	0	0.105651	0.137576	0.0277863	0	0.153225	1.15314	0.12862	0	0	0.088495
TCONS_00022976	0	0	0	0.177362	0.0742892	0	0	0	0	0	0.169166	0	0	0.0115571	0
TCONS_00022977	0.0932455	0.0647869	0.135121	0	0	0.209619	0.125982	0.212038	0.192946	0.0765338	0.66692	0.0610717	0.2361	0.124032	0.126058
TCONS_00023116	0.292122	0.209309	0.191735	0.0650749	0.26634	0.236159	0.477562	0.233826	0.634689	0.263744	0.414967	0.315689	0.42188	0.58008	0.37235
TCONS_00023430	0.713917	1.06398	1.87432	5.64898	3.61769	2.716	0.424405	2.28579	1.1818	1.28913	0	0.58782	0.854286	1.22366	0.272996
TCONS_00023451	4.38316	3.69063	3.90087	12.048	8.55591	4.73404	6.91902	7.35884	7.45564	7.89982	9.41672	5.81106	9.5795	9.39488	8.60139
TCONS_00023687	0.669808	0.12798	0.376825	0.0596842	0.835686	0.509638	0.265455	0.469124	0.0692991	0.20158	1.6102	0.413626	0.483666	0.840044	0.498029
TCONS_00023759	0.685119	0.473488	0.56039	0.636463	0.86738	0.429785	1.44427	0.670911	0.904892	1.03825	0.031857	1.20023	0.73682	1.32543	1.22321
TCONS_00023785	0.0690345	0.131904	0.258919	0.123028	0.298145	0.032829	0.0341993	0.379898	0.214272	0.727162	0.377174	0.568411	0.142427	0.108225	0
TCONS_00023928	0.115694	0.221056	0.10848	0.103091	0.333106	0.110035	0	0.115758	0.119699	0.464245	1.76989	0.238148	0.358039	0.120915	0.245781
TCONS_00023929	0.115694	0.221056	0.10848	0.103091	0.333106	0.110035	0	0.115758	0.119699	0.464245	1.76989	0.238148	0.358039	0.120915	0.245781
TCONS_00023930	0.218709	0.208944	0.102536	0.0649614	0.349837	0.208012	0.0722317	0.255301	0.188566	0.548508	2.9475	0.375165	0.112807	0.266676	0.116157
TCONS_00023969	0	0	0.121601	0.11556	0	0.024669	0.179891	0.155711	0.0402531	0.273209	0.0850272	0.17352	0	0.189757	0.289285
TCONS_00023970	0.380962	0.181976	0	0	0.243748	0	0	0	0	0	0	0.0784185	0.445387	0	0
TCONS_00024004	0	0.273038	0	0.275888	0.114288	0.181214	0.141583	0	0	0.21503	0	0	0	0	0.227682
TCONS_00024005	0.181805	0	0.142057	0.054	0.203565	0.23055	0	0	0.0940488	0.425558	0.198661	0.218303	0.156287	0	0.514969
TCONS_00024006	0.219091	0	0.246516	0.23427	0.168215	0.1667	0.173659	0.219212	0	0.527488	0.287285	0	0	0	0.651613
TCONS_00024007	0.172943	0.165221	0.283779	0.154103	0.373452	0.164484	0	0.302817	0.357858	0.433729	0.566932	0.622985	0.490606	0.316309	0
TCONS_00024008	0	0.183282	0	0.146528	0.105213	0	0.407318	0.329064	0.0850666	0	0	0	0	0.687451	0
TCONS_00024009	0.190223	0	0.111476	0	0.228204	0	0.164912	0.142746	0.196807	0.119267	0.155895	0.244726	0.318871	0.546722	0.0252569
TCONS_00024010	0.548512	0	0	0.133298	0	0.237129	0	0	0	0	0	0	0	0	0
TCONS_00024053	0.385921	0.255246	0.167011	0.317428	0.541325	0.423514	0.558843	0.504943	0.24571	0.178682	0.194631	0.397196	0.857453	0	0.283794
TCONS_00024116	0.114115	0.16353	0	0.101684	0	0	0.0565322	0.0570891	0.295163	0.114478	0.623477	0.176174	0	0	0.0606067
TCONS_00024149	0.127264	0.040527	0.159104	0.1512	0.895684	0.605195	0.0840609	0.169778	1.44835	0.425558	0	0.436605	0.743925	0.133007	0.720957
TCONS_00024150	0	0	0	0	0.847601	0.359987	0	0	0	0	0	0	0	0	0
TCONS_00024151	1.18353	0.937637	0.378931	9.05411	7.00913	4.00837	0.45761	1.24194	3.34495	1.88227	0.126171	1.93114	1.54844	3.07726	2.60627
TCONS_00024152	17.6162	28.8088	25.9668	22.6204	27.9812	29.7046	19.1689	19.7041	25.1502	20.0258	0.336235	14.5681	27.3775	28.0188	54.2156
TCONS_00024182	0.311574	0.0826838	0.0973818	0.185088	0.199351	0.148167	0.291554	0.398341	0.501446	0.60776	0.037829	0.26723	0.553538	0.488452	0.588362
TCONS_00024221	0.523049	0.153752	0.39612	1.05762	0.482679	0.459199	0.29898	0.422695	0.520339	0.262354	0.615507	0.12423	0.373541	0.252302	0.277791
TCONS_00024222	0.663804	0.875751	0.385303	1.63365	0.546063	2.22471	0.814283	1.29671	0.883003	0.887881	0	0.487999	0.880404	0.991088	0.705093
TCONS_00024223	6.31897	8.04909	8.03613	11.1318	10.4909	15.1974	7.48413	10.4647	9.39322	8.56131	8.8096	10.6524	6.03142	8.57779	11.4953
TCONS_00024307	0.136424	0.159296	0.0426392	0.202605	0.20367	0.23067	0.0600746	0.136499	0.345024	0.0760318	0.132509	0.249618	0.109457	0.110896	0.0966067
TCONS_00024317	0.0475687	0.969487	0.223013	1.89328	0.121742	0.180968	0.0314204	0.0951898	0.278886	0.0795327	0	0.244792	0.703341	0.845163	0.774755
TCONS_00024318	0	0.547092	0.283674	0.202186	0	0.1747	0	0.11892	0.178863	0.108392	0	0	0.16719	0.248437	0.218063
TCONS_00024319	0	0	0	0.56079	0	0	0	0	1.42512	0	0	0	0	0.595698	0
TCONS_00024320	0.193441	0	0.143194	0.027216	0	0	0.0201746	0	0	0.142987	0	0.157178	0	0	0.108143
TCONS_00024321	0	0	0.212013	0.487453	0	0.117932	0	0.0218939	0.128289	0.102439	0.223165	0.405381	0.707274	0.343041	0.178196
TCONS_00024322	0.0384802	0.42889	0.00601346	0.062862	0.153878	0.103695	0.0317715	0	0.145978	0	0	0	0.416796	0.12065	0.0613105
TCONS_00024323	0.00681981	0.703652	0.102313	0.528689	0.111268	0	0	0.163765	0.0635027	0.0684145	0.119234	0.554505	0.147737	0.627227	0.709912
TCONS_00024324	0.737508	0.369614	0.544148	0.39861	0.37131	0.252977	0.826547	0.483878	0.525368	0.703462	0.21138	0.447967	1.84585	0.530709	1.55392
TCONS_00024422	6.59001	4.27587	5.58692	4.64876	3.39949	8.12187	4.76095	6.56616	5.53971	1.10182	13.3818	8.30861	7.05296	5.56732	4.34578
TCONS_00024471	0	0.0899153	0.220623	0	0	0.0447572	0.349691	0	0	0.377665	0.56564	0.0726506	0	0	0.024993
TCONS_00024472	0.383167	0.175071	0.203068	0.282048	0.22384	0.110912	0.16506	0.333372	0.293013	0.100274	0	0.342923	0.206224	0.313403	0.230043
TCONS_00024544	0	0.0623261	0.0407807	0.0193774	0.0208707	0.0827309	0.49556	0.239342	0.0449981	0.218154	0	1.00718	0.0224328	0.0454556	0.138594
TCONS_00024583	0	0	0.246286	0	0	0	0	0	0	0	0	0.30413	0	0.0686295	0
TCONS_00024584	1.23928	0.803391	0.73317	0.328654	0.169911	0.224508	0.175409	0.250945	0.534239	0.207202	0	0.455531	0.213067	0.678443	0.235065
TCONS_00024597	0.14934	0	0.0840167	0	0.143326	0	0.0887786	0.0896532	0	0	0	0	0.277297	0.280943	0
TCONS_00024598	0.37938	0.22304	0.24627	0.572088	0.252071	0.277557	0.520457	0.408788	0.905794	0.87827	0	0.660785	0.270938	0.457501	0.867951
TCONS_00024599	0.49548	0.0661681	0.714361	0.536452	0	0.420574	0.638719	1.77511	0.490581	0.566532	0	0.723808	0.692486	0.311818	0.826233
TCONS_00024600	0	0	0	0	0.130863	0	0	0	0.258634	0.227977	0.136579	0	0	0	0
TCONS_00024601	0.431402	0.180311	0.227532	0.197009	0	0.574422	0	0.0809323	0	0.659975	0	0.0444006	0.878914	0.270523	0.847735
TCONS_00024602	0.452638	0.691884	0.509297	1.10244	0.144804	0.401799	0.986632	3.38156	0.874169	1.27141	0	1.80134	0.840468	0.567679	1.76291
TCONS_00024603	0.105957	1.13879	1.3909	0.755316	0.228803	0.0755809	0.524905	1.4047	2.00064	0.770625	0	1.554	1.28429	1.19044	0.928517
TCONS_00024604	6.36039	3.704	2.65892	12.0917	5.38159	6.27786	5.90497	3.4785	11.288	3.88942	0.070026	1.58296	4.34657	6.69767	6.85811
TCONS_00024633	0	0	0	0	0	0	0	0.0178251	0	0.0178719	0.584012	0	0	0	0
TCONS_00024651	0.0422375	0.0807032	0	0	0.0405367	0.0401717	0	0.0845215	0	0.0847431	0.461535	0	0.0435708	0.0441437	0
TCONS_00024652	0.16194	8.6637	4.87792	9.03671	0.563392	2.48356	2.12594	0.627862	3.87447	2.47742	0.132715	3.37509	15.8281	3.34265	4.57983
TCONS_00024687	0.89982	1.16304	0.397041	0.235823	0.457192	0.402734	1.73062	1.00623	0.328576	1.64605	0	1.19849	0.982826	2.60001	1.40557
TCONS_00024830	0.685456	0.319629	0	0	0.234948	0.333726	0.654888	0.155129	0	1.1788	0	0	0	0.264382	0.104013
TCONS_00024831	0	0	0	0	0	0	0	0	0	0	0	0	0	0	0
TCONS_00024834	0	0	0	0	0	0	0	0	0	0	0	0	0	0	0
TCONS_00024842	0	0	0	0	0	0	0	0	0	0	0	0	0	0	0
TCONS_00024843	0	0	0	0	0	0	0	0	0	0	0	0	0	0	0
TCONS_00024844	0	0	0	0	0	0	0.0393501	0	0.0410905	0	0	0.143067	0	0	0.0843725
TCONS_00024845	0	0	0	0	0	0	0	0	0	0	0	0	0	0	0
TCONS_00024846	0	0	0	0	0	0	0	0	0	0	0	0	0	0	0
TCONS_00024849	0	0	0	0	0	0	0	0	0	0	0	0	0	0	0
TCONS_00024850	0	0	0	0	0	0	0	0	0	0	0	0	0	0	0
TCONS_00024852	0	0	0	0	0	0	0	0	0	0	0	0	0	0	0
TCONS_00024854	0	0	0	0	0	0	0	0	0	0	0	0	0	0	0
TCONS_00024855	0	0	0	0	0	0	0	0	0	0	0	0	0	0	0
TCONS_00024856	0	0.114137	0	0.114061	0.0409503	0	0.118371	0.042692	0	0.119851	0	0.140528	0.0704247	0	0
TCONS_00024857	0	0	0	0	0	0	0	0	0	0	0	0	0	0	0
TCONS_00024862	0.174646	0.500543	0.131004	0.124496	0.737496	0.46509	0.173037	0.314535	0.144552	0.31536	0	0.467345	0.684603	0.219033	0.482323
TCONS_00024863	0.785788	0.363621	0.333858	0.339154	0.471341	0.40871	0.571748	0.552811	0.940015	0.603528	0	0.41701	0.658607	0.782755	0.378207
TCONS_00024864	0	0	0	0.317643	0	0	0	0	0.0819587	0	0	0.122297	0	0	0
TCONS_00024889	0.0225159	0	0	0.722271	0.108046	1.67034	0.111542	0.225282	0	0.564682	0	0.069521	0	0.023532	0
TCONS_00024890	1.46511	1.27928	1.25558	2.52678	0.680375	0.884014	1.90426	2.83725	1.20613	0.758583	1.89359	0.27564	2.17765	1.84406	2.25905
TCONS_00024891	0	0	0	0	0	0	0	0	0	0	0	0.486913	0	0	0
TCONS_00024892	0	0	0	0	0	0	0	0	0	0.254035	0	0	0	0.233524	0
TCONS_00024898	0	0	0	0	0	0	0	0	0	0.01257	0	0	0.0215429	0	0
TCONS_00024899	3.59064	6.17612	1.61085	4.05559	0.414151	1.83528	7.1716	4.66795	2.13966	3.16096	2.50893	3.84638	4.4095	4.73127	2.18806
TCONS_00024911	0.027666	0.290737	0.29832	0.234196	0.464658	0.723602	0.2467	0.138406	0.100182	0.194276	0.423234	0.327454	0.371011	0.187945	0.117547
TCONS_00025007	0	0	0	0	0	0	0	0	0	0.117736	0	0	0	0	0
TCONS_00025008	0.0417555	0	0	0.111621	0	0	0	0.396896	0	0.062832	0	0	0	0	0.110882
TCONS_00025009	0	0	0	0	0	0	0	0	0	0	0	0	0	0.199222	0
TCONS_00025010	0	0	0	0	0	0	0	0	0	0	0	0	0	0	0
TCONS_00025011	0	0	0	0	0	0	0	0	0	0	0	0	0	0	0
TCONS_00025012	0	0	0	0	0	0	0	0	0	0	0	0	0	0	0
TCONS_00025160	5.83571	3.8428	4.14271	6.20063	7.81803	6.22437	3.58409	5.60868	7.07573	4.60767	1.75009	3.45783	6.67509	8.177	4.98633
TCONS_00025172	0.312339	0.213138	0.125513	0.596387	0.256938	0.0424374	0.110522	0.178578	0.184657	0.201426	0	0.114809	0.55234	0.512969	0.0947904
TCONS_00025201	0.645675	4.90539	3.69014	1.8356	3.68854	2.60259	0.426485	0.584504	3.2765	0.894476	0	0.632894	3.5523	2.18511	1.92687
TCONS_00025202	1.09765	5.39299	0.343068	1.6767	3.41116	1.49137	0.466088	0.575275	2.00089	0.786522	0.11423	1.2911	1.67149	2.78602	2.55392
TCONS_00025341	0.133656	0.659721	0.0208869	0	0	0.190678	0	0	0.483987	0.0223466	0	0	0	0.0698438	0.283938
TCONS_00025397	1.37666	1.28122	0.790688	1.23575	1.17984	0.111124	0.81537	1.81962	1.85529	0.254803	4.64057	0.313701	1.3782	1.43879	1.24106
TCONS_00025571	0	0	0	0	0	0	0	0	0	0	0	0	0	0	0
TCONS_00025572	0	0	0	0	0.144135	0	0	0	0	0.0903955	0	0	0	0.109872	0
TCONS_00025623	0	0	0	0	0	0	0	0	0	0.058493	1.01942	0	0	0	0
TCONS_00025625	0.0903414	0	0	0.04025	0.0433517	0.0429614	0.268528	0.135587	0.140202	0.22657	0	0.232452	0.232983	0.236046	0.431823
TCONS_00025653	0	0.0366016	0	0	0	0.0364384	0	0	0	0	0.66983	0	0	0	0
TCONS_00025781	0.10856	0	0.127239	0.229744	0.416755	0.0645317	0.215121	0.325861	0.477351	0.136131	0	0	0.209976	0.297832	0
TCONS_00025783	0.25125	0.140018	0	0.16791	0.120566	0	0.477127	0.293286	0.151635	0.357067	0	0	0	0	0.155679
TCONS_00025785	0	0	0	0.400981	0.844132	0	0	0	0.126976	0	0	1.07367	0	0.342044	0
TCONS_00025819	0	0	0	0	0	0	0	0	0	0	0	0	0	0	0
TCONS_00025820	0.718673	1.03786	1.14922	0.292889	0.802015	0.259632	0.441584	0.624308	1.38911	0.519757	3.01946	0.888751	0.419529	0.605543	0.55034
TCONS_00025822	0	0	0	0	0	0	0	0	0	0	0	0	0	0	0
TCONS_00025844	0.301448	0.259189	0.226121	0.617802	0.549687	0.143352	0.597343	0.452421	0.249505	0.756011	0.592914	0.558459	0.248771	0.346558	0.256159
TCONS_00025845	0.0383123	0.164707	0.233502	0.520616	0	0.0273288	0.502963	0.134167	0.317107	0.393947	0.167458	0	0.355695	0.190196	0
TCONS_00025846	0	0	0.261385	0	0.472658	0	0	0	0	0.121183	0	0.411241	0	0	0
TCONS_00025979	0.466792	0.314788	0.102985	0.122336	0.289879	0.235038	0.0272055	0.0824204	0.255679	0.165273	0.360049	0.0282606	0.198276	0.258278	0.174998
TCONS_00026260	0.111862	0	0.209774	0.0332255	0.107358	0	0.036944	0.0373079	0.038578	0.0374057	0.162978	0.0383768	0.34618	0.0779404	0.198033
TCONS_00026295	0.131553	0	0	0.117222	1.38881	0.0625595	0.0651708	0	0.61248	0.131971	0	0	0.135706	0	0.34934
TCONS_00026332	0.682533	0.0962052	0.0472112	0.423733	0.21477	0.478881	0.40464	0.251893	0.219951	0.460207	0.452379	0.138192	0.294328	0.520384	0.309011
TCONS_00026333	0	0	0	0	0.141789	0	0	0	0	0.37978	0	0.152054	0	0	0
TCONS_00026334	0.471137	0	0.0375965	0.125051	0	0.247881	0.0893867	0.250742	0.394103	0	0.0876285	0	0.0413624	0.251438	0.170363
TCONS_00026335	0	0.0429879	0	0	0	0	0	0.101299	0	0	0.172091	0.0231559	0.0580219	0.0470278	0.191184
TCONS_00026336	0.0534623	0.0255376	0.0250643	0.119096	0.0769641	0.127119	0.0264849	0.0534917	0.110625	0.13408	0.701028	0.0550243	0.027575	0.0838126	0.0567877
TCONS_00027232	0	0	0.0701929	0	0	0	0.148343	0.0749021	0.154904	0	0	0.077048	0.695016	0.234718	0.318069
TCONS_00027234	0	0.0998702	0.0653463	0	0.133771	0	0.1381	0.209191	0	0.174783	0.22846	0.215184	0.143784	0.291348	0.148054
TCONS_00027235	0.577019	0.751711	0.688595	0.560903	0.654471	0.199562	0.155919	0	0.488447	0.684095	0.687836	0	1.24458	0.493413	0.61291
TCONS_00027243	0.0352658	0.0842279	0.115734	0.0628482	0.152306	0.268327	0.034941	0.123498	0.091216	0	0.50096	0	0.0909475	0.184287	0.0374593
TCONS_00027309	0	0	0	0	0	0	0	0	0	0	0.998212	0	0	0	0
TCONS_00027310	1.46054	0.224484	0.57889	2.68087	0.632322	0.280449	0.716694	1.28616	0.734093	0.855068	0	1.27085	0.365966	1.30976	1.09624
TCONS_00027311	0.0709763	0	0	0.160219	0	0	0	0	0	0	0	0	0	0	0
TCONS_00027312	0	0	0	0	0.694161	0	0	0	0	0	0	0	0	0.166377	0
TCONS_00027313	0	0	0	0	0	0	0	0	0.00365084	0	0	0	0	0	0
TCONS_00027314	0.358132	0.158304	0.140335	0.2572	0.29754	0.432124	0.275393	0.465293	0.63045	0.579119	0.0233633	0.198051	0.11028	0.0167595	0.283887
TCONS_00027315	2.76189	2.20915	1.17805	0.892724	1.26816	1.2722	1.85113	0.861533	5.08184	1.27667	0.0236702	1.93407	1.20108	1.99227	0.926123
TCONS_00027316	0.0545585	0	0.187574	0	0	0	0	0.0727846	0	0.0729754	0	0	0	0.0475172	0
TCONS_00027317	0	0.0382959	0.0451034	0	0.700182	0.442251	0.0317732	0.537445	0	0.546896	0	0	0	1.08927	0.00851582
TCONS_00027318	0.141943	0	0.0190131	0.921498	0	0.115714	0.0301361	0.77097	0.0524484	0	0	0.0834798	0	0.211926	0.333851
TCONS_00027319	0.163067	0.0458195	0.134911	0.179493	0.0368237	0.205268	0.0570231	0.239937	0.352309	0.688019	0.0419261	0.103661	0.069265	0.0651631	0.0509442
TCONS_00027320	10.8142	3.74779	6.83909	2.19332	1.55897	0.718675	10.459	7.27075	3.57656	11.7699	0.039554	11.0975	6.96403	9.997	7.92541
TCONS_00027321	0.0678795	0.0648486	0.0318234	0.103689	0	0	0.038431	0.310477	0.270883	0.544759	0	0.194617	0.115037	0.0760102	0.0360508
TCONS_00027322	0	0	0	0	0	0	0	0	0	0	0	0	0	0	0
TCONS_00027323	0.46833	0.156596	0.197607	0.125194	0	0	0.139205	0.187435	0.205929	0.270144	0	0.301258	0.253635	0.0978931	0.373095
TCONS_00027324	5.03511	3.88126	3.55605	1.59823	1.39993	0.493271	3.46856	4.98382	2.5488	5.92906	0	6.97263	3.90111	4.16696	3.08732
TCONS_00027325	2.85621	0.433627	2.75077	0.818762	0.350618	0	6.35083	1.45104	1.44317	3.37613	0.0241939	3.70306	1.59881	4.10742	2.5047
TCONS_00027330	0	0	0	0	0	0	0	0	0	0	0	0.102208	0	0	0
TCONS_00027361	0.02751	0	0	0.0245132	0.0264022	0.0523289	0	0	0.0569243	0.0827918	0	0	0.283784	0	0.0584422
TCONS_00027440	0.0185023	0	0.0520457	0.0164867	0.0177572	0.0175973	0.0183319	0.0185125	0	0.055683	0.727837	0	0	0.0773492	0.0196531
TCONS_00027465	0.0531227	0.0338338	0.0166034	0	0	0.0505244	0.0350889	0.0354346	0.0366409	0	1.58664	0	0	0.0555201	0
TCONS_00027824	0	0	0	0	0	0	2.32259	0	0	0	0	0	0	0	0
TCONS_00027825	3.02216	0	0	2.54229	2.10943	0	0	2.30488	0	3.49818	0	0	2.24552	0	0
TCONS_00027826	0	1.95846	1.44658	0	0	0	0	0	0	0	0	0	0	0	0
TCONS_00027827	0	0	0	0	0	2.26267	0	0	2.4394	0	22.0038	1.59592	0	3.2856	2.43676
TCONS_00027828	0.0479061	0.0228835	0	0.106719	0.160919	0.0455629	0	0.0479324	0	0.024029	0.0523476	0.123264	0.29651	0.100136	0.0508859
TCONS_00027862	0.60319	0.394281	0.238138	0.792078	0.457027	0.241553	0.534726	0.571758	0.295611	0.350324	0.138761	0.196046	0.556733	0.464514	0.202329
TCONS_00027896	0.286592	0.219036	0.304551	0.391571	0.183368	0.145373	0.416464	0.3441	0.217442	0.843338	0.208775	0.255636	0.157674	0.159747	0.263829
TCONS_00027937	1.06325	0.195188	0.324497	0.356677	0.544231	0.214146	0.260266	0.350439	0.642774	0.824018	0	0.278942	0.344098	0.474998	0.447324
TCONS_00028025	0.119839	0.00954065	0.0280915	0.0177973	0.0670909	0.00949811	0.0593675	0.00999206	0.0723255	0.0100182	0.851171	0.0513916	0.0309054	0.083498	0.0742541
TCONS_00028103	0.0490569	0.0468664	0.0306653	0.0582838	0.0156938	0.0155525	0.0648067	0.0490839	0.152265	0.0656167	0.750472	0.0841502	0.033737	0.0512708	0.138955
TCONS_00028118	0.782524	0.323279	0.237966	0.471134	0.751012	0.462642	0.314317	0.148126	0.459507	0.318246	0	0.935989	0.589056	0.552594	0.292042
TCONS_00028119	0.0843533	0	0	0.0751643	0.161913	0	0	0.1688	0.087273	0.084621	0	0.0434089	0.174032	0.0881602	0.492801
TCONS_00028120	13.4766	13.4144	10.9563	10.3252	6.2333	1.82444	14.7996	18.1995	16.1493	13.0114	0.808654	12.3369	6.86058	17.7993	11.2533
TCONS_00028139	5.47427	2.45482	2.46171	9.70609	0	0	1.38364	1.7885	0	1.68112	6.95844	0.574919	1.26771	4.43695	3.50073
TCONS_00028160	0.0362372	0.19906	0	0	0	0	0.0269276	0	0	0	0	0	0.140179	0.113618	0
TCONS_00028161	0	0	0.183377	0.755158	0.330703	0.442872	0	0.0931808	0.0770823	0.0840825	0.0407056	0.11502	0	0	0.286874
TCONS_00028165	0.195268	0	0	0	0.0937022	0.0557151	0.0967345	0.0195375	0	0	0.469417	0	0.362577	0.061224	0.062224
TCONS_00028193	0	0.0274692	0	0	0	0	0	0	0	0	0.314189	0	0	0	0
TCONS_00028194	0	0	0	0	0	0	0	0	0	0	0.165294	0	0	0	0
TCONS_00028195	0	0	0	0	0	0	0	0	0	0	0.82647	0	0	0	0
TCONS_00028262	0.54087	0.167174	0.029832	0.1701	0.0610694	0.121039	0.22066	0.254667	0.625425	0.0797921	0.104297	0.327454	0.213331	0	0
TCONS_00028263	0.188168	0.159792	0.0588117	0.139725	0.110361	0.0894824	0.37287	0.209191	1.07075	0	0.731072	0.441127	0.17254	0.0983301	0.11104
TCONS_00028264	0	0	0	0	0	0	0	0	0	0.614997	0	0	0	0	0
TCONS_00028265	0.141918	0.0474535	0.0798413	0.0821978	0.0340508	0.0472419	0.105458	0.0993973	0.24227	0.163724	0.44972	0.0949418	0.0658791	0.111242	0.0753727
TCONS_00028266	0.0600423	0.172084	0.0281492	0.187255	0.316934	0.285528	0.148723	0.090113	0	0	0.065609	0.432575	0	0.062752	0
TCONS_00028280	0.296015	0.0166351	0.228576	0.0465473	0.0334229	0.0331219	0.0345045	0.174222	0	0.0349357	0.989404	0.197135	0	0.0181984	0.0369914
TCONS_00028299	1.15969	0.62043	1.26136	0.868022	1.15751	1.50004	0.551525	0.696198	1.29582	0.465348	2.43304	1.14583	0.574223	0.824179	0.394184
TCONS_00028302	0.114338	0.0819247	0.0268022	0.0509414	0	0	0.0283213	0.0286003	0.118296	0.143376	0.499756	0	0	0.0597492	0.12145
TCONS_00028309	0.866678	0	0	0	0	0.824288	0.503768	0	0.44236	0.0811466	0.0757625	0	0	0	0
TCONS_00028310	0	0	0	0	0	0	0.16029	0	0.44236	0.0811466	0.0757625	0.440053	0	0.640092	0
TCONS_00028311	0	0.465138	0.608691	0.340874	0.500648	0	0	0.498744	0	0.337244	5.54818	0	0.944702	0	0.849622
TCONS_00028312	0.187289	0.127805	0.150523	0.023841	0.0256782	0.178129	0.0530183	0.214162	0.249135	0.0268405	0.409307	0.0275373	0.0552003	0	0
TCONS_00028319	3.88655	2.67766	2.73316	4.42054	4.48323	7.32183	3.01766	3.57087	3.36378	2.24936	24.5421	2.58661	3.3828	3.80808	4.16799
TCONS_00028352	0.569151	0.543738	0.152475	0.5796	0.624265	0.154661	0.241675	1.22028	0.252364	0.326261	0	0.334731	0.503243	0.50986	1.12274
TCONS_00028353	0.319316	0.279636	0	0	0	0	0.382286	0.226306	0.192715	0.453799	0.407074	0.342338	0.247047	0.681358	0.0141324
TCONS_00028364	0.257243	0.702163	0.172288	0.147356	0.0705384	0.0174758	0.291285	0.110308	0.342189	0.0921641	0	0.378227	0.2085	0.15363	0.312279
TCONS_00028471	0.800716	0.21249	0.875918	0.673851	1.1954	2.32696	0.528894	1.20173	0.736382	0	0	0.640974	1.28488	0.836852	1.46479
TCONS_00028472	0	0.069046	0	0	0.104044	0	0	0	0	0.145005	0	0	0	0.264372	0
TCONS_00028485	0.0379645	0	0	0.0169144	0	0.0722152	0	0.0949634	0	0.0380849	0	0.0586105	0.0195814	0	0
TCONS_00028516	0.142783	0.0818448	0.0803281	0.147586	0.126071	0.613815	0.0396111	0.125719	0.11818	0.0343768	0.0624086	0	0.135507	0.280547	0
TCONS_00028586	0	0.0689893	0	0.193041	0.184815	0.137363	0	0.0240845	0	0	0	0.049549	0	0	0.0511369
TCONS_00028603	0.0888784	0.0566066	0.0833364	0.501577	0.113732	0	0.205473	0.0592849	0	0.0594402	0	0.0304917	0.336175	0.0309631	0.188813
TCONS_00028642	0	0	0.04972	0.42525	0.203565	0.0504329	0.210152	0.0530556	0.164585	0.0531947	0	0	0.273502	0.0554195	0.168974
TCONS_00028805	107.011	161.443	80.9783	129.6	68.2094	38.0263	116.705	77.2104	133.018	103.127	0.588896	61.0142	130.751	111.805	55.17
TCONS_00028820	0	0	0	0	0	0	0	0	0	0	0	0	0	0	0
TCONS_00028821	0.161286	0.361301	0.245095	0.0495573	0.416335	0.211582	0.192863	0.300491	0.466081	0.161798	2.17564	0.274755	0.665509	0.401068	0.112243
TCONS_00028822	0	0	0	0.0304696	0	0	0	0	0	0	0	0	0	0	0
TCONS_00028823	0	0	0	0	0	0	0	0	0	0	0	0	0	0	0
TCONS_00029108	1.13795	0.402644	0.474219	0.619659	0.404491	0.320679	0.584614	0.695797	0.414248	0.27482	8.10548	0.672354	0.847796	0.52858	0.470062
TCONS_00029109	0.0346808	0	0.0650366	0	0.0665685	0.0989537	0	0.0693998	0	0.104373	0.606339	0.035694	0.0357756	0.036246	0
TCONS_00029110	0.137421	0.131285	0	0	0.263774	0	0.136155	0	0	0	3.00323	0	1.27583	0.287245	0.583873
TCONS_00029180	1.70344	1.09912	0.953315	1.23178	1.48077	1.20449	29.7344	1.79361	2.43599	1.47623	2.80667	0.651715	1.92281	2.07859	1.79045
TCONS_00029187	0	0	0	0	0	0	0	0	0	0	0	0	0	0	0
TCONS_00029188	2.21625	1.40422	0.462987	1.2995	1.6972	0.819114	1.90003	1.49363	1.9603	1.04828	0.702678	0.602752	1.5044	0.76809	1.54907
TCONS_00029189	0	0	0	0	0	0	0	0	0	0	0	0	0	0	0
TCONS_00029276	0	0	0	0	0	0	0	0	0	0	0	0.122962	0	0	0
TCONS_00029289	0	0	0	0	0	0	0	0	0	0	0	0	0	0	0
TCONS_00029358	0.918808	1.46297	1.14869	1.20858	0.4619	1.04032	1.0404	1.53219	0.995877	0.307241	1.62551	1.26087	1.76022	1.87482	1.71955
TCONS_00029359	0.425754	1.4236	0	0.569062	1.02152	1.11356	1.2655	0	0.550613	2.66941	0	0.65729	0.988186	1.11242	0.904473
TCONS_00029390	0.157935	0.120706	0.0394898	0.375281	0.293045	0.370519	0.469441	0.200161	0.359483	0.485871	0	0.390118	0.119475	0.154058	0.0782873
TCONS_00029513	0.218764	0.292594	0.0820492	0.350879	0	0.166451	0.130049	0	0	0	0	0.135093	1.17348	0.640183	0.278845
TCONS_00029514	0	0	0	0.0303103	0	0.0808802	0	0.00850863	0	0	0	0	0.228082	0	0
TCONS_00029515	0.0604609	0.0433209	0.0496045	0	0	0	0.059904	0	0.0156384	0.0833974	0	0	0.623694	0.41863	0.10436
TCONS_00029516	0	0	0	0	0.27065	0	0	0	0	0	0	0.0256099	0.273796	0	0
TCONS_00029517	0.0716202	0.042106	0.0516571	0.00490909	0.0528739	0.0419183	0.0272925	0	0	0.060794	0	0	0.21596	0.558514	0.239929
TCONS_00029518	0.206373	0.147869	0.0161254	0.0612973	0.115537	0.0654265	0.0170394	0.0516217	0	0.051757	0	0	0.567701	1.00654	0.456687
TCONS_00029519	0.281749	0.0299076	0	0	0.0300448	0.0893229	0	0	0	0.533882	0	0	0.0645873	0.327183	0.831317
TCONS_00029520	0.19733	0	0.0925127	0	0.441895	0	0	0	0	0.0659854	0	0.0338492	0.135706	0.206235	0.244538
TCONS_00029653	0.29286	0	0	0.0549384	0.118344	0.0439794	0.244348	0.385554	0.11163	0.216476	0	0.174504	0.0477008	0	0.180097
TCONS_00029655	0	0	0	0	0.105016	0	0	0	0.11321	0	0	0	0	0	0
TCONS_00029660	0.286751	0.442529	0.186141	0.314478	0.592746	0.440556	0.109273	0.132419	0.159748	0.221277	0.337439	0.340533	0.204786	0.207479	0.210868
TCONS_00029674	0.201249	0.117494	0.345951	0.34869	0.37556	0.0744357	0.166163	0.3356	0.161945	0.157024	0.195474	0.115072	0.126868	0.444034	0.154387
TCONS_00029675	0.28582	0.049647	0	0	0.18703	0.13592	0.0643609	0	0.053766	0.0390992	0.511069	0.147085	0	0	0.234599
TCONS_00029745	0.872355	0.803639	0.701108	0.596874	0.508316	1.17045	0.277817	0.436417	1.64393	1.15641	6.8769	1.01007	0.996309	1.00941	0.661868
TCONS_00029746	0.127194	0.273409	0.491961	0.89254	0.793471	0	0.913666	0.747678	0.0493488	0.398744	0.382214	0.490914	0.27882	0.63144	0.455983
TCONS_00029747	0.998997	2.00422	1.40506	1.33526	2.4928	2.85041	2.17755	1.0995	1.55036	1.10238	6.33138	3.08455	2.57633	1.77494	2.65284
TCONS_00029777	0.0731765	0.0349546	0	0.146711	0.105345	0.0173994	0.598146	0.201346	0.264983	0.128465	0.159922	1.43097	0.320817	0	0.0388641
TCONS_00029823	0	0	0	0	0	0	0	0	0.0920478	0	2.36561	0	0	0	0
TCONS_00029939	0	0	0	0	0	0	0.13514	0.0545885	0	0.0273658	0	0	0.393965	0.0570207	0.028976
TCONS_00029940	0.0969226	0.0925949	0.136318	0.0863643	0.0465098	0.092182	0	0.0969759	0.601663	0.048615	0.105909	0.0498771	0	0.30389	0
TCONS_00029955	0.345335	0.250736	0.194281	0.221555	0.159086	0.249618	0.164234	0.165852	0.18579	0.110858	0.99621	0.213255	0.185243	0.274299	0.33747
TCONS_00029956	0.0992224	0.094792	0	0.117885	0.0317423	0.346021	0	0.330923	0	0	0.795092	0.0680809	0	0	0.105394
TCONS_00029984	0.798491	0.565065	0.471404	0.652215	0.560561	0.54145	0.564051	0.525223	0.474259	0.615602	0.694786	0.418519	0.533877	0.77271	0.549732
TCONS_00029988	0.0969226	0	0.363516	0.41023	0.0697647	0.161318	0.144045	0.266684	0.35097	0.243075	0	0.52371	0.299946	0.0759725	0.257378
TCONS_00029989	0	0	0	0.0111271	0.0119846	0	0	0	0.0904378	0	0	0.0771138	0	0.013051	0
TCONS_00029990	1.15392	0.235178	0.820597	1.01128	1.14827	1.82225	1.13432	1.4896	1.16109	2.17625	0.051425	0.719099	0.695534	0.978984	0.918068
TCONS_00029991	0	0.0828962	0	0.103091	0.0277588	0.0275089	0.0859714	0	0	0.0290153	0.252841	0	0	0	0
TCONS_00030067	0.209076	0.224708	0.171534	0.0698625	0.200657	0.447412	0.155363	0.0784466	0.324469	0.235957	1.08518	0.322776	0.269595	0.300453	0.22208
TCONS_00030068	6.25631	5.83465	6.14554	8.62764	9.79285	8.2171	9.37183	9.76224	9.09282	11.7304	10.0918	7.43562	9.14289	11.5983	11.6296
TCONS_00030106	0.184891	0.81694	0	0.113266	0.964862	0.252782	0	0.924965	0.215202	0	3.45982	0.0594666	0.178807	0.0845405	0.233215
TCONS_00030140	0.0868564	0	0	0.232184	0	0	0.172113	0	0	0.348528	0.379637	0.357576	0	0.998539	0.369036
TCONS_00030150	0	0.0172722	0.0169521	0.0322199	0.0347028	0.0343903	0.0716517	0.0180894	0.0561156	0.0181368	0.395113	0.0372153	0.0559504	0.0566861	0
TCONS_00030252	3.34232	1.98358	2.62742	3.56484	2.4139	2.79353	3.39516	3.22593	3.65011	2.11674	4.50069	1.75473	3.22145	3.31674	3.2454
TCONS_00030374	1.14687	6.02612	3.14243	1.54425	3.52219	2.75117	1.95697	2.07825	6.6052	1.78968	4.87355	3.84277	2.23469	1.82457	2.09802
TCONS_00030375	0	0	1.33325	0.0154514	1.54772	1.63274	0.859035	0	0	1.1481	3.56224	0	1.34158	0	0.810436
TCONS_00030376	5.44453	9.06671	10.7253	2.89306	6.42375	7.64859	12.3724	6.94685	9.09545	7.36592	30.4561	7.71138	15.9732	11.0151	11.6194
TCONS_00030377	1.00288	3.44268	0	1.18141	0	0	0	1.3776	3.69314	0	0	2.86912	0	1.01261	0
TCONS_00030378	1.32247	1.13708	0	1.25696	0	0	0	2.20533	0.775336	0	0	1.81481	0	3.87002	0
TCONS_00030379	1.49418	1.53727	1.36509	1.5021	2.39002	1.63973	1.2147	0.881668	1.46662	1.22988	1.92576	1.93215	2.56891	1.1612	1.7906
TCONS_00030407	0.259739	0.0381756	0.112405	0.356068	0.24928	1.04515	0	0.41981	0.744173	0.30065	0.480312	0.658037	0.370991	1.69141	0.212227
TCONS_00030409	0.260055	0	0.460585	0	0.0831942	0	0.25766	0.173465	0.239161	0.202907	0.0631479	0.0892175	0.387492	0.181194	0.122769
TCONS_00030410	0.758911	0.19334	0.116774	0.287835	0.511713	0.214687	0	0.210276	0	0.113222	0	0.0721	0.317162	0.427086	0.181893
TCONS_00030411	0	0	0	0	0.342906	0.104559	0.245079	0	0.0568708	0.0551427	0	0	0	0.459592	0.087581
TCONS_00030412	0	0	0	0	0	0.227722	0	0	0	0.090072	0	0	0	0	0
TCONS_00030413	0	0	0.310249	0.0921365	0	0.125879	0.274561	0	0.522059	0.48545	0	0.2171	0.260261	0	0.0878656
TCONS_00030414	0.333615	0.0574739	0.0564088	0	0.393665	0	0	0	0.101851	0.0658374	0	0	0.124118	0	0
TCONS_00030415	0.9422	0.232484	0.696228	0.278	0.520997	0.314531	0.309113	0.455752	0.664938	0.569618	0	0	0.0128734	0.606484	0.397671
TCONS_00030432	0	0	0	0.0247301	0.00887861	0.0967853	0	0	0	0.538269	0	0	0	0.0773492	0.068786
TCONS_00030433	0	0	0	0.0164763	0.008873	0.0527586	0	0	0	0	0	0	0	0.0483127	0.0589222
TCONS_00030434	0.323386	0	0	0	0	0	0.599738	1.47678	0.514738	0.332731	0	0	0.325041	0.259985	0.0352309
TCONS_00030435	0.0557535	0.213056	0	0	0	0.0530266	0.16572	0.613626	0.807566	0.391513	0	0	0	0	0
TCONS_00030436	0.309197	0	0	0.0612254	0	0	0.204232	0.412489	0	0.103393	0	0	0.141759	0.502679	0.18246
TCONS_00030556	0.119962	0.0573026	0.0562407	0.694808	0.115131	0.114094	0.594283	0.240055	0.124114	0.722053	0	0.0617332	0.74249	0.313438	0.318558
TCONS_00030593	0	0	0	0	0	0	0.0384374	0	0	0	0.381524	0	0	0	0
TCONS_00030610	0.361902	0.124467	0.230748	0.245083	0.236183	0.261593	0.430282	0.405553	0.0449313	0.275918	0	0.044697	0.358393	0.907762	0.353659
TCONS_00030611	0	0.479925	0	0	0	0	0	0	0.0692991	0	0	0	0	0	0
TCONS_00030612	0	0	0.263392	0.250307	0	0.106867	0.306153	0.281063	0	0.0563599	0	0	0	0.528454	0.119352
TCONS_00030613	0.79713	0.243692	0.209279	0.539824	0.24481	0	0	0.414736	0	0	0	0	0.164459	0.0999725	0.101605
TCONS_00030614	0	0	0	0	0	0	0	0	0.0470683	0	0	0.0374582	0	0	0
TCONS_00030670	0.0504666	0.0482132	0.189279	0.359752	0.0968687	0.0959964	0.100003	0.403955	0.417707	0.30376	0	0.363587	0.208239	0.105488	0.643267
TCONS_00030671	0.0167548	0.04802	0.01571	0.0149296	0.0643203	0.0159353	0.0664019	0.016764	0	0	0.768944	0.0517329	0	0.0175109	0
TCONS_00030698	0.143601	0	0.314175	0.362546	0.183757	0.31868	0.165991	0.119733	0.371428	0.38415	0.10461	0.147796	0.172823	0.525285	0.432176
TCONS_00030699	0.203268	0.194192	0.28589	0.36225	0.219468	0.144995	0.125872	0.10169	0.026288	0.178424	0.0555285	0.366112	0.0524212	0.345218	0.188923
TCONS_00030703	1.28091	0.826838	1.14424	1.41901	0	0	1.14906	1.39419	0	0	0.0567435	2.33381	0.696386	1.83622	0.808998
TCONS_00030704	0.0475558	0.0454324	0	0.0211877	0.0456408	0	0.329825	0.166537	0.0246009	0.14312	0	0.146836	0.049057	0.024851	0
TCONS_00030705	0.852542	0	0	0.217049	0	0	0.12067	0	0	0	0.0887223	0.12535	0	0	0
TCONS_00030706	0	0.346452	0.24288	0	0.0994404	0.443452	0.0513292	0.155505	0.696794	0	0	0.37324	0.427534	0	0
TCONS_00030707	0	0	0	0.0382434	0	0	0	0.343539	0	0	0	0.353382	0.221368	0	0
TCONS_00030708	0.213459	0.191183	0.18764	0.202094	0.0512159	0.203019	0.277585	0.226925	0.37268	0.401506	0.4665	0.109848	0.165148	0.181263	0.26925
TCONS_00030713	0.164905	0.0393854	0.154622	0.404087	0.158264	0.0392098	0.163386	0.0824978	0.170613	0.124071	0.180194	0.127292	0.0425276	0.172347	0
TCONS_00030714	0.160828	0.0534422	0.301598	0.330231	0.208039	0.505437	0.685882	0.489744	0.716218	0.547146	0	0.115149	0.540992	0.716191	0.601622
TCONS_00030715	0.328814	0.367475	0.0407202	0.287466	0.261985	0.118012	0.608542	1.03044	0.661133	0.280067	0	1.03442	1.27997	0.512237	1.32457
TCONS_00030731	0.541137	0.26632	0.284449	0.526024	0.456395	0.343113	0.674253	0.566046	0.636213	0.435928	1.27221	0.65821	0.465183	0.634111	0.348361
TCONS_00030732	0.99667	0.350798	0.0491854	0.140226	0.0503439	0.149672	0.0519731	0.10497	0.27136	0.57885	0	0.0539888	0	0	0.111438
TCONS_00030743	0.0972446	0.216772	0	0	0.404424	0.0616588	0.0963489	0.0324327	0.201221	0.0325177	0.354201	0.0667238	0.200628	0	0
TCONS_00030744	0.342528	0	0.233578	0.221975	0.149425	0	0.462782	0.778902	0.451034	0.187426	0.612467	0.448682	0.160609	0.260354	0.132303
TCONS_00030745	1.40133	1.53467	1.86516	1.94915	1.42362	1.30028	1.30715	1.77827	2.10048	1.19319	3.39115	1.52669	1.03657	1.28596	1.30697
TCONS_00030747	0.0514422	0.0982905	0.096469	0.0458383	0.0493707	0.146778	0	0.257353	0.372559	0.361238	1.68635	0	0.0530661	0.0537638	0.0546419
TCONS_00030748	0.121455	0	0.341644	0.216448	0	0.577572	0.120336	0.121522	0.125659	0	1.06172	0	0	0	0
TCONS_00030753	0.283757	0.187675	0.0613992	0.194497	0.0837939	0.124559	0.129758	0.0436789	0.135498	0	0.381618	0	0.607945	0.433438	0.394147
TCONS_00030754	0	0.0653051	0.012819	0.0121822	0	0	0	0	0.381906	0	0.059756	0	0	0	0
TCONS_00030755	0.239244	0.263725	0.560815	0.311574	0.521038	0.227543	0.401146	0.386684	0.228485	0.544623	0.663618	0.265175	0.531561	0.384679	0.390962
TCONS_00030756	7.19168	6.69552	7.77406	5.95927	6.24265	7.88553	6.49005	6.37066	8.57802	7.39831	17.2185	8.62757	8.55277	9.71845	9.05004
TCONS_00030761	0	0	0	0	0	0.0689083	0	0	0	0	0	0	0	0	0
TCONS_00030762	0	0	0	0	0	0	0.0235398	0	0	0	0	0	0	0	0
TCONS_00030763	0	0.133063	0	0	0	0	0	0.0535994	0.199527	0	0	0	0	0	0
TCONS_00030764	0	0	0	0.143357	0.0772021	0.172141	0	0.160971	0.22887	0	0	0.372562	0	0	0
TCONS_00030765	0.0759994	0.0518614	0.488643	0.22251	0.343855	0.505975	0.29044	0.119493	0.146027	0.141589	0.0474546	0.257008	0.111998	0.102123	0.115324
TCONS_00030766	0.177474	0.084775	0.0713177	0.180733	0.0851639	0.156737	0.10048	0.164888	0.354119	0.178038	0	0	0.34	0.304724	0
TCONS_00030767	0	0	0	0	0	0	0	0	0	0	0.451757	0	0	0	0
TCONS_00030768	0	0	0	0	0	0	0.0277256	0	0	0	1.1008	0	0	0	0
TCONS_00030772	1.47421	0.653165	0.881459	0.856708	0.799697	0.609612	1.20661	0.812332	0.552623	0.685862	18.5369	0.703668	1.43259	1.18347	1.04394
TCONS_00030773	42.2798	42.8949	19.9911	18.193	2.68781	17.1845	21.9298	33.0831	19.2545	37.6106	66.1406	2.60346	26.6532	38.9948	41.9348
TCONS_00030806	0.113087	0.0180062	0.0706901	0.705373	0.271332	0.484	0.130719	0.188582	0.136501	0.47269	0	0.213383	0.291641	0.433364	0.640644
TCONS_00030808	1.77398	2.35384	1.47854	0.526909	0.85127	1.40601	1.17176	0.887476	1.52948	0.790936	2.5846	0.608602	1.72831	1.33903	0.942159
TCONS_00030819	0	0	0	0	0	0	0	0	0	0	0	0	0	0	0
TCONS_00030822	0.140051	0.0764556	0	0.0534833	0.0960079	0.057086	0.019823	0.080073	0.0206997	0.0200707	1.13683	0.0205918	0.185749	0.0627305	0
TCONS_00030848	0.173541	0.359217	0.8136	0.257727	0.277588	0.275089	0.229257	0.52091	0.748116	0.609321	0.948154	0.714445	0.716077	0.51389	0.307226
TCONS_00030864	0.0933672	0.172822	0.246221	0.197591	0.0336028	0.105451	0.427846	0.221869	0.181123	0.532711	0.153035	0.456451	0.240786	0.195162	0.0929762
TCONS_00030877	0.166074	0.237988	0.116789	0.443949	0.159387	0.157952	0.205681	0.456956	0	0.0833007	0	0.0854632	0.299804	0	0.0882021
TCONS_00031028	5.2062	4.35656	4.29364	4.39356	3.41917	3.57813	4.26402	4.69576	4.5116	4.29826	8.05579	4.71296	3.8809	3.69363	3.50168
TCONS_00031029	0	0.167849	0.713867	0	0.157378	0.233941	0.139261	0	0	0.152751	0	0.602757	0	0.403971	0.311037
TCONS_00031030	0	0	0	0	0	0	0	0	0	0	0	0	0.227979	0	0.130416
TCONS_00031031	0	0	0	0	0	0	0	0	0	0	0	0	0	0	0
TCONS_00031154	0	0.318775	0	0.115626	0.0355819	0	0.679568	0.426596	0.230149	0.427714	0.405122	0.286185	0.0382452	0.154992	0.472571
TCONS_00031155	4.15419	3.49872	2.92136	1.16894	1.91476	1.37765	4.49502	4.92214	2.12071	4.98987	1.73211	5.14754	3.947	4.79868	3.9481
TCONS_00031189	0.268128	0	0.104754	0	0.214442	0.106256	0.24352	0.223563	0.208056	0.582787	0.292987	0.321955	0.484035	0.233524	0.142403
TCONS_00031200	0.994493	0.621211	0.672463	1.20143	0.945269	0.745768	0.994808	0.889796	0.84094	1.07439	0.376164	1.2007	0.749686	0.589645	0.853207
TCONS_00031278	4.07209	3.53186	3.63496	3.07134	4.01313	4.31151	4.52245	3.78499	3.27501	3.9282	6.49082	4.89896	4.62796	4.01081	4.74878
TCONS_00031279	0	0	0	0.495007	0	0.28278	0	0	0	0	0	0	0	0	0
TCONS_00031333	0.101735	0.124962	0.286174	0.634567	0.446346	0.096759	0.215996	0.581663	0.330805	0.0583187	0.0635241	0.0598327	0.599694	0.0607579	0.108063
TCONS_00031334	0.180048	0	0	0	0	0	0	0	0	0.361238	0	0	0	0.456992	0.327852
TCONS_00031447	0.0788257	0.0753061	0	0	0.0504343	0	0.130166	0.0788691	0.081554	0.0263586	0	0.324515	0.216837	0.329532	0.0279096
TCONS_00031448	0	0	0.0145522	0.124463	0	0.0147608	0.030754	0	0	0.249107	0.44093	0	0	0.0162204	0
TCONS_00031472	0	0.268022	0.35074	0.166658	0.538503	0	0.37062	0.84211	0.387012	1.03194	0	0.0962485	0.192937	0.390947	0.496665
TCONS_00031473	0	0	0	0	0.036578	0	0	0.114401	0	0.30587	0	0	0.0393159	0.0398328	0.0404834
TCONS_00031474	0	0.424764	0.0694821	0.396182	0.0711188	0	0	0.519005	0	0.0743379	0	0.610142	0.76442	0.464682	0.157424
TCONS_00031475	0.063701	0.0304283	0	0.283809	0.0611358	0	0.252457	0	0.0329529	0.319516	0	1.14734	1.57708	0.499319	0.507474
TCONS_00031476	0	0	0	0	0	0	0.0798926	0	0.0834262	0	0	1.57683	0	0	0
TCONS_00031477	0	0	0.0233976	0.0222353	0	0	0.0988952	0.0749021	0	0	0	0.513653	0	0.182559	0.238552
TCONS_00031513	0	0	0	0	0	0	0	0	0	0	0	0	0	0	0
TCONS_00031524	0.135341	0.141052	0.103829	0.0219269	0.106275	0.0234039	0.0731425	0.135416	0.0509184	0.0617139	0.779779	0.0253264	0.126921	0.115731	0.104552
TCONS_00031531	0	0.471445	0.437002	0.570009	0	0	0	0.256019	0.170186	0.11001	0	0	0.00942697	0.152815	0
TCONS_00031532	0	0	0.282845	0	0	0	0	0.311882	0.936288	0	0	0	0.497884	0.189161	0
TCONS_00031533	0.249749	0.445382	0.0156117	0.341232	1.23042	1.18767	0.692857	1.01621	1.01635	0.718219	1.63743	0.274182	0.944654	0.748258	0.477511
TCONS_00031536	0	0	0.099081	0	0.20283	0	0.209394	0	0	0	0	0	1.09006	0.220878	0.336728
TCONS_00031591	0.173199	0.386086	0.324798	0.41155	0.277041	0.878547	0.228805	0.231059	0.179194	0.637078	0	0.475357	0.893331	0.241354	0.245296
TCONS_00031596	2.19164	2.5358	1.02749	2.60386	1.26203	0.115803	0.554928	1.29134	1.41089	1.4413	9.52613	1.40353	0.929451	2.44326	3.69888
TCONS_00031607	0.0629475	0	0.708269	0	0.120825	0.0598687	0	0.188947	0.0651263	0	0	0.0647866	0	0	0.0668629
TCONS_00031671	0.358416	0.124513	0.173125	0.435507	0.156356	0.413194	0.258265	0.380347	0.584324	0.566568	0	0.234746	0.392137	0.374591	0.392246
TCONS_00031678	0.273557	1.14589	0.986536	0.768772	0.565473	1.26086	0.333585	0.210544	0.37011	0.56996	0.459876	0.216576	0.325607	0.483835	0.447035
TCONS_00031679	0	0.121464	0	0	0	0.067179	0.307926	0	0	0.127544	0	0	0.0582907	0.0590571	0.270098
TCONS_00031680	0.311943	0.943711	1.07247	0.277961	0.449071	0.791161	0.66965	0.416152	0.16137	0.730175	0.113621	0.963169	0.160895	0.16301	0.220897
TCONS_00031681	0.103981	0	0	0.231634	0.14969	0.296685	0	0.416152	0	0	0	0	0.160895	0	0.110449
TCONS_00031682	0.158163	0	0.0296601	0	0	0.77219	0	0	0.196364	0.126931	0	0.108522	0	0	0
TCONS_00031683	0	0	0.368926	0.400684	0.525965	0.106919	0	0.0702994	0	0.126871	0.12284	0.260328	0	0	0
TCONS_00031684	0	0	0	0	0	0	0	0	0	0	0	0	0	0	0
TCONS_00031685	0	0	0	0	0	0.0652476	0.0453141	0.0457605	0.0473183	0	0	0.0706073	0	0	0.340061
TCONS_00031686	0.137939	0.250381	0.323344	0.233534	0.278007	0.787153	0.0273337	0.0966103	0.413868	0.387454	0.060291	0.0567875	0.0996051	0.0432492	0.205126
TCONS_00031687	0	0.206076	0.25502	0.233994	0	0	0.185844	0.15014	0	0	0.122977	0.0772208	0.154794	0.470489	0
TCONS_00031689	0.0601039	0.395562	0.131498	0	0.237144	0.387446	0.0264668	0.0801827	0.131278	0.0803928	0	0	0	0	0.0141872
TCONS_00031690	0	0	0.130932	0.363712	0.0412358	0	0.0106426	0	0	0	0.0704243	0.110553	0	0	0.0228193
TCONS_00031691	0.0494436	0.160602	0.565599	0.17623	0.303696	0.517278	0.16656	0.0197883	0.143234	0.238082	0.0648332	0.244263	0.0408035	0.12402	0.0840304
TCONS_00031692	0.241241	0	0	0.0477692	0.0385878	0	0	0	0	0	0	0	0.152079	0	0
TCONS_00031693	0.0763581	0	0.21479	0.09072	0	0	0	0	0.368671	0	0	0	0	0.106406	0.216287
TCONS_00031703	0	0.0501965	0	0.522811	0.0714379	0.249864	0.186544	0.0963811	0.208385	0.206445	0.306208	0.171246	0.158087	0.274569	0.10232
TCONS_00031704	0.136696	0.0674026	0	0	0	0	0	0.119123	0.25092	0.0575061	0.424017	0.095306	0	0	0
TCONS_00031705	0	0	0.307059	0	0	0	0	0	0	0	0	0	0	0	0
TCONS_00031706	0.247947	0.418378	0.30193	0.344317	0.247234	0.297071	0.236092	0.299633	0.396454	0.355334	0.640392	0.301589	0.468365	0.518273	0.331777
TCONS_00031707	0.0548588	0.124472	0.260405	0.0274965	0	0.189137	0.0815303	0	0	0.209813	0.314711	0.190558	0.0601274	0.31534	0.0837647
TCONS_00031708	0	0	0	0	0	0	0.327967	0	0	0.0708407	0	0	0.163903	0	0.173458
TCONS_00031709	0	0	0	0.0799571	0.37031	0	0	0.152629	0.190318	0	0.0784412	0.00461769	0	0	0
TCONS_00031761	0.483812	0.693314	0.151215	0.359256	0.773882	0.613531	0.639141	0.806797	0.66741	0.889803	0	0.663929	0.249542	1.17984	0.0856508
TCONS_00031875	0.32124	0.108316	0.0531545	0.252569	0.0906776	0	1.02973	0.226882	0.449662	0.284346	0	0.213934	0.292394	0	0.240862
TCONS_00031876	0.0170973	0.114337	0	0.167583	0.27895	0.178872	1.11803	0.273708	0.336093	0.617456	0	0.0703873	0.229281	0.214427	0.345055
TCONS_00031877	0	0	0	0	0	0	0	0	0	0	0	0	0	0	0.102781
TCONS_00031878	0	0	0	0	0	0	0	0	0	0	0	0	0	0	0
TCONS_00031879	0	0	0	0	0	0	0	0	0	0	0	0	0	0	0
TCONS_00031880	0.111436	0.699598	2.39824	1.4469	0.687529	0	1.50894	0.801721	1.07058	0	0	0.398691	1.40682	0.0332758	0
TCONS_00031881	0	0	0	0	0	0	0	0	0	0	0	0	0	0	0
TCONS_00031882	7.0659	0.914227	2.4571	0	1.01987	0.550323	6.04716	4.35321	1.82474	3.90136	0.0972724	3.26396	0.694458	1.77932	1.77293
TCONS_00031883	0	0	0	0	0	0	0	0	0	0	0	0	0	0	0
TCONS_00031884	0	0	0	0	0	0	0	0	0	0	0	0	0	0	0
TCONS_00031885	0	0	0	0	0	0	0	0	0	0	0	0	0	0	0
TCONS_00031886	0	0	0	0	0	0	0	0	0	0	0	0	0	0	0
TCONS_00031887	0	0	0	0	0	0	0	0	0	0	0	0	0	0	0
TCONS_00031888	0	0	0	0	0	0	0	0	0	0	0	0	0	0	0
TCONS_00031889	0	0.112339	0	0	0.321199	0.0688231	0	0	0	0.526292	0	0.465479	0.55985	0.964259	1.68139
TCONS_00031890	0	0	0	0	0	0	0	0	0	0	0	0	0	0	0
TCONS_00031891	0	0	0	0	0	0	0	0	0	0	0	0	0	0	0
TCONS_00031892	0.101107	0.0643953	0.126404	0.0600622	0.145554	0.0801352	0.100176	0	0.19178	0.0845236	0	0.156092	0.0869159	0.0352235	0.0178994
TCONS_00031893	0.243206	0.628704	0.737781	0.803112	0.439365	0.449015	0.935517	0.0858848	0.458844	0.947209	0	0.898178	0.885472	0.598076	0.288726
TCONS_00032844	2.2157	1.78254	1.42148	2.28607	3.24568	0.665473	0.693251	3.38372	1.80978	0.467944	0	0.480092	0	0.731273	0.743217
TCONS_00032845	0	0	0	0	0.0640393	0.126925	0	0	4.78649	0	0	0	0	0	0
TCONS_00032869	19.8152	13.6026	5.23847	12.8754	20.3866	25.3351	7.45683	12.3863	19.3367	2.56036	0.109799	3.8058	11.63	10.2497	7.32187
TCONS_00032993	0	0	0	0	0	0	0	0	0	0	0.842547	0	0	0	0
TCONS_00032994	0	0	0	0	0	0	0	0	0.0432008	0	0.365014	0	0	0.0436399	0
TCONS_00033003	0.0836303	0.0798961	0.0392078	0.07452	0	0	0.08286	0.0836763	0.17305	0	0.274152	0.0860737	0.0431351	0.174809	0
TCONS_00033008	0.153249	0.170808	0.119745	0	0	0.0971691	0	0.178889	0.0528512	0.10249	0.446553	0.105151	0.210782	0.106777	0.271302
TCONS_00033009	0	0.0750702	0.073679	0.175047	0	0	0.194638	0	0.121948	0	0.515185	0	0	0.0410625	0
TCONS_00033010	0	0	0	0	0.0728714	0	0	0	0	0	0.414843	0	0	0	0
TCONS_00033011	0.0974064	0	0.0456663	0	0	0	0.0482546	0.09746	0	0	0.425749	0	0	0	0
TCONS_00033115	32.0512	18.8796	21.6956	11.1274	12.1994	11.8298	20.7361	18.4812	18.1086	23.6103	40.4756	17.1965	27.5823	23.6118	17.8003
TCONS_00033120	21.0193	17.5084	17.0211	16.4077	15.7548	16.8521	14.4575	21.6391	24.1731	19.3433	29.6117	17.7	16.9341	18.6999	17.2524
TCONS_00033193	0	0.135483	0.372322	0.0505465	0.163325	0.215806	0	0.113514	0.0586894	0.056906	0	0.0291916	0.0585166	0.059286	0
TCONS_00033195	0.61792	0.487663	0.151145	0.957577	0.464116	0.574921	0.146403	0.147845	0	0.336892	0	0	0.152428	0.294825	0.285372
TCONS_00033196	0.379758	0	0.273907	0.377434	0.616788	0	0.173659	0.306897	0.438238	0.351658	0	0.69151	0.165739	0.396897	0.418894
TCONS_00033266	0.744476	0.67654	0.5959	0.533937	1.0456	0.569904	0.431777	0.308855	0.638739	0.273233	0.27778	0.4859	0.505741	0.797051	0.655771
TCONS_00033281	0.348312	0.273338	0.17496	0.133015	0.274592	0.141975	0.431379	0.186698	0.540551	0.0998333	1.63116	0.20485	0.577457	0.221019	0.317123
TCONS_00033291	0	0	0	0	0	0	0	0	0	0	0	0	0	0	0
TCONS_00033458	0.297667	0.47396	0	1.3262	0	0.283108	0.294926	0.397108	0.102657	0.398149	0	0.510606	0.102355	0	0
TCONS_00033459	0.0134516	0.0771056	0.0252256	0.0479449	0.0129099	0.0767618	0.0533107	0.417228	0.0556686	0.269885	0	0.290736	0.0832571	0.0562345	0
TCONS_00033460	0.336734	0.217147	0.102615	0.180031	0.274698	0.232192	0.108431	0.64857	0.348389	1.02185	0.0183977	0.225272	0.14763	0.774248	0.268259
TCONS_00033533	0.534972	0.0730121	0.0358296	0.0680992	0.256715	0.0363433	0.0757207	0.267633	0.15814	0.383335	0	0.0393287	0	0	0.243535
TCONS_00033534	0.326708	0.2312	0.170187	0.247989	0.243874	0.0920677	0.611431	0.205818	0.250382	0.594796	2.0891	0.510606	0.38695	0.531148	0.295618
TCONS_00033556	0.0671344	0.0641368	0.0629483	0	0	0.0638508	0.33258	0	0.208374	0.336737	0.146717	0	0.277015	0.280657	3.20896
TCONS_00033557	0	0	0	0.230814	0.646363	0.147817	0.205317	0.155505	0.160799	0.155912	1.01897	0.746479	0.641301	0.812166	2.09109
TCONS_00033602	0.257607	0.584499	0	0.37301	0.247234	0.704396	0.0957129	0.0322186	0.333154	0.74297	0.844472	0.59655	0.0332174	0.201925	0
TCONS_00033603	1.01842	0.698233	0.404435	0.138791	0.195482	0.29628	0.961556	0.539461	0.706579	1.91109	0	1.30714	0.964051	0.463319	0.636334
TCONS_00033604	0.285958	0.120203	0	0.101923	0.0658661	0	0.113329	0	0	0.0803221	0	0	0.0707962	0.346681	0.0364493
TCONS_00033605	0	0	0	0	0	0	0	0	0	0	0	0	0	0	0.0656211
TCONS_00033606	0.0556475	0.0531628	0.0626132	0.089254	0.170901	0.264629	0	0	0.230294	0.0669889	0	0.068728	0.114808	0.244267	0.0827524
TCONS_00033618	0	0	0	0.0582838	0	0	0	0	0	0	0	0.269281	0	0	0
TCONS_00033620	0	0	0	0.517614	0	0.429708	0	0	0	0.647486	0	0	0	0	0
TCONS_00033651	0.313378	0.164799	0.250705	1.33984	0.99057	0.913291	0.589648	0	0.285555	0.597018	2.52583	0.156828	0.539772	0.426678	0.665739
TCONS_00033652	0.356643	0.178602	0.355979	0	0	0.00273548	0.453096	0.995697	0.526699	0	0	0.189452	0.560752	0.37875	0
TCONS_00033653	0.258189	0.155631	0	0	0.182894	0.292334	0.137041	0	0.190804	0.0277508	0	0.0917408	0	0.240929	0.111005
TCONS_00033654	0	0.169341	0	0	0	0	0	0	0	0	0	0	0	0	0
TCONS_00033693	0.285368	0.0778932	0.535148	0.199793	0.195626	0.32957	0.0403914	0.122368	0.147623	0.0613443	0	0.167832	0.105134	0.234337	0.0866052
TCONS_00033735	7.19105	6.57968	7.12252	14.8009	11.2756	13.5823	11.5402	6.58698	10.7932	9.85556	21.6918	13.0302	10.448	7.93899	9.0369
TCONS_00033795	0	0.0341854	0	0.159425	3.33119	0.714692	0	0	0.0370217	3.55377	0	0.957543	0	0	0
TCONS_00033796	0.3295	0	0.0514924	0.587212	2.9515	0.73123	0.217644	0.329682	0	2.03837	11.7616	0.50869	0.339902	0.22958	0.991654
TCONS_00033797	0.113452	0.108386	0.212755	0.505465	0.544417	0.323709	0.337221	0.454058	0.704273	1.13812	0	0.583833	0.3511	0.355716	0.482035
TCONS_00033798	0.068872	0	0	0	0	0.0655034	0	0	0	0.0690905	0	0.354421	0.0710461	0.0719802	0
TCONS_00033799	0.388367	0.0976384	0.0383316	0.163923	0	0.194406	0.789832	0.470387	0.444105	0.47162	0	0.0420751	0.463883	0.576797	0.542794
TCONS_00033813	1.03097	0.956388	1.10678	1.02517	0.530577	1.39266	0.977063	1.13619	0.834773	0.899341	4.89807	1.26101	1.01728	1.40543	1.03161
TCONS_00033900	0.850599	0.812619	0.985221	0.668769	0.624265	0.523468	0.694041	0.650816	0.569438	0.903492	0.328045	0	0.722605	0.575226	0.903507
TCONS_00033901	0	0	0	0.757734	0.085908	0.212836	0.177376	0	0.648275	0	0	0.967341	0.323184	0	0
TCONS_00033905	0.0882708	0.0421647	0.190363	0.094386	0.0931879	0.0755581	0.297357	0.22963	0.493161	0.495885	0.192909	0.399739	0.482603	0.221411	0.225027
TCONS_00033913	0.106439	1.11855	0.731878	0.821978	1.53229	3.37442	0.0351527	0.177495	1.13793	0.889803	0	1.49716	0.548992	0.889937	0.942159
TCONS_00033914	0.246812	0.955913	1.87014	8.83864	8.98839	3.00087	1.32183	1.75533	1.44931	2.14137	0	2.69814	1.37623	2.55162	3.33728
TCONS_00033915	0.154764	0.347135	0.429032	2.51826	2.27964	1.21595	0.286677	0.605932	0.563904	0.729024	0	1.19118	0.506714	1.31509	1.3866
TCONS_00033916	0.46268	0.511814	0.610787	1.35075	1.13349	3.47987	0.211114	0.152281	0.673951	0.848903	0.0266093	1.51631	0.301443	0.89077	1.41618
TCONS_00033920	1.62935	4.87642	7.15204	2.45402	1.96505	7.62486	2.45723	3.08737	6.01199	2.69045	3.40327	13.0595	4.74486	11.1818	9.90938
TCONS_00033921	0.0829196	0.55452	0.155498	0	0.132634	0.762351	0.136926	0.304206	0.343158	0.138638	0.12081	0.426711	0.142562	0.404421	0.352309
TCONS_00033942	0.168222	0.281244	0.315465	0.149897	0.282534	0.079997	0.125004	0.0841572	0.130533	0.0421889	0.827183	0.0432842	0.347064	0.615348	0.402042
TCONS_00033996	0.0330368	0.157808	0.154884	0.0294379	0.0317064	0	0.0981976	0	0.0683606	0.0662833	0.216599	0.204012	0.374876	0.31075	0.140367
TCONS_00034015	0	0	0	0	0	0	0	0	0	0	0.380314	0	0	0	0
TCONS_00034016	0.0923363	0.0294045	0	0.575943	0.295393	0.35128	0.0609906	0.307957	0.0636882	0.185259	0	0.126712	1.01601	1.09371	0.294239
TCONS_00034024	0	0	0	0	0	0	0	0	0.641924	0	0	0	0.112947	0	0
TCONS_00034025	0	0	0	0	0	0	0	0	0	0	0.30317	0	0	0	0
TCONS_00034029	5.35574	3.97958	4.46381	2.61814	3.06976	1.37957	4.34831	3.6841	3.38624	4.66383	5.85229	2.52643	5.60154	7.11342	7.15059
TCONS_00034030	0.764689	0.0405858	0.597506	0.264984	0.366948	0.323239	0	0.297543	0	0.0852351	0	0.0874478	0.175295	0	0.225626
TCONS_00034031	0.158935	0.0379597	0.0248375	0.165225	0.152535	0.0251936	0.157472	0.0662595	0.109624	0.504892	0	0.163579	0.0409881	0.0968964	0.211027
TCONS_00034041	3.81534	2.95661	3.69926	5.39954	4.75	5.45994	5.76977	4.60929	5.78055	3.66155	7.40881	2.72323	5.47109	5.65414	4.47925
TCONS_00034047	0.112094	0.120475	0	0	0.121028	0	0	0	0	0	1.10238	0.288423	0	0.278238	0.119067
TCONS_00034048	0	0	0.0875173	0	0	0.15979	0	0	0	0	0	0	0	0.185344	0.237943
TCONS_00034049	0	0.118616	0.072761	0.235098	0.0446849	0.0738042	0.246032	0.450326	0.433542	0	0	0.0159734	0	0	0.0329706
TCONS_00034050	0.185381	0.205067	0	0.13041	0.0561838	0	0.067669	0.273343	0.0908512	0.205544	1.10879	0.130545	0.221427	0.0611832	0
TCONS_00034051	0.0458248	0	0	0	0.0769641	0.0544794	0.0681041	0	0	0.149403	0.200294	0.212236	0.319082	0.107759	0
TCONS_00034053	0.0231388	0.0663169	0.10848	0.0206182	0	0.0220071	0.0229257	0	0	0.0232122	1.01136	0.238148	0.0238692	0.0241831	0.0245781
TCONS_00034054	0	0	0.0316556	0	0	0	0	0	0	0	0.516472	0.0347471	0	0	0
TCONS_00034055	0.370941	0.193297	0.284573	0.120194	0.032364	0.0320725	0.26729	0.539847	0.314002	0.372118	0.884361	0.277657	0.347864	0.493413	0.179097
TCONS_00034056	0	0.752563	0.505369	0	0.358112	0	0	0	0	0.582279	0.906073	0	0.898139	0	0
TCONS_00034057	0	0	0	0	0.49574	0.491276	0	0	0	0	0	0	0.177615	0.134963	0
TCONS_00034058	0.392017	0	0	0.15525	0	0	0.129469	0.174326	0.450651	0	0	0.4483	0	0.409709	0.647734
TCONS_00034059	0.161359	0.0924928	0.151298	0.287563	0.0309723	0	0	0.0645793	0.100167	0.0323743	0	0.0664295	0	0.134913	0.0342792
TCONS_00034060	0.626701	0.493062	0	0.328489	0.0353802	0.63111	0.84008	1.58606	4.34804	1.03549	0	1.93503	1.40705	0	0.665682
TCONS_00034061	0.465958	0	0	0	0.81308	0.644607	0	0.55098	0.613563	0	0	0.915545	0.262182	0	0.989881
TCONS_00034062	0.113452	1.33676	0.248215	1.01093	0.362945	0.215806	0.562035	1.02163	3.48224	0.455248	0	1.79042	0.858244	0.19762	1.4461
TCONS_00034063	0	0.143037	0	0.0762353	0.153956	0.244112	0.23311	0.235407	0.940488	0.418405	0	0.495309	0.364056	0	0.5907
TCONS_00034064	0	0	0	0	0.0593282	0.029397	0	0	0	0.434096	0	0.0636236	0	0	0.525301
TCONS_00034065	0.412709	1.13735	0.312557	0.367751	0.137108	0.196262	0.220181	1.00058	3.8101	0.541409	0	0.996569	1.03159	0.0663592	0
TCONS_00034066	0	0	0	0.598147	0	0	0	0	0.161513	0	0	0	0	0	0
TCONS_00034067	0.0585022	0	0.42055	0	0	0	0	0	0	0	0	0	0	0.0611424	0
TCONS_00034068	0.502003	0.184457	0.181039	0.722589	0.407666	0.367269	0.229559	0.386368	1.87775	0.348643	0	0.476925	0.677187	0	0.369157
TCONS_00034070	0.0809699	0	0.0189802	0.0180373	0	0	0.0601681	0.50634	0	0.203067	0	0.208339	0	0	0.40853
TCONS_00034071	0.0743538	0	0	0	0	0.0235724	0.294676	0.272781	0.307709	0.223769	0.649979	0.484665	0	0.103612	0.131631
TCONS_00034080	0.675996	0.258325	0.0633844	0	0.0648774	0.19288	0	0.270547	0.0699393	0	0	0.0695745	0	0	0
TCONS_00034090	0.302861	0.153179	0.233863	0.587361	0.119686	0.355824	0.582491	0.534754	0.27648	0.822106	0	0	0.551331	0.409626	0.43524
TCONS_00034091	0.237379	0	0	0	0.157721	0.0868339	0	0	0	0.274767	0	0.206727	0	0	0.290935
TCONS_00034096	0	1.83788	0.0114166	2.48452	3.68093	3.18457	4.75308	1.59591	0.327528	0.818367	0	0	4.00669	2.0615	0.491459
TCONS_00034097	0.584336	0	0	0	0	0.00731257	0	0	0	0	0	0	0	0.0160712	0
TCONS_00034098	1.46353	2.29535	0	2.41259	0.0936397	0.707574	0.374596	0	0.0252364	0.0122348	0.0533073	0	0.729702	0.433381	0.997511
TCONS_00034099	1.86334	0	0.151328	2.00027	0	0	0.0654158	0.322961	1.10054	0.10303	0	0.47567	0.567567	0	0.37403
TCONS_00034100	3.01867	0	0.929399	2.08763	0	0	0	0	0	0.0150659	0	1.32158	0	0	0.414763
TCONS_00034101	0.511449	1.91686	1.51245	3.57576	2.45427	10.477	1.67613	1.22028	0.0814079	0.513072	0.171959	2.34851	1.5422	1.19241	1.9641
TCONS_00034102	0	0	1.00246	0.0116178	0	1.40125	0	0	0	0	0	0.577019	0	0	0
TCONS_00034103	0.0784735	0.449817	1.17728	0.874062	0.602507	5.67228	0.894133	0.0392583	2.80104	0.236167	0	4.03831	1.01188	0.615112	2.37561
TCONS_00034104	0.825096	0.684877	0.304386	1.91638	1.80443	1.38938	0.790693	0.135336	0	0.407072	0	1.16939	0.641844	0.155503	0.890785
TCONS_00034105	0	0	0.0691321	0	0	0	0	0	0	0	0	0.220062	0	0.10788	0
TCONS_00034106	0	1.26769	0.256157	1.42582	1.08622	0.296949	1.58539	0	0	0	0	0	0.885708	1.42761	0.870555
TCONS_00034107	0.869871	0.118719	1.05926	0	0.292737	0	0	0	1.25062	0	0	0.430202	0.221419	0	1.67996
TCONS_00034108	0.0154056	0	0	0	0	0.00732604	0	1.52599	0.0239082	0.247271	0	0	0	0.217361	0.540006
TCONS_00034109	0	0.0635537	0.249504	0.573014	0.170254	0	0	0.199682	0.550613	0	0	0.684677	0	0.115877	0.683065
TCONS_00034110	0.83105	0.470745	1.324	0.0262131	1.30578	0.538593	0.684949	1.92056	0.532628	0.671376	0	0	0.257944	0.822437	0.523396
TCONS_00034111	1.17308	0.0754318	0	1.186	0.909334	1.1157	0.0447029	1.02701	0	0.656294	0	0.766205	0.267621	0	0
TCONS_00034112	0	0	1.46478	0	0	0.143365	0	0	1.30436	0	0	0	0	0	0
TCONS_00034113	0.497316	0.0339365	2.29822	0.379835	0.443198	0.168926	0.0703908	0.284337	0.588034	0	0	0.292483	0.0732878	0.0742514	0.226393
TCONS_00034114	0	0.669873	0	0.55833	2.26224	2.05742	0.798193	1.85094	2.50049	0.838101	0	1.16695	0.815654	0.717234	0.998343
TCONS_00034126	0.0350546	0.100468	0.0986064	0.124944	0.067286	0.0333401	0.0347318	0.105222	0.471483	0.175829	0	0.0721576	0	0.0732733	0.037235
TCONS_00034144	0.636422	0.434289	0.52495	0.550037	0.647533	0.669009	0.824943	0.655923	0.277242	0.523234	1.13987	0.251171	0.325788	0.445096	1.0013
TCONS_00034149	0.270398	0.0645812	0.633844	0.180707	0.324387	1.28586	0	0.0676368	0.139879	0	0	0	0	0.0706503	0.143609
TCONS_00034150	0	0.0333695	0.393013	0	0.0335226	0.0664414	0	0	0.0722762	0	0	0	0	0	0
TCONS_00034166	0.162164	0.426039	0.228078	0.108374	0.0389085	0.154232	0.0803352	0	0.125833	0.528705	0	0.208627	0.0836415	0	0
TCONS_00034182	0.103521	0.0247247	0.0727996	0.046122	0.0248381	0.0492289	0.0769258	0.0776836	0.0267761	0.0259624	0.395916	0.0266364	0	0	0.0274901
TCONS_00034186	0	0	0	0	0	0.0956118	0.0498014	0	0	0	0	0	0.138269	0	0
TCONS_00034187	0	0	0	0.143308	0	0	0	0.0134097	0	0	0	0.110351	0	0	0
TCONS_00034188	0	0.0184639	0.0181218	0.103329	0.0649202	0	0	0.106357	0.0299938	0.00969412	0.16895	0.208861	0.059811	0.0201991	0.0307936
TCONS_00034189	0.0924709	0.088342	0	0.0570445	0.307202	0.135305	0.38762	0.277565	0.132468	0.692165	0.0155453	0.109814	0.00733769	0.104078	0.196445
TCONS_00034190	0.0381128	0.036411	0	0.135844	0.36578	0	0.339856	0	0.236592	0	0.0832927	0.117679	0	0	0.202417
TCONS_00034307	0.0651907	0	0.152814	0	0.0312828	0	0.226066	0	0	0.163494	0	0.402572	0.403491	0	0.0346228
TCONS_00034308	0	0	0	0	0.0430858	0	0	0	0	0	0	0	0	0	0
TCONS_00034309	0.213654	0.0556675	0.109272	0	0	0.0554193	0.0192442	0.0194338	0	0.194847	0	0	0.0400724	0.0202997	0.0825249
TCONS_00034346	0	0	0	0.0829646	0.0223395	0	0.0345937	0.0349345	0	0.105078	0	0.0838491	0	0	0
TCONS_00034413	0	0	0.302787	0.051383	0	0.230346	0	0	0.334099	0	0	0.486665	0.261734	0.337496	0
TCONS_00034537	0.132626	0.0506817	0.0621782	0.413625	0.229114	0.151367	0.210247	0.106159	0.0548867	0.22618	0	0.586954	0.177857	0.0693058	0.112701
TCONS_00034538	0.0962849	0	0	0.308866	0.166334	0.366302	0	0	0.079694	0.309089	0	0.376572	0	0	0
TCONS_00034539	0	0.09676	0	0	0.272171	0.0577972	0.180629	0	0	0.142245	0	0.0416966	0.167167	0.105853	0.0645493
TCONS_00034540	0	0	0	0	0.264394	0.262014	0.375307	0	0.142512	0	0.752574	0.106326	0.568369	0	0
TCONS_00034541	0.143308	0.171136	0	0.287317	0	0	0	0.10754	0	0.215644	0.626377	0	0.110874	0.561657	0.114166
TCONS_00034574	0	0	0.0922536	0	0	0	0	0	0.050897	0	0.752574	0	0	0	0
TCONS_00034608	0.0491118	0.0938377	0	0.153166	0.141402	0.256903	0.121649	0.0245694	0.101623	0.0492676	0	0.3791	0.0506621	0.153985	0
TCONS_00034609	0.135043	0.161267	0.0633113	0.210581	0.226809	0.160548	0.200699	0	0.174647	0.101604	0	0.382219	0.10448	0	0.179304
TCONS_00034610	0.763864	0.263954	0.091434	0.202747	0.187175	0.355523	0.805136	0.7155	0.403559	0.733679	0	0.384727	0.402371	0.492591	0.120843
TCONS_00034630	0	0.175085	0	0	0.100508	0.224106	0.207521	0.0785869	0.0812622	0	0	0	0	0	0
TCONS_00034631	0.154871	0	0	0.322	0	0	0.383611	0.335738	1.20174	1.00986	0	0.929808	0.213013	0.323721	0
TCONS_00034850	0.023454	0.156847	0.0439831	0.188091	0.0900382	0.0446137	0.441522	0.375471	0.0727974	0.188227	0.153771	0.096557	0.193555	0.1961	0.199303
TCONS_00034886	0.19649	0	0.083204	0.728579	0.0851639	0.0482269	0.0816399	0.17123	0.0852509	0.139887	0	0.0717591	0.353077	0.298099	0.28277
TCONS_00034887	0.434157	0.187316	0.131318	0.586533	0.174734	0	0	0.280256	0.304286	0.238842	0	0.0864855	0.332285	0.468388	0
TCONS_00034888	0.284707	0.401516	0	0.833561	0.0130115	0	0	0.189909	0.168321	0.25841	0	0.251164	0	0	0.446424
TCONS_00034889	0.161049	0.217965	0.553691	1.43505	0.218965	0	0.265942	0.443128	0.111082	0.20195	0	0	0.969106	2.44059	0
TCONS_00034890	0	0	0	0.12791	0	0	0	0	0	0	0	0	0.201925	0.559186	0.637627
TCONS_00034891	0.0979769	0.0585014	0	0	0.117539	0.582405	0	0	0	0.380865	0	0.176469	0	0.0127998	0
TCONS_00034892	0.106439	0.406744	0	0.569062	0.0510762	0.0506163	0	0	0.110123	0	0	0.0547741	0.219597	0.0556211	0
TCONS_00034893	0.316867	0.340559	0.148554	2.08233	0.0760268	0.489725	0.196218	0.0792604	0.0819587	0.0794682	0	0.203828	0.122576	0.538147	0.168288
TCONS_00034894	0.487844	0.359533	0.483563	0.04968	0.387936	0.106053	0.05524	0.0976224	0.403783	0	0	0	0.129405	0.422455	0
TCONS_00034895	0.434486	0.0218466	0	0.183389	0	0	0.022657	0	0	0.206462	0	0	0	0	0
TCONS_00034896	0.368647	0.26414	0.259245	0.312064	0.495323	0.490863	0.127838	0.110655	0.362337	0.147927	0	0.113825	0.190142	0.250435	0.0587366
TCONS_00034897	0.288475	0.202103	0.36065	0.20564	0.184572	0.457276	0.114327	0.211665	0.258665	0.173634	0	0.534426	0.396775	0.844183	0.326846
TCONS_00034922	1.12657	0	0	0.734957	0	0	0.378707	0	0	1.15032	0	0	0	0	0
TCONS_00034923	1.554	0.589779	0.918175	1.46059	1.26669	1.7412	0.442925	0.0638983	1.29945	0	0.232614	1.05166	0.505073	0.578459	1.31149
TCONS_00034935	0.0348045	0	0	0	0	0	0	0	0	0	1.06488	0	0.0359032	0	0.0369694
TCONS_00035073	0	0.0292966	0.0431306	0.040988	0.0147155	0	0.0303835	0.076707	0.0317273	0.0922896	0.536145	0.0157809	0.0474509	0.0160249	0
TCONS_00035074	0.0234728	0.0224247	0	0.0209158	0.0337914	0	0.0813982	0.0587143	0.0485705	0.0588682	0.28214	0	0	0	0.0997314
TCONS_00035075	0.193845	0.117848	0.148711	0.0628104	0	0	0.1746	0.0528959	0.200554	0	0.500659	0.0725485	0.181786	0.239428	0
TCONS_00035076	0	0	0	0	0.163009	0	0	0	0	0.028398	0.556788	0	0.0584035	0	0
TCONS_00035077	0.119863	0.0229022	0.0449557	0.0213612	0	0.0456003	0.0237519	0.0719575	0	0.0721461	0.681076	0.24673	0	0.150327	0
TCONS_00035102	0.301315	0.123369	0.645775	0.306847	0.165247	0.286578	0.255891	0.129206	0.356279	0.25909	0.188143	0.310118	0	0.404889	0.0457224
TCONS_00035191	0.613882	0.00849959	0.125131	0.023783	0.0170771	0.143849	0.934379	0.569711	0.184096	0.285602	0	0.0640974	0.706682	0.0743868	0.217355
TCONS_00035192	33.8423	41.9738	37.5218	36.3455	34.3029	33.0341	33.8247	41.2865	43.4906	39.1315	46.8412	35.2588	38.0954	39.1548	37.3978
TCONS_00035193	2.51999	4.0001	4.61665	4.24912	3.98124	5.12532	4.37896	4.26694	4.73309	3.77253	6.77815	5.26702	4.87913	3.36305	3.7886
TCONS_00035194	0.619186	0.282325	0.57178	0.44724	0.207088	0.0981502	1.47329	0.59606	0.732827	0.78585	0	0.579342	0.77422	0.857937	1.01644
TCONS_00035195	0.115088	0.0732992	0.107911	0.10255	0.404995	0.0364862	0.114028	0.153535	0.0793807	0.115453	0	0.197417	0.0395735	0	0.122246
TCONS_00035196	0.0935994	0	0.126769	0	0.184651	0	0	0	0	0	0	0	0	0	0
TCONS_00035197	0.150628	0.0465567	0.540019	0.264491	0.386918	0.0716304	0.645247	0.536354	0.187927	0.306657	0.0387279	0.168708	0.50728	0.180577	0.0376464
TCONS_00035198	0.284236	0.314992	0	0.202618	0.0054558	0.102727	0.98003	0.682541	0.394059	1.00939	0	0.380302	0.316665	0.873366	0.682329
TCONS_00035199	0	0	0	0	0	0	0	0	0	0	0	0	0.131006	0.279187	0.0186064
TCONS_00035200	0	0	0	0.0256749	0	0	0.02447	0.0205925	0.0340697	0	0	0.025419	0.0509542	0	0
TCONS_00035201	0.176475	0.203238	0.287873	0.204641	0.162408	0.298899	0.30898	0.0798201	0	0.254639	0	0.191583	0.229427	0.0151594	0.172044
TCONS_00035202	0	0	0	0	0	0	0	0.0440328	0.440141	0	0	0	0	0	0
TCONS_00035204	0.281541	0.383914	0.494126	0.385955	0.951485	0.411954	0.498291	0.149275	0.831533	0.130354	0.0525886	0.205561	0.141491	0.17856	0.0613441
TCONS_00035212	0.168222	0.696413	1.02526	0.599586	0.0807239	0.933298	0.22223	0.364681	0.928237	0.393763	0	1.15424	0.173532	0.468837	0
TCONS_00035213	1.71384	1.03409	0.465177	2.37109	0.779129	0	1.07246	0.586637	0.186649	21.4457	0.492826	1.4854	0	1.13128	0
TCONS_00035214	5.83169	3.66956	2.28712	9.54342	4.33218	6.1331	5.02795	2.72108	5.36637	8.97218	0.0612728	8.22399	4.30938	6.76883	3.2759
TCONS_00035215	0	0	0	0	0	0	0	0.711293	0	1.08524	0	0	1.49857	0.258429	0
TCONS_00035216	0	0	0	0.572445	0	0.72557	0.278473	0	0	0	0.175497	0.206624	0	0	0
TCONS_00035217	0	0	0	0	0.275411	0.0389901	0	0	0	0.740256	0	0	0.169157	0	0
TCONS_00035218	0	0	0	0	0	0.354073	0	0	0	0	0	0	0	0	0
TCONS_00035248	0.356611	0.367943	0.107	0.508421	0.30118	0.244201	0.282661	0.399624	0.531293	0.400671	0.529956	0.352348	0.294294	0.193806	0.484854
TCONS_00035266	1.35239	3.51959	1.23891	3.00573	2.38699	0	5.23651	4.66597	3.57036	1.37227	0.849293	0	0.962122	3.21675	4.59021
TCONS_00035273	0	0	0	0	0	0	0	0	0	0	0	0	0	0	0
TCONS_00035335	0	0	0	0	0	0	0	0	0	0	0	0	0	0	0
TCONS_00035336	0	0	0	0	0	0	0	0	0	0	0	0	0	0	0
TCONS_00035337	0	0	0	0	0	0	0	0	0	0	0	0	0	0	0
TCONS_00035345	0	0	0	0	0	0	0	0	0	0	0	0	0	0	0
TCONS_00035346	0	0	0	0	0	0	0	0	0	0	0	0	0	0	0
TCONS_00035347	0	0	0	0	0	0	0	0	0	0	0	0	0	0	0
TCONS_00035348	0	0	0	0	0	0	0	0	0	0	0	0	0	0	0
TCONS_00035364	0	0	0	0	0	0	0	0	0	0	0	0	0	0	0
TCONS_00035365	0	0	0	0	0	0	0	0	0	0	0	0	0	0	0
TCONS_00035608	0.784141	0	0.510743	0.021335	0	0	0.00593068	0	0	0	0.92879	0	0.00617476	0	0
TCONS_00035625	24.6769	23.1761	22.2482	23.1727	24.6305	13.7209	18.2432	21.3858	26.5915	18.3189	42.6459	22.7409	13.6678	19.2834	21.4937
TCONS_00035881	0.0301293	0.331016	0.098877	0.0402707	0.231328	0.515802	0.25374	0.241167	0	0.0302249	0	0.511658	0.0155402	0.0629781	0
TCONS_00035882	0.740517	0.0900393	0.227239	0.395909	0.0516871	0	0	0.0942995	0.12537	0.72936	0	0.415719	0.236112	0.337718	0.657865
TCONS_00035883	0.138504	0	0	0	0	0	0.12808	0.332594	0.105085	0	1.35202	0.142551	0.285753	0	0.245199
TCONS_00035884	6.94994	5.8261	6.4198	6.6987	6.87645	8.91698	6.40869	6.34273	5.82893	5.27214	12.0494	5.77197	7.22257	5.84324	4.46771
TCONS_00035938	0.0273174	0.0260977	0.012807	0	0	0.0909345	0.0135329	0	0.0141315	0.013702	0	0.0281155	0.197258	0.0713756	0.870497
TCONS_00035989	0.700125	0.411608	0.0757464	0.239945	0.284279	0.230497	0.480238	0.538854	0.0557198	0.378187	0.0588489	0.471148	0.194445	0.703578	0.657865
TCONS_00036022	0.676476	0.596558	0.475721	0.220248	0.561838	0.272203	0.657356	0.663832	0.551837	0.31321	6.05571	0.642683	0.496533	0.720602	0.621825
TCONS_00036070	0.093535	0.128453	0.0712584	0.104182	0.0392737	0.18904	0.0926735	0.00584915	0.157255	0.246308	0.0255517	0.758108	0.0844266	0.116086	0.211125
TCONS_00036076	1.14506	2.08531	1.24142	0.382621	0.377764	0.442428	1.24087	1.00248	0	0.75383	0	0	0.812079	0.523572	1.02624
TCONS_00036077	3.83043	9.00277	8.85183	2.80906	2.63514	2.22454	3.57685	2.40806	8.64498	4.28465	0.185202	4.204	6.4865	5.31412	3.02451
TCONS_00036111	12.6468	7.18088	3.07021	3.33113	5.62347	3.8329	11.2169	3.78021	3.04483	7.18129	0	5.11647	9.96914	5.34799	5.60431
TCONS_00036112	5.66631	2.02238	2.07445	4.31154	4.65907	4.81391	8.59464	6.11533	4.6603	8.49449	0.0347845	0.491448	5.13915	4.45815	3.97305
TCONS_00036122	0.792628	0.721177	0.672422	0.285876	0.470915	0.394879	0.617043	0.490944	0.136677	0.454367	0.329949	0.466163	0.44776	0.710056	0.481103
TCONS_00036194	0.46833	0	0	0	0.449471	0	0	0.351441	0	0	0	0	1.81168	0	0
TCONS_00036195	4.59202	3.63339	0.105661	0.376545	2.64967	0.482292	0.223299	7.1596	0.174882	0.536965	0	1.04382	17.088	3.88652	1.25682
TCONS_00036220	0.86344	0.412443	0.48576	0.461628	0.248601	0.656967	0.941036	0.172783	0.0893325	0.779561	1.69829	0.977533	0.801626	0.451203	0
TCONS_00036221	0	0.268881	0	0.117035	0.198084	0.0178455	0.185904	0.0750941	0	0.169405	0.0410056	0	0.0967775	0.31376	0
TCONS_00036232	0.47387	0.208944	0.683573	0	0.909576	0.866717	0	0.291773	0	0	0	0.787847	0.413624	0	0.271032
TCONS_00036233	0.652876	0	0	1.22815	0	0	0	0	0	0.764105	0	0	0	0	0
TCONS_00036234	0	0	0	0	0	0	0	0	0.206715	0	0	0	0	0.487238	0
TCONS_00036235	0.0630153	0.165554	0.029543	0.0140377	0.0453583	0.119866	0.0468262	0.094575	0.0162991	0.0632152	0.757434	0.113499	0.14626	0.0493944	0.0669349
TCONS_00036276	4.13021	3.52915	3.27132	2.21731	2.68363	2.26908	3.55841	3.10578	3.18497	3.3198	5.21393	2.82512	3.67839	1.60867	2.67041
TCONS_00036277	0	0	0	0	0	1.30755	0	0	0	0.67704	0.928667	0	0	1.56746	0
TCONS_00036288	0	0	0.0644764	0	0.197985	0	0.340654	0.11467	0.189718	0	0.300558	0	0	0.0479117	0
TCONS_00036338	4.79644	0.176241	0.345951	0.237441	0.0590166	0	0	0.123053	0	0.226189	8.06329	0.0843859	0.126868	0.23565	0.261271
TCONS_00036339	5.45699	7.54705	7.64829	7.58657	8.76073	7.13297	8.47809	9.73365	9.932	7.9965	11.9883	8.07177	7.86916	6.03172	6.94963
TCONS_00036340	18.038	17.0848	13.7046	17.0033	16.8106	15.6847	21.2048	16.6358	19.3024	16.3497	45.6316	17.1323	14.499	11.78	12.7733
TCONS_00036341	0.084232	0.0402355	0	0.600449	0.04042	0.20028	0.20864	0.168557	0.392163	0.0422496	0	0.173386	0.173782	0.308117	0.178942
TCONS_00036357	1.05854	0.875839	0.549441	0.429507	0.598665	0.566308	0.73041	1.12532	0.948505	0.692132	3.90381	0.739283	0.78972	1.03717	0.652545
TCONS_00036370	1.1036	1.5574	1.21863	1.22298	1.2097	0.948389	1.37651	1.2051	1.52433	1.25322	1.93437	1.35494	1.16733	1.37589	1.17224
TCONS_00036372	0	0	0	0	0	0	0	0	0	0.0642527	1.25978	0	0	0	0
TCONS_00036376	1.56458	0.913438	0.0611257	1.26828	1.61628	2.54209	1.23798	1.8807	0.888053	1.18805	0.332429	0.670953	1.15443	1.29452	0.0346228
TCONS_00036377	0.237604	0.140521	0.244007	0.31254	0.401778	0.807082	0.358729	0.192452	0.0819428	0.431315	0.123635	0.151386	0.688628	0.603081	0.961461
TCONS_00036382	0.0662981	0.0950067	0.15541	0.118152	5.40841	1.26111	0	0.265338	0.0342964	3.02613	1.15912	1.29647	0.136782	0.0692901	0.246477
TCONS_00036393	1.75234	2.44294	0.79111	0.346989	1.2333	0.358018	0.372962	1.4546	1.51754	1.08078	1.61695	2.49824	0.548992	1.83143	0.579083
TCONS_00036395	0.252333	0	0.177449	0.674535	0.181629	0.239991	0.125004	0.252472	0.1958	0.253133	1.65437	0.259705	0	0.19779	0.201021
TCONS_00036396	0.729079	1.29774	1.2593	1.05997	1.80454	1.91238	0.958083	0.836983	2.1756	1.43199	1.67721	0.860962	1.31418	1.33948	1.91569
TCONS_00036397	2.26904	2.5703	3.3129	2.33958	2.6132	3.08294	2.11968	2.69191	2.44819	2.2112	2.55025	2.33533	3.0763	2.77797	2.75449
TCONS_00036399	0.0608537	0.392421	0.128383	0.284679	0.0292016	0.101285	0.0150733	0.0608871	0.1574	0.0305234	0	0	0.0627746	0.2544	0.323194
TCONS_00036422	0.337219	0.107387	0.126477	0.340548	0.172608	0.171054	0.289565	0.382392	0.279113	0.451052	0.442181	0.231381	0.324673	0.352438	0.191037
TCONS_00036435	0.878432	0.34967	0.166693	0.89456	0.565384	0.28512	0.297021	0	0.403927	0.7903	0	0.365944	0.913353	0	0.529481
TCONS_00036436	0.787822	0.372849	0.261385	1.06488	0.751444	0.670902	0.338645	0.773703	1.04081	1.0262	0	0.414151	1.16277	1.77089	0.821376
TCONS_00036437	0	0	0	0.22535	0	0	0	0.397271	0	0.131925	0	0	0	0	0
TCONS_00036438	0	0	0	0	0	0	0.481071	0.559961	0.0158637	0.548611	0.00558484	0	0	0.916092	0
TCONS_00036439	1.26593	0.319008	0.210052	2.50839	1.28188	1.28441	0.862702	0.99596	1.2354	2.72858	0	0.632968	2.21282	2.29492	1.50181
TCONS_00036440	0	0	0.222476	0	0	0.0410302	0.106857	0.316535	0	0	0	0	0	0	0
TCONS_00036441	0.871891	0.83296	0.759129	0.554936	0.11954	0.473855	0.246817	0.498497	0.1933	0.562279	0	0.512779	0.899413	1.1065	0.39691
TCONS_00036567	0.924335	0.353225	0.462239	0.164728	0.591409	0.117217	0.488438	0.616562	0.255021	0.494543	1.48138	0.507382	0.317838	0.19321	0.720008
TCONS_00036568	0	0	0	0	0	0	0	0	0	0	0.627145	0.0492251	0	0	0.101605
TCONS_00036584	1.64713	2.45559	1.94774	0.962884	2.8394	1.89584	1.67354	1.92096	2.24686	2.36802	4.86071	2.3971	2.00215	2.90565	2.08389
TCONS_00036599	0.0523625	0.0333496	0.204572	0.0388819	0.0921321	0	0.1297	0	0.234758	0	0.724751	0.0449102	0.171049	0.10033	0.176128
TCONS_00036607	8.17671	5.82276	4.70359	7.30833	2.52755	3.26816	4.79623	6.09826	3.16591	6.74328	0.383703	7.64116	4.8125	4.66607	3.57003
TCONS_00036608	0	0.046762	0.0458954	0	0.0469764	0.0465534	0.0484967	0	0	0	0	0.0503776	0.100985	0	0.623905
TCONS_00036609	0	0.198888	0	0.482313	0	0.0396002	0	0.0833193	0.215389	0.0417688	0	0	0	0.0870315	0
TCONS_00036612	0.0307004	0.113128	0.139818	0.132872	0.0883923	0.0625688	0.0564898	0.0833754	0.344855	0.233183	0.210865	0.117361	0.08596	0.0320859	0.144415
TCONS_00036613	4.23521	5.66629	6.47241	4.39465	4.13504	3.73162	5.30429	5.34737	5.52941	4.37739	33.0161	4.86843	5.47531	4.21557	4.77129
TCONS_00036637	0	0	0	0	0	0	0	0	0	0	0.918212	0	0.0481572	0	0
TCONS_00036638	4.16521	3.53225	7.06198	3.93518	5.35553	4.53672	2.49872	5.00101	4.25035	3.82355	10.7488	1.93792	3.4609	4.29356	3.6364
TCONS_00036683	0.0448936	0	0	0	0	0	0.0444801	0	0	0	0	0	0	0.422277	0
TCONS_00036684	0	0.0996034	0	0	0	0	0	0.052158	0.0809004	0.0261474	0	0	0.0537749	1.28032	0
TCONS_00036685	0.0530265	0	0	0	0	0	0	0	0	0	0	0	0	0.831293	0
TCONS_00036686	0.172943	0.199642	0	0.256839	0.145231	0.157631	0.0142792	0.0793092	0.0969199	0.159034	0	0	0.104068	0	0.145429
TCONS_00036687	0.567778	0	0	0.232131	0.217966	0	0.158837	0.100251	0	0.134019	0	0	0	0	0
TCONS_00036688	0.474202	0.347529	0.0974539	0.688806	0.336654	0.321266	0	0.227482	0.584706	0.886248	0	0	0.435563	0	0.310499
TCONS_00036689	0.74119	0.317422	0.227664	0.495336	0.631623	0.0303852	0.905292	0.16622	0.0991609	0.532017	0	0.585286	0.784361	0	0.298628
TCONS_00036690	0.639202	0.311091	0.271401	1.01555	1.14011	0.33838	0.800605	0.199106	0.942077	1.04049	0	0.384796	0.622056	0	0.749418
TCONS_00036691	0	0	0	0.05141	0	0.103649	0	0.0513127	0	0	0	0	0.178549	0	0.136186
TCONS_00036692	0.723337	1.32937	0	1.02143	0.200026	0.886183	0	0.594934	0.53274	0.461207	0	0.290217	0.45529	0	0.748795
TCONS_00036693	1.34315	1.04107	0.784155	0.9936	1.16746	0.674884	1.05458	1.06497	1.36342	0.483036	7.42149	0.652073	0.83656	0.97999	1.39978
TCONS_00036706	6.52444	6.76678	7.58416	6.09244	6.96937	5.56779	5.68951	5.67849	7.21261	6.65722	15.7725	6.11714	4.79425	5.72133	6.57426
TCONS_00036733	9.96259	9.13872	7.26092	8.54997	10.9293	6.90384	9.81259	10.1739	7.61654	9.38983	17.7584	8.43885	11.899	10.2126	10.473
TCONS_00036741	1.82202	2.91618	1.46435	2.0874	0.953808	2.138	1.57079	0.686592	2.1299	0.80708	14.7899	1.48559	2.95355	3.09131	1.10591
TCONS_00036742	1.90473	0.742726	1.20279	0.554199	1.45496	0.776385	1.27096	1.61408	0.94511	1.6378	6.37139	0.68013	1.06262	1.09691	1.03225
TCONS_00036743	0.355994	0.0755774	0	0.140984	0	0.300962	0	0	0.163696	0	1.03733	0	0.0408035	0.12402	0
TCONS_00036752	0	0.0740269	0	0.0402766	0	0.0184242	0.0191933	0.0193823	0.0801687	0	0	0.0199376	0	0.0202459	0.0342943
TCONS_00036753	0.628376	2.05225	1.9046	1.53653	1.41652	0.208479	0.941121	1.65222	0.120953	1.08482	3.19365	1.62436	1.04015	2.84076	0.962385
TCONS_00036754	0.639876	0.582872	0.0697647	0.145858	0.328477	0.410437	0.575007	0.14889	1.61657	0.701619	0.813025	0.398205	0.567971	0.279943	0.742902
TCONS_00036781	0.612491	0.359298	0.664978	0.354271	0.371259	0.439455	0.36198	0.462309	0.900507	0.366505	2.30137	1.0064	0.487725	0.381833	0.262518
TCONS_00036784	0.103613	0.173226	0.072864	0.0230814	0.0745803	0.19709	0.153988	0	0.187598	0.0519708	0.226438	0.37324	0.240488	0.270722	0.110058
TCONS_00036810	0	0	0.778092	0	0	0	0	0	0.390254	0	0	0	0	0	0
TCONS_00036813	2.39388	3.01467	0	1.16351	0	1.65585	0	1.08873	0	0	0	1.00793	0	0	0
TCONS_00036817	26.0937	19.8947	19.2717	26.8242	16.4164	10.5202	21.2853	23.0456	24.1709	19.472	13.0393	16.8473	25.0389	27.4332	26.5027
TCONS_00036818	0.1514	0.168746	0	0.179876	0.0484343	0.0239991	0.0750026	0.252472	0.339387	0.177193	0	0.051941	0.0780894	0.105488	0.0268028
TCONS_00036819	0.227427	0.916841	0.0937344	0.92641	0.364581	0.0998323	0.614092	0.432599	0.444741	0.125356	0.0109236	0.0951719	0.371245	0.347394	0.127423
TCONS_00036820	0	0.217254	0	0.940805	0.607983	0	0.498908	0.536327	0	0.0651798	0	0.183898	0.21783	0.662082	0
TCONS_00036821	0.195354	0	0	0	0.296856	0	0	0	0	0	0	0	0	0	0
TCONS_00036822	0.0868049	0.19903	0.0488353	0	0.349899	0.0165118	0.0860054	0	0.520894	0.383153	0.0379412	0.125077	0.017909	0.108867	0.368817
TCONS_00037129	0	0	0	0	0	0.0997812	0	0	0	0	0	0	0.0360748	0	0
TCONS_00037130	0.518234	0.0550105	0.233961	0.273647	0.423681	0.711947	0.228205	0.249657	0.0992909	0.288821	0	0.0790184	0.415794	0.300901	0.407754
TCONS_00037131	2.11504	0.469068	0	1.4303	0.888067	1.05968	0	0.888049	0.136765	0	0	0.369284	0.448049	0.828933	1.14336
TCONS_00037132	0.836303	0	0.374256	0.254046	0	0.19885	0.282477	0	0	0.47668	0	0	0	0	0
TCONS_00037175	0	0	0.365939	0	0	0.0618644	0	0	0	0	0.284306	0	0	4.62273	0.41455
TCONS_00037176	0	0	0	0	0	0.0315993	0	0.0332426	0	0	0.435656	0	0	0	0
TCONS_00037177	0	0	0	0	0	0	0	0	0	0	0	0	0	0	0
TCONS_00037178	0	0	0	0.00784421	0	0	0.261663	0	0	0	2.61647	0	0	0.0552029	0
TCONS_00037179	0	0	0	0	0	0	0	0	0	0	0.504187	0	0	0	0
TCONS_00037180	0	0	0	0	0.029885	0	0	0	0	0	0.408311	0	0	0	0
TCONS_00037181	0	0	0	0	0	0	0	0	0	0	0.216111	0	0	0	0
TCONS_00037182	0	0	0	0	0	0	0.242461	0	0.0140658	0	3.41682	0	0	0	0
TCONS_00037189	0	0.257532	0.0842531	0	0	0	0.0445142	0.202287	0	0.0901412	0	0	0.324424	0	0.238613
TCONS_00037190	0.0827438	0.177861	0.0581882	0.036865	0.158824	0.0590225	0	0.062092	0	0.560293	0	0	0.40544	0	0.153808
TCONS_00037191	0.0571413	0.177417	0.0669728	0.0381874	0.10968	0.203799	0	0.185811	0.0443393	0.143306	0	0	0.397879	0	0.379347
TCONS_00037192	0	0	0	0.157226	0	0	0.0194247	0	0.0405676	0.354014	0	0	0.202241	0	0.124948
TCONS_00037193	0	0.256547	0.055954	0.0797615	0.085908	0.0567563	0	0.0597079	0	0.329254	0	0	0	0	0.316934
TCONS_00037200	1.81116	1.50702	2.30082	0.937078	1.34572	0.666801	0.636749	3.15665	1.51116	3.28215	0.127682	1.50328	0.662955	1.22122	0.434409
TCONS_00037201	0.123375	0	0	0	0	0.029335	0.122238	0.0925818	0.0638224	0.0309415	0.0674065	0	0.127269	0.29012	0.0655242
TCONS_00037246	0.248786	0.246819	0.251217	0.179053	0.202034	0.40043	0.360261	0.296792	0.366295	0.211179	1.31743	0.33484	0.217156	0.510027	0.284588
TCONS_00037276	3.59413	5.49384	2.53425	1.28104	0	0	2.84882	4.97702	5.9199	5.50926	8.10606	4.55734	1.30507	1.14193	1.43545
TCONS_00037819	0.029096	0.305766	0.873016	0.0259264	0.195471	0	0.0864841	0.0873361	0	0.116753	0	0	0	0.0304091	0.0309058
TCONS_00037821	3.99393	3.18838	9.33658	3.02259	2.10033	2.86195	0.379453	2.40863	1.41513	0.384195	0	0.675718	1.12877	1.65824	1.33663
TCONS_00037906	0.944213	1.51416	0.885337	0.300484	0.776735	0.0962176	1.33645	0.134962	0.802449	0.778065	0	1.07592	0.173932	1.05731	0.429833
TCONS_00037907	0	0.0325159	0.19148	0.212295	0	0.258967	0	0	0.457777	0.170718	0	0	0.28088	0.106715	0.397679
TCONS_00037908	0.668279	1.37264	0.939912	0.119096	0.416889	0.603813	1.0594	0.601782	1.07168	0.770959	0	0.584633	0.344687	0.663516	0.496892
TCONS_00037909	0.11354	0.216941	0.0425841	0.0607029	0.261523	0.151181	0.224988	0.0681615	0.0939759	0.0911202	0	0.0467429	0.327947	0.0949312	0.0241204
TCONS_00038091	0	0	0	0	0	0	0	0	0	0	0	0	0	0.0888	0
TCONS_00038143	0.0596316	0.634798	0.279566	0.0986805	0	0.00810214	0.320733	0.153423	1.26035	0.162371	0.186172	0.631274	0.0966649	0	0.190022
TCONS_00038144	0.715096	0.184639	0.226522	0.551089	0.296778	0.836364	0.402127	0.589795	0.409915	0.465318	0.844751	0.298373	0.707763	0.818065	0.3182
TCONS_00038145	0.147696	0.307857	0.0503586	0	0	0	0.0931225	0	0.361182	0	0	0.138192	0	0.0140328	0.0427861
TCONS_00038146	0	0	0	0	0.146058	0.108557	0	0	0	0.0763349	0	0	0	0.0927821	0
TCONS_00038147	0.254187	0.373596	0.110002	0.0522685	0.487902	0.42772	0.0581183	0.0586908	0.485511	0.117689	0	0.10062	0	0	0.020769
TCONS_00038228	3.82538	2.46376	2.21659	1.14899	1.19628	1.71694	2.51257	7.31093	4.58036	3.96687	9.39336	8.007	5.76402	6.96284	3.97201
TCONS_00038229	0.376931	0.620862	0.524047	0.393778	0.311855	0.296685	0.399215	0.351128	0.242055	0.547632	0.568106	0.508339	0.442461	0.58412	0.372764
TCONS_00038245	0	0.0368589	0	0	0	0	0	0.926469	0.58545	0.154816	0.421587	0	0.411262	0.309142	0.300531
TCONS_00038247	1.15231	0.52336	0	0.0925789	0.00906483	1.14985	0	0.859984	0.713363	0.0189503	0	0.0388845	0.02923	0	0.030098
TCONS_00038248	0.851672	0.749409	0.0420298	0.379447	0.0430198	0.468956	0.0666179	0.269097	0	0.247319	0	0.668949	0.0462398	0	0.166645
TCONS_00038249	1.80442	0	0.130817	0.0248637	0	0	0.082939	0.576986	0	0	0	0	0	0	0
TCONS_00038250	1.6758	1.28078	0	0.895947	0	0.9563	0	4.47125	0	0.112074	0	0	0.230493	0	0.118669
TCONS_00038251	1.01305	0.102959	0	0.24968	0	0	0	0	0.289903	0	0	0.199655	0	0	0
TCONS_00038252	0.0741967	0	0	0	0	0	0	0	0.115147	0	0.405379	0	0.0382694	0.0387726	0
TCONS_00038260	0.0113014	0	0.0105967	0	0	0.0107486	0	0	0	0	0.617459	0.0116316	0	0.0118114	0
TCONS_00038261	0.0113364	0	0.0106295	0	0	0.0107819	0	0	0	0	0.322074	0.0350028	0	0.011848	0
TCONS_00038913	0	0.0498461	0	0	0.0500747	0	0	0.156613	0	0	1.93845	0	0	0	0
TCONS_00038916	0	0.231437	0.0395041	0	0	0	0	0.0843086	0	0	0	0	0	0	0
TCONS_00038917	0.149307	0.0186052	0	0.0925509	0	0	0.0450226	0	0	0	0	0	0	0	0
TCONS_00038918	0	0	0	0	0.0352471	0	0	0	0	0	0	0	0	0.0383834	0.33809
TCONS_00038919	0	0	0	0.185637	0.17495	0	0.16771	0.117251	0	0	0	0	0	0.24495	0
TCONS_00038920	0.0615935	0	0	0.750079	0.164203	0.266869	0.318692	0	0.346949	0	0	0.112699	0	0.243188	0.334393
TCONS_00038922	0	0	0.0318024	0	0	0	0	0	0.0584854	0.147441	0	0	0	0	0
TCONS_00038924	0.295796	0	0	0	0.466832	0.400111	0.175843	0.473533	0.18362	0.158258	0	0.263846	0.18986	0	0
TCONS_00038925	0	0.0381149	0	0.272552	0	0	0	0.0399183	0	0	0	0.0547493	0.0411557	0	0
TCONS_00038926	0.245742	0.0260855	0.0512042	0.243302	0.131026	0	0.297585	0.0546394	0.0847492	0.273913	0	0.533946	0.0844998	0.0285369	0.203021
TCONS_00038927	0	0	0	0	0	0	0.398126	0	0	0.125969	0	0	0	0	0
TCONS_00038928	0	0.212676	0	0.324597	0	0.147568	0.0735218	0	0.265218	0	0	0	0	0.119856	0.243628
TCONS_00039091	1.42441	3.52058	1.70996	2.7933	7.05275	3.6691	1.26696	1.74371	2.85253	4.2435	0	1.20503	4.97028	2.62214	0.750775
TCONS_00039092	0	1.71707	0.0638723	0.709714	1.13655	0.981789	0.197286	1.02236	0.178905	1.01978	0	0	0.87027	0.815995	0.133582
TCONS_00039093	0.272552	0.623546	0.0201755	1.09927	2.99436	2.79686	0.36953	0.222467	0.949845	0.712322	0	0.575793	2.73756	0.277356	0
TCONS_00039094	0	0	0	0	0.604239	0	0.252744	0	0	0.250458	0.0118614	0.681503	0.43671	0.00567246	0.345907
TCONS_00039095	0.750966	0.0326107	0.0640127	0.456245	0	0.0162326	0.270563	0.153691	0.600377	0.0684863	0.0372996	0.0175661	0	0	0.163161
TCONS_00039600	0.346398	0	0.595463	0.771657	0.277041	1.04327	0	0.0577647	0	0	0	0	0	0.543046	0.797212
TCONS_00039845	2.66378	1.50915	0.813198	1.7112	1.69443	1.35512	1.31962	1.11568	1.7305	2.26829	2.36921	1.59396	1.82126	1.16539	0.789619
TCONS_00039959	0.0601451	0.172379	0.131588	0.160779	0.019241	0.209746	0.0993185	0	0.0207423	0	0.83247	0.10317	0.0620437	0.0209531	0.0638861
TCONS_00039960	0	0.101563	0	0.50522	0.306086	0.741474	0.140441	0	0.47662	1.03092	0.077444	0	0	0.148143	0.225844
TCONS_00039962	0.589624	0.241413	0.394898	0	0.44462	0.120168	0.250368	0.337113	0	0	2.94533	0.60685	0.695127	0.2641	0.581563
TCONS_00040067	0	0.0594971	0.0583946	0	0	0	0	0	0	0	0	0.0640974	0	0.0650885	0
TCONS_00040146	0.75483	0.0364205	0.271666	0.210613	0.402463	0.0362581	0.377716	0.648443	0.323426	0.221813	0.0499886	0.156946	0.117978	0.167341	0.0323952
TCONS_00040147	3.32407	6.23184	2.55988	3.19409	3.0102	2.20016	7.06183	5.68219	7.53589	4.3695	0.683184	4.987	1.74138	1.43755	0.70838
TCONS_00040148	1.95011	0.307492	0.390556	0.118094	0.163536	0.12605	0.619038	2.14062	1.19489	0	0	0	0	0.138513	0.241329
TCONS_00040213	0	0	0	0	0	0	0	0	0	0	0.220582	0	0	0	0
TCONS_00040214	0.186653	0.81054	2.10017	3.00888	14.6078	9.29579	1.39541	1.96943	0.491562	1.78734	32.2996	1.85121	1.2603	0.886713	1.11748
TCONS_00040262	0	0	0	0	0	0	0	0	0	0	0	0	0	0	0
TCONS_00040263	0	0	0	0	0	0	0	0	0	0	0	0	0	0	0
TCONS_00040264	0	0	0	0	0	0	0	0	0	0	0	0	0	0	0
TCONS_00040265	0	0	0	0	0	0.283348	0.110691	0	0	0.523014	0	0	0	0	0
TCONS_00040266	0	0	0	0	0	0	0	0	0	0	0	0	0	0	0
TCONS_00040267	0	0	0	0	0	0	0	0	0	0	0	0	0	0	0
TCONS_00040268	0	0	0	0	0.47993	0	0	0	0	0.267549	0	0	0	0.627162	0
TCONS_00040269	0	0	0	0	0	0	0	0	0	0	1.0235	0	0	0	0
TCONS_00040270	0	0	0	0	0	0.288113	0	0	0	0	0	0	0	0	0
TCONS_00040271	0	0	0	0	0	0	0	0	0	0	0	0	0	0	0
TCONS_00040272	0	0	0.109563	1.14532	0	0.972419	0	0	0	0	0	0	0	0	0
TCONS_00040273	0	0.503849	0	0.443838	0.22496	0	0	0	0	0	0.320164	0	0	0	0
TCONS_00040274	2.14447	1.70283	0.966205	0.893389	1.06915	1.19196	1.37969	1.58834	1.87292	0.754343	7.42549	1.08923	1.83868	0.582143	0.562068
TCONS_00040275	0	0	0	0.256649	0	0	0	0	0	0	0	0	0.259978	0	0
TCONS_00040276	0	0	0	0	0	0.274426	0	0	0	0	0	0	0	0	0
TCONS_00040277	0	0	0	0	0	0	0	0.0502345	0	0	0	0	0	0	0
TCONS_00040278	0	0	0	0	0	0	0	0	0	0	0	0	0	0	0
TCONS_00040279	0	0	0	0	0	0	0	0	0	0	0	0	0	0	0
TCONS_00040280	0	0	0	0	0	0	0	0	0	0	0	0	0	0	0
TCONS_00040281	0	0	0	0	0	0	0	0	0	0	0.316677	0	0	0	0
TCONS_00040282	0	0	0	0	0	0	0	0	0	0	0	0	0	0	0
TCONS_00040283	0	0	0	0	0	0	0	0	0	0	0	0	0	0	0
TCONS_00040284	0	0	0	0	0.400043	0	0.412989	0	0	0	0.101216	0	0	0.677662	0.245975
TCONS_00040285	0	0	0	0	0	0	0	0	0	0	0	0	0	0	0
TCONS_00040286	0.645336	0	0	0	0	0	0	0.138362	0	0	0	1.09117	0	0	0
TCONS_00040287	0	0.168253	0.264216	0	0	0	0	0.317185	0.58308	0	0.846759	0	0	0	0
TCONS_00040288	0	0	0	0	0	0	0	0	0	0	0	0	0	0	0
TCONS_00040289	0.374864	0	0	0	0	0	0	0	0	0	0	0	0	0	0
TCONS_00040290	0	0	0	0	0	0	0	0	0	0	0	0	0.129313	0	0
TCONS_00040291	1.07339	0	0.15484	0	0.0792438	0.353386	0.122712	0.536992	0.51256	0	1.98493	0	0	0	0.438523
TCONS_00040292	1.64442	1.64954	0	0.219792	0.946918	0.860193	0.855367	0.575862	0.808133	0.453649	4.58203	0.29618	0.975387	0.386691	0
TCONS_00040293	0	0.986952	0.430517	0.153424	0	0	0.227459	0	0	0	0	0	0	0	1.21926
TCONS_00040294	0	0.386086	0	0	0.443265	0.274546	0	0	0	0.579161	0	0	0	0	0.183972
TCONS_00040295	0	0	0	0	0.282004	0	0.604654	0	0	0.272094	0	0.604842	0.722805	0.188983	0.408148
TCONS_00040296	0	0	0	0	0	0	0	0	0	0	0	0	0	0	0
TCONS_00040297	0	0.410912	0.318393	1.02876	2.04226	0.732038	0	0	0.679217	0	0	0.745572	1.86819	1.65616	0
TCONS_00040298	0.0197908	0	0	0.211619	0	0	0.0588256	0.633654	0.409516	0.0397072	0	0	0	0.248208	0.252262
TCONS_00040299	0.557535	0.190229	0.0933518	0	0.458643	0.49239	0	0	0	0	2.17581	0.245925	0.267027	0	0
TCONS_00040300	0	0	0	0	0	0	0	0	0	0	0	0	0	0	0
TCONS_00040301	0	0	0	0	0	0	0	0	0	0	0	0	0	0	0
TCONS_00040302	0.412262	0	0	0	0	0	0	0	0	0	0	0	0	0	1.33561
TCONS_00040303	0	0	0	0	0	0	0	0	0	0	0	0	0	0	0
TCONS_00040304	2.96116	2.64034	1.02647	1.24733	2.20464	1.67273	0.231155	2.4241	1.16976	2.08839	6.35374	0	1.61062	0.337614	2.63065
TCONS_00040305	0	0	0	0	0	0	0.24444	0.370272	0	0	0	0	0	0	0
TCONS_00040306	0	2.11663	1.19915	0.33706	0	0.770925	0	0	3.91359	0	3.38542	0	0	0	0
TCONS_00040307	2.82233	0	0	0	0.766608	0	1.72353	0.816973	0	1.53139	5.35336	1.20576	0.787366	0.278274	0.320528
TCONS_00040308	0	0	0	0	0	0	0	0	0.277493	0	0	0	0	0	0
TCONS_00040309	0	0	0	0	0	0	0	0.390216	0	0	0.448589	0	0	0	0
TCONS_00040310	0	0	0	0	0	0	0	0	0	0	0	0	0	0	0
TCONS_00040311	0	0	0	0	0	0	0	0	0	0	0	0	0	0	0
TCONS_00040312	0	0.418856	0	0	0	0	0	0	0	0	0.13688	0	0	0	0
TCONS_00040313	1.78287	3.81616	1.46009	2.27237	2.25255	1.69567	4.02481	3.45479	4.52972	1.0867	9.66683	2.044	1.69946	1.50953	0.0958867
TCONS_00040367	0.0395816	0.0378143	0.074227	0.0352698	0	0	0	0.0594051	0	0	0.129754	0	0	0	0.0420436
TCONS_00040486	0.224726	0.644076	0.31607	0.200246	0.107838	0.106867	0.222657	0.67455	0.348757	0.225439	6.13904	0.289115	0.811371	0.822039	0.477409
TCONS_00040487	0.128945	0	0	0	0	0	0	0	0	0	1.1272	0	0	0	0.136966
TCONS_00040488	0	0	0.0338415	0.0643206	0	0	0	0.0361119	0.0373412	0	0.788764	0	0.111694	0.0754417	0
TCONS_00040500	0	0	0	0	0	0	0	0	0	0	0	0	0	0	0
TCONS_00040522	0.0272158	0.130003	0.0510375	0.121255	0.130599	0.0905963	0.229204	0.245077	0.0703945	0.0409533	0.208174	0.182071	0.0421124	0.0711102	0.043363
TCONS_00040523	0.26556	0.0422837	0.1245	0.0920232	0	0.0841904	0.438523	0.132853	0.335807	0.562405	0.225696	0.151844	0.304381	0.308383	0.47013
TCONS_00040524	0	0	0	0	0	0	0	0	0	0	0.47574	0	0	0	0
TCONS_00040525	0	0	0	0	0	0	0	0	0	0	0.949092	0	0	0	0
TCONS_00040528	0.158623	0.490278	0.341209	0.249429	0.259696	0.337227	0.203386	0.233397	0.666107	0.234009	0.876843	0.489772	0.32726	0.41933	0.327068
TCONS_00040558	0.0324868	0	0.0609222	0	0.187072	0.123591	0.354063	0.0650094	0	0	0	0.100308	0.134049	0.0339529	0.27606
TCONS_00040559	0.201173	0.0480475	0	0.0896289	0.0965358	0.191333	0	0.251604	0.208136	0.151358	0.769384	0	0.259404	0.315377	0.587635
TCONS_00040560	0	0.167782	0	0	0	0	0	0	0.24227	0	0.319844	0	0	0	0
TCONS_00040561	0	0	0	0	0	0	0	0	0	0	0	0.440865	0	0	0
TCONS_00040837	0.951031	1.07682	1.55227	1.03575	1.04795	1.37352	1.18656	1.16301	0.655965	1.09539	2.4633	0.942563	1.52608	0.993951	1.38433
TCONS_00041187	0	0.707381	0.043392	0.659782	0.688418	0.198064	0.894102	0.509334	0.550613	0	0.101136	0.142889	0.405777	0.386929	0.344093
TCONS_00041230	1.58898	0.974733	1.00372	1.02838	2.02262	1.43172	0.878316	1.7572	1.64397	1.1242	2.26632	1.37718	0.914465	1.99282	1.72334
TCONS_00041283	0.0375746	0.0717937	0	0	0.108185	0	0.409514	0	0.0777503	0.150775	0.328466	0.154689	0	0	0.0399118
TCONS_00041376	0.381898	0.0470768	0.0577556	0.373227	0.472928	0.292918	0.213602	0.560836	0.47159	0.339855	0	0.15849	0.419369	0.553636	0.523422
TCONS_00041377	0	0	0	0.0581668	0	0	0	0.293912	0	0.0589365	0	0.026874	0.188548	0.0682239	0.131743
TCONS_00041378	0	0.365014	0	0.0830373	0.339858	0.194988	0.572449	0.643357	1.92829	0.701134	0	0	0.269165	0.262965	0.19797
TCONS_00041379	0.590783	0.153928	0.100717	0.0478569	0	0	0	0	0	0	0	0.442213	0.38782	0.112263	0.456385
TCONS_00041380	0.329438	0	0.0154448	0.0440326	0.0158086	0.0156663	0.0326404	0.065924	0.119294	0.19829	0	0	0.0849594	0.120507	0.157468
TCONS_00041381	4.82273	3.8547	1.76105	5.40361	3.39883	3.52718	7.61691	8.7032	6.76814	4.82206	0	1.37606	7.71694	11.8773	4.16748
TCONS_00041514	0.185453	0.472459	0.173889	0.110167	0.266977	0.323367	0.214369	0.463887	0.4477	0.217048	0.472842	0.0636236	0.127538	0.355341	0.131325
TCONS_00041559	0.229819	0	0.127334	0.102392	0	0	0	0.533056	0	0.544933	0	0	0.431043	0	0
TCONS_00041560	0	0	0	0	0	0	0.131501	0	0	0	0	0	0.431803	0	0
TCONS_00041561	0.316073	0	0.19052	0.724221	0.195007	0.31135	0	0.0903562	0.0233581	0.0339724	0	0.0348544	0.116447	0.176966	0.131895
TCONS_00041562	0.0709591	0.0338953	0.0665344	0.0948437	0.0340508	0.101233	0.246069	0.177495	0.0367075	0.0711842	0	0.0365161	0.073199	0.148323	0
TCONS_00041586	0.495325	0	0.159651	0.30344	0.445668	0.191384	0.306727	0	0.192176	0.869569	1.65757	0.796557	0.718539	0.323549	0.427484
TCONS_00041710	7.25327	7.62645	9.29604	6.84557	9.14429	10.0008	7.73927	9.53321	10.4794	8.2235	24.9497	11.3082	10.6699	7.0872	9.07208
TCONS_00041736	0.985542	1.88307	1.66336	2.898	2.6484	2.53081	2.14822	2.56382	3.26289	2.07621	7.96918	3.65161	2.13497	1.85404	2.51242
TCONS_00041772	0.111507	0	0	0	0	0.0530266	0.05524	0.0836763	0.115367	0	0.0609227	0.143456	0	0.320483	0.118443
TCONS_00041773	0	0.198043	0.466495	0.147773	0.0795805	0.276024	0.20539	0.124448	0.772106	0.332731	0.271822	0.0853421	0.213843	0	0
TCONS_00041775	0.357443	0.189713	0.59583	0.566231	0.457399	0.302187	0.570576	0.69541	0.821811	0.756996	6.50971	0.817524	1.06521	0.0622624	0.295304
TCONS_00041776	0.0708731	1.96355	0	0.410492	0.306086	0.674067	1.0182	1.09914	0.403294	0.533235	15.7211	0.401191	2.01054	0	0
TCONS_00041821	0.914707	0.504899	0.838611	0.923738	1.32656	0.927965	0.382652	0.874534	1.09358	0.754478	0.79961	0.774065	0.943581	1.25341	0.539779
TCONS_00041834	0.098059	0.257622	0.0919445	0.196598	0.164693	0.233157	0.0971558	0.196226	0.101453	0.245925	0.535752	0.100924	0.126443	0.128105	0.0781187
TCONS_00041857	0.118625	0.028332	0	0	0	0.0564113	0.029383	0.0890174	0.0920478	0.0892507	0	0.0610451	0.978953	0.061989	0.220505
TCONS_00041911	0.058019	0.166285	0.0272006	0.0258494	0	0	0.0287423	0.0290255	0	0.116406	0.69738	0.0895712	0	0	0
TCONS_00041941	0.155695	0.118994	0.291973	0.194228	0.029885	0.14808	0.0925564	0.0934682	0.0322167	0.187426	0.748571	0.224341	0	0.0325442	0.165379
TCONS_00041956	0.176862	0.168965	0.0829167	0.0393988	0.0848698	0	0.306657	0.221199	0.0914916	0.221779	0.193259	0.136522	0.456112	0.0462109	0.140897
TCONS_00041960	0.992092	0	0.922905	0.535979	0	0	1.27707	1.07861	0.80013	0.0313461	1.7072	0	0.805834	1.73083	0
TCONS_00041961	0	0	0	0	0	0	0	0	0	1.15001	2.08775	0	0.796254	0	0.89296
TCONS_00041962	1.41137	1.27507	2.2152	1.49001	2.90048	2.84518	1.20838	1.29703	1.3888	0.484774	1.15667	2.53417	1.32141	0.481	0.570332
TCONS_00041963	0.00767251	0.850271	0	0.0273468	0	0	0.752582	0.383836	0	0	0	0.09476	0	0.681595	1.02687
TCONS_00041964	0	0.360627	0	0	0	0	0	0	0.683459	0.725803	0	0	0	0	0
TCONS_00041965	4.51934	3.01224	3.00569	3.60559	3.3791	3.49861	3.33225	5.04762	3.04468	2.31956	3.33051	1.893	4.662	6.64557	3.46079
TCONS_00042100	0.522689	0.346771	0.898511	1.79831	1.50492	1.75374	0.474719	0.30507	1.18671	0.422391	0.698072	0.687394	0.599099	0.394534	0.493512
TCONS_00042101	0.115239	0.0550465	0	0.102685	0.165897	0.109602	0.0285443	0.0864765	0.0298068	0	0.44073	0.0889541	0.237753	0.0903295	0.122407
TCONS_00042106	0	0	0	0	0	0	0	0	0	0	0	0	0	0	0
TCONS_00042107	0.798963	1.8046	1.34449	0.608203	1.08163	0.639108	0.833543	0.656463	1.28646	0.557333	2.67115	0.925774	0.878765	0.741011	0.725013
TCONS_00042108	0	0	0	0.781835	0	0	0	0	0	0	0	0	0	0	0
TCONS_00042157	0.318959	0.234398	0.230054	0.371663	0.25902	0.163347	0.486186	0.490976	0.533075	0.123066	0.536201	0	0.379647	0.333353	0
TCONS_00042185	0.477696	0.420573	0.526952	0.801239	0.593301	0.0712677	0.0928032	1.00278	0.523303	1.2873	0	0.163884	0.966227	0.499255	1.11431
TCONS_00042186	0.701933	0.969778	1.66566	1.91008	0.989772	0.754903	0.171192	2.6364	0.430151	0.557912	0	1.22259	1.02487	1.19071	3.0512
TCONS_00042187	0.11918	0	0	0	0	0	0.135795	0	0.0123305	0.37063	0	0	0	0	0.55068
TCONS_00042189	0	0	0	0	0	0.166161	0	0	0.0677825	0	0.0318174	0.10489	0	0	0.0463933
TCONS_00042190	0.200262	0.049373	0.290748	0.483533	0.198398	0.178179	0	0.155127	0.213878	0	0	0	0.159936	0	0
TCONS_00042191	0.20182	0.687683	0	1.15094	0	0	0.219957	0.370207	0.153124	0.134973	0.0147021	0.380813	0.381683	0.154681	0.192936
TCONS_00042192	0.00628394	0.468262	0	0.991094	0.265359	0	0.72845	0.502992	0	0.315194	0	0.737299	0.00648231	0.275837	0.16687
TCONS_00042193	0.02797	0.0868436	0	0.928385	0.181195	0	0.408758	0.993482	0	0.32969	0	0.546956	0.988213	1.35199	0.356517
TCONS_00042194	0.052645	0.0251472	0.0246812	0	0	0.0751051	0.0782401	0.052674	0.0817007	0	0	0.541831	0.190074	0.137552	0.223678
TCONS_00042198	0.346691	0.0946316	0.278634	1.05917	0.570394	0	2.45355	0.495545	0.358691	0.0993688	0	0	0.664179	0.879961	0.73651
TCONS_00042199	0	0	0	0	0	0	0	0	0	0	0	0	0	0	0
TCONS_00042200	0	0	0	0.0531202	0.772385	0	0.324859	0.238588	0	0.17941	0	0.122712	0.15374	0.0623047	0.158306
TCONS_00042201	0.550502	0	0.125897	0	0.425245	0	0.452309	0.537371	0.652906	0.336737	0.0293435	0	0.207761	0.898102	1.1267
TCONS_00042202	0	0.0532303	0	0.182044	0	0.0353286	0.276025	0	0	0	0	0.133807	0	0.135876	0.217007
TCONS_00042203	0.307649	0.209937	0.0824187	0	0.10545	0	0	0	0	0.0881786	0	0	0	0	0.25676
TCONS_00042204	0.0377685	0.469068	0.460375	0.656257	0.507467	0.538819	0.841965	0.755786	0.840129	0.719879	0	0.4859	0.331166	0.749987	0.581707
TCONS_00042205	0	0	0	0	0.156066	0	0	0	0	0	0	0	0	0	0
TCONS_00042242	1.40792	0.980942	1.32013	1.08474	1.13831	1.29307	1.14696	0.987512	1.18004	0.764689	3.23232	0.971894	1.07387	0.975031	1.12087
TCONS_00042244	7.52942	5.17013	3.35346	4.31905	4.08733	0.46995	5.1288	4.47305	7.18143	5.71219	10.3872	4.35904	3.08257	2.06567	3.77394
TCONS_00042266	0.512462	0.23039	0.0565303	0	0.31824	0.143352	0.657078	0	0	0	0	0.0310255	0.0621928	0.441073	0.128079
TCONS_00042269	0	0.109975	0.156999	0	0.0200872	0.34836	1.41013	1.16225	0.454743	0	0	1.87411	0	0.273432	0
TCONS_00042270	0.578616	0.0877429	0.284186	0.777468	0.334952	0.445493	0.555087	0.340009	0.152036	0.635733	0.0602154	0.671142	0.473715	0.604729	0.253647
TCONS_00042271	0.685618	0.886775	0	0.789509	0.587146	0	0.0522541	0.158307	0.480174	0.973492	0.25357	0	0.663737	0.341744	0.560203
TCONS_00042414	0	0	0	0	0	0	0	0	0.473183	0	0	0	0.0393159	0	0
TCONS_00042415	1.08284	1.42243	1.17397	0	0.227333	0.643675	4.49264	1.42201	2.38069	1.35785	0	2.82103	0	0.17683	0.754817
TCONS_00042416	0.147088	0	1.10333	0.196598	1.76457	0	0.728669	2.35471	1.75006	0	0	1.58955	0.455195	1.53727	2.18732
TCONS_00042417	0	0.176985	0	0.605279	0.177797	0.058732	0.611836	0	0.127779	0.37169	0	0	0	0	0
TCONS_00042418	1.47953	0.993244	1.53724	0.463205	2.30262	0.418345	2.17904	2.24051	2.64776	2.12604	0	1.89315	0.866238	3.25976	4.33239
TCONS_00042439	0.597359	0.0518806	0	0.0967792	0.0521186	0.206597	0.430442	0.271676	0.168555	0	0	0.055892	0.112039	0.113512	0.17305
TCONS_00042443	0.198988	0.343112	0.213884	0.0994671	0.0745267	0.235415	0.0961731	0.116545	0.236003	0.150932	2.0683	0.134869	0.0250328	0.0963754	0.0670181
TCONS_00042485	0	0.0407633	0	0	0	0	0	0	0	0	0.466245	0	0	0	0
TCONS_00042486	0.123621	0.0262446	0.0257583	0.0244787	0.026365	0.0130638	0.0680455	0.0412295	0.014211	0.0275584	1.08066	0.0282738	0.0566768	0	0
TCONS_00042837	1.1921	1.10383	0	0	0	0	0	0	0	0	0	0	0	0	0
TCONS_00042838	0	0.416436	0.0204359	0	0	0	0	0	0	0	0	0	0.0224829	0	0
TCONS_00043001	0	0	0	0	0	0	0	0	0	0	0.348287	0	0	0	0
TCONS_00043002	0.966395	1.01202	1.51603	0.52992	0.659937	0.742372	0.88384	1.0599	1.30749	1.06268	54.4648	1.45369	0.536793	0.66039	0.908062
TCONS_00043033	0	0	0	0	0	0	0	0	0	0	0.997286	0	0	0	0
TCONS_00043034	0	0	0.010349	0	0	0	0	0.0110433	0.0114192	0	1.27841	0	0	0	0
TCONS_00043035	0	0	0	0	0	0	0	0	0	0	1.2128	0	0	0	0
TCONS_00043036	0	0	0.0230828	0.010968	0	0	0	0.0123157	0.0254699	0.0246959	10.4911	0	0	0	0
TCONS_00043081	0.465537	1.38984	1.30952	0.466676	0.949428	0.608804	0.634217	2.38719	2.28784	0.758897	0.763047	3.41386	5.5827	4.74383	5.68667
TCONS_00043217	0	0	0	0	0	0	0	0	0	0	0.470359	0	0	0	0
TCONS_00043220	0.269775	0.128865	0	0.360581	0.129456	0.12829	0.26729	0.404885	0.418669	0.135316	1.17915	0.138828	0.139146	0.422925	0
TCONS_00043235	0.132948	0	0.0207763	0.177697	0.0212656	0.168593	0.263446	0.221701	0.0916994	0.155598	0.387396	0.410495	0.411433	0.324211	0.117681
TCONS_00043243	0.351529	0.0671665	0.0549348	0.344558	0.157441	0.122589	0.313462	0.996546	0.206094	0.481947	1.76695	0.410039	0.447238	0.477611	0.336054
TCONS_00043244	0.243922	0	0.0381187	0.07245	0.0390165	0	0.241675	0.366084	0.126182	0.407826	0.977301	0.125524	0.377432	0.127465	0.0431823
TCONS_00043245	0.138559	0.0661861	0.0162399	0.154331	0.249336	0.0494183	0.411849	0.571871	0.179194	0.555995	0	0.0178259	0.339466	0.452538	0.202369
TCONS_00043725	0.900378	0.653096	0.640993	1.00287	0.456064	0.959417	1.35465	0.959263	1.19893	0.827965	4.26337	1.40719	0.7482	1.25468	0.752708
TCONS_00043751	0.747987	0.796378	0.578822	0.562112	0.843276	0.604263	0.741097	0.297556	0.629357	0.655435	1.25062	0.704914	0.86921	0.87122	0.63178
TCONS_00043752	0.0750914	0.143477	0.070409	0.12044	0.100895	0.149979	0.208319	0.32307	0.271916	0.0301318	0.24616	0.0772852	0.0309847	0.439489	0.0319048
TCONS_00043895	0.226465	0.0540883	0.26543	0	0.108673	0	0.729232	0.22659	0.351455	0	0	0.0582704	0.0584035	0.0591714	0
TCONS_00043898	0.350708	0.979372	0.834746	0.144232	0.621388	0.025658	0.775142	0.107969	0.307024	1.00134	0	0.0832971	1.19665	0.479315	0.831011
TCONS_00043899	0	2.00583	1.62125	0	0	0	0.122367	0	0	1.23897	0	0	0	0	0
TCONS_00043900	0	0.11031	0.216532	0	0	0	0	0	0	0.579161	0	0	0.535999	0	0.30662
TCONS_00043901	0.0737295	0.052828	0.138264	0.0656977	0.159211	0.21037	0.109576	0.129098	0.0572111	0.0369817	0	0.0569127	0.114085	0.154114	0.391578
TCONS_00043991	0.482483	0	0.0753996	0	0	0.0382403	0	0	0	0	0.0878692	0.0413816	0	0.0840428	0.0854155
TCONS_00044032	0	0	0	0	0	0	0.165265	0.0803561	0	0.055777	0.351032	0	0.0955928	0.232439	0
TCONS_00044094	0.445643	0	0.17094	0.270747	0.50546	0.597237	0.0802796	0.304014	0.544898	0.345453	0	0.312724	1.003	0.508096	0.839141
TCONS_00044095	0	0.139818	0	0	0	0.25519	0.29001	0	0.0252364	0	0	0	0	0.25493	0
TCONS_00044096	0	0	0.0267499	0	0	0.0814005	0.197863	0.0856337	0.118065	0.171716	0.0623477	0	0.264865	0	0
TCONS_00044097	0.237009	0	0.111115	0.422381	1.13732	1.91604	0.821891	0.592849	0.367819	0.713283	0	0.3659	0.488981	1.48623	0.629378
TCONS_00044399	1.47406	0.804709	1.38214	2.62696	2.93045	4.70659	1.5648	1.47487	2.17869	2.53498	0.230104	2.60079	3.14979	1.76067	3.24333
TCONS_00044400	0	0	0.572774	0	0.0488555	0	0.0504365	0.0509334	0.0526674	0.0510669	0	0.261963	0.0525123	0	0
TCONS_00044459	0	0	0	0.8694	0.526723	0.115996	0	0	0.56782	0.183522	0	0	0	0.25493	0
TCONS_00044470	0.88227	0.297486	0.437959	0.832404	0.398467	0.444239	0.617043	0.415414	0.107389	0.260315	0.11342	0.427316	0.214146	0.379683	0.165379
TCONS_00044488	0	0	0	0	0	0	0	0	0	0	9.07194	0	0	0	0
TCONS_00044573	0.774739	0.543545	0.438885	0.744276	0.677707	0.986299	0.695641	0.593486	0.818253	0.574802	0.202824	0.390381	0.482847	0.683187	0.535761
TCONS_00044576	0.110874	0	0.07797	0.271688	0.159613	0.263627	0.219705	0	0.0860333	0.139032	0.848071	0.114113	0	0.173816	0
TCONS_00044715	6.04942	4.8578	5.02459	3.80937	6.05725	5.85547	6.09989	5.11147	5.03907	6.66592	14.3136	6.76543	7.66535	6.30998	7.10874
TCONS_00044716	12.2864	10.8748	12.469	9.2736	14.3234	15.7067	14.4289	13.631	13.3099	15.8055	34.0377	17.8151	12.8607	13.1431	13.6264
TCONS_00044734	3.75511	3.44946	2.48273	3.38894	1.47852	3.06778	1.95566	2.89014	2.93872	3.76703	17.4652	1.18918	1.98649	5.18246	1.73866
TCONS_00044735	0.46767	0.0525632	0.0773838	0.245132	0.158413	0.156987	0.272566	0.743178	0.711554	0.331167	2.10424	0.481333	0.652702	0.287515	0.204548
TCONS_00044736	0	0	0	0.0278654	0.570242	0.059485	0	0	0	0	0	0	0	0	0
TCONS_00044759	10.7728	7.78163	10.0026	5.85323	9.38078	9.19635	11.767	9.46429	7.93792	10.5962	17.9159	12.7642	11.7634	14.2248	11.4429
TCONS_00044873	0.424212	0.173687	0.170469	0.216	0	0	0.180131	0.788255	0.0626992	0	0.397322	0.0623722	0.187544	0.38002	0
TCONS_00044874	0.679583	0.370994	0.364119	0.778567	0.419282	0.738679	0.673324	0.825662	1.05466	0	1.37909	1.19904	0.650961	1.01465	0.721853
TCONS_00044875	0.490818	0.34102	0.543888	0.516869	0.214115	0.3395	1.10522	0.669666	0.230821	0.716183	1.36519	0.13777	0.460283	0.233168	0.142186
TCONS_00044876	0.856519	0.462503	0.174589	0.398199	1.21517	0.708371	0.479661	0.707949	0.69352	1.30753	0.651082	0.919871	1.15247	1.24546	0.632901
TCONS_00044877	0	0	0.160688	0	0.131578	0.162992	0	0	0	0	0	0	0	0	0
TCONS_00044878	0.580631	0.391556	0.480375	0.82172	0.163897	1.10446	0.676803	0.410082	0.530054	0.650999	2.61249	0.738205	0.387562	0.356961	1.19721
TCONS_00044881	0.0173919	0	0.0163075	0	0.0166916	0	0.0344635	0	0	0	0.266061	0.0179	0	0	0
TCONS_00044897	0.527119	1.02198	0.45064	0.290107	0.401738	0.383376	0.937003	0.186144	0.705765	0.964267	1.35527	0.686127	0.447801	0.680533	0.494035
TCONS_00044917	0.53426	0.390948	0.213168	0.334255	0.174552	0.205414	0.495551	0.534554	0.152889	0.13684	0.248422	0.245686	0.304877	0	0.4226
TCONS_00044919	0	0.31292	0.335041	0	0	0	0.206518	0.148966	0.154037	0	0	0.490348	0.399318	0.435689	0.0632579
TCONS_00044942	0	0	0	0	0	0	0	0	0	0	0	0	0	0	0
TCONS_00044943	0	0	0	0	0	0	0	0	0	0	0	0	0	0	0
TCONS_00044944	0	0	0	0	0	0	0	0	0	0	0	0	0	0	0
TCONS_00044945	0	0	0	0	0	0	0	0	0	0	0	0	0	0	0
TCONS_00044946	0	0	0	0	0	0	0	0	0	0	0	0	0	0	0
TCONS_00044947	0	0	0.125897	0	0	0	0	0	0	0	0	1.88862	0	0	0
TCONS_00044948	0	0	0	0	0	0	0	0	0	0	0.188698	0	0	0	0
TCONS_00044949	0	0	0	0	0	0	0	0	0	0	0	0	0	0	0
TCONS_00044951	0	0	0	0	0	0	0	0	0	0	0	0	0	0	0
TCONS_00044952	0	0	0	0	0	0	0	0	0	0	0	0	0	0	0
TCONS_00044953	0	0	0	0	0	0	0	0	0	0	0	0	0	0	0
TCONS_00044954	0	0	0	0	0	0	0	0	0	0	0	0	0	0	0
TCONS_00044955	0	0	0	0	0	0	0	0	0	0	0	0	0	0	0
TCONS_00044956	0	0	0	0	0	0	0	0	0	0	0	0	0	0	0
TCONS_00044957	0	0	0	0	0	0	0	0	0	0	0	0	0	0	0
TCONS_00044958	0	0	0	0	0	0	0	0	0	0	0	0	0	0	0
TCONS_00045077	0	0	0	0.108877	0.0912075	0.154948	0.161416	0.0679191	0.0421388	0.313247	0.207691	0.237541	0.518182	0.45405	0.302837
TCONS_00045078	0.143547	0.423881	0.293665	0	0	0	0	0	0	0	0	0	0	0	0
TCONS_00045085	0.83508	1.22737	0.612353	0.410214	0.996677	0.65168	1.2729	1.40328	1.24059	0.90217	3.20546	0.672155	1.47991	1.26439	0.796045
TCONS_00045139	0.482218	0.138206	1.08516	0	0	0.871401	0.764442	0.144745	1.29716	4.4021	0	0	0.24872	0.302388	0.409769
TCONS_00045140	1.01055	1.14327	1.23014	0.884671	1.08046	1.6356	1.05394	0.611988	1.44907	2.88121	0	1.06745	1.34422	1.81585	1.1864
TCONS_00045276	0	0	0	0	0	0	0	0	0	0	0	0.65859	0	0	0
TCONS_00045277	1.65328	1.31024	1.53258	1.25555	0.883507	1.42947	1.19131	0.676715	1.18569	1.33813	0.492699	0.483405	2.09308	2.65075	1.79603
TCONS_00045303	0.0255415	0.0244011	0	0.728293	0.318669	0.0728769	0.126531	0	0.0792768	0.0768678	0.558192	0.131439	0	0.0533885	0
TCONS_00045319	0.513046	0.877089	2.00018	0.312792	0.621961	1.07863	0.187276	1.05367	1.06161	0.948083	3.4817	0.500244	1.03063	0.931294	0.860459
TCONS_00045335	0.111126	0	0	0	0	0	0	0.0222374	0	0	0	0	0	0	0
TCONS_00045360	0	0.085255	0	0.0530122	0.0285487	0	0	0	0	0	0.650089	0	0	0	0
TCONS_00045364	0	0	0	0.76136	0.515448	0	0	0	0	0	0	0	0	0	0
TCONS_00045365	0.619615	0.544593	0.232392	0	0	0.282868	0.491126	0.818342	0.179497	0.721034	0.162495	0.357122	0.536906	0.41445	0.447546
TCONS_00045425	1.35692	0.432109	0.242344	0.0575762	0.186039	0.0614547	0.25608	0.517205	0.267406	0.6482	0.564846	0.532023	0	0.202593	0
TCONS_00045456	0	0	0	0	0	0	0	0	0	0	0	0	1.42877	0	0.196159
TCONS_00045613	0.0679132	0.0648809	0.0636785	0.0302575	0.0977677	0.0645916	0.0672877	0	0.0702639	0.102193	0.593678	0.0349487	0	0	0
TCONS_00045628	0	0	0	0	0	0.0822826	0	0	0	0	0	0	0	0.391813	0
TCONS_00045695	0.173199	0	0	0.308663	0.249336	0.0823638	0.257405	0	0.0895968	0.0868742	0.378514	0.178259	0.357332	0.543046	0
TCONS_00045696	0.131332	0.0156835	0.10775	0.0585126	0.236331	0.202976	0.0650612	0.131404	0.101908	0.0658743	0.358771	0.21965	0.152412	0.137259	0.209251
TCONS_00045717	18.1153	20.0866	30.265	19.2752	15.7333	14.3692	13.1189	16.815	24.9144	13.5018	23.4252	12.9039	11.4074	15.2578	11.7977
TCONS_00045756	0.550544	0	0.172072	0.0817618	0.0880624	0	0.0909123	0	0	0	0	0	0	0.0958984	0
TCONS_00045780	0.0422375	0	0.0594057	0	0.0405367	0	0.104621	0.0633912	0.0218497	0.105929	0.507689	0.0869431	0.326781	0.0441437	0.0672971
TCONS_00045781	0.0695815	0.0553955	0.0543689	0.0723352	0.0445197	0.0772079	0.264272	0.10443	0.0479932	0.174506	3.09199	0.179036	0.550298	0.121203	0.221728
TCONS_00045920	0	0.0670591	0.230357	0	0	0.1669	0.139094	0.035116	0.145246	0.70416	0	0.0722441	0.253432	0.0733611	0.0372797
TCONS_00045959	0.671687	0.68091	0.678788	0.611817	0.641057	0.631736	0.573069	0.742995	0.860947	0.748686	1.20696	1.03697	0.442679	0.6006	0.483571
TCONS_00045960	0.498112	0.262981	0.0860359	0	0.339669	0.187006	0	0.1705	0	0.420793	0.888057	0.0539647	0	0	0.153159
TCONS_00046021	0.119083	0.0455063	0.0893261	0.169777	0.137145	0.0226517	0.25957	0.119149	0.0985638	0.0955687	0.104099	0.0245124	0.245684	0.0995658	0.025298
TCONS_00046041	0.369578	0.353076	0.242573	0.197591	0.354696	0.175751	0.439409	0.258847	0.38237	0.704427	0.888455	0.228226	0.76249	0.386257	0.47108
TCONS_00046049	1.67975	0.853591	1.5415	2.57954	2.50392	1.63159	1.31018	1.43036	2.36649	1.9002	1.56212	1.39778	4.79279	2.83878	3.15088
TCONS_00046050	0.523859	0.462933	0.405235	0.326754	1.06837	0.871914	0.324396	0.668287	0.420043	0.630625	1.23072	0.310019	0.378277	0.889688	0.681643
TCONS_00046052	0.970558	0.667147	1.05431	0.643349	0.772442	0.709201	0.750532	0.603972	0.930677	1.19924	0.232802	0.682185	2.17333	1.69472	1.58411
TCONS_00046076	5.89071	4.08968	5.93508	4.62956	4.56494	4.52383	6.12646	5.89395	6.9274	6.68019	22.549	4.36824	5.92569	7.18902	4.89687
TCONS_00046189	0	0	0	0	0.335546	0	0	0	0	0	0.122253	0	0	0	0
TCONS_00046200	0	0	0	0	0	0	0	0	0.190464	0.984939	0	0	0	0	0
TCONS_00046201	0	0	0.293221	0	0	0	0.867552	0	0.517671	1.00388	0	0	0	0	0
TCONS_00046202	0	0	0.289917	0	0	0	1.83809	0	0.213266	0.310178	0	0	0	0	0
TCONS_00046722	0.540308	0.314198	0.330403	0.272124	0.315639	0	0.0698259	0.423083	0.170133	0.141397	0.154018	0.338492	0.0969329	0.147311	0.0748586
TCONS_00046790	0	0	0	0	0	0	0	0	0	0	0	0	0	0	0
TCONS_00046835	1.20166	0.866418	0.340145	0.6869	1.13151	0.539097	0.471744	1.13426	2.39267	0.841556	0	2.31019	0.397605	0.165872	0.385329
TCONS_00046928	0	0	0	0.404131	0.468757	0.464536	0	0.593414	1.4799	0.699964	0	0.0359068	0.359888	0.619853	0.815265
TCONS_00047131	0.218512	0.151822	0.167634	1.37181	0	0.179484	0	0.178881	0	0.0597831	0	0.0408901	0.0922128	0	0.295404
TCONS_00047132	0.516195	0	0	0	0	0	0.116237	0.105643	0	0	0	0	0.0605102	0.171656	0.473534
TCONS_00047133	0.260349	0	0.127869	0.51921	0.237966	0.129703	0.0737002	0.248087	0	0.373107	0	0	0	0	0
TCONS_00047134	0.0504086	0	0	0	0	0.287659	0	0	0.121691	0	0	0.0691751	0.0519999	0.456591	0
TCONS_00047135	0.755139	0.515301	0.741769	0.608794	0.37962	0.581403	0.926322	0.791533	0.93009	1.08219	0	1.1473	0.445129	0.450982	1.03128
TCONS_00047365	0.273984	0.1745	0.2569	0.0406896	0.0438251	0	0.0904868	0	0.0472445	0.0916177	1.49693	0.0469981	0	0.143174	0
TCONS_00047367	0.108712	0.103858	0.203866	0.0484345	0.052167	0.413578	0.0538552	0.0271929	0.168712	0.218113	0	0	0.112143	0.198831	0.17321
TCONS_00047368	0.3597	0	0	0	0	0	0	0	0.0930376	0.0902104	0	0.185105	0.0927637	0	0
TCONS_00047369	0	0	0	0	0	0	0	0	0	0.109023	0	0	0	0	0
TCONS_00047370	0	0	0	0	0	0	0	0	0	0	0	0	0	0	0
TCONS_00047371	0	0	0	0	0	0	0	0	0	0	0	0	0	0	0
TCONS_00047372	0	0	0	0	0	0	0	0	0	0.104373	0	0	0	0	0
TCONS_00047373	0	0	0	0	0.13571	0	0	0	0.195064	0	0	0.0485117	0.097245	0	0
TCONS_00047374	0	0	0	0	0.0346814	0	0	0	0	0	0	0.0743846	0	0	0
TCONS_00047376	0	0.0582576	0	0.163013	0.11705	0.0289989	0	0	0	0	0	0	0.314527	0	0
TCONS_00047377	0.156863	0	0.32358	0	0	0.179029	0.124334	0	0	0	0	0	0	0.0655768	0
TCONS_00047378	0	0	0	0	0	0	0	0	0	0	0	0	0	0	0.352945
TCONS_00047379	0	0.07257	0	0	0	0	0	0	0	0	0	0	0	0	0
TCONS_00047380	0	0	0	0	0.0250374	0	0	0.130511	0	0	0	0	0	0	0
TCONS_00047381	7.74506	3.23355	2.05638	4.73169	4.66541	4.59055	4.02079	3.00642	1.92958	5.23172	0	3.36804	6.6535	6.02808	2.70558
TCONS_00047383	0	0.771572	1.21623	0	0.0469764	0.325874	0.557712	0.122436	0.379813	0	0	0.680097	0.833128	0.5883	0
TCONS_00047384	0	0	0.131192	0	0	0	0.0277256	0	0	0	0	0	0.0866001	0.0292463	0
TCONS_00047385	0	0	0	0.0483	0	0	0	0	0	0	0	0	0	0	0.0575764
TCONS_00047388	0	0	0	0	0	0	0	0.0869042	0	0	0	0.089394	0	0	0
TCONS_00047389	0	0	0	0	0	0	0	0	0	0	0	0	0	0	0
TCONS_00047390	2.67447	1.59691	1.28868	0.99297	1.06949	0.883216	0.66246	1.26364	0.69176	1.49053	0	2.48499	1.03459	1.00937	0
TCONS_00047392	0	0.153646	0	0	0	0	0	0	0	0	0	0	0	0	0
TCONS_00047431	0.15822	0.0755774	0.222531	0.211476	0.683317	0.526683	0.0783811	0.0791533	0.163696	0.158722	0	0.325684	0.081607	0	0
TCONS_00047679	0.0915183	0.102004	0.171623	0.217463	0.0439165	0.014507	0.967204	0.640981	0.852174	0.0612058	0	0.172686	0.755258	0.207238	1.02071
TCONS_00047692	0.245559	0.351892	0.805864	0.525141	0.542042	0.443742	0	0.589665	0.330276	0.295606	0	0.657106	0.151986	0.256641	0.208666
TCONS_00047693	0.972215	0.232201	0	0.340335	0	0.198142	0.0344022	0.138964	0	0.174161	0	0	0.17909	0	0.110645
TCONS_00047731	1.18743	1.83037	2.79372	0.798429	0.377542	0.644356	1.11875	0.00728888	1.83149	1.04504	1.87863	0.742273	1.11219	1.29432	0.882131
TCONS_00047732	0	0	0	0	0	0	0	0.0730706	0	0	0	0	0	0	0
TCONS_00047733	0	0	0	0.0587286	0	0	0	0.542211	0	0	0	0	0	0.0994973	0.513391
TCONS_00047794	0	0	0	0	0	0	0	0	0	0	0	0	0	0	0
TCONS_00047804	0	0	0	0	0	0	0	0	0	0	0	0	0	0	0
TCONS_00047806	0	0	0	0	0	0	0	0	0	0	0	0	0	0	0
TCONS_00047807	0.823414	1.02934	1.0965	1.72891	0.954192	1.10389	0.759416	1.02107	0.74769	1.43237	0	0.70322	2.34942	2.25214	2.07492
TCONS_00047808	0.214404	0.162158	0.272235	0.48956	0	0.0807173	0.0752353	0.129607	0.258796	0.197161	0	0.0505697	0.230387	0.387472	0.431757
TCONS_00047812	0	0	0	0	0	0	0	0	0	0	0.856897	0	0.049991	0	0
TCONS_00047813	0	0	0	0	0	0	0	0	0	0	0.33683	0	0	0	0
TCONS_00047814	0	0	0	0	0	0	0	0	0	0	0	0	0	0	0
TCONS_00048238	1.32918	0.804591	0.709101	0.653454	1.78702	1.28596	0.505205	1.40443	2.38287	1.01154	2.26627	0.801939	1.35932	1.79035	1.61268
TCONS_00048239	0.180246	0.381295	0.525127	0.195027	0.636346	1.02858	0.299769	0.154581	0.44623	0.355177	0.478324	0.649291	0.617571	0.50459	0.533345
TCONS_00048240	0.272342	0.254269	0.325004	0.259221	0.599975	0.71231	0.257569	0.365387	0.60196	0.130394	0.216431	0.624302	0.249014	0.0582204	0.236685
TCONS_00048241	0.556659	0.510866	0.908272	0.824094	0.799261	1.87177	0.7209	0.302603	0.444415	0.426514	0.785481	1.25411	0.764134	0.632171	1.11273
TCONS_00048242	0	0	0	0	0	0	0	0	0	0	0	0	0	0	0
TCONS_00048243	0.56382	0.737577	1.07235	1.61282	1.39891	3.62878	0.285662	0.336555	0.659567	0.125334	2.04431	0.820983	1.13349	0.575873	1.50743
TCONS_00048244	0.669533	0.242734	0.730805	0.28759	0.411905	1.54135	0.578319	0.559969	0.877429	0.265219	0	0.932927	0.446278	0.67463	0.641884
TCONS_00048245	0.00688073	0.013147	0.00645168	0.0122623	0	0.0327209	0	0.0413071	0.00711888	0	0.0150373	0.00708175	0.113567	0	0
TCONS_00048246	0	0	0.0380328	0	0.204376	0.072334	0	0.304383	0	0.213627	0	0.146115	0.0470728	0	0.220811
TCONS_00048360	0.0478278	0.0456922	0.448455	0.213088	0.183607	0.318419	0	0.0957082	0	0.143939	0	0.0984503	0.0493376	0.0499863	0.101605
TCONS_00048361	0	0	0.420118	0	1.2548	0	0	0	0	0.213687	0.449467	0.642582	0.197004	0.383834	0
TCONS_00048479	1.59495	0.707015	1.17247	1.2734	1.6042	1.8446	0.83438	0.855366	1.12211	0.512005	0.195197	1.0112	0.86872	0.533419	1.11137
TCONS_00048480	1.56394	1.00173	0.566573	0.174197	0	0.253542	0.299343	0	0	0.677482	0.466075	0.365826	0	0.167167	0
TCONS_00048481	0	0.162958	0	0	1.27691	0.71382	0.202804	0.256003	0.635323	0.0513348	0	0.0526674	0.351918	0	0.652264
TCONS_00048482	0.334521	0	0.54178	0.663906	0	0.997864	0.16572	0.380347	0	0.777942	0.132922	0.469493	0	0	0
TCONS_00048483	0.0183515	0	0.860359	0.0327047	0	0	0.0727298	0.881356	0	0.64434	0	0	0.397546	0.287695	0
TCONS_00048484	0.582588	0.539709	0	0.015731	0.542184	0.0335814	0	0.741883	0.182652	1.08032	0	0.1817	0.346018	0.40592	0
TCONS_00048498	0.0525505	0.100408	0.0985474	0.140478	0.151303	0.149941	0.156199	0.157738	0.0543693	0.0527172	3.33051	0.270429	0.162628	0	0.279096
TCONS_00048511	6.26109	3.43938	4.36632	2.89413	1.72758	3.05186	5.38923	3.24973	6.39683	5.41733	4.19047	0.845777	6.53947	6.09378	4.19815
TCONS_00048512	0.0758961	0.0966764	0.0355818	0.0338142	0.02428	0.036092	0.125328	0.0379689	0.0654359	0.0888264	0.774039	0.0520757	0.104389	0.185083	0.0268723
TCONS_00048525	5.58727	1.11536	0.312769	1.70908	1.52064	1.98283	8.67552	0.834379	2.84719	0.418283	4.00944	1.71657	1.97856	6.01373	0.97437
TCONS_00048539	1.10372	0.396468	0.173863	0.621562	0	0.487077	0.857345	0.265038	0.940942	1.3641	0.424529	0.19993	0.610268	0	0.121926
TCONS_00048540	0	0	0	0.071823	0	0.109516	0	0	0.0476534	0	0	0	0.0118783	0	0
TCONS_00048541	0	0	0	0.0821804	0	0.0657872	0	0	0.0954194	0	0	0	0.0713539	0	0
TCONS_00048542	0.456393	0.603713	0.773575	1.00887	0.732832	0.283815	0.469582	1.10648	0.254256	0	0	0.623292	0.416477	1.55939	1.12805
TCONS_00048543	0.368497	0.371073	0	0.692207	0.0860249	0.653586	0.680868	0.757329	0.45338	1.68848	0	0.615021	0.0821901	0	0.0423154
TCONS_00048544	1.56522	0.771477	1.10305	0.710681	0.621926	0.455133	0.74083	0.768078	0.763282	0	0.740783	0.205216	0.257106	0.583491	0.169435
TCONS_00048545	0	0.340015	0	0	0.460608	0.0923179	0.587714	0.237402	0.424017	0.329988	0.247484	0.144302	0.550712	0.552317	0.572794
TCONS_00048546	0.293653	0	0	0.371394	0.390923	0.360375	0.150167	0	0.490028	0.133038	0.144913	0	1.37781	1.40583	0.935756
TCONS_00048569	0	0.0568367	0	0	0.314036	0	0	0	0.256468	0	0	0	0	0	0
TCONS_00048570	0.485672	1.62961	0.566458	1.53051	0.466114	0.214059	0.387306	0.237043	3.83602	1.61612	0	1.54835	0.745394	1.34945	1.24566
TCONS_00048571	0	0	0	0	0	0	0	0.212109	0	0	0	0.193943	0.0809941	0.254383	0.233518
TCONS_00048572	0.400617	0.561879	0	0	0	0	0.244912	0.366724	0	0	0	0.517595	1.19583	0	0
TCONS_00048573	0	0	0.0366795	0	0	0	0	0	0	0	0	0	0	0	0
TCONS_00048574	0.322838	0.0913845	0	0	0.0688527	0	0.177702	0	0	0	0	0.246126	0	0	0
TCONS_00048575	0	0	0	0.268384	0	0	0	0.146114	0	0.585988	0	0	0.508421	0	0.494435
TCONS_00048576	0.325984	0.583928	0	0	0.143393	0.15502	0	0.244622	0.435636	0.245263	0	0.601118	0.210171	0.411673	0.11542
TCONS_00048577	0	1.47068	0	0.42504	0	0	0	0.28202	0	0.108754	0	1.87449	0	0.339907	0
TCONS_00048578	0.526649	1.12984	0.320543	1.23494	0.212818	0.114238	0.0915436	0	1.7589	0.139032	0	0.79879	0.943581	0.309006	0.35331
TCONS_00048579	0	0	0	0	0	0	0	0	0.258665	0	0	0	0	0.180896	0
TCONS_00048580	0.318026	1.01665	0	0.174389	0	0	0	0	0.531515	0.355847	0	1.1582	0.403772	0.0255676	0
TCONS_00048581	0	0.106806	0	0.108675	0.204837	0	0.100698	0.396591	0	0.122348	0	0.418414	0.0943581	0.50986	0.291481
TCONS_00048606	0.301138	0.402769	0.847082	0.322	0.635825	0.229127	0	0.120521	0.0623122	0.604187	0.131623	0.0619872	0	0.629457	0.319869
TCONS_00048632	0	0	0	0	0	0	0	0.0282963	0	0	0.370834	0	0	0	0
TCONS_00048659	10.0686	7.60868	8.879	10.5474	10.2382	10.2016	15.6226	12.8815	12.7304	11.5079	16.6708	10.4229	12.708	12.4932	11.5176
TCONS_00048672	1.92758	1.61416	4.28417	4.00772	1.80428	3.75713	4.26763	2.78581	4.01321	3.91513	4.83666	3.37997	1.15378	7.31214	6.04131
TCONS_00048689	0.186022	0.568692	0.252913	0.497274	0.321356	0.336155	0.949191	1.07022	1.42421	0.466531	1.38223	0.746683	1.62151	1.69143	1.7487
TCONS_00048690	0	0.0684126	0.0419655	0.135595	0	0.0510807	0.0532129	0.30451	0.185222	0.0897966	0	0.138192	0.664835	0.233881	0.62753
TCONS_00048691	0	0	0.0511883	0	0.0611263	0	0	0	0.0941365	0	0	0	0.309736	0.0665655	0.280276
TCONS_00048800	0.109863	0.119951	0.191309	0.0699249	0.39163	0.313468	0.155501	0.109923	0.259807	0.1417	0.514494	0.177686	0.161901	0.16403	0.116696
TCONS_00048859	0.0826853	0.0197483	0.0969119	0.0552585	0.357101	0.235923	0.163848	0.0827308	0.192481	0.103685	0.0903514	0.212753	0.0639716	0.15123	0.131743
TCONS_00048877	3.81376	2.82369	3.48655	4.89923	4.0262	4.41313	3.21184	3.72046	2.72915	3.15634	5.41755	3.63079	4.32756	3.25513	4.7599
TCONS_00048902	1.18239	1.23	1.18257	1.61549	0	1.62436	1.37976	2.26091	1.52234	0.632606	2.64144	1.56849	1.38234	3.21294	1.78621
TCONS_00048910	0.0165745	0.31273	0.143754	0.306456	0.23463	0.197048	0.197062	0.174128	0.192917	0.403208	0.0271668	0.119411	0.282112	0.147242	0.294892
TCONS_00048955	0.482762	0.582576	0.214418	1.35844	0.707175	0.362486	0.453141	0.177957	0.105152	1.4019	0	0.444564	0.44558	0.265552	0.296878
TCONS_00048956	0.152055	0.0968438	0.0237623	0	0	0.168721	0	0.0507129	0.104879	0.483036	0	0	0	0	0.188432
TCONS_00048961	0.796269	0.524834	0.162057	0	0.977471	0.334631	0.538188	0.648483	0.581151	0.507762	1.74019	0.368472	0.725893	0	0.373725
TCONS_00048962	0	0	0	0.400418	0	0	0	0	0	0	0.013453	0	0	0.424615	0
TCONS_00048973	10.3713	8.10225	4.02027	6.57303	10.2063	5.69263	9.44246	5.51289	6.0909	7.63261	12.7285	8.83387	4.39054	5.08901	3.31451
TCONS_00049273	0.0805244	0.0384644	0.22651	0.251133	0.0772817	0	0.319131	0.28199	0.208279	0.323119	1.31985	0.248631	0.456864	0.294555	0.427665
TCONS_00049274	0.422986	0.282869	0	0.301526	0.121786	0.321838	0.209545	0.46554	0.131288	0.169731	0.184881	0.304741	0.174535	0.0442075	0.269577
TCONS_00049275	0	0	0	0.0930946	0.0752014	0	0.0948873	0	0.0540459	0.0436697	2.83502	0.0448034	0.143698	0	0
TCONS_00049276	0.200264	0.0841817	0.14271	0.178448	0.107632	0.152375	0.19842	0.168314	0.290074	0.216972	1.90821	0.272072	0.198322	0.326511	0.450968
TCONS_00049277	0.208226	0.085255	0.0278917	0.318073	0.171292	0.113167	0.559979	0.0892888	0.430866	0.0895228	1.49521	0.428619	0.583026	0.31089	0.347565
TCONS_00049379	0.0771294	0.40527	0.14464	0.171818	0	0.0366785	0.0382095	0.115758	0.0398995	0.502932	0	0.0793828	0	0	0.0819269
TCONS_00049382	0.0402069	0.768232	0.263898	0.537404	0.115763	0.191202	0.0398366	0.160916	0.124796	0.0403345	0	0.0413816	0	0	0.128123
TCONS_00049760	3.26548	1.30459	1.94846	1.79876	2.7921	3.89633	2.11772	1.1287	2.08853	1.6677	3.76287	3.91085	2.44986	1.5513	1.8289
TCONS_00049827	0.966897	0.419875	0.700559	0.0783243	0.2109	0.501603	1.04508	0.703585	0.272826	0.66134	0.384197	0.22617	0.181349	0.459333	0.326785
TCONS_00049850	0.0850395	0.032497	0.0478421	1.03055	0.048969	0.016176	0.40443	0.0170173	0.0351932	0.119433	0	0.0525144	0.0175448	0.995427	1.66205
TCONS_00049856	0.823325	0	0.319443	0.177084	0	0.162011	0.675096	0.284061	0.205612	0.256325	1.24091	0.672059	0	0.860481	0.241251
TCONS_00049857	0.756264	0.122112	0.559296	0.74981	0.848482	0.577446	0.759852	1.01246	0.683257	0.598382	2.58389	0.482363	0	0	0.950388
TCONS_00049858	0.0975958	0.0310794	0.0991361	0.0579761	0	0.0696167	0.0966969	0.0650997	0	0.0326352	0.888702	0.0669648	0.0335589	0.0935003	0.181416
TCONS_00049859	1.03863	0.611392	0	0	0	0	0	0	0.705535	0.631473	0	0	1.16882	1.1513	0
TCONS_00049860	0.579095	0.0502943	0.0493623	0.0469101	0.252625	0.20028	0.312961	0.052674	0.217869	0.316872	0.115052	0	0	0.330125	0.335517
TCONS_00049894	0.210343	0.502379	1.01695	0	0	0	0.26702	0.46038	0.204022	0.567092	0	0.0879486	0.196641	0.0549591	0.879744
TCONS_00050054	0	1.13649	0	0.864751	0	0	0.279154	0.0313227	0.744947	0	0.957821	0	0	0	0
TCONS_00050235	0	0	0	0	0	0	0	0	0	0	0	0	0	0	0
TCONS_00050238	0	0	0	0	0	0	0	0	0	0	0	0	0	0	0
TCONS_00050239	0	0	0	0	0	0	0	0	0	0	0	0	0	0	0
[truncated: 4,251 more rows]

## Sheet: Liver_mRNA
Supplementary Table S4B.
#ID	L01	L02	L03	L04	L05	L06	L07	L08	L09	L10	L11	L12	L13	L14	L15
ENSOARG00000000006	6216.16	8355.22	8197.72	5939.22	6408.93	5896.33	5487.64	5882.13	5951.91	4972.94	2482.79	4546.42	5925.7	7783.71	6832.73
ENSOARG00000000010	4228.47	5171.04	6165.57	4143.7	3899.91	3787.99	3630.16	3424.44	3685.74	4009.37	3266.11	2444.71	4230.19	4978.75	4017.87
ENSOARG00000000016	15181.7	0	17382	16314.7	17056.3	0	15131.5	14720.7	16932.3	14650.4	7410.57	11292.6	8305.71	15443.3	13314.1
ENSOARG00000000019	7511.04	9870.95	8776.44	7493.55	4777.87	8395.56	7937.87	7488.85	8239.54	6856.81	5281.18	4373.86	8034.44	10924.3	9533.79
ENSOARG00000000021	9360.7	11327.9	9228.69	7888.38	8244.35	9593.84	8852.4	8935.98	10298.1	8970.77	5318.6	8132.54	8323.88	15561	8005.61
ENSOARG00000000023	8461.58	11469	9538.52	8437.34	7202.98	10414.8	9228.91	9346.39	9850.02	8482.65	4486.06	6702.36	9150.87	14910.5	11311.6
ENSOARG00000000025	1145.24	1076.75	1402.32	1066.19	693.539	1291.18	1322.32	1186.18	1155.33	1452.98	1572.47	587.583	2133.78	2677.54	2104.02
ENSOARG00000000027	6367.77	9027.74	8320.11	6622.32	6830.29	7912.25	6890.92	6700.6	6700.01	6936.58	3800.37	4511.98	5970.26	8373.81	7259.39
ENSOARG00000000032	2052.52	2644.09	2847.81	2146.31	2358.55	2277.23	2004.87	1609.11	2008.09	2093.53	1379.23	1392.24	2069.18	2354.64	2214.41
ENSOARG00000000033	2259.61	2895.22	3211.95	2386.1	1961.27	2055.84	2092.58	1822	2632.44	2290.3	1582.09	1199.68	2118.31	2478.64	2465.06
ENSOARG00000000035	5491.72	7750.58	7205.29	6228.08	5552.63	6916.79	5948.53	6000.64	5950.3	5936.89	4109.6	4017.13	5876.49	7606.88	6900.62
ENSOARG00000000038	16.3068	12.2341	14.9097	12.2143	15.7156	17.2093	17.7575	20.6581	17.088	17.5017	47.3686	16.536	19.6296	19.6562	23.4098
ENSOARG00000000039	0	0	0	0	0	0	0	0	0	0	0	0	0	0	0
ENSOARG00000000040	5.31779	6.64452	7.80518	4.85518	5.56877	4.75042	7.58461	6.07132	7.78289	7.35246	14.4082	9.35961	5.08049	4.66772	5.19192
ENSOARG00000000041	0	0	0	0	0	0	0	0	0	0	0	0	0	0	0
ENSOARG00000000042	2391.24	1646.62	2345.49	2724.44	2203.32	2419.07	1914.64	2425.17	1740.74	1483.72	7.95264	1978.64	2614.37	2707.82	3256.75
ENSOARG00000000043	2.22394	2.73713	2.69807	3.19227	2.606	1.70954	3.38516	3.1643	3.66163	2.95951	15.7303	2.63989	2.41344	2.81995	3.05089
ENSOARG00000000044	0	0	0	0	0	0	0	0	0	0	0.198975	0	0	0	0
ENSOARG00000000045	0	0	0	0	0	0	0	0	0	0	0	0	0	0	0
ENSOARG00000000046	0	0	0	0	0	0	0	0	0	0	0	0	0	0	0
ENSOARG00000000047	0	0	0	0	0	0	0	0	0	0	0	0	0	0	0
ENSOARG00000000048	5.1345	4.37112	4.10395	6.19209	5.61523	4.78823	5.72086	5.80418	4.78551	5.9102	25.1727	5.67805	6.22454	5.95388	6.44286
ENSOARG00000000049	0.0460405	0	0	0	0	0	0	0	0	0	0	0	0.080221	0.0351171	0.0272342
ENSOARG00000000050	0	0	0	0	0	0	0	0	0	0	0	0	0	0	0
ENSOARG00000000052	0.119899	0.0757995	0.0192402	0.101252	0.0380963	0.083842	0.0778611	0.0387346	0.127682	0.158712	0.379928	0.0855769	0.132945	0.146324	0.230502
ENSOARG00000000053	49.1464	43.5139	41.1286	29.2272	37.057	29.8036	47.6099	40.2737	38.2219	54.776	0.20386	44.3218	46.8967	52.0419	40.7468
ENSOARG00000000054	0	0.102853	0	0	0	0.113765	0	0	0.231004	0.430713	58.3901	0	0	0.595643	0.769894
ENSOARG00000000055	0	0	0	0	0	0	0	0	0	0	0	0	0	0	0.0580941
ENSOARG00000000056	15.5472	14.8493	10.3115	10.5082	9.99533	11.9374	15.6345	18.9976	12.8938	16.712	26.4978	12.6933	17.1414	17.0456	16.1024
ENSOARG00000000057	0.115542	0.16435	0.100121	0.17563	0.132162	0.0848344	0.0450187	0.11198	0.166106	0.14912	0.104055	0.117515	0.252565	0.195646	0.153779
ENSOARG00000000058	42.3929	26.0511	2.01397	0	0	0	0.135836	3.6491	0.148502	27.4118	16.6053	2.68734	0	0	0
ENSOARG00000000059	0	0	0	0	0	0	0	0	0	0	0	0	0	0	0
ENSOARG00000000060	0	0	0	0	0	0	0	0	0	0.0337346	0	0	0	0	0
ENSOARG00000000061	0	0	0	0	0	0	0	0	0	0	0	0	0	0	0
ENSOARG00000000062	0	0	0	0	0	0	0	0	0	0	0	0	0	0	0
ENSOARG00000000063	0.131214	0.248857	0.189502	0.0554035	0.0416913	0.0688153	0.340834	0.275534	0.232885	0.108555	1.64124	0.351196	0.249411	0.540446	0.23285
ENSOARG00000000064	0	0	0	0	0	0	0	0	0	0	0	0	0	0	0
ENSOARG00000000065	3.4154	3.01751	3.25777	3.23356	3.89255	4.4391	3.16157	3.66993	4.16799	3.07484	10.9958	3.25911	2.77221	3.53385	3.24692
ENSOARG00000000066	1.10888	0.788654	1.06765	1.21735	1.37409	0.988643	0.864111	1.39711	2.18459	1.65131	1.71988	1.84012	2.47662	1.47168	1.57424
ENSOARG00000000067	8.63301	12.8899	8.78465	6.9616	10.0039	11.7007	9.87675	10.3848	12.6004	12.0662	12.6361	10.5837	9.31489	9.60604	7.7351
ENSOARG00000000068	0.907408	0.491085	0.176499	0.30574	0.275211	0.620101	0.455337	0.195431	0.756455	0.464078	0.00458585	0.480833	0.222134	0.436246	0.357838
ENSOARG00000000069	1.59536	1.20713	1.51463	1.78851	1.45183	2.71706	1.46196	1.53003	1.59829	1.04854	5.74036	1.21405	2.10794	1.39917	1.6523
ENSOARG00000000070	1.24601	1.87662	0.776262	1.60929	2.55007	1.6529	3.42695	1.17209	2.61475	0.982334	9.05777	3.3742	2.85603	3.42139	1.46326
ENSOARG00000000071	0	0	0	0	0	0	0	0	0	0	0	0	0	0	0
ENSOARG00000000072	0.0748269	0	0.0720446	0	0.0356628	0	0	0.0725205	0.19921	0	0.374378	0	0	0	0.0331966
ENSOARG00000000073	0.0816552	0.0387164	0.078619	0	0	0	0.119308	0	0.0869557	0.0405329	0	0	0.116408	0	0
ENSOARG00000000074	0	0	0	0	0	0	0	0	0	0	0	0	0	0	0
ENSOARG00000000075	0	0	0	0	0	0	0	0	0	0	0	0	0	0	0
ENSOARG00000000076	1.0926	1.23261	1.15173	0.517018	0.386065	0.849648	0.275246	0.602493	0.501521	0.476901	0.0377005	0.0806725	0.358073	0.405194	0
ENSOARG00000000077	12.8457	15.4922	12.1777	11.9048	12.8097	22.1801	18.5445	16.4719	15.3632	17.6579	18.5889	14.6695	16.5911	19.1739	20.9253
ENSOARG00000000078	3.78864	0.313986	1.29358	0.505454	0.437005	0.98847	1.05441	0.685003	0.556025	0.50572	9.76766	0.76351	0.599112	0.349686	0.395486
ENSOARG00000000079	107.914	101.824	111.138	62.1138	125.893	234.829	62.2331	69.7249	61.1755	140.181	68.2285	100.588	60.21	57.9859	66.2157
ENSOARG00000000080	0.361735	0.474964	0.321494	0.462132	0.327126	0.554545	0.361394	0.386543	0.800065	0.736664	4.77986	0.526299	0.705217	0.466927	0.765377
ENSOARG00000000081	0	0.0786286	0.0399166	0.0175052	0.0987955	0.0434856	0	0.0602704	0.0220747	0.0617383	0	0.0221927	0.157607	0.0189732	0
ENSOARG00000000082	20.9501	17.503	21.7042	21.0641	19.7473	13.9386	21.6577	22.0577	18.3239	20.6665	20.7385	24.6428	16.0603	17.6036	20.3346
ENSOARG00000000083	169.114	119.928	184.991	166.597	93.5954	160.91	221.094	204.616	214.361	293.886	1.12729	216.346	66.0563	123.975	88.6443
ENSOARG00000000084	0	0	0	0	0	0	0	0	0	0	0	0	0	0	0
ENSOARG00000000085	0.62469	0.0996048	0.165003	0.219418	0.137008	0.0579858	0.166933	0.251818	0.194274	0.120743	5.79182	0.284091	0.183891	0.247938	0.230542
ENSOARG00000000086	0	0	0	0	0	0	0	0	0	0	0	0	0	0	0
ENSOARG00000000087	3.56639	2.70071	2.89031	2.23172	2.07884	1.41289	2.84914	2.7602	5.00011	2.8911	11.1426	3.43364	3.43827	3.4052	2.67497
ENSOARG00000000088	0	0	0	0	0	0	0	0	0	0	0	0	0	0	0
ENSOARG00000000089	3.81155	2.92924	3.46981	2.88316	3.94744	3.96952	4.06907	3.47084	3.88102	3.7392	9.34074	3.8486	3.90577	3.1704	3.95496
ENSOARG00000000090	19.0392	21.2477	22.8132	26.3383	29.5815	37.0109	16.0971	27.3251	27.6779	17.4229	27.4206	17.1607	20.5134	36.3868	31.5975
ENSOARG00000000091	0	0	0	0	0	0	0	0	0	0	0	0	0	0	0
ENSOARG00000000092	7.80965	10.3019	6.97317	6.26347	8.70571	8.35937	6.58726	9.0207	5.37404	8.31636	87.9411	8.85931	8.70772	15.4943	13.6137
ENSOARG00000000093	0	0	0	0	0	0	0	0	0	0	0	0	0	0	0
ENSOARG00000000094	0	0	0	0	0.00521053	0	0	0	0	0	0.0164096	0	0.0103904	0.00500328	0.00485021
ENSOARG00000000095	141.185	105.636	120.041	105.232	89.6831	86.4246	147.192	142.125	140.978	119.106	430.064	128.563	168.643	144.115	166.963
ENSOARG00000000096	13.5497	18.2451	18.2052	17.0407	19.0548	14.6619	18.8109	18.4739	19.6139	18.0118	37.9637	19.8172	14.1096	14.1162	15.8942
ENSOARG00000000097	8.23068	18.2928	2.09742	14.7503	14.9864	22.8598	2.34279	3.83086	5.68935	12.115	0.177543	4.91774	4.51547	5.65688	3.87453
ENSOARG00000000098	0	0	0	0	0	0	0	0	0	0	0	0	0	0	0
ENSOARG00000000099	4.03154	3.90825	5.36292	3.78862	4.05163	4.95311	3.87235	3.56443	4.98685	3.35023	6.91088	4.22001	4.55733	4.9132	3.77145
ENSOARG00000000100	9.93551	10.1557	10.3249	9.06771	10.6376	12.3256	11.0214	11.7433	11.3448	11.1352	28.5867	12.3094	12.6259	14.4008	16.6824
ENSOARG00000000101	0.0725518	0	0	0	0	0	0	0	0	0	0.65339	0	0.0689533	0	0.128749
ENSOARG00000000102	0	0	0	0	0	0	0	0	0	0	0	0	0	0	0
ENSOARG00000000103	25.2364	27.0351	28.4237	22.9663	21.6746	22.4277	23.4496	26.128	25.9573	23.3226	59.7275	22.7765	19.0117	20.5168	20.7298
ENSOARG00000000104	0	0	0	0	0	0	0	0	0	0	0	0	0	0	0
ENSOARG00000000105	7.15844	4.4447	5.29228	7.37651	6.45793	6.79342	6.10129	4.83168	6.30722	13.2406	0.0852749	8.39378	10.8125	4.68006	6.16259
ENSOARG00000000106	0.831686	1.1126	0.772163	1.42976	0.990961	0.93467	1.22966	1.03635	1.20199	1.44494	6.80642	1.57412	1.19977	1.52247	1.48907
ENSOARG00000000107	0	0	0	0	0	0	0	0	0	0	0.0735934	0	0	0	0
ENSOARG00000000108	0	0	0	0	0	0	0	0	0	0	0	0	0	0	0
ENSOARG00000000109	1.72029	0.987988	1.02645	0.664988	0.912278	0.927622	1.51049	1.22109	1.39332	1.26286	1.92749	2.55511	1.27803	1.70763	1.19317
ENSOARG00000000110	10.8333	6.65872	7.19479	6.41431	8.12567	6.59144	11.963	9.05621	8.16139	9.49377	5.98747	4.68023	8.63407	7.90251	7.53952
ENSOARG00000000111	0.677779	0.245406	0.522062	0.333015	0.387638	0.517036	0.264085	0.537454	0.341203	0.51384	5.38876	0.237481	0.456769	0.485014	1.22464
ENSOARG00000000112	0	0	0	0	0	0	0	0	0	0.0692217	0	0	0	0	0
ENSOARG00000000113	7.65941	11.0238	8.49039	9.11358	8.73359	8.05298	11.0414	11.5474	9.10146	13.087	20.3659	12.3488	10.6009	7.01061	11.1823
ENSOARG00000000114	1060.05	1073.8	1078.46	1474.98	1038.29	930.136	1189.27	799.226	976.968	1018.96	120.248	1190.66	2165.47	1020.72	1362.58
ENSOARG00000000115	0.505787	1.32165	1.20122	0.560008	0.599971	0.907781	0.886818	0.610023	1.35253	0.836892	1.93448	0.493366	0.758438	0.967037	0.777885
ENSOARG00000000116	0	0	0	0	0	0	0	0	0	0	0	0	0	0	0
ENSOARG00000000117	4.5243	3.31965	2.64087	3.69649	4.10235	4.04558	3.88369	4.1656	4.70958	4.00317	15.1493	4.7832	4.52564	4.28082	4.37566
ENSOARG00000000118	26.2298	13.9818	22.8371	33.5189	21.4379	26.8962	24.249	27.337	26.5102	23.5478	2.19169	14.9274	27.6705	31.2935	24.6007
ENSOARG00000000119	2.81739	1.27674	1.48835	1.55807	2.28153	1.77833	2.1372	1.98146	2.09754	2.3515	22.9779	3.52349	1.46915	1.71155	2.21225
ENSOARG00000000120	0.172229	0	0	0	0	0.24517	0.131815	0	0.451972	0.287012	0	0	0	0.20268	0
ENSOARG00000000121	0	0.0427832	0	0	0	0	0	0.0437256	0	0	0.316019	0	0	0	0
ENSOARG00000000122	0.349904	0.124429	0.379004	0.68331	0.187611	0.779907	0.0639064	0.105974	0.209597	0.0651333	1.79442	0.163892	0.831371	0.280231	0.504508
ENSOARG00000000123	3.28259	1.75943	1.72172	1.47465	1.67253	2.10461	2.01173	1.35881	2.01157	2.25872	5.27571	1.78864	2.58518	3.11979	3.76926
ENSOARG00000000124	0	0	0.0341577	0	0	0	0	0.0171917	0	0	0	0	0	0	0
ENSOARG00000000125	32.467	34.0185	26.5701	27.0896	26.1197	19.5897	33.8376	31.307	32.6016	31.9656	82.9321	27.4492	26.483	30.5921	28.0122
ENSOARG00000000126	0.0360324	0.0683383	0.0346926	0	0.0343464	0	0.0350985	0	0	0.0715446	0.144223	0.0385766	0	0.0659605	0.0319713
ENSOARG00000000127	0	0	0	0	0	0	0	0	0	0	0.117857	0	0.0559694	0	0.104506
ENSOARG00000000128	9.38261	10.7609	9.90557	7.72816	9.09049	7.71958	9.34585	9.07474	8.74014	10.3095	15.5386	11.2621	11.1694	11.0214	10.2397
ENSOARG00000000129	29.9205	28.0316	29.9179	24.714	24.4184	26.1348	31.6524	31.0233	29.4632	34.8091	44.3528	35.7287	34.2881	33.651	35.632
ENSOARG00000000130	0	0	0	0	0	0	0	0	0	0	0	0	0	0	0
ENSOARG00000000131	0.00638957	0	0	0.0107917	0.00304529	0	0	0.00309631	0	0.00951516	0.933482	0	0	0	0
ENSOARG00000000132	1.52187	0.240529	0.439586	0.214198	0.62862	1.17062	0.247071	0.54082	0.216088	0.604355	18.7312	0.54311	1.34996	0.975073	0.855219
ENSOARG00000000133	0.054094	0.102593	0.104165	0	0.103126	0.283697	0.105384	0.0262133	0	0.0805553	0	0.17374	0.154233	0.024756	0
ENSOARG00000000134	4.32152	4.95223	5.15199	4.7361	5.34589	4.44287	5.45251	3.34649	5.24153	3.92836	11.578	5.80914	3.96449	5.01548	4.72883
ENSOARG00000000135	13.2869	11.9095	9.26318	9.0134	13.9191	12.3728	14.8817	15.8013	14.0373	16.6128	44.5465	17.0982	16.9622	15.9824	15.9292
ENSOARG00000000136	0	0	0	0	0	0	0	0	0	0	0	0	0	0	0
ENSOARG00000000137	1.87974	2.11218	1.64869	2.35934	1.92677	2.30927	2.39537	2.1587	1.87836	2.18571	8.49007	1.84705	1.85992	2.45114	1.93062
ENSOARG00000000138	0	0	0	0	0	0	0	0	0.0281642	0	0	0	0	0	0
ENSOARG00000000139	0.57493	0.0962117	0.17909	0.299877	0.370724	0.177366	0.280014	0.21305	0.450184	0.167876	1.37058	0.108622	0.224994	0.355979	0.285073
ENSOARG00000000140	0.207826	0.197079	0.0666994	0	0.132067	0.072663	0.0674797	0.20142	0.36886	0.206325	0.13864	0.2225	0.197518	0.126814	0.184402
ENSOARG00000000141	0.260658	0.47376	0.230052	0.128403	0.393397	0.205054	0.84634	0.736819	0.809603	0.819458	3.1734	0.511615	0.578036	0.51692	0.597472
ENSOARG00000000142	112.383	130.044	157.949	109.79	137.839	207.959	68.7851	93.8896	189.239	66.5455	176.728	139.669	88.2713	85.5098	61.0906
ENSOARG00000000143	0.155368	0.0163704	0.149591	0.145783	0.279741	0.126751	0.184972	0.033462	0.110302	0.11997	0.984637	0.314195	0.147662	0.347618	0.245079
ENSOARG00000000144	0.0464834	0	0	0	0	0	0	0	0	0	0	0	0	0	0
ENSOARG00000000145	1.41737	3.05472	3.76318	1.32389	2.59974	2.74812	3.8072	4.43325	3.06449	3.83765	0.365318	2.2072	6.85782	9.19912	4.72561
ENSOARG00000000146	0.0416458	0	0.0200486	0	0.0198485	0.0218412	0.0202832	0	0	0.0620177	0	0	0.0197901	0.019059	0
ENSOARG00000000147	1.90425	1.95072	2.4589	1.71028	1.73015	1.62328	2.19609	1.74062	2.63825	1.5554	4.79239	2.13416	2.00954	1.73712	1.48619
ENSOARG00000000148	0.401408	0	0.193241	0	0	0.210519	0	0	0	0	0	0	0.0953746	0	0
ENSOARG00000000149	0	0	0	0	0	0	0	0	0	0	0	0	0	0	0
ENSOARG00000000150	0	0	0	0	0	0	0	0	0	0	0	0	0	0	0
ENSOARG00000000151	1.60156	1.50998	1.76442	1.48253	1.07744	1.06285	1.66506	1.59697	1.56777	1.47992	3.52265	1.51021	1.05671	1.32777	1.68613
ENSOARG00000000152	0.218344	0.0920235	0.08409	0.127022	0.0740007	0.117055	0.0378106	0.0611329	0.0671716	0.101158	0.0388419	0.150646	0.0968399	0.128791	0.081799
ENSOARG00000000153	0.596796	0.57922	0.758047	0.518177	0.761165	0.858153	0.483075	0.654435	0.510219	0.536855	2.76163	0.707928	0.553881	0.925794	0.944705
ENSOARG00000000154	0.273543	0.32116	0.16304	0.330001	0.310409	0.19128	0.355271	0.176741	0.360657	0.232773	1.39467	0.278912	0.321875	0.131148	0.381406
ENSOARG00000000155	1.2334	1.09742	0.62309	0.822973	1.74175	0.606928	0.852866	0.73051	0.916179	2.45655	12.4563	3.07298	0.976852	1.79791	3.18182
ENSOARG00000000156	3.29996	3.22362	2.30677	1.38955	2.44749	2.90183	3.188	3.49616	2.47436	2.37856	22.6714	2.80701	4.8462	4.28653	3.41736
ENSOARG00000000157	15.1553	19.9673	19.9627	19.742	21.1774	27.3621	18.5316	20.6884	19.4012	20.552	32.8147	20.8513	16.8552	18.0035	18.0821
ENSOARG00000000158	24.5585	19.2477	16.2002	16.9689	19.5786	11.6373	13.6022	15.0569	14.7707	12.5981	23.1975	13.0165	11.607	15.8657	12.7025
ENSOARG00000000159	0.176994	0.261087	0.208283	0.19929	0.112475	0.18565	0.172407	0.209659	0.293197	0.214765	6.88759	0.568475	0.186906	0.360004	0.401339
ENSOARG00000000160	0.0305047	0	0.0587409	0	0.0581546	0.0319965	0	0.0295645	0	0	0	0	0	0	0.0270666
ENSOARG00000000161	17.0379	18.7276	17.775	15.6031	15.9231	15.1865	16.8323	16.2339	15.4505	18.659	46.9642	16.6681	15.3724	17.4799	19.3505
ENSOARG00000000162	0	0	0	0.0304626	0	0	0.0351378	0	0	0	0.108289	0	0	0	0
ENSOARG00000000163	1.30935	1.364	1.53213	1.28328	1.27997	1.46361	1.77814	1.39867	1.51139	1.76009	3.68196	1.55529	1.18537	1.2553	1.52218
ENSOARG00000000164	0	0	0	0	0	0	0	0	0	0	0	0	0	0	0
ENSOARG00000000165	0	0	0	0	0	0	0	0	0	0	2.60792	0	0.0990785	0	0
ENSOARG00000000167	0	0	0	0	0	0	0	0	0	0	0	0	0	0	0
ENSOARG00000000168	0	0	0	0	0.0956562	0	0	0	0	0	0	0	0	0	0
ENSOARG00000000169	0.0193821	0	0	0	0	0	0	0	0	0	0.174552	0	0	0.0177403	0
ENSOARG00000000170	122.562	144.558	144.526	214.369	177.996	267.912	147.798	174.193	143.104	181.508	109.9	165.268	170.819	166.041	190.129
ENSOARG00000000171	0.0108791	0	0.0209491	0.0275614	0.01037	0.0342333	0	0.0105438	0.0115853	0	0.0108862	0	0.020679	0.00995756	0.00965292
ENSOARG00000000172	0.418351	0.396717	0.379101	0.477977	0.211116	0.361372	0.071913	0.310054	0.262063	0.293174	0.443247	0.316157	0.420989	0.180195	0.305693
ENSOARG00000000173	0	0	0	0	0	0	0.00702598	0	0	0.00716087	0	0	0	0	0
ENSOARG00000000174	0	0	0	0	0	0	0	0	0	0	0	0	0	0	0.0179763
ENSOARG00000000175	1.54062	4.82557	6.56264	4.33673	2.18055	0.881434	1.13689	0.723944	0.99432	0.231742	6.58693	4.04853	5.05817	1.75197	3.02392
ENSOARG00000000176	7.5613	8.72778	8.53328	9.60418	8.96504	9.52379	8.96516	11.6831	11.6327	9.44492	12.1556	11.2636	6.5236	7.91355	11.4522
ENSOARG00000000177	3.75708	2.31228	1.6929	5.0288	4.02399	5.07173	2.77911	2.36321	2.61431	4.70155	2.76362	4.8659	1.46613	2.2546	1.61162
ENSOARG00000000178	0.0275325	0.0522175	0.0530174	0.116253	0.0262441	0.115516	0.0536377	0.0266838	0.0586394	0.0273337	1.32242	0.0294765	0	0.0252003	0
ENSOARG00000000179	0	0	0	0	0	0	0.0290537	0.057815	0	0	0	0	0.0283475	0	0
ENSOARG00000000180	0.596537	0.282845	0.717944	0	0.426467	0.469282	0.145269	0.144537	0.63526	0.148058	0	0.638657	0	0	0
ENSOARG00000000181	0	0	0	0	0	0	0	0	0	0	0	0	0	0	0
ENSOARG00000000182	0	0	0	0	0	0	0	0	0	0	0	0	0	0	0
ENSOARG00000000183	0	0.178639	0	0.0795413	0	0	0	0	0	0	0	0	0	0	0
ENSOARG00000000184	0.505798	0.479642	0.517427	0.160175	0.512263	0.596849	0.769824	0.428931	0.30298	0.564915	5.25106	0.270755	0.510755	0.69443	0.42074
ENSOARG00000000185	1.77301	1.03272	0.850345	0.880414	1.34191	0.905479	0.931445	0.791604	1.26581	1.29873	0.531584	0.732264	1.21174	1.15482	1.00165
ENSOARG00000000186	0	0	0.172307	0	0	0	0	0	0	0	0	0.191597	0	0	0
ENSOARG00000000187	18.4342	18.5483	19.719	20.6868	21.4891	16.4559	20.5809	21.7499	23.7894	20.7644	31.7135	20.74	16.5637	16.8259	19.3373
ENSOARG00000000188	0.738542	0.640746	0.605175	0.464444	0.269611	0.494463	0.627561	0.319815	0.485276	0.74881	4.51275	0.605634	0.462962	0.417096	0.320679
ENSOARG00000000189	0.0826327	0	0.0530401	0.0348907	0.039383	0.0577825	0.0536606	0.120129	0.0439983	0.0273454	5.25059	0.0442336	0.0392671	0.0882388	0.0733193
ENSOARG00000000190	0	0	0	0	0.186095	0	0	0	0	0	0	0	0	0	0
ENSOARG00000000191	188.363	171.473	139.767	211.723	191.477	160.152	158.814	124.092	138.271	188.853	30.7762	176.055	152.297	216.271	152.315
ENSOARG00000000192	0.891008	1.06097	0.765266	0.756711	0.747977	0.679696	1.07996	0.549528	0.814067	0.733796	4.12359	0.66124	0.991159	1.11209	0.911867
ENSOARG00000000193	11.5645	12.6649	7.30098	4.52116	7.02545	9.66346	7.98885	7.16813	8.02028	5.14246	9.54769	6.99406	2.26553	3.15483	2.09222
ENSOARG00000000194	7.56706	6.87438	6.60812	6.94616	6.80184	6.03221	7.56994	7.84719	8.0905	7.30209	17.2338	7.41274	6.50134	6.64904	8.47331
ENSOARG00000000195	2.38242	3.24564	3.13383	3.40039	2.39888	3.27324	0.784451	2.0163	2.64427	1.69896	5.43947	1.25736	2.77451	2.33418	3.95984
ENSOARG00000000197	4.84426	4.96059	3.91076	5.56832	5.32153	4.28809	6.71408	6.10087	6.31029	6.52003	11.0584	5.1863	5.02177	5.33519	6.88815
ENSOARG00000000198	0	0	0	0	0	0	0	0	0	0	0.0611649	0	0	0.0372984	0
ENSOARG00000000199	0	0.108709	0	0	0	0	0	0	0	0	0	0	0.217902	0	0.508582
ENSOARG00000000200	0.0581987	0.0275946	0	0	0.0832131	0.183134	0.0283451	0	0.0309883	0	0	0.124616	0.221248	0.0266345	0.438933
ENSOARG00000000201	2.02331	2.66188	3.08766	2.19489	2.24118	1.73639	2.43047	2.24772	2.71673	2.13573	6.49	2.35453	2.09777	2.36431	2.57581
ENSOARG00000000202	0.143808	0.136371	0	0.0607213	0.0685394	0	0.280161	0.348438	0.0765715	0.14277	0.791458	0.153962	0.0683376	0.0658133	0.0637998
ENSOARG00000000203	0.189117	0.119559	0.0202317	0.03549	0.120179	0.0661219	0.0614052	0.0407307	0.134262	0.062584	0.210267	0.0674902	0.119825	0.134632	0.0745787
ENSOARG00000000204	0	0	0	0	0	0	0	0	0	0	0	0	0	0	0
ENSOARG00000000205	2.51189	3.56369	6.65084	2.75926	3.13323	4.8269	2.12182	3.17621	3.66759	2.84444	8.08057	3.00439	3.77678	4.15816	5.73736
ENSOARG00000000206	0.0264474	0	0	0	0	0	0	0.0256323	0.0281642	0.0262565	0	0	0.0251357	0	0
ENSOARG00000000207	0.0952343	0.0225774	0	0.0402116	0.0226945	0.0249729	0.0231915	0.0230747	0.025354	0.0472734	0.285888	0.0509793	0.067883	0.130751	0.0422503
ENSOARG00000000208	0.97906	0.582545	1.05356	0.502561	0.457474	0.624218	0.056099	0.223266	0.12266	0.0762347	1.36389	0.513818	0.437882	0.386565	0.970913
ENSOARG00000000209	0	0	0	0	0	0	0	0	0	0	0	0	0	0	0
ENSOARG00000000210	0	0	0	0	0	0	0	0	0	0	0	0	0	0	0
ENSOARG00000000211	0	0	0.272063	0	0	0	0.275246	0	0	0	0	0	0	0.258635	0
ENSOARG00000000212	1.03215	1.46817	0.577464	0.912856	0.977209	0.841233	1.23637	0.608315	1.60417	0.907001	2.82631	0.761577	1.47807	1.03409	1.47893
ENSOARG00000000214	0.061048	0	0	0	0	0	0.0396438	0	0	0	0.0814502	0	0.03868	0	0
ENSOARG00000000215	1.94694	2.2239	2.5562	2.20465	2.44633	2.27421	1.50856	2.23001	2.07332	1.75717	3.23225	1.89492	2.22886	1.66052	2.39495
ENSOARG00000000216	2.00751	2.25598	2.944	2.12967	3.09849	2.57777	2.60962	2.58263	3.26379	2.49659	6.52685	3.40362	2.1999	2.4652	2.71307
ENSOARG00000000217	0	0	0	0	0	0	0.0721334	0	0.0788598	0	0.074101	0	0.14076	0	0
ENSOARG00000000218	0.197021	0.135879	0.244305	0.231924	0.159347	0.169082	0.267517	0.231453	0.133516	0.240053	1.61901	0.246088	0.229806	0.221317	0.317846
ENSOARG00000000219	0	0	0	0	0	0	0	0	0	0	0	0	0	0	0
ENSOARG00000000220	0.492959	0.620294	0.474629	0.736518	0.560256	0.427574	0.738741	0.817713	0.787438	0.658808	2.18181	0.578513	0.540587	0.720189	1.11873
ENSOARG00000000221	1.52469	1.74666	1.29066	1.12338	1.44359	1.08406	1.46524	0.624798	1.74353	1.39178	2.35508	1.08458	1.48797	1.68589	1.11678
ENSOARG00000000222	0.0617107	0.0585196	0.118832	0	0	0.388371	0	0	0	0	0.123502	0.066068	0	0	0.109511
ENSOARG00000000223	0	0	0	0	0	0	0	0.058138	0	0	0	0	0	0	0
ENSOARG00000000224	0.010572	0.0200507	0.0101789	0.0178557	0.030232	0.011089	0.010298	0.0204923	0.0225166	0.0209914	0.486629	0	0	0.00967652	0.0187609
ENSOARG00000000225	0	0	0	0	0	0	0	0	0	0	0	0	0	0	0
ENSOARG00000000226	20.3204	20.5884	12.185	13.2207	30.6829	19.2052	8.89438	10.4054	11.4925	9.78309	11.3914	8.46979	17.4545	17.0716	16.916
ENSOARG00000000227	1.73099	1.23673	1.62096	1.80219	1.58218	1.25602	3.3376	2.51645	2.92916	2.43649	6.63186	2.57672	1.94937	2.7238	2.49319
ENSOARG00000000228	0.109083	0.0795708	0.145422	0.042516	0.0399917	0.0968146	0.032694	0.0162647	0.0178713	0.124956	0.696904	0.0179669	0.039874	0.0537615	0.0446715
ENSOARG00000000230	10.2693	6.35248	6.20304	7.27656	8.07024	7.09137	9.92562	9.25039	9.47713	7.66829	35.5325	6.51903	9.54154	8.04854	8.96285
ENSOARG00000000231	0	0	0	0	0	0	0	0	0	0	0	0	0	0	0
ENSOARG00000000232	0	0	0	0	0	0	0	0	0	0	0	0	0	0	0
ENSOARG00000000233	0.591879	1.08045	0.812065	0.537315	0.550078	0.838112	1.90257	1.77827	0.850904	0.484775	10.1721	0.966346	0.576585	1.88256	1.82496
ENSOARG00000000234	0.0960865	0	0	0.0202857	0.0686927	0.0503927	0	0.0232812	0	0.0238482	0.0961489	0	0.0684905	0	0.0213142
ENSOARG00000000235	0	0	0	0.0906771	0.153528	0	0	0.0520335	0.228693	0	93.747	0	0.153076	1.91648	1.2862
ENSOARG00000000236	0	0	0	0	0	0	0	0	0	0	0	0	0	0	0
ENSOARG00000000237	2.22078	0.837967	1.10829	0.8076	1.00025	1.26836	0.928713	0.890232	0.841968	0.738765	3.76091	1.16701	0.872985	0.819453	0.789224
ENSOARG00000000238	0	0	0	0	0	0.0220839	0	0	0	0	0	0	0	0	0.0186812
ENSOARG00000000239	4.82867	5.48108	7.18845	6.41019	6.32874	8.36106	5.78353	6.08505	5.95954	6.68919	10.005	8.21097	6.5034	4.40164	6.26948
ENSOARG00000000240	0	0	0	0	0	0	0	0	0	0	0	0	0	0	0
ENSOARG00000000241	0.0556356	0.0527586	0	0	0.0530322	0.0583563	0.162581	0.0539207	0.059247	0.110468	0	0	0.105752	0	0.0987299
ENSOARG00000000242	20.4884	25.6058	24.2306	34.7373	34.3181	52.7528	27.9941	33.8218	27.5777	27.2774	15.7219	27.1969	31.7033	32.646	39.1255
ENSOARG00000000243	0	0	0	0	0	0	0	0	0	0	0	0	0	0	0
ENSOARG00000000244	2.92946	2.94506	2.51303	2.15765	1.90008	2.16014	2.36006	2.27346	2.11102	2.09923	8.90427	2.86511	2.70042	3.07444	3.54714
ENSOARG00000000245	0	0	0	0	0	0	0	0	0	0	0	0	0	0	0
ENSOARG00000000246	0	0	0	0	0	0	0	0	0	0	0.165302	0.058953	0	0	0
ENSOARG00000000247	0	0	0	0	0	0	0	0	0	0	0.0378777	0.0810517	0.0359756	0	0.0335867
ENSOARG00000000248	3.66661	1.0683	1.57583	1.51677	1.53478	0.997708	1.77543	3.86775	2.5861	2.42148	17.8717	3.00955	4.12109	2.68968	5.82302
ENSOARG00000000249	19.8974	24.6713	21.6217	15.8116	20.5805	18.5694	16.3357	17.7082	18.9861	18.9514	12.2177	20.7667	16.5513	17.1376	23.4856
ENSOARG00000000250	3.63186	2.24612	3.80088	1.73353	3.91346	3.64384	1.53814	2.60167	3.69945	2.8218	13.9048	4.56452	3.90194	3.90234	3.78295
ENSOARG00000000251	1.00635	0.339515	0.3354	0.335034	0.387395	0.537933	0.593817	0.478289	0.26792	0.758923	0.367945	0.621583	0.349468	0.761686	0.566666
ENSOARG00000000252	0	0	0	0	0	0	0	0.0122001	0	0	0.0251926	0	0	0.0230436	0
ENSOARG00000000253	0	0	0	0	0	0	0	0.00615053	0	0	0	0.0135884	0	0	0
ENSOARG00000000254	0	0	0.00847873	0	0	0	0.0171558	0	0	0	0	0	0	0	0
ENSOARG00000000256	12.44	7.32636	1.51294	10.2841	5.61689	8.24105	6.76031	9.01067	10.0402	7.80011	0.131032	11.9164	6.22261	6.35232	1.39426
ENSOARG00000000257	2.64886	1.38659	1.85287	1.24981	1.06334	0.871746	1.75333	1.47744	2.02095	1.5046	14.2713	1.45125	1.58398	1.45225	1.94413
ENSOARG00000000258	9.39199	6.06471	7.17277	5.69368	8.51612	8.64352	7.90532	7.01847	8.59817	8.66309	13.521	9.31251	8.0164	5.95528	7.45946
ENSOARG00000000259	0	0	0	0	0	0	0	0	0	0.014563	0	0.0157047	0	0.0268528	0
ENSOARG00000000260	0.546826	0.58926	0.526493	0.671682	0.521238	0.886422	0.435806	0.602239	0.370568	0.567554	0.696412	0.7451	0.637818	0.546006	0.639573
ENSOARG00000000261	45.5726	46.768	52.9903	47.7004	49.8669	58.6712	48.113	51.9125	49.4616	51.3918	62.4189	56.9444	49.198	51.2433	72.6079
ENSOARG00000000262	0	0	0	0	0.0537282	0	0.0823571	0	0	0	0	0	0.026785	0	0
ENSOARG00000000263	1.27285	1.00661	1.1615	1.36968	1.57999	1.86813	1.21672	0.945924	1.35547	1.16464	2.99408	0.874581	2.23436	1.67582	1.97642
ENSOARG00000000264	1.16945	1.31061	0.767703	0.538676	0.962718	1.00361	0.621347	0.618219	0.566073	1.05546	13.8829	0.73983	0.808323	1.21635	0.754648
ENSOARG00000000265	0.132564	0.0628543	0	0.0559735	0.126361	0.139047	0.0645639	0.192717	0.211753	0.131607	0.596924	0.0709619	0.125989	0.0606674	0.0588113
ENSOARG00000000266	0.13236	0.109826	0.063719	0.0279436	0.110395	0.121478	0.0644644	0.0962098	0.0704757	0.0821275	1.0099	0.0885657	0.0943459	0.0757174	0.0587207
ENSOARG00000000267	5.03456	4.71599	3.64537	4.8219	6.22306	4.6153	4.74458	5.59343	5.64469	4.95758	8.4783	3.96584	7.11892	6.10667	5.75641
ENSOARG00000000268	0	0	0	0	0	0	0	0	0	0	0	0	0	0	0
ENSOARG00000000269	27.6953	52.8206	27.1602	15.5227	21.0623	27.4776	12.5032	15.5634	61.2547	23.8923	52.3413	35.4732	16.2589	13.0323	21.7811
ENSOARG00000000270	4.04819	3.23471	3.25232	2.365	3.07436	3.38997	3.20633	3.77548	3.87281	2.58268	6.35514	2.20964	3.89786	3.7478	4.1101
ENSOARG00000000271	0.588231	0.0836719	0.2761	0.111768	0.126159	0.146537	0.200544	0.249419	0.125283	0.153296	3.36981	0.141697	0.146752	0.148061	0.293587
ENSOARG00000000272	0	0	0	0	0	0	0	0	0	0	0	0	0	0	0
ENSOARG00000000273	113.614	78.3895	55.4169	74.5419	55.7669	81.7379	66.0631	74.3773	58.2664	48.5977	50.879	86.1342	77.7387	67.7851	72.6467
ENSOARG00000000274	0.259212	0.0223462	0.317639	0.0596996	0.202159	0.197737	0.11477	0.182707	0.125472	0.140368	37.9874	0.201829	0.11198	0.0862746	0.125453
ENSOARG00000000275	0.368675	0.437013	0.621191	1.59561	0.131784	0.338367	0.493789	0.312647	0.0981517	0.594772	0.691715	0.148015	0.525584	0.337446	0.408903
ENSOARG00000000276	5.48469	5.06923	3.5205	3.2052	3.71728	2.99676	4.63155	4.42633	3.92342	3.79569	36.5675	4.48769	5.13337	5.27461	4.70615
ENSOARG00000000277	0	0	0	0	0.0463132	0	0	0	0	0	0	0	0	0	0
ENSOARG00000000278	0	0	0	0	0	0	0	0	0	0	0	0	0	0	0
ENSOARG00000000279	0	0	0	0	0	0	0	0	0	0	0	0	0	0	0
ENSOARG00000000280	2.2929	2.39816	1.5908	1.19595	1.28565	2.02777	2.44149	2.51634	3.12399	1.65147	5.76971	1.78093	2.53169	2.78795	2.19404
ENSOARG00000000281	3.15691	4.54958	2.5996	4.5777	4.4346	5.0323	4.49125	4.69006	3.84842	4.90738	9.9549	3.69112	3.07929	4.50535	4.80979
ENSOARG00000000282	0	0	0	0	0	0	0	0	0	0	0	0	0	0	0
ENSOARG00000000283	0	0	0	0	0	0	0	0	0	0	0	0	0.114664	0	0
ENSOARG00000000284	2.6125	2.54467	3.9836	2.27608	2.68181	3.11224	3.08599	3.02462	3.27304	3.2978	7.57053	4.75864	2.81997	2.99712	3.29352
ENSOARG00000000285	11.021	8.88192	9.99995	11.0471	11.3286	8.43798	15.1078	15.9765	15.3899	11.2204	9.55979	12.9616	11.7338	8.61415	12.549
ENSOARG00000000286	16.4306	19.5289	20.1076	17.0217	20.9303	18.5521	18.3016	20.622	26.5082	17.4489	48.4245	20.6474	16.1031	13.3646	19.5218
ENSOARG00000000287	0	0	0	0	0	0	0	0	0	0	0	0	0	0	0
ENSOARG00000000288	108.922	116.833	108.967	114.897	134.132	139.346	96.3754	145.074	111.513	127.553	15.2448	113.042	123.499	122.426	108.802
ENSOARG00000000289	0	0	0	0	0	0	0	0	0	0	0	0	0	0	0
ENSOARG00000000290	0	0	0	0	0	0	0	0	0	0	0	0	0	0	0
ENSOARG00000000291	1070.61	0	1379.92	0	1210.88	1252.88	1403.9	1099.89	0	1182.88	6.34259	1434.78	0	1238.64	0
ENSOARG00000000292	0	0	0	0	0	0	0	0	0	0	0.0131998	0	0	0	0
ENSOARG00000000293	0	0	0	0	0	0	0	0	0	0	0	0	0	0	0
ENSOARG00000000294	3.2972	2.5692	2.88409	2.73712	3.02431	2.52858	3.05721	2.87902	3.1336	2.6496	7.85927	2.48765	2.86168	2.98943	3.42237
ENSOARG00000000295	0	0	0	0	0	0	0	0	0	0	0	0	0	0	0
ENSOARG00000000296	0.120988	0	0.0873668	0	0.0288316	0.0317261	0.029463	0.0293146	0.0322104	0.0300286	1.48306	0.0323826	0.0287467	0.0553697	0.107351
ENSOARG00000000297	0	0	0	0	0	0	0	0	0	0	0	0	0	0	0
ENSOARG00000000298	1.72413	1.24581	1.2408	1.94202	1.95831	1.59322	1.72088	1.85288	1.65751	1.34898	33.6612	1.22433	1.55538	1.34218	1.84065
ENSOARG00000000299	0.899958	0.925081	0.687904	1.1893	1.06085	1.03044	1.10415	0.50602	1.14127	1.21402	2.60539	0.904662	0.93367	0.672814	0.987488
ENSOARG00000000300	0.948514	0.553517	0.491747	0.554537	0.90413	0.459184	1.27929	0.282855	0.776988	0.434615	0.7301	0.585858	0.38139	0.567649	0.744499
ENSOARG00000000301	24.1131	30.8127	35.0943	24.8075	26.3293	31.5762	24.0698	33.7343	29.4943	25.6066	51.2456	29.4322	24.8682	27.0416	26.8932
ENSOARG00000000302	4.91958	5.61846	7.37478	4.79304	5.18121	5.86	5.64995	5.20766	6.6126	5.77609	25.4239	8.13375	5.36042	5.56954	5.43861
ENSOARG00000000303	2.5101	1.58687	2.01397	1.41315	1.86095	3.51047	2.98839	2.16243	1.93053	2.76887	40.4668	4.62819	2.7832	3.7015	3.58825
ENSOARG00000000304	0.591607	0.0280507	0.227844	0.1249	0.253766	0.868754	0.0288136	0.0286686	0.220503	0.205568	0.147998	0.221683	0.393584	0.189523	0.446188
ENSOARG00000000305	0	0	0	0	0	0	0	0	0	0	0	0	0	0	0
ENSOARG00000000306	0.976151	1.96025	1.49271	0.678866	1.09468	0.180686	0.279662	1.39127	0.978368	1.19713	1.60882	0.4918	1.03688	0.998579	1.52847
ENSOARG00000000307	0.462535	0.321652	0.376062	0.28644	0.235142	0.226405	0.400486	0.239082	0.339319	0.428583	1.27537	0.638249	0.332137	0.413947	0.273602
ENSOARG00000000308	1.79605	0.714233	1.56192	0.684971	1.15975	1.21541	1.29801	1.34763	1.35735	0.632707	1.27544	1.1165	0.825951	0.689382	1.28518
ENSOARG00000000309	0	0	0	0.031268	0	0	0	0.0358852	0	0	0.0370505	0	0.10557	0.0677801	0
ENSOARG00000000310	2.96738	3.51742	2.5725	1.60947	2.47209	2.49253	2.84347	3.2091	3.17927	2.61664	8.48547	2.04045	2.97497	2.63874	2.36001
ENSOARG00000000311	2.27143	0.587446	0.596446	0.174379	0.196831	0.649775	0.804565	0.200129	0.219898	0	13.6374	0.884294	1.57001	1.51202	2.19864
ENSOARG00000000312	0.00459464	0.0261422	0.00442379	0.0116402	0.0175186	0.00963866	0.00895109	0.00890603	0.044036	0.0228073	3.56775	0.00491905	0.0524009	0.0126163	0.0163071
ENSOARG00000000313	10.4774	4.75179	5.57647	4.83611	5.21066	7.84981	4.94442	5.04567	4.71247	6.39609	16.6705	5.85242	6.74154	8.04119	7.9684
ENSOARG00000000314	0.0250344	0.112764	0.0361553	0.0317114	0.0835203	0.105035	0.0365783	0.0121314	0.0733134	0.0434939	0.0563639	0.167513	0.0297409	0.0400992	0.0388724
ENSOARG00000000315	1.83934	1.84888	2.65642	1.72932	1.58963	1.8264	2.43667	2.00845	2.78141	2.6417	5.32528	2.90131	1.87631	2.62632	2.089
ENSOARG00000000316	3.31152	2.20746	2.59032	3.32966	2.67318	2.46731	2.98565	2.1495	2.42473	3.28964	6.56009	4.14495	2.44852	2.88561	2.89672
ENSOARG00000000317	2.1084	6.23755	6.18116	4.03009	1.09513	1.49641	1.1437	1.4622	0.403339	1.59808	9.25391	1.75039	0.323971	0.306226	0.347267
ENSOARG00000000318	1.1692	0.870409	1.26249	1.37492	1.72902	1.67337	1.2879	1.26024	1.60582	1.59468	1.29023	2.09405	1.3916	0.900133	1.86153
ENSOARG00000000319	6.60026	8.4905	7.45065	5.19955	7.18733	6.46068	7.74001	7.9429	10.4884	6.68922	18.1707	7.14369	5.86726	6.54283	6.0426
ENSOARG00000000320	1.83526	1.4503	1.62843	1.4688	1.6865	1.42803	1.61827	1.72056	1.9033	1.48857	7.77791	2.38221	1.24262	1.65784	1.35169
ENSOARG00000000321	12.318	12.3954	15.7678	12.9804	20.041	15.5742	13.436	10.1004	15.4486	11.213	5.48908	17.9363	8.32128	10.0174	20.1452
ENSOARG00000000322	1.25362	0.990657	1.36083	1.30774	1.35897	1.70166	1.06549	1.11968	1.41352	0.866315	2.2014	1.96056	1.97405	1.58615	1.63577
ENSOARG00000000323	0	0	0	0	0	0	0	0	0	0	0	0	0	0	0
ENSOARG00000000324	2.41763	2.35539	1.68015	3.70088	3.58422	2.4442	3.08493	3.0232	3.08215	2.84709	8.54537	2.26515	1.95545	2.61275	2.33311
ENSOARG00000000325	0	0	0	0	0	0	0	0	0	0	0	0	0	0	0
ENSOARG00000000326	1.24521	1.09281	0.871255	1.28015	1.06161	1.36289	1.36361	0.854523	1.07071	1.28229	3.29691	1.24205	1.12464	1.24592	1.13917
ENSOARG00000000327	0.149037	0.14133	0.112106	0.116026	0.0732514	0.0635073	0.0816605	0.103819	0.094235	0.106347	0.125832	0.0797802	0.086315	0.123624	0.105378
ENSOARG00000000328	1.50411	0.653734	0.0603409	0	0.358432	0.197208	0.915702	0.0607395	0.533915	0	0.250848	0.53677	1.54863	0.688351	1.00094
ENSOARG00000000329	2.18931	3.91079	4.41566	2.69551	2.80737	3.13851	2.57128	1.63977	3.36993	3.49549	3.96605	3.01477	2.144	2.00386	2.42906
ENSOARG00000000330	0	0	0	0	0	0	0	0	0	0.0347614	1.47155	0	0	0	0
ENSOARG00000000331	0	0	0	0	0	0	0	0	0	0	0	0	0	0	0
ENSOARG00000000332	0.609229	1.51653	0.439932	0.77172	0.508131	0.399389	0.815977	0.442838	0.405485	0.604831	2.59091	0.570715	0.506635	0.418218	0.337852
ENSOARG00000000333	1.6992	1.10934	1.03824	0.905115	1.12133	1.43955	0.993097	0.950094	1.00915	1.06407	2.38697	0.699685	1.90685	1.48349	1.26994
ENSOARG00000000334	0.0688312	0.0326359	0.0662718	0.0871895	0	0.0360986	0	0.0333548	0.109949	0.0341671	0.0688759	0	0.0654172	0.0315004	0.0610733
ENSOARG00000000335	0	0	0	0	0	0	0	0	0	0	0	0	0	0	0
ENSOARG00000000336	7.50269	8.14771	7.47343	10.6686	11.4174	9.75909	9.45338	9.13614	11.4196	9.58337	14.7178	10.3952	8.08071	7.64409	9.63622
ENSOARG00000000337	2.52132	3.90847	2.01743	2.33336	3.96715	2.25819	1.46349	1.52865	2.0781	0.971529	8.93978	2.07073	2.12819	1.20129	1.20029
ENSOARG00000000338	0.236819	0.160409	0.173724	0.0761859	0.139742	0.153771	0.170264	0.153013	0.174132	0.184729	0.942248	0.16299	0.160766	0.216759	0.205124
ENSOARG00000000339	11.2834	14.0858	13.3899	11.9274	11.7332	10.8627	20.8482	18.8123	15.566	16.7834	28.5822	15.3958	12.5048	14.372	14.72
ENSOARG00000000340	4.06445	4.43663	4.29608	4.08874	4.76506	5.88137	4.36368	4.79314	3.99971	4.957	6.67953	4.68494	5.3798	6.08804	6.82048
ENSOARG00000000342	0	0	0	0	0	0	0	0	0	0	0	0	0	0	0
ENSOARG00000000343	1.8938	2.04076	1.9773	1.5785	1.96929	2.34113	1.89262	1.63877	2.18042	2.02052	11.081	2.25791	2.03946	1.85719	2.1168
ENSOARG00000000344	0.411017	0.0677848	0.123882	0.120728	0.0408818	0.0149954	0.0452585	0.0554223	0.0532848	0.0248378	7.73213	0.0956604	0.0543486	0.104682	0.101479
ENSOARG00000000345	4.34435	2.9089	2.62234	4.32633	5.05292	3.84363	3.58485	3.33694	4.26011	3.36326	2.71747	2.0949	3.0356	3.38659	2.28336
ENSOARG00000000347	2.07226	1.83699	2.07373	2.48397	2.93499	4.02636	2.43566	2.34188	2.70893	2.36096	6.19275	2.67157	3.18798	2.40531	2.69811
ENSOARG00000000348	0.598507	0.731519	0.345752	0.572816	1.2551	0.823084	0.90688	0.902315	0.934792	0.818657	4.8444	0.996748	0.644665	0.803455	1.0149
ENSOARG00000000349	5.7197	7.95607	4.41158	7.96093	8.84576	6.54334	3.80728	3.6831	4.02219	6.76953	10.0528	4.09342	5.49486	7.05584	7.09407
ENSOARG00000000350	0	0	0	0	0	0	0	0	0	0	0	0	0	0	0
ENSOARG00000000351	0	0.0234528	0	0.0522133	0	0	0.0240906	0.0239694	0.0131685	0.0122766	0	0.013239	0.023505	0.0339551	0.0219442
ENSOARG00000000353	0	0	0	0	0	0	0	0	0	0	0	0	0	0	0
ENSOARG00000000354	0.0373268	0.0235977	0	0.0735504	0	0	0.0363593	0	0	0.0247049	0	0	0	0.0455533	0.0220798
ENSOARG00000000355	0.0183445	0.0521877	0.0529872	0.232373	0.31475	0.2309	0.196559	0.213349	0.683736	0.910605	552.235	0.216038	0.244085	0.218278	0.341816
ENSOARG00000000356	2.70362	2.61425	3.21759	2.096	2.61936	2.67777	2.53856	2.63747	3.19063	2.28809	7.91212	3.17923	2.86439	2.75858	2.91801
ENSOARG00000000357	3.87787	2.6965	4.48308	3.11118	4.31963	4.66984	4.36031	4.5831	3.9454	3.12524	11.6966	6.32567	3.64608	3.31509	3.72626
ENSOARG00000000358	20.6213	21.2349	23.9996	23.9777	24.9858	24.567	28.6596	29.6508	22.6597	24.7749	42.9373	32.9477	30.6515	27.7233	32.9685
ENSOARG00000000359	0	0	0	0	0	0	0	0	0	0	0.208297	0	0	0	0.046175
ENSOARG00000000360	0.511317	0.363657	0.369229	0.647693	0.121848	0	0.871612	0.991114	0.136127	1.14216	1.91869	0.82113	1.70085	1.75502	1.70133
ENSOARG00000000361	0.193008	0.292843	0.24158	0.162991	0.183976	0.384648	0.150404	0.112235	0.164429	0.0958072	0.444206	0.227299	0.128404	0.141327	0.291132
ENSOARG00000000362	5.07631	6.42837	8.25723	5.42287	5.50999	5.84268	6.83867	6.13197	7.53234	6.5526	15.2809	6.88624	5.58366	5.4736	6.08948
ENSOARG00000000363	1.49385	1.21522	0.761455	1.11311	0.879498	1.06765	0.863092	1.33425	1.14633	1.08322	6.12584	1.16814	1.51719	1.74265	1.14355
ENSOARG00000000364	0	0	0	0	0	0	0	0	0	0	0.212765	0	0	0	0
ENSOARG00000000365	0	0	0	0	0.0524883	0	0	0	0	0	0	0	0	0	0
ENSOARG00000000366	0	0.108323	0	0	0	0.0599084	0.0556348	0.166064	0	0.0567029	0.914437	0.244592	0.162847	0.0522772	0
ENSOARG00000000367	0	0	0	0	0	0	0	0	0	0	0	0	0	0	0
ENSOARG00000000368	0.0976743	0.12041	0.141064	0.222706	0.176897	0.153676	0.1998	0.151462	0.176825	0.106666	0.224797	0.261427	0.129962	0.107281	0.121332
ENSOARG00000000369	868.428	1013.43	686.62	829.695	707.876	980.987	858.182	814.829	798.886	770.621	62.2099	788.38	818.27	868.72	571.398
ENSOARG00000000370	0.0602675	0.142878	0.0290133	0	0	0.0316074	0	0	0.0641796	0	0.120613	0.0645229	0.286391	0.0275812	0.0802123
ENSOARG00000000371	72.529	77.2813	58.3853	52.8918	72.4907	78.375	68.5788	71.9671	67.7593	72.6648	37.6838	61.2953	67.2273	54.9564	51.4481
ENSOARG00000000372	4.59121	5.06371	5.26989	3.75125	4.15725	3.38209	4.3663	4.41958	5.53429	4.89729	9.28473	4.56286	3.88226	4.13975	4.1261
ENSOARG00000000373	3.93468	3.03791	4.06141	2.58561	3.14237	3.40672	2.75799	2.73551	3.49646	3.24203	12.3172	2.63756	3.14996	2.97277	2.77567
ENSOARG00000000374	272.695	252.065	262.39	217.48	180.902	207.701	340.5	311.369	270.413	346.76	549.736	321.707	292.496	257.193	269.134
ENSOARG00000000375	0	0.0213021	0	0	0	0	0	0	0.011961	0	0	0	0	0	0
ENSOARG00000000376	0	0	0	0	0	0	0	0	0	0	0.210679	0	0	0	0
ENSOARG00000000377	0.165195	0	0	0	0	0.51982	0	0	0.175918	0.164002	0	0	0.157001	0	0
ENSOARG00000000378	2.38615	3.9084	1.35757	1.19071	2.79142	2.50284	2.42995	2.52283	1.96353	2.36892	1.51944	2.09015	2.98937	1.68766	1.53979
ENSOARG00000000379	0	0	0	0	0	0	0	0	0	0	0	0	0	0	0
ENSOARG00000000380	1.83585	1.34631	2.23894	1.96375	2.19326	2.29791	2.20552	1.85043	2.54152	2.21141	2.41264	3.40682	2.33802	2.30767	2.64973
ENSOARG00000000381	3.20847	3.12079	3.73347	3.65392	4.15933	3.90383	3.78608	4.13129	4.21723	3.72225	6.11839	3.57241	4.05996	4.21205	5.409
ENSOARG00000000382	2.01164	2.97587	3.4863	4.15635	3.84779	3.89649	3.60547	3.78228	3.9274	3.74126	10.6015	3.17308	3.23742	3.20375	4.33137
ENSOARG00000000383	0	0.0298604	0.0303179	0	0.0300153	0.0330287	0.0613451	0.0305182	0.134131	0.0625229	26.1526	0	0	0.115286	0
ENSOARG00000000384	2.533	3.7965	5.56702	2.2886	3.19973	3.10911	2.88732	3.42496	3.47632	3.40136	6.50996	5.06102	1.98297	2.48052	3.01262
ENSOARG00000000385	0	0	0.0138864	0	0	0	0.00702441	0	0	0.00715927	0.122672	0	0	0.0198014	0.0191956
ENSOARG00000000386	0	0.00633497	0.0257281	0.0112829	0.0127356	0	0	0.012949	0.0213422	0	0.0200543	0.0214563	0.0761889	0.00611455	0
ENSOARG00000000387	0.101299	0.0960604	0.162553	0.0570296	0.160931	0.106253	0.164455	0.130902	0.431497	0.26818	0.304094	0.108451	0	0.15453	0.059921
ENSOARG00000000388	15.4996	18.0627	11.8667	14.0352	11.3922	14.005	14.9159	19.999	11.9318	16.1293	11.0249	14.6947	14.9083	14.614	14.8297
ENSOARG00000000389	0	0	0	0	0.0147765	0	0.0151001	0.0150241	0	0.01539	0.046536	0	0	0.0141888	0
ENSOARG00000000390	0	0.016318	0.0165679	0.0290632	0	0	0	0.0166774	0.0366496	0	0	0	0.0654172	0.0630007	0
ENSOARG00000000391	0.138179	0.245688	0.232822	0.160447	0.148177	0.181171	0.201896	0.18414	0.147149	0	0.501224	0.184919	0.180573	0.22133	0.275861
ENSOARG00000000392	1.33362	0.560619	0.886905	0	1.53332	2.71114	0.374983	0	0.0439232	0.0955455	0	0.47102	0.496534	0	0.426966
ENSOARG00000000393	0.047095	0.0558246	0.0453439	0.0497133	0.0897826	0.0123495	0.0344057	0.0570542	0.0376141	0.0350663	0.200284	0.0252101	0.0223796	0.0431058	0.0313402
ENSOARG00000000394	1.48733	0.607016	0.924474	0.620059	0.789625	0.849151	1.52214	1.40499	1.1829	1.30838	4.12579	0.806253	1.07359	1.5509	1.55357
ENSOARG00000000395	0.986597	1.42028	1.61371	0.933539	1.16704	1.65825	1.15786	1.48612	1.65824	1.3335	4.55557	1.17079	1.41214	1.17502	1.08634
ENSOARG00000000396	0	0	0	0	0	0	0	0	0	0	0	0	0	0	0
ENSOARG00000000397	0	0.0183467	0	0	0	0	0	0	0	0	0.0193597	0	0	0.0177083	0
ENSOARG00000000398	0	0	0	0	0	0	0	0	0	0	0	0	0	0	0
ENSOARG00000000399	5.15748	3.44126	2.74722	2.40478	3.66957	3.23038	3.93191	3.78043	3.56907	3.40038	18.6549	3.73968	5.00928	4.07806	3.8026
ENSOARG00000000400	1.10566	1.00816	1.09184	0.706264	0.972852	1.02592	1.04939	1.27078	1.25291	1.10472	5.95033	1.14579	1.23269	1.25852	1.26404
ENSOARG00000000401	6.30778	6.24034	7.06998	6.80417	6.78523	7.41592	8.50506	10.1656	9.06741	8.87549	10.6804	9.50253	7.30678	6.66226	8.53766
ENSOARG00000000402	0	0	0	0	0	0	0.0391736	0.0389764	0.0428265	0.0798513	0	0.0430555	0	0.0368094	0.0713665
ENSOARG00000000403	1.34256	1.60785	1.34119	1.07343	1.43194	1.26938	1.18087	1.33172	2.09646	1.18268	4.36037	1.4666	1.51758	1.34999	1.13345
ENSOARG00000000405	0.928534	0.933736	0.46174	0.534239	0.748918	1.12378	1.33682	1.13725	0.896447	0.810401	8.87786	0.710068	1.26553	1.30751	0.900836
ENSOARG00000000406	0.0286338	0.135765	0	0	0	0.0901022	0.0278916	0.0277512	0	0.0284271	0.171914	0.0306555	0.0272136	0	0
ENSOARG00000000407	1.05148	1.14899	0.583295	0.464558	0.849616	0.679272	0.902136	0.86385	0.867611	1.00241	7.12825	0.738059	1.62143	1.63802	0.8959
ENSOARG00000000408	0.239205	0.0504079	0.153541	0.134669	0.0253347	0.30666	0.103558	0.231832	0.0283036	0	0.265956	0.22764	0.10104	0.24327	0.188662
ENSOARG00000000409	1.21518	1.31408	1.19052	1.72833	1.62571	1.77774	1.88974	1.38435	1.37352	1.54505	3.27459	1.26675	2.01603	2.25377	1.84432
ENSOARG00000000410	6.00509	8.92825	9.8084	5.3066	7.50265	8.54831	9.06662	6.42277	10.7343	9.09164	7.12494	17.106	6.88945	6.32088	7.32636
ENSOARG00000000411	7.33604	5.71303	5.50461	5.55484	6.7193	5.76035	6.14786	6.41481	6.96119	6.44898	9.7809	5.61628	7.40063	7.59616	12.5638
ENSOARG00000000412	0.0506892	0.0400567	0	0.0285372	0.0322115	0.0620294	0.0493754	0.0245634	0.0269898	0.0587105	1.20042	0.0994918	0.112408	0.0463955	0.014992
ENSOARG00000000413	5.52396	6.38959	4.90944	4.10097	4.764	7.27977	5.51875	6.17734	7.34778	6.76973	10.4477	6.56389	7.28843	6.46359	7.36102
ENSOARG00000000414	42.3518	35.0511	38.384	23.5871	26.7648	26.1479	31.8335	38.2321	29.9014	42.608	13.1497	33.5917	37.9358	33.0432	29.1282
ENSOARG00000000415	1.1212	0.940543	0.581276	0.41879	0.657685	0.79156	0.987127	0.835879	0.619952	0.727801	4.57402	1.13112	1.22953	1.22358	1.22441
ENSOARG00000000416	0.94605	0.448564	0.455436	0.599188	0.225445	0.446542	0.184306	0.504289	0.805968	0.46961	2.08266	0.860921	0.269738	0.519548	0.461682
ENSOARG00000000417	0.667396	1.6455	2.74168	1.39021	0.720989	1.49341	1.60357	0.862433	1.56358	0.971781	70.2112	5.19218	2.70632	1.42535	4.1847
ENSOARG00000000418	1.23821	1.21603	0.840418	1.59848	1.63601	1.21903	1.60019	0.558435	1.41519	1.57249	4.91188	1.18388	1.34923	1.54401	1.36189
ENSOARG00000000419	0.471985	0.559473	0.227218	0.0996451	0.168712	0.3713	0.172407	1.02923	0.502623	0.351433	1.53495	0.126328	0.336431	0.324004	0.314091
ENSOARG00000000420	15.2942	18.6279	17.8105	12.8524	13.9934	10.2237	14.6061	19.4808	15.8645	14.3143	63.6064	14.2903	12.9064	12.8339	14.8724
ENSOARG00000000421	1.33387	1.13841	1.09163	1.23907	1.3986	1.18924	1.07192	1.26044	2.02415	1.6553	2.33579	1.35665	0.728935	0.885141	1.03559
ENSOARG00000000422	3.83001	4.0801	2.96773	4.59243	4.28279	5.3934	4.32161	3.95122	4.00351	3.6343	16.3393	3.51898	4.53162	4.06725	3.87398
ENSOARG00000000423	0.137793	0.304891	0.0884464	0.129292	0.306473	0.112414	0.29827	0.28193	0.277171	0.319196	2.32869	0.262262	0.363774	0.420404	0.203771
ENSOARG00000000424	0	0	0	0	0	0	0	0	0	0	0	0	0	0	0
ENSOARG00000000425	0	0	0	0	0	0	0	0	0	0	0	0	0	0	0
ENSOARG00000000426	0.346376	0.164232	1.00049	0	0.165084	0.181658	0.168699	0.3357	0	0.687751	0.346601	0	0	0	0.153668
ENSOARG00000000427	0.0967357	0	0	0.245073	0.0922092	0.202933	0.141343	0.421893	0.360553	0.0960374	0.435593	0	0.0919377	0.132812	0.343331
ENSOARG00000000428	11.1825	15.1863	15.5851	18.0706	18.4015	19.4524	16.5295	17.2714	16.4537	17.2809	15.7716	16.1968	15.6356	17.0167	20.6405
ENSOARG00000000429	0.536723	0.763453	1.36574	1.04409	1.84545	1.18626	0.690858	1.23543	1.52077	0.875394	0.287717	1.63151	0.674064	0.771979	0.586783
ENSOARG00000000430	0.0294362	0.00930466	0.0377889	0.0165721	0.00935292	0.0102919	0	0	0.010449	0	0.00981843	0	0.0373016	0.0269427	0.0174123
ENSOARG00000000431	0.132165	0.0417768	0.1018	0.11161	0.0755883	0.0277256	0.0686609	0.0512365	0.131361	0.148706	0.167518	0.0943312	0.108862	0.161293	0.0859971
ENSOARG00000000432	0.474418	1.5746	4.56778	2.60413	0.859215	1.19428	1.525	0.781652	1.11147	1.41298	252.887	7.97428	2.61515	2.17116	5.38812
ENSOARG00000000433	1.60511	0.682326	0.905942	0.560889	2.37415	1.16111	0.754798	0.697356	0.884124	0.71434	4.48616	0.414798	1.84112	2.38104	2.01353
ENSOARG00000000434	1.70879	1.3832	1.3414	1.96955	1.96634	1.19894	1.55203	1.71207	1.61889	1.71174	3.24265	1.67699	1.229	1.1519	0.983477
ENSOARG00000000435	0	0.0344971	0.0175128	0.0153603	0	0	0.0177177	0.035257	0.0774794	0.0361157	0.0364019	0	0	0.0166484	0.0161391
ENSOARG00000000436	0	0	0	0.0426381	0.024064	0	0	0	0	0.025063	0.0505234	0.0540556	0	0	0
ENSOARG00000000437	0	0	0.0387206	0.0679229	0.153337	0.0843653	0	0	0.0428265	0.0399256	0	0	0	0	0.0356833
ENSOARG00000000438	0	0.0289822	0.0294262	0.0344126	0.00971083	0	0	0	0	0	0.305825	0.0218137	0	0	0.00903931
ENSOARG00000000439	0.665437	0.529694	0.537809	0.689102	0.847276	0.88139	0.72389	0.546069	0.594838	0.650989	2.57113	0.63962	0.73399	0.506818	0.616295
ENSOARG00000000440	0	0.0783262	0	0	0	0	0.0804565	0	0	0.0820011	0.330604	0	0	0	0.073288
ENSOARG00000000441	0	0	0	0	0	0	0	0	0	0	0	0	0	0	0
ENSOARG00000000442	0	0	0	0	0	0	0	0	0	0	0	0	0	0	0
ENSOARG00000000444	0.673736	0.678827	0.567598	0.391156	0.722486	0.353342	0.492205	0.571348	0.71747	0.45985	1.26408	0.495898	0.480239	1.23333	0.709887
ENSOARG00000000445	8.54345	17.8856	12.8556	3.86363	12.9498	11.8504	18.7814	20.9491	15.4617	20.6251	18.0323	15.0945	15.5738	14.0585	14.9125
ENSOARG00000000446	5.40292	5.48718	4.76715	5.45502	5.11761	4.39784	5.30438	5.26942	5.41786	5.49928	32.9076	6.57817	4.91626	6.01387	6.36675
ENSOARG00000000448	0	0	0	0	0	0	0	0	0	0	0	0	0	0.0744554	0
ENSOARG00000000449	0.0946513	0.0698108	0.212641	0.15098	0.0701729	0.121342	0.133175	0.112119	0.145593	0.11485	4.15684	0.135113	0.0699663	0.0866337	0.167967
ENSOARG00000000450	0.549978	1.71362	3.93364	2.05682	0.524243	0.988926	2.14289	0.761465	1.5897	1.48202	102.677	6.72926	3.73357	2.51696	5.15876
ENSOARG00000000451	13.8609	13.0707	14.4452	24.424	21.3869	18.3562	12.7096	13.6213	13.8948	14.3374	21.1922	12.6634	10.3768	15.1674	19.7019
ENSOARG00000000452	0	0	0	0.0111763	0	0	0	0	0	0	4.13187	0	0	0.0121135	0
ENSOARG00000000453	0.0552538	0	0	0	0	0	0	0	0	0.054855	0	0	0	0	0.0490262
ENSOARG00000000454	23.1188	16.4559	15.9897	21.1188	25.094	36.5314	20.7265	16.8891	16.9081	20.1624	29.8443	18.9649	23.9258	19.2715	24.0998
ENSOARG00000000455	0	0	0	0	0	0	0	0	0	0	0	0	0	0	0
ENSOARG00000000456	27.8593	26.3082	24.9264	17.9088	23.1226	29.5106	21.7923	26.5181	29.679	27.1219	31.0361	21.695	20.8598	26.1297	24.4374
ENSOARG00000000457	0.951311	0.834938	0.380017	0.794813	0.742801	1.16768	0.512616	0.755245	0.991508	0.914301	1.79246	1.00765	0.913745	1.00967	0.82613
ENSOARG00000000458	10.3004	9.43863	11.2673	10.1404	10.222	8.25597	10.7906	11.5974	11.394	8.95122	6.00436	7.78774	9.98739	9.08164	9.04706
ENSOARG00000000459	6.43645	6.81973	7.03411	5.94338	7.06435	7.63081	6.26962	6.77846	6.22774	5.9977	11.8444	5.21284	5.96699	4.68165	6.59921
ENSOARG00000000460	13.5071	14.5624	19.8967	10.8881	13.1695	13.8436	11.9613	12.5077	14.4055	12.6187	19.5966	15.3181	14.0579	12.1249	14.87
ENSOARG00000000461	4.51366	2.7904	3.70517	2.49742	2.94935	0.918961	2.61424	2.49718	2.37774	2.61672	28.3092	1.52372	1.37372	1.56321	1.31858
ENSOARG00000000462	25.7056	25.1445	23.6665	18.7891	23.7134	24.2626	17.2715	17.1846	20.4731	23.7061	42.4652	16.892	29.5545	26.7575	26.8733
ENSOARG00000000463	0	0	0	0	0	0	0	0	0	0	0.198975	0	0	0	0.176434
ENSOARG00000000464	9.34932	6.16911	5.3792	11.0513	14.0334	10.8096	13.4092	14.1832	8.38841	11.2306	2.83306	9.67266	9.68686	10.1352	9.92565
ENSOARG00000000465	12.4197	8.77292	7.87348	8.18997	11.1176	5.44275	10.4052	9.7787	9.51669	8.32594	1.66727	8.76628	9.49123	10.4309	9.52978
ENSOARG00000000466	0	0	0	0	0	0	0	0	0	0	0	0	0	0	0
ENSOARG00000000467	0.341653	0.50912	0.234964	0.185476	0.395452	0.486347	0.285255	0.236516	0.233891	0.314959	5.03044	0.783806	0.834961	0.558416	0.498025
ENSOARG00000000468	2.29222	2.82117	1.87829	2.31326	3.37042	2.4981	2.54952	2.85967	2.66607	1.78342	2.65972	1.462	1.83861	2.29149	2.07714
ENSOARG00000000469	8.12648	6.87292	8.19498	6.82022	7.10003	6.06592	8.38867	7.8841	8.60051	7.68561	24.2948	8.66443	7.90635	8.20414	8.8294
ENSOARG00000000470	0.494823	0.516159	0.142927	0.6268	0.330168	0.570924	0.0481998	0.0479571	0.36886	0.442126	0.198058	0	0.329196	0.0905817	0.175621
ENSOARG00000000471	0.0592151	0.336918	0.17104	0.0500057	0	0.372665	0.11536	0.17217	0.378353	0.117575	0.948056	0.316981	0.168834	0.541992	0.052541
ENSOARG00000000472	100.264	126.729	113.481	96.7722	96.6574	88.2392	109.697	120.381	117.193	111.988	113.287	94.4214	75.6788	98.658	95.4319
ENSOARG00000000473	0.382407	0.376231	0.21631	0.19376	0.223264	0.280775	0.367839	0.416947	0.285061	0.484049	3.03254	0.40429	0.536074	0.516271	0.284169
ENSOARG00000000474	0	0	0.0350454	0.15369	0	0	0.0354554	0	0.348854	0	0.072845	0	0.0345935	0	0.0322964
ENSOARG00000000475	0.141658	0.053733	0.163669	0.071776	0.0810175	0	0	0	0.0301706	0	1.16235	0.060664	0.0538527	0.0777951	0.15083
ENSOARG00000000476	3.62298	1.40039	0.663528	2.42766	1.53904	0.433713	5.23607	11.2591	8.86956	1.79841	2.44316	4.21607	3.48071	3.244	6.13227
ENSOARG00000000477	0	0	0	0	0.12794	0	0	0	0	0	0	0	0	0	0
ENSOARG00000000478	0.784049	0.601529	0.481767	0.751945	0.878806	0.640556	0.640916	0.81716	0.969206	0.735362	2.78341	0.805664	0.707716	0.616661	0.783077
ENSOARG00000000479	8.9029	12.8064	11.8133	9.43164	9.64547	8.96904	8.42899	11.1841	9.25588	7.72665	13.8786	8.55849	7.23865	7.32862	9.52933
ENSOARG00000000480	21.8873	19.5796	20.8292	21.3139	18.8073	23.0349	13.1356	24.136	18.0476	12.4818	10.4757	15.1734	16.0875	21.9475	19.1916
ENSOARG00000000481	0.0418895	0.145652	0.0672198	0.0471662	0.146408	0.087876	0.136012	0.270655	0.0594781	0.0138624	0.37725	0.16444	0.0928941	0.140584	0.0371681
ENSOARG00000000482	0	0	0	0	0	0	0	0	0	0	0	0	0	0	0
ENSOARG00000000483	5.59888	6.54451	5.06313	3.4558	4.67904	5.57701	6.18282	6.21764	6.31426	4.63205	21.3401	5.60916	5.63528	6.82393	5.39045
ENSOARG00000000484	0.326798	0.221357	0.202273	0.236549	0.0890019	0.195874	0.113689	0.226232	0.273438	0.115871	12.6133	0.149946	0.288405	0.149558	0.289965
ENSOARG00000000485	0	0	0	0	0	0	0	0	0	0	0	0	0	0	0
ENSOARG00000000486	2.46552	1.04883	1.57516	1.22589	0.812667	0.74924	1.05491	1.20593	0.858827	0.457517	14.0879	0.912759	1.09497	1.45524	1.9014
ENSOARG00000000487	0.180682	0.0734308	0.0497038	0.108987	0.0738117	0	0.0502853	0.100064	0.247385	0.0256254	0.0258285	0.0829026	0	0.0472506	0.114512
ENSOARG00000000488	1.59576	1.7391	2.10972	1.81689	2.09623	2.73554	1.8212	1.83127	1.8473	1.667	4.07939	2.07817	1.89011	1.54053	2.37746
ENSOARG00000000489	0.332093	0.104973	0.373035	0	0.158277	0	0.431313	0.482785	0.0589416	0.384645	0.720002	0.237027	0.210414	0.506604	0.245552
ENSOARG00000000490	9.77872	8.43865	11.0133	8.21574	10.4989	11.5791	11.3306	10.0458	11.5632	9.8816	19.6576	12.3465	9.74445	9.19601	10.0608
ENSOARG00000000491	27.1456	25.548	31.6109	25.4536	29.7529	32.643	23.0904	21.8345	32.5569	23.9923	63.4145	33.4744	29.833	26.6861	27.2558
ENSOARG00000000492	0.0170372	0.0201952	0.049211	0.00719374	0.0121799	0.053611	0.0497867	0.0866881	0.0544292	0.0253712	0.792742	0.0638404	0.0728645	0.0740715	0.0566884
ENSOARG00000000493	22.5883	17.5267	20.438	21.9031	22.0477	27.5784	21.2748	22.4487	16.662	18.8545	9.30767	23.666	21.2539	21.5352	20.413
ENSOARG00000000494	0	0	0	0	0	0	0	0	0	0	0	0	0	0	0
ENSOARG00000000495	4.66066	5.93064	6.50731	4.64225	6.11328	6.14206	5.48404	5.85537	6.50447	6.45936	11.7456	7.23583	5.79242	5.45691	6.5506
ENSOARG00000000496	0	0	0	0	0	0	0	0	0	0	0	0	0	0	0
ENSOARG00000000497	0	0	0.0183957	0	0.0182121	0	0	0.0185172	0	0	0.248541	0	0	0.0174878	0.0169527
ENSOARG00000000498	25.686	32.4757	31.0836	44.7684	25.6385	31.8742	28.608	26.8572	40.4675	21.5787	6.57298	35.6901	43.7361	32.5803	44.2814
ENSOARG00000000499	0	0	0	0	0	0	0	0	0	0	0	0	0	0	0
ENSOARG00000000500	0.17904	0.169782	0.184136	0.13745	0.127997	0.0896298	0.124854	0.136057	0.264327	0.161589	1.36403	0.180791	0.177894	0.178772	0.173303
ENSOARG00000000501	22.4634	23.7063	22.6597	27.7912	24.9356	27.6263	25.586	25.6822	21.2974	29.0199	21.3523	27.6244	27.0005	26.8366	27.6317
ENSOARG00000000502	6.13729	8.71511	2.66959	10.4708	7.30521	7.51578	10.166	7.18605	7.59731	7.825	0.031174	9.77256	9.11944	6.07366	5.8602
ENSOARG00000000503	11.5547	8.63291	8.31567	4.33673	7.0089	8.69192	7.61713	7.80502	7.4574	9.61731	7.59132	5.99782	13.5328	8.11888	7.04202
ENSOARG00000000504	0.719812	0.523972	0.595333	0.868151	1.17341	0.995513	0.342339	0.373402	0.344241	0.347046	0.374244	0.647898	0.491202	0.50058	0.568644
ENSOARG00000000505	0	0	0.00652814	0	0	0	0	0	0	0.00673131	0.0135693	0	0	0	0
ENSOARG00000000506	0.149249	0.401006	0.1916	0.147044	0.355664	0.313096	0.314992	0.313406	0.238406	0.345735	6.82015	0.559256	0.685592	0.637499	0.551782
ENSOARG00000000507	14.2938	12.8966	16.8688	17.5348	19.5775	15.484	22.8957	11.7853	14.261	19.3398	4.07914	14.0216	20.4596	19.6721	13.8525
ENSOARG00000000509	0	0	0	0.0201505	0	0	0	0	0	0	0	0	0	0	0
ENSOARG00000000510	20.812	24.9287	26.5927	16.3876	17.4992	17.4042	18.5091	18.5174	19.7252	18.5228	117.902	31.8765	18.1303	18.337	16.4219
ENSOARG00000000511	0.0957295	0.0756494	0.0153617	0.0538942	0.0760417	0.0334703	0.233121	0.0463894	0.101944	0.269276	0	0.136652	0.0303271	0.0584138	0.113253
ENSOARG00000000512	0	0	0	0	0	0	0	0	0	0	0	0	0	0	0
ENSOARG00000000513	0	0	0	0	0	0	0	0	0	0	0	0.140193	0	0	0
ENSOARG00000000514	0.135326	0.102662	0.0886	0.109708	0.118674	0.153299	0.195091	0.125909	0.14411	0.118227	1.96079	0.115905	0.108036	0.302226	0.168103
ENSOARG00000000516	0	0	0	0	0	0	0	0	0	0	0	0	0	0	0
ENSOARG00000000517	1.57366	1.29974	1.18	0.643027	0.691257	1.99292	1.44811	0.808264	1.09662	1.26712	9.2014	1.48292	2.40539	1.86517	1.35769
ENSOARG00000000519	6.9356	3.65648	5.32663	4.92886	4.04832	4.33751	4.74179	4.16428	4.96575	4.8883	31.6809	7.11952	5.01599	4.72272	5.917
ENSOARG00000000520	0.330186	0.263014	0.0127164	0.223068	0.0503578	0.0138533	0.257303	0.0384011	0.253166	0.0131121	0.224673	0.18382	0.5272	0.0120887	0.375004
ENSOARG00000000521	17.4799	21.0278	22.1675	23.8291	20.5656	25.5639	19.9457	26.3798	20.4229	19.2874	15.4923	17.4844	19.3659	18.5134	21.4035
ENSOARG00000000522	0.565904	0.342034	0.149687	0.498899	0.456435	0.443553	0.472488	0.403812	0.238406	0.524776	0.647167	0.479363	0.679682	0.944865	0.469015
ENSOARG00000000523	10.3992	11.1326	10.0125	16.7061	12.6617	14.4868	14.1656	13.6612	10.5551	13.4294	12.3977	14.9605	12.3928	15.0582	18.0216
ENSOARG00000000524	0.027427	0	0	0.0115807	0.0130718	0.0287683	0.013358	0.0265816	0	0.054458	0.205836	0	0.0521332	0.0502075	0.0486714
ENSOARG00000000525	0	0	0	0	0	0	0	0	0	0	0	0	0	0	0
ENSOARG00000000526	0	0	0	0	0	0	0	0	0	0	0	0	0	0	0
ENSOARG00000000527	0	0.041448	0	0	0	0	0	0	0	0.0433927	0	0	0	0	0
ENSOARG00000000528	0.0102851	0.0195065	0.0396107	0.0173711	0.0392154	0.0215762	0.0400741	0.0897129	0.0328583	0	0.133793	0.0110113	0.0586499	0.0282417	0.0730072
ENSOARG00000000529	2.16356	1.36779	1.85165	2.63911	1.98594	1.93316	2.10748	1.6309	1.62133	1.1933	7.9382	1.88737	3.27477	3.88724	2.55961
ENSOARG00000000530	1.2083	2.09195	0.994417	1.60467	2.72408	1.46723	5.37212	4.70366	2.92051	2.92179	3.59715	1.79281	2.44445	3.36833	3.78576
ENSOARG00000000531	3.74452	3.59161	3.20678	2.99399	3.50975	4.27576	3.09597	3.57612	2.83996	3.10889	11.8582	3.72883	4.17481	4.49234	3.81444
ENSOARG00000000532	0.236512	0.583133	0.273262	0.399458	0.270534	0.248079	0.829376	0.320911	0.100746	0.187844	2.27199	0.506424	1.034	0.432957	1.5949
ENSOARG00000000533	0.14879	0.17637	0.143257	0.502598	0.638224	0.702297	0.0362333	0.432611	0.039612	0.147716	1.33998	0.0796478	0.388877	0.136186	2.40936
ENSOARG00000000534	0	0	0	0	0	0	0	0	0	0	0	0	0	0	0
ENSOARG00000000535	0.713405	0.936712	0.528368	0.463426	0.156928	0.748293	1.0691	0.478672	0.993473	1.41651	4.50286	1.05754	1.25173	1.00458	0.876459
ENSOARG00000000536	3.14021	1.88563	2.10348	1.94962	2.36803	2.71953	2.94814	2.44274	3.01955	3.05088	9.23036	4.15265	3.60295	3.11531	2.42883
ENSOARG00000000537	0.963953	0.485618	0.582705	0.571212	0.636928	0.591719	0.808259	0.690064	0.729066	0.565496	0.953617	0.879558	0.499713	0.624127	0.510268
ENSOARG00000000538	4.40002	2.65406	5.71333	5.76106	5.13043	1.31258	5.85881	5.07294	5.24447	5.38351	0.99637	1.18128	1.44508	3.36225	6.00539
ENSOARG00000000539	1.34158	1.60105	1.93997	1.83192	2.1257	2.27273	1.61501	1.34438	1.34779	0.990122	1.231	2.05147	1.77302	1.24415	1.73165
ENSOARG00000000540	242.424	213.741	260.41	326.398	523.332	238.939	376.525	340.295	342.663	251.363	75.9822	321.172	930.378	190.142	430.338
ENSOARG00000000542	0	0	0	0	0	0	0	0	0	0	0	0	0	0	0
ENSOARG00000000543	0	0	0	0.0225658	0	0	0.0130145	0	0	0.0132644	0.026739	0.0143042	0	0.0244582	0.0237099
ENSOARG00000000544	3.64763	3.91144	6.50534	3.50924	2.53802	2.50224	4.90235	4.59426	2.72072	5.74517	38.9487	4.82792	6.15816	5.18406	7.75669
ENSOARG00000000545	10.9701	6.46502	9.75659	6.66012	8.52196	8.51615	5.41833	9.14528	6.99611	7.49133	1.44192	7.84636	2.95992	7.0059	4.64686
ENSOARG00000000546	0.789097	0.893123	0.575944	0.451415	1.23745	0.707539	0.570284	0.72777	0.515035	0.922391	3.27306	0.708554	1.39105	0.757204	0.993774
ENSOARG00000000547	0	0	0	0	0	0	0	0	0	0	0	0	0	0	0
ENSOARG00000000548	0	0	0	0.084657	0	0	0	0	0	0	0	0	0	0.0305854	0.0296497
ENSOARG00000000549	4.15533	2.96055	2.66369	2.93971	3.0772	3.77049	3.75137	3.08969	2.89932	3.08491	23.7052	2.8089	4.47162	5.0812	4.25597
ENSOARG00000000551	1.05616	1.0991	0.838606	1.07724	1.13749	0.942361	1.21584	0.884026	1.10281	0.88513	3.61662	1.072	1.03637	1.08597	0.924954
ENSOARG00000000553	0.0269791	0	0	0	0	0	0	0	0.0287303	0	0.107986	0	0.0512818	0	0
ENSOARG00000000554	0	0	0	0	0	0	0	0	0	0	0	0	0	0	0
ENSOARG00000000555	0	0	0.0222331	0	0	0	0	0	0	0	0	0	0	0	0
ENSOARG00000000556	0	0.0214819	0	0.0191302	0.0215933	0.0237611	0	0.0439101	0	0	0	0	0.193767	0	0
ENSOARG00000000557	10.4493	9.94102	11.6988	9.24457	10.8863	10.4229	10.3338	9.40584	11.8121	8.73764	25.0182	11.7356	8.59891	8.39187	8.5897
ENSOARG00000000558	11.3901	13.0708	19.1606	10.3684	12.6483	12.5657	12.0238	11.6228	14.0269	10.5667	28.012	13.9475	10.7477	9.78218	9.32703
ENSOARG00000000559	0	0	0	0	0	0	0	0	0	0	0	0	0	0	0
ENSOARG00000000561	0	0	0	0.0457195	0	0	0	0	0	0	0.975144	0	0.0514542	0	0
ENSOARG00000000562	6.08214	8.45886	8.20717	10.0324	9.67385	9.20192	7.7147	8.18266	9.76948	10.9071	13.239	9.99566	6.92402	8.31324	8.54541
ENSOARG00000000563	0	0.186833	0.0948477	0.08319	0	0.103328	0	0.0954743	0	0	0	0	0	0	0
ENSOARG00000000564	0.373755	0.332276	0.562277	0.414261	0.712531	0.465539	0.295805	0.316955	0.223884	0.0927642	0.0233748	0.375136	0.621629	0.384857	0.829073
ENSOARG00000000565	0.0964461	0.0304862	0	0	0.0612887	0.0674417	0.0313154	0.0623155	0	0.0319166	0	0.103256	0.152771	0.117702	0.114101
ENSOARG00000000566	0	0	0	0	0	0	0	0	0	0.0251815	0	0	0	0	0
ENSOARG00000000567	0	0	0	0	0	0	0	0	0	0	0	0	0	0	0
ENSOARG00000000568	0	0	0	0	0	0	0	0	0	0	0	0	0	0	0
ENSOARG00000000569	3.27967	2.14567	1.43691	0.914732	1.0784	1.48333	1.81129	1.65053	2.15962	3.62043	16.7462	2.46109	1.75582	1.53673	1.77805
ENSOARG00000000570	3.74632	2.66763	4.1694	4.33164	4.17259	3.46475	2.80558	2.71338	4.30409	4.06588	5.11927	8.71172	2.31624	2.72229	2.90112
ENSOARG00000000571	0	0.265167	0.592304	0	0.373159	0.351962	0.653709	0.108403	0.297778	0.277608	1.56693	0.478993	0.265757	0.255941	0
ENSOARG00000000572	0	0	0.0693852	0.0304285	0.137385	0.151178	0.0350985	0.0349218	0.0383714	0.178862	0.793228	0	0	0	0.159856
ENSOARG00000000573	2.6772	1.03411	0.972176	1.13529	0.835977	0.496264	1.17464	1.09603	1.13056	0.870684	1.27596	0.951294	0.652555	1.10903	1.59217
ENSOARG00000000574	0	0	0	0	0	0	0	0	0	0	0	0	0	0	0
ENSOARG00000000575	0	0	0	0.215898	0	0.268161	0.166021	0.0825928	0.0907514	0.169209	0	0	0	0.156002	0
ENSOARG00000000576	2.91734	2.53456	1.81651	2.03581	2.59766	2.73018	3.48834	2.75969	2.53001	2.51473	12.3412	3.36646	3.58617	4.10926	3.76654
ENSOARG00000000577	0	0	0	0	0	0	0.0310366	0	0	0	0.159416	0	0	0	0
ENSOARG00000000578	0.182682	0.207883	0.0938078	0.143986	0.150916	0.127744	0.213537	0.141641	0.168602	0.253909	3.32698	0.169504	0.254645	0.312122	0.205317
ENSOARG00000000579	33.6527	38.6874	40.8916	31.8535	38.0819	37.4692	56.3928	46.4115	46.4158	57.2075	116.546	55.4497	40.6037	46.6314	44.1668
ENSOARG00000000580	12.5361	10.4795	10.7846	10.2329	11.7612	15.2039	9.52575	11.3458	9.82518	9.30868	35.9885	10.4613	11.4413	11.3802	11.5226
ENSOARG00000000581	3.68039	3.67185	1.93787	0.105219	1.76322	3.49846	0.0560155	0.0743114	2.13316	0.380606	4.3733	0.112872	0.318814	0.31581	2.36414
ENSOARG00000000582	0.35112	0.418338	0.260049	0.182469	0.33469	0.207754	0.219243	0.349023	0.2301	0.259204	0.819812	0.144581	0.154017	0.387301	0.511254
ENSOARG00000000583	4.8025	3.52303	5.33642	1.46665	4.67854	4.72054	3.1481	3.38108	6.69033	2.189	6.63417	5.77217	3.80358	3.60779	2.93461
ENSOARG00000000584	0	0.146509	0.223131	0.130471	0.0736346	0	0.0752471	0.224605	0.822638	0	0.309198	0	0.293671	0	0.205628
ENSOARG00000000585	0	0	0	0	0	0	0	0	0	0.0270333	0.408714	0	0.0258793	0	0
ENSOARG00000000586	0	0	0	0	0	0	0	0	0	0	0.0737618	0	0	0	0
ENSOARG00000000587	2.39817	2.48271	3.92227	1.89254	1.55724	2.13099	2.08099	2.81143	2.75458	2.66157	13.4552	3.91292	2.39866	2.84683	2.82478
ENSOARG00000000589	0	0	0	0	0	0	0	0	0	0	0	0	0	0	0
ENSOARG00000000590	0	0.0219448	0	0	0	0	0	0	0	0	0	0.0247755	0	0	0
ENSOARG00000000591	0.0638162	6.31385	0.109232	0.131734	0.371739	0.0223123	0.138138	0.054977	0.0528567	0.042237	0	0.0455481	0.114563	0.00649006	0.012583
ENSOARG00000000592	0.119878	0.0893193	0.074199	0.00723103	0.0326482	0.170648	0.0667263	0.0580916	0.0729485	0.110512	1.53372	0.0825059	0.227865	0.109724	0.182343
ENSOARG00000000593	0	0	0	0.0847449	0.0956562	0	0	0.194518	0	0	0	0	0	0	0.0890414
ENSOARG00000000594	3.89915	3.4456	2.91257	3.17334	3.3001	2.48087	2.81726	3.12284	3.79179	2.79478	6.97158	3.00928	2.83837	2.68253	2.85899
ENSOARG00000000595	0.968812	0.918713	1.24372	1.15903	0.692609	0.508095	1.02234	0.704212	0.85975	0.480909	3.95855	0.864348	1.22768	0.665061	1.21779
ENSOARG00000000596	5.85052	5.74791	5.98821	6.15724	5.63537	4.45965	6.46899	6.26615	6.7261	6.66296	7.23439	5.8498	5.51024	6.01426	7.0462
ENSOARG00000000597	0.783048	0.66574	0.33797	0.364837	0.514764	0.368188	0.552338	0.680404	0.862633	0.670169	5.05259	0.375807	1.36011	0.766148	0.575
ENSOARG00000000598	0	0	0	0	0	0	0	0	0.0277765	0	0	0	0.0123948	0	0
ENSOARG00000000599	0	0	0	0	0	0	0	0	0	0	0.0521584	0	0	0	0.0924994
ENSOARG00000000600	13.1757	14.0193	12.2363	15.9451	13.3008	12.351	16.927	15.4844	18.8921	15.6555	39.0337	17.6047	13.1138	14.7659	13.946
ENSOARG00000000601	3.70292	2.39833	3.72835	2.35038	2.74528	3.3636	3.02936	3.13139	2.28092	2.59496	4.95254	1.91741	3.00172	2.61394	2.88829
ENSOARG00000000602	0.0774041	0.17127	0	0.174309	0.0737821	13.4368	0.0628315	0.0625152	0.0824286	1.75463	10.4176	0.193362	0.0245216	0.366045	1.87725
ENSOARG00000000603	7.15721	6.27596	5.76218	5.55606	5.4981	7.67042	5.85124	7.94908	5.30804	6.05736	3.08049	5.13415	14.1378	14.0123	11.2515
ENSOARG00000000604	7.04109	5.34159	4.91498	6.24334	4.69813	7.01615	4.28662	5.45925	5.2487	4.36891	2.1137	5.27677	6.02267	6.28355	6.55987
ENSOARG00000000605	1.47693	1.53304	1.12896	2.74307	1.59331	2.80523	1.55043	1.59099	1.8863	1.27308	13.2461	1.65066	2.42323	1.44773	3.03709
ENSOARG00000000606	1.85448	2.24708	1.45487	0.522022	0.360088	0.936563	1.97367	2.26329	3.87657	0.988734	32.4745	5.00032	5.1243	1.32019	2.04159
ENSOARG00000000608	0	0.00960604	0.00975321	0.0171089	0.0579352	0.0212505	0.0592039	0.0392705	0.0431497	0.0100567	0.0608187	0.0325354	0.0192549	0.00927181	0.0808933
ENSOARG00000000609	0.287445	0.417957	0.701117	0.412659	0.273994	0.261302	0.429325	0.455022	0.438749	0.551715	8.25503	0.276967	0.491738	0.412185	0.450584
ENSOARG00000000610	0	0	0	0	0	0	0	0	0	0.123955	0	0	0	0	0.221568
ENSOARG00000000611	0.0297648	0.0141128	0.014329	0.0125679	0.014186	0.0390255	0.0724834	0.0144237	0	0.014775	0.260611	0.00796662	0.0353606	0.0408653	0.0594227
ENSOARG00000000612	76.1043	76.6812	65.2533	83.815	99.7862	58.2557	107.937	93.0347	107.532	119.129	87.4191	78.4245	89.1637	85.0457	108.496
ENSOARG00000000613	0	0	0	0	0	0	0	0.0650418	0	0	0	0.143698	0.0637818	0	0
ENSOARG00000000615	19.6544	19.6741	15.6239	18.9286	27.9212	15.2958	10.3847	18.7699	26.1352	21.4535	14.4541	23.3077	9.30153	19.1896	8.36754
ENSOARG00000000616	0.121519	0.0300612	0.0712175	0.0223086	0.0251809	0.0720433	0.0411718	0.0563262	0.0787693	0.0209811	1.80282	0.118786	0.175748	0.0241794	0.0328155
ENSOARG00000000617	0.381671	0	1.54341	0	0.0363811	0.960805	0	0.0739812	0.162578	0.075783	0.381918	0.367757	0.108822	0.104802	0.0677306
ENSOARG00000000618	27.4266	34.2851	51.0914	17.217	27.2957	29.6364	14.1967	18.2024	31.1999	11.6905	12.1809	10.0537	14.8748	18.873	30.7131
ENSOARG00000000619	14.2128	16.8156	15.3852	11.0304	16.0608	17.0275	14.783	14.7864	15.1496	18.2688	31.8322	18.0533	17.0438	15.961	18.1564
ENSOARG00000000620	2.23443	1.89186	1.99768	2.9427	3.57514	5.35702	2.22833	2.26868	2.35114	1.37323	6.81411	2.2498	3.21068	2.33732	2.1242
ENSOARG00000000622	7.08428	7.90526	9.73712	7.73956	8.28412	9.01923	6.44779	6.90607	7.00002	7.024	15.1819	8.35328	7.06102	6.69486	7.25381
ENSOARG00000000623	0	0	0.150074	0	0	0	0.101219	0	0.110658	0.0515814	3.06742	0.055625	0.148138	0.0951108	0.184402
ENSOARG00000000624	9.47069	8.92958	15.2642	11.7946	10.1549	17.2729	6.69246	8.83752	8.67215	7.41251	12.0335	8.11925	7.78252	8.68499	9.9253
ENSOARG00000000625	0.299501	0.347127	0.240304	0.0562048	0.174464	0.157074	0.2107	0.338648	0.230347	0.148669	2.24772	0.391903	0.411155	0.411197	0.250981
ENSOARG00000000627	0.0259322	0.0491824	0.0449423	0.0350386	0.0642688	0.114242	0.0757802	0.0804253	0.0662773	0.041192	0.508601	0.0610791	0.103513	0.137666	0.0966396
ENSOARG00000000628	0	0.032428	0	0	0	0.0179343	0	0.0331423	0.0182081	0.0339495	0.393514	0.0366109	0	0	0.0303421
ENSOARG00000000629	0	0	0	0	0	0	0	0	0	0	0	0	0	0	0
ENSOARG00000000630	7.63374	4.226	4.38345	6.15613	8.11563	8.72841	4.6357	6.39865	6.95748	5.69421	9.46923	4.94782	6.64071	6.00514	7.06625
ENSOARG00000000631	0	0	0	0	0	0	0	0	0	0	0	0	0	0	0
ENSOARG00000000632	0	0	0	0	0	0	0	0	0	0	0	0	0	0	0
ENSOARG00000000633	0.0514071	0.0670296	0.0494956	0.0217061	0.0245008	0.00674014	0.0312967	0.0373669	0.0342151	0.038277	1.94188	0.0206388	0.0305359	0.0176447	0.0399115
ENSOARG00000000635	0.0190722	0	0	0	0	0	0	0	0	0	0	0.0204189	0	0	0
ENSOARG00000000636	38.0746	40.194	30.1939	32.6301	37.9741	43.0742	42.9602	40.3141	40.3681	42.1542	54.2653	41.4294	36.7558	32.8026	31.3746
ENSOARG00000000637	4.3251	4.46459	4.59083	3.07541	4.28018	4.87528	3.98625	4.06807	4.85374	4.3237	16.0193	5.28165	4.02494	4.04808	4.05749
ENSOARG00000000638	13.3224	6.08369	7.883	5.77268	6.30634	5.06045	5.73259	6.02339	5.42005	8.14118	37.0421	6.43914	7.28349	7.49983	9.17549
ENSOARG00000000639	0.438162	0.369337	0.203122	0.274087	0.154688	0.170218	0.379382	0.346016	0.362914	0.257777	1.67259	0.121618	0.524392	0.356486	0.33118
ENSOARG00000000640	0.0188601	0	0	0	0	0	0	0.0182787	0	0	0	0	0	0.034525	0
ENSOARG00000000641	18.5645	2.39225	9.09281	3.93298	3.20621	1.42481	5.85976	10.0305	3.30641	2.24762	211.139	10.1108	4.1804	7.87433	11.5362
ENSOARG00000000642	3.62061	3.16493	3.01258	3.58598	3.83466	4.78225	3.77349	3.20576	4.87111	4.11219	6.39609	3.8603	4.36147	4.5413	4.4288
ENSOARG00000000643	0	0	0	0	0	0	0	0	0	0	0	0	0	0	0
ENSOARG00000000644	0.0743091	0	0.071546	0.0156881	0.0708319	0.077943	0.072383	0.054014	0.0791327	0.0184432	2.39802	0.19889	0.0882793	0.170037	0.0329669
ENSOARG00000000645	0.64596	0.161199	0.556473	0.33017	0.388884	0.338775	0.844475	0.691949	0.597379	0.455658	4.03137	0.509578	0.581609	0.622361	1.44797
ENSOARG00000000646	0	0.00857105	0	0	0	0	0	0	0	0	0	0.00967662	0	0	0
ENSOARG00000000647	0.474147	0.354809	0.543473	0.33231	0.451961	0.246976	0.754053	0.497045	0.498056	0.595611	0.82949	0.421295	0.705067	0.62293	0.629629
ENSOARG00000000648	1.51719	1.89913	2.24375	1.63998	1.78171	1.90966	1.80891	2.02331	2.61093	2.00028	4.33591	2.55992	1.84568	2.16633	2.17544
ENSOARG00000000649	0	0	0	0	0	0	0	0	0	0	0	0	0	0	0
ENSOARG00000000650	0	0	0	0	0	0	0.0341251	0	0	0.0173901	0.0701118	0	0	0	0
ENSOARG00000000651	3.25785	3.07533	3.80734	2.61352	2.95708	2.62441	3.00981	3.17659	3.01429	2.65564	7.19467	3.15734	2.20424	2.94572	3.13831
ENSOARG00000000652	0	0	0	0	0	0	0	0	0	0	0	0	0	0	0
ENSOARG00000000653	5.17872	5.17485	4.67425	4.73165	4.66674	5.6617	5.04893	5.42593	5.19419	5.61243	7.23208	5.49064	6.13172	6.09733	6.17394
ENSOARG00000000654	5.21611	5.68165	3.89104	5.75413	6.94293	6.45699	5.08091	5.85234	6.0301	6.95126	15.776	6.43968	8.08368	8.43024	10.82
ENSOARG00000000655	6.9331	5.16574	3.04249	4.10237	2.94469	2.47352	3.79017	3.08544	3.71669	4.28435	0.542738	3.02965	5.98409	4.12263	6.63294
ENSOARG00000000656	0.0278418	0.0396031	0.0402099	0.0352677	0.026539	0	0	0.0269836	0	0	0.0696498	0.0149038	0.0661522	0.0127417	0.0123519
ENSOARG00000000657	0	0	0	0	0	0	0	0	0	0	0.107446	0	0	0	0
ENSOARG00000000658	0	0	0	0	0	0	0	0	0	0	0	0	0	0	0
ENSOARG00000000659	0	0	0	0	0	0	0	0	0	0	0	0	0	0	0
ENSOARG00000000660	0	0	0	0	0	0	0	0.0489343	0	0	0	0	0	0	0
ENSOARG00000000661	0	0	0	0	0	0	0	0	0	0	0	0	0	0	0
ENSOARG00000000662	0	0	0	0	0	0	0	0	0	0	0.0233072	0	0	0	0
ENSOARG00000000663	23.7688	8.9961	16.16	5.10609	18.8805	21.4321	13.7089	23.0362	35.6362	18.6294	6.57196	21.8756	8.52075	6.77472	34.5948
ENSOARG00000000664	0.0300962	0.180753	0.183522	0.0677748	0.0765011	0.0947041	0.136809	0.165289	0.117516	0.318709	0.0803087	0.128885	0.0953449	0.0275469	0.071211
ENSOARG00000000665	29.6694	29.5725	27.9791	25.6142	27.9489	31.3762	36.9104	40.7769	30.8532	35.0246	43.2691	31.4099	38.3643	37.282	41.7682
ENSOARG00000000666	17.1241	18.8845	18.0149	15.8562	16.5627	13.3019	19.4194	16.3418	18.4804	21.6064	56.5736	22.527	16.0356	16.8353	18.0872
ENSOARG00000000667	11.2849	14.2918	13.8557	13.714	11.9975	9.92861	15.8187	14.2483	14.443	15.3442	28.238	13.9818	11.2874	15.1618	22.48
ENSOARG00000000668	2.99164	2.75097	1.94936	2.33498	2.5636	2.47232	2.51672	3.33873	3.34673	2.74504	24.7651	3.72051	3.89153	4.49457	3.88784
ENSOARG00000000669	1.07155	1.08808	1.27822	1.28128	1.31066	1.32289	0.812855	0.992573	0.959341	1.16738	3.96638	1.07615	1.60421	1.46684	1.43038
ENSOARG00000000670	32.4067	75.7147	70.8592	40.5079	44.6685	41.3516	84.1402	106.146	65.0073	40.3533	3.68245	67.4049	47.314	63.8515	33.0211
ENSOARG00000000671	0	0	0.224748	0	0	0.163229	0	0	0.24858	0.231742	0.467158	0	0.0739499	0.0712182	0
ENSOARG00000000672	0	0	0	0	0	0	0	0	0	0	0	0	0	0	0
ENSOARG00000000673	0	0	0.00747895	0.0131194	0	0	0	0	0.016544	0.00771171	1.33693	0.0249487	0	0	0
ENSOARG00000000674	1.60155	2.10551	0.946226	0.891402	0.451043	1.14537	0.283643	0.881923	0.620186	1.15636	112.145	1.71463	1.5913	1.66578	17.4078
ENSOARG00000000675	0.161966	0.147101	0.140569	0.142556	0.0804553	0.093318	0.186655	0.119388	0.157904	0.0951192	6.30936	0.158748	0.106235	0.146159	0.149783
ENSOARG00000000676	0.118867	0.123992	0.0343342	0.110419	0.192618	0.18702	0.185258	0.161285	0.22785	0.200615	2.36699	0.203616	0.361508	0.195837	0.316409
ENSOARG00000000677	0	0	0	0	0	0	0	0	0	0	0	0	0	0	0
ENSOARG00000000678	170.898	157.498	153.304	147.756	167.519	185.76	153.65	166.711	156.578	192.925	0.759395	164.969	145.541	158.905	138.771
ENSOARG00000000679	0	0	0	0	0	0	0	0	0	0	0	0	0	0	0
ENSOARG00000000680	3.53984	3.30508	3.59635	1.88415	1.93183	1.61101	3.85973	3.11364	2.98085	3.00451	16.383	2.44706	3.14833	2.9239	3.33843
ENSOARG00000000681	0.0393225	0.0298313	0	0.0199242	0	0	0.0612852	0.0381105	0	0.0702695	0.291175	0.0589386	0.0298977	0.00719833	0.0139562
ENSOARG00000000682	0	0	0	0	0	0	0	0	0	0	0	0	0	0	0
ENSOARG00000000683	31.6511	49.8879	39.2395	43.0384	40.1812	25.7127	41.6608	61.5596	43.8014	34.6094	69.899	43.6645	30.1324	36.0115	47.8246
ENSOARG00000000684	3.41557	2.16503	2.58933	2.29408	1.8561	2.08529	1.5563	1.60345	1.74976	1.62223	12.6129	2.1746	2.96576	2.75027	2.56343
ENSOARG00000000685	1.26017	1.14936	0.95211	0.964414	1.23457	1.1887	1.16357	1.13651	0.964539	0.94699	6.69898	1.41941	1.75075	1.50185	1.41708
ENSOARG00000000686	0.480194	0.227681	0.346754	0.270342	0.495868	0.209865	0.428768	0.232696	0.298296	0.198636	0.400421	0.428416	0.228188	0.256386	0.248542
ENSOARG00000000687	0.526122	0.476237	0.276305	0.141367	0.296343	0.627103	0.652253	0.37084	0.331071	0.308646	3.32629	0.768095	0.75004	0.569111	0.509262
ENSOARG00000000688	0	0	0	0	0	0	0	0	0	0	0	0	0	0	0
ENSOARG00000000689	0.88145	1.2918	0	0.135339	0	0	0.702494	1.78622	0	1.03419	0.641471	1.28685	0	0.293377	0.213301
ENSOARG00000000690	2.81413	4.39366	3.72041	3.59821	3.47962	3.77773	3.26446	3.23028	4.38795	2.93927	8.44178	3.28732	2.91822	2.79367	3.0061
ENSOARG00000000691	7.09299	4.62566	3.87974	3.92027	4.33518	4.3255	6.35824	3.72266	3.26227	4.56195	46.0518	5.07095	5.39742	7.13922	10.0989
ENSOARG00000000692	0.071373	0	0	0.0100455	0.0113389	0.0249544	0	0.0230577	0.0126677	0.0118096	4.428	0.0382062	0.0113055	0	0.0211095
ENSOARG00000000693	0	0	0	0	0	0	0	0	0	0	0	0	0	0	0
ENSOARG00000000694	4.86867	5.89571	6.35178	4.23445	4.87018	6.0564	4.87198	5.20335	6.82979	5.85805	14.9449	6.61552	4.66329	4.49103	3.92108
ENSOARG00000000695	11.0528	10.6977	13.3667	8.98694	9.82705	10.4306	10.4107	10.491	11.2634	8.72017	22.4071	11.7076	10.7649	9.83011	10.3336
ENSOARG00000000696	0	0	0	0	0	0	0	0	0	0	0	0	0	0	0
ENSOARG00000000697	0.0323879	0.0184278	0.0249469	0.0164105	0	0.0135887	0.0567871	0.0188338	0.0206942	0.0385849	0.43428	0.0346747	0	0.0237155	0.04598
ENSOARG00000000698	5.0184	4.39524	4.36072	3.61815	4.61341	3.76582	4.93985	5.20976	5.56243	4.77212	10.2153	3.75172	4.70037	5.06535	4.92798
ENSOARG00000000699	0.048205	0	0	0	0	0	0	0.0116798	0.0128335	0	3.76243	0.0129022	0.022907	0.0220609	0.0213859
ENSOARG00000000700	0	0	0	0	0	0	0	0	0	0	0	0	0	0	0
ENSOARG00000000701	15.6631	16.1175	14.0855	18.4797	20.8066	19.1106	21.9593	18.1974	19.7084	20.9115	14.486	18.4911	24.7503	20.1694	22.5695
ENSOARG00000000702	0	0	0	0	0	0	0	0	0	0	0	0	0	0	0
ENSOARG00000000703	11.1475	6.52918	6.78704	9.48302	6.87557	9.11339	11.3376	9.13565	15.5372	11.3925	38.8775	10.8815	12.7758	12.604	13.9639
ENSOARG00000000704	0	0	0	0	0.0249133	0	0	0	0.0139164	0.0129738	0.0130766	0	0	0	0
ENSOARG00000000706	207.636	242.861	186.572	210.508	271.016	303.85	242.49	278.172	253.041	308.163	24.5671	278.182	262.873	310.607	373.432
ENSOARG00000000707	0.230918	0.0547441	0	0	0.330168	0.121105	0.112466	0.5595	0.245907	0.286563	20.565	0.185417	0.219464	0.158518	0.717119
ENSOARG00000000708	0.0210956	0	0	0	0.0201085	0	0	0	0	0	0	0	0.0200493	0	0
ENSOARG00000000709	0.620035	0.437561	0.694163	0.133946	0.164936	0.468862	0.182594	0.391299	0.53744	0.085892	0	0.200688	0	0.422336	0.33265
ENSOARG00000000710	0	0	0	0	0	0	0	0	0	0	0	0	0	0	0
ENSOARG00000000711	0	0	0	0	0	0	0	0	0	0	0	0	0	0	0
ENSOARG00000000712	1.46818	1.09616	0.861453	1.14604	1.49393	1.30694	1.06748	1.1494	1.21178	1.17143	3.27176	0.922538	1.14996	1.28061	1.38796
ENSOARG00000000713	0	0	0	0	0	0	0	0	0	0	0	0	0	0	0
ENSOARG00000000714	0.379721	0.480113	0.0914004	0.0267221	0.120651	0.199145	0.246586	0.368017	0.101092	0.37698	6.07948	0.0677554	0.360887	0.202741	0.365
ENSOARG00000000715	0.122716	0.0290926	0.0295383	0	0.0877304	0.0321793	0	0	0.0980115	0	0.0613979	0.0656904	0	0.0280803	0.136106
ENSOARG00000000716	0.320382	0.165717	0.434662	0.0491919	0.541374	0.3666	0.141854	0.479875	0.0930489	0.130119	2.43357	0.124729	0.124565	0.0666464	0.116293
ENSOARG00000000717	17.9879	23.6719	19.8815	22.243	26.0692	19.7339	19.0414	28.6406	21.4034	14.578	17.8159	24.7602	17.5318	16.4642	24.9179
ENSOARG00000000719	0	0	0	0	0	0	0	0	0	0	0	0	0	0	0
ENSOARG00000000720	0.0234106	0	0	0	0	0	0	0.068067	0	0	0.0702774	0	0	0.0428552	0
ENSOARG00000000721	0	0	0	0	0	0	0	0	0	0	0	0	0	0	0
ENSOARG00000000722	364.933	436.093	355.809	344.474	439.558	368.012	401.725	399.582	330.528	388.798	36.0518	352.094	257.207	237.015	120.264
ENSOARG00000000723	0	0	0	0	0	0	0	0	0	0	0	0	0	0	0
ENSOARG00000000724	0.186131	0	0.17921	0	0.177421	0.156186	0.0362612	0.132288	0.0264284	0.0246382	1.19201	0.0531394	0	0.0113576	0.0110101
ENSOARG00000000725	7.0336	5.40088	6.39389	11.1042	7.71886	6.81707	3.95062	4.43535	5.17503	3.81335	27.8922	3.73578	4.37547	5.25058	5.27231
ENSOARG00000000726	34.7215	38.2815	33.0741	35.3872	42.1909	31.6316	36.6255	38.4605	41.0189	49.2091	13.6754	38.9195	38.5361	31.3036	32.0608
ENSOARG00000000727	2.78599	1.73376	5.28097	0.588176	2.40666	1.00452	1.86572	2.86887	1.57613	1.21007	0	0.745675	2.48232	1.51406	5.63921
ENSOARG00000000728	7.60351	7.35463	7.37311	6.01709	6.00954	5.13067	5.79173	7.46922	6.56331	5.75184	25.8437	5.80707	6.22946	7.05893	7.05998
ENSOARG00000000729	163.631	286.174	183.62	580.113	286.894	242.55	247.652	267.121	379.071	242.056	1.62629	378.247	377.017	279.714	614.051
ENSOARG00000000731	0	0	0	0	0	0	0	0	0	0	0	0	0	0	0
ENSOARG00000000732	24.1628	30.7147	35.9694	31.2502	55.781	39.7731	40.4474	36.5375	49.757	31.5875	20.5834	53.6936	41.1136	39.9349	30.4248
ENSOARG00000000733	0	0	0	0	0	0	0	0	0	0	0	0	0	0	0
ENSOARG00000000734	1.79263	2.65292	1.67367	0.711043	1.52752	2.07972	1.21702	1.92164	2.54532	1.94148	19.3784	2.93696	1.13581	1.83966	1.22909
ENSOARG00000000735	12.0097	13.7227	13.9173	10.2376	13.2434	13.6104	14.9267	14.4382	18.1464	14.7363	31.9585	18.3359	11.5628	13.428	12.2749
ENSOARG00000000736	0.133203	0.210525	0.149625	0.253096	0.0634851	0.209576	0.324377	0.322744	0.189133	0.154282	2.15485	0.225797	0.200444	0.3556	0.246229
ENSOARG00000000737	1.61866	1.30445	1.89889	1.4369	1.83254	1.74417	1.56056	1.59018	2.08848	1.54116	6.54518	1.1415	1.46487	2.35632	1.6372
ENSOARG00000000738	166.908	113.916	132.157	222.959	111.082	150.06	111.746	184.948	122.839	134.702	14.6554	134.231	131.691	94.5234	25.9903
ENSOARG00000000739	0.75196	1.21913	0.537161	0.163874	1.01736	0.992277	0.945122	0.7758	0.594121	0.602041	13.3013	0.779085	1.12963	1.33212	0.774821
ENSOARG00000000740	0	0	0	0	0	0	0	0	0	0	0	0	0	0	0
ENSOARG00000000741	1.93278	0.733133	0.620304	0.8705	1.47387	0.675766	1.50615	1.8732	0.960513	2.9422	115.784	2.759	2.32676	0.47175	0.914634
ENSOARG00000000742	2.15212	2.57961	1.45876	0.472529	0.410284	0.902948	0.503122	0.592364	1.89763	0.63243	11.9133	0.764955	0.548162	0.488517	0.443018
ENSOARG00000000743	224.469	209.181	195.992	313.727	224.742	186.514	224.622	148.378	224.898	224.742	25.6917	301.419	399.746	185.882	247.874
ENSOARG00000000744	1.46805	1.28055	1.14372	1.11197	1.72516	2.91512	0.57309	0.93405	0.704101	1.96366	11.0231	1.27176	0.8414	1.62064	0.696038
ENSOARG00000000745	2.0141	1.86991	2.25225	1.58676	1.67434	1.41283	1.87141	2.4963	2.55403	1.79416	5.47161	1.79467	1.48883	1.9633	1.52484
ENSOARG00000000746	0.335552	0.106067	0	0	0	0	0.108952	0	0	0	0.111923	0	0	0	0.0992441
ENSOARG00000000747	1.95962	1.57827	4.36797	0.838763	1.48411	1.49232	1.15053	1.45694	3.08736	1.01271	6.98401	3.67866	1.37769	1.37594	1.78639
ENSOARG00000000748	0	0	0	0	0	0	0	0	0	0	0	0	0	0	0
ENSOARG00000000749	0.0424174	0.0344777	0.0875147	0.0409377	0.0231043	0.0635597	0.0295128	0.0293643	0.148418	0.0360953	0.0788264	0.0194625	0.0115182	0.0277317	0.0322599
ENSOARG00000000750	5.97843	6.7709	8.01023	5.73193	5.85342	8.048	5.66534	5.8089	5.66151	5.27551	9.80723	5.66192	6.6558	6.45173	6.41414
ENSOARG00000000751	2437.98	2334.47	2497.41	3358.79	2626.22	2230.12	2683.83	1624.31	1963.08	2353.74	277.889	2855.68	4890.92	2051.72	3114.03
ENSOARG00000000752	0	0	0	0	0	0	0	0	0	0	0	0	0	0	0
ENSOARG00000000753	15.2612	18.5335	16.9075	20.1216	20.8429	23.1955	19.7183	20.5148	18.6284	23.4762	27.3165	19.5727	18.8105	18.8378	24.0219
ENSOARG00000000754	7.1159	7.02026	6.02177	5.73974	5.90084	6.52672	5.81248	7.53055	5.50495	6.58933	17.035	6.13225	5.83797	6.49853	5.98827
ENSOARG00000000755	0	0	0	0	0	0	0.174322	0	0	0	0	0	0.340169	0	0
ENSOARG00000000756	4.20988	4.6044	5.00733	3.90347	4.51717	4.28879	5.22749	4.13226	4.79827	5.58156	14.217	4.35833	4.48683	4.30878	4.90892
ENSOARG00000000757	3.66514	4.25285	4.73492	3.59139	3.70984	3.30367	3.87644	3.33234	4.52886	3.95597	9.22811	4.84006	3.35107	3.34996	3.59051
ENSOARG00000000758	14.8272	18.1488	16.8169	15.5325	17.3211	15.2565	18.1125	21.3601	22.8908	19.9603	38.463	20.9211	17.8062	19.4165	22.0758
ENSOARG00000000759	0	0.00592115	0.0120237	0	0	0	0.00608219	0.00605158	0	0	0.00624809	0	0.00593434	0	0
ENSOARG00000000760	0.0372082	0	0.0358247	0	0	0.0292708	0.0181219	0	0.0891528	0	0.0465404	0	0.0618847	0.0255423	0
ENSOARG00000000761	5.35945	4.76188	6.66935	4.13754	4.67026	5.24743	4.53482	4.39374	6.2371	4.34233	13.4778	5.27562	4.39782	4.64774	4.71375
ENSOARG00000000762	2.51461	2.87793	2.25413	1.72079	1.07449	2.0464	2.36497	2.10095	2.26231	3.78772	12.7547	3.06349	3.91447	4.04765	3.73147
ENSOARG00000000763	0.261122	0.168831	0.331408	0.0902093	0.192335	0.248993	0.138739	0.0805234	0.0884776	0.047134	0.867014	0.050829	0.214329	0.217276	0.14744
ENSOARG00000000764	0	0.0648561	0	0.0577561	0	0	0	0.0662847	0.145665	0	0.0684372	0	0	0.125199	0
ENSOARG00000000765	0	0	0	0	0	0	0	0	0.0401217	0	0.0377005	0	0	0.0344846	0
ENSOARG00000000766	2.01079	1.9451	2.08375	2.20953	2.13223	2.76134	2.42277	2.40275	2.76049	2.37308	5.76154	2.13547	2.28713	2.56482	1.8988
ENSOARG00000000767	0	0	0	0.105986	0	0	0	0	0.0891014	0.207665	0.37676	0.0895779	0	0	0
ENSOARG00000000768	1277.53	0	1568.98	0	1442.2	1519.1	1453.53	1180.67	0	1309.33	16.1953	1465.3	0	1378.26	0
ENSOARG00000000769	570.902	446.337	448.388	454.081	763.697	746.622	558.816	684.937	526.053	648.077	82.1339	621.221	876.241	679.584	1128.75
ENSOARG00000000770	0.914343	0.867061	0.948063	0.831536	0.878262	1.44596	1.08247	1.07702	1.31074	0.900759	2.53367	1.25751	0.929153	1.28753	0.842491
ENSOARG00000000771	0.0147563	0	0	0	0	0	0	0	0	0	0.0442976	0	0	0.0270127	0.0261863
ENSOARG00000000772	9.99541	8.95774	6.528	9.46965	6.58658	8.65132	5.75815	4.89689	6.74171	7.46475	15.2177	3.82719	8.00969	13.8556	11.6775
ENSOARG00000000773	0	0	0	0.0448157	0.016862	0	0	0	0	0.035124	0	0	0	0	0
ENSOARG00000000774	20.582	19.8024	23.8915	16.9761	21.9675	22.2452	23.201	24.805	31.7894	20.2263	42.8393	24.1009	21.3183	18.7012	21.712
ENSOARG00000000775	1.91958	2.84425	4.67827	3.14077	3.60234	4.71904	2.51258	2.79062	3.38569	2.79903	8.58371	5.97269	1.71035	2.52566	1.65
ENSOARG00000000776	0.0188087	0.0118907	0.0241457	0.0158835	0.0119524	0	0.00610705	0.00607631	0.0133531	0	0	0.026849	0.0119172	0.011477	0.0445034
ENSOARG00000000778	10.2818	7.53364	10.6456	7.59784	10.0575	7.30711	7.49634	7.81205	7.79376	10.6643	9.72865	5.90986	11.3788	8.74327	12.7376
ENSOARG00000000779	11.4143	11.4365	9.34009	9.69473	12.7396	11.7374	14.1227	18.3693	15.9309	16.9585	16.6313	14.4215	16.886	14.7542	18.5715
ENSOARG00000000780	11.027	7.74573	7.336	14.0003	14.3431	15.4885	12.3448	11.454	9.73125	12.3791	4.6614	11.136	10.7105	13.1652	13.6004
ENSOARG00000000781	0	0	0	0	0	0	0	0	0	0.0598885	0	0	0.028666	0	0
ENSOARG00000000782	0.443298	0.326958	0.142272	0.623925	0.469505	0.206656	0.479787	0.190949	0.524526	0.440098	0.394299	0.263666	0.327686	0.901662	0.480742
ENSOARG00000000783	3.14842	1.76925	1.65602	1.47709	1.33382	1.71235	2.10134	1.46918	1.58326	2.19956	17.5609	3.3083	1.27448	1.3875	1.34505
ENSOARG00000000784	0	0	0	0	0	0	0	0	0	0	0	0	0	0	0
ENSOARG00000000786	0	0	0	0	0	0.0554816	0	0	0.0563284	0	0	0.113259	0	0	0
ENSOARG00000000787	7.26343	9.44927	11.2206	7.50403	9.61655	12.7244	8.72077	8.58437	10.4183	9.17247	17.2583	13.0184	7.44744	9.3651	9.08706
ENSOARG00000000788	13.5831	15.8637	18.0622	15.9066	17.7727	19.2927	13.0748	15.2733	20.384	13.1666	12.2701	24.9072	14.2808	12.726	14.9788
ENSOARG00000000789	0	0	0	0.0158296	0	0	0.0639064	0.0181671	0	0	0.018757	0.0200684	0	0	0.0332642
ENSOARG00000000790	0	0	0	0	0	0	0	0	0	0	0	0	0	0	0
ENSOARG00000000791	1.60557	3.95733	4.11579	3.81587	2.35055	3.16921	3.93298	3.07933	3.72258	7.47892	6.2163	3.18402	3.60558	3.32358	5.40389
ENSOARG00000000792	0	0	0	0	0	0	0	0	0	0	0	0	0	0.0229629	0
ENSOARG00000000793	8.10466	10.5074	8.80492	11.5738	10.7349	15.6317	9.19071	10.0237	12.2248	10.1478	11.5112	10.9044	9.84103	10.1861	11.5059
ENSOARG00000000794	0.59971	0.0812426	0.371193	0.506441	0.326656	0.539175	0.125178	0.249096	0.0912341	0	3.42914	0.229305	0	0.156832	0.152034
ENSOARG00000000795	1.93278	1.50386	0.66802	0.690541	1.4408	0.961667	0.410328	0.432278	0.949958	0.541208	12.2737	0.716278	1.01266	0.748449	0.989387
ENSOARG00000000796	2.07806	1.67414	1.67028	1.49087	2.03925	1.96107	1.36141	1.08127	1.63197	1.81963	3.18352	1.84414	1.8876	1.31291	1.70787
ENSOARG00000000797	33.1594	24.386	20.081	26.6345	32.5098	34.3228	35.8809	34.589	33.335	39.569	17.756	29.7722	35.7005	44.4597	43.8746
ENSOARG00000000798	0.11423	0.541617	0	0	0.217771	0.119817	0	0	0.486582	0.113406	0	0	0.108565	0	0.101356
ENSOARG00000000799	0.0214897	0	0.0413812	0.0181475	0.0204841	0.0225406	0	0.0416545	0.114423	0.042669	0.0215036	0.023007	0.0408476	0.059008	0.114405
ENSOARG00000000800	18.091	20.3371	18.0517	20.1662	21.9266	26.819	17.4726	19.4036	15.5291	22.7281	2.76479	20.9179	19.4862	27.2364	22.395
ENSOARG00000000801	4.98775	5.17623	4.7807	4.40134	4.7223	6.78353	5.7319	6.17015	6.11122	6.36493	8.10895	5.98791	6.31693	5.45778	5.73834
ENSOARG00000000802	0	0	0	0	0	0	0	0	0	0	0	0	0	0	0
ENSOARG00000000804	3.32774	6.3857	5.64207	4.43766	6.5897	8.93187	10.0519	13.8129	8.28069	11.0235	7.05222	5.80589	13.9819	2.61513	4.94101
ENSOARG00000000805	0.202739	0.0854467	0.21689	0.0570695	0.128835	0.165397	0.153599	0.19649	0.0959553	0.268367	0.135247	0.33764	0.171274	0.0824737	0.159901
ENSOARG00000000806	0	0	0	0	0	0	0	0	0	0	0	0	0	0	0
ENSOARG00000000807	3.60729	2.60486	2.34077	1.69978	2.00892	2.39275	3.55992	3.5573	3.51362	3.40101	19.8253	3.22818	3.946	2.80322	4.51041
ENSOARG00000000808	1.74553	1.11187	1.26471	1.09438	1.40335	1.6737	1.33962	1.2218	1.19229	1.57539	3.32572	1.6517	1.56679	1.39595	1.45493
ENSOARG00000000809	3.03671	1.98432	2.23585	1.58032	1.97839	2.90863	2.494	2.7535	2.36423	2.85434	11.4568	2.55901	3.10437	3.02084	2.91333
ENSOARG00000000810	4.79096	11.0799	8.487	7.13264	7.0043	5.60509	7.60458	5.72575	8.67012	6.33187	1.97934	5.75328	6.32963	5.80669	9.02581
ENSOARG00000000811	11.8289	11.6836	9.7432	11.14	12.0594	15.7059	13.7686	14.3323	13.2408	14.2171	26.7392	13.4583	13.2117	12.731	11.9123
ENSOARG00000000812	0.0854003	0.0323937	0.279564	0.187508	0.244212	0	0.0332747	0.215197	0.127321	0.0847838	1.19638	0.164574	0.146096	0	0
ENSOARG00000000813	3.25209	3.7089	1.90887	3.07934	6.29767	3.3658	6.0988	4.94244	5.36737	2.94973	3.4434	3.26772	3.62475	6.63064	3.4895
ENSOARG00000000814	0	0	0	0	0.0476057	0	0	0	0	0.0495821	0	0	0.0474655	0	0.177255
ENSOARG00000000815	0	0	0	0	0	0	0	0	0	0	0	0	0	0	0
ENSOARG00000000816	0	0.0372073	0	0	0	0.699636	0.152877	0	0.208916	0.0779061	3.4943	0	1.71535	0.107738	0
ENSOARG00000000817	0.0361538	0.0342842	0	0.030531	0.034462	0.0379218	0.0880416	0.0875984	0.0385006	0.0538391	0.687367	0.0387065	0.0343606	0.0330913	0.0641578
ENSOARG00000000818	5.2332	4.20618	5.14239	6.18067	6.47814	6.82889	5.45979	5.72481	5.62455	6.11572	5.50085	5.22188	6.80737	7.04921	6.91006
ENSOARG00000000819	0.628109	0.204215	0.0863933	0.166704	0.0855311	0.282354	0.384578	0	0.114665	0.089082	0.125703	0.211344	0.596955	0.624181	0.541392
ENSOARG00000000820	0	0.0905103	0.229742	0	0.13647	0.100114	0	0	0.101642	0	0.334278	0.0510926	0.136068	0	0.0846883
ENSOARG00000000821	2.74664	3.26208	3.93681	2.40955	2.60964	2.34019	2.57154	2.48968	4.35426	2.73563	7.32023	2.73121	3.32848	3.30316	4.44035
ENSOARG00000000822	9.10396	10.4833	8.33737	7.07409	6.5041	7.11318	8.97243	9.26438	9.10726	9.09536	16.7333	9.31557	8.96311	8.74931	7.62303
ENSOARG00000000823	6.83749	6.83065	6.51284	5.82042	5.94247	6.11718	7.42602	7.86704	7.32027	8.42164	12.4582	7.98575	9.4869	9.0528	8.40274
ENSOARG00000000824	14.702	16.5858	15.7008	18.743	15.9464	13.9769	25.461	17.3065	19.9886	23.0993	54.2701	26.0582	17.346	18.6557	14.7516
ENSOARG00000000825	6.60779	5.34042	0.83141	3.80463	3.97241	3.18981	1.93827	3.85703	10.755	11.2938	0.0751373	4.30089	4.67436	2.26803	0.233189
ENSOARG00000000826	72.6483	76.5818	84.8758	83.513	70.7018	69.4625	57.9464	71.3973	75.6666	61.6058	5.1396	68.9405	68.7899	55.584	71.2177
ENSOARG00000000827	3.60349	2.75819	3.03939	3.62149	5.33682	4.0192	4.36102	3.56938	4.39768	5.68651	7.51959	3.5072	4.33991	3.71621	5.09109
ENSOARG00000000828	0	0	0	0	0	0	0	0	0	0	0	0	0	0	0
ENSOARG00000000829	10.351	12.9148	14.9131	4.56986	9.51354	12.5827	3.49265	3.78283	4.11892	5.1491	11.1786	2.81887	13.0819	10.544	7.72474
ENSOARG00000000830	0	0	0	0	0	0	0	0	0	0	0	0	0	0	0
ENSOARG00000000831	55.2346	49.1961	35.6122	90.6944	48.0048	45.4479	58.0572	48.9047	58.7281	76.4542	0.308636	56.0174	57.9239	58.9461	56.267
ENSOARG00000000832	15.0616	25.7635	18.9653	18.744	23.0121	25.8767	16.0751	12.9909	20.3624	13.5219	18.5087	23.9946	21.78	18.6009	13.5558
ENSOARG00000000833	0.102589	0	0.0329248	0	0.0325962	0	0	0	0	0.0339495	0.171093	0	0	0.0312997	0
ENSOARG00000000834	0.0311688	0.0147785	0.0750247	0.0131607	0	0.0653862	0.030361	0.0151041	0	0	0.0779727	0.0333696	0.0296229	0.0142643	0
ENSOARG00000000835	0.580414	1.7888	0.279416	0.122537	0.829882	0.913198	0.282685	0.843786	1.54523	0.864336	31.2175	1.08744	2.75813	1.46094	1.28749
ENSOARG00000000836	5.14003	5.52817	4.80751	5.01465	5.02733	6.00756	5.92109	5.47048	5.1677	5.90798	7.34128	5.40042	7.33674	6.34688	6.14137
ENSOARG00000000837	5.9305	9.55158	5.52872	9.26909	4.01991	5.72683	3.64946	4.89011	5.15262	3.51392	0.97964	5.5833	7.53303	2.80885	7.58408
ENSOARG00000000838	6.05483	6.94734	8.41557	5.86471	6.34715	7.9345	7.49234	6.66911	6.90481	7.39952	14.7414	8.2348	8.03518	7.05472	8.27716
ENSOARG00000000839	4.65159	3.18132	3.65361	1.95439	2.23884	2.04632	3.61811	2.02054	3.28334	3.23944	4.60484	3.98893	5.02801	5.1714	5.65808
ENSOARG00000000840	2.1711	2.09074	2.29292	2.21008	1.9572	2.82452	3.18863	2.78926	2.93932	2.45618	4.07555	2.49557	2.92716	2.89606	2.81492
ENSOARG00000000841	0	0	0	0	0	0	0	0	0	0	0	0	0	0	0
ENSOARG00000000842	0.00317057	0	0	0	0.00302221	0	0.00308839	0	0.00337638	0	0.00634526	0.00339444	0	0	0
ENSOARG00000000843	0	0	0	0.0275057	0	0	0	0	0	0	0	0.0348711	0	0	0
ENSOARG00000000844	0	0	0	0.0418832	0	0.0780331	0.0241555	0.0961357	0	0.0246193	0.173701	0	0	0	0
ENSOARG00000000845	0	0	0	0	0	0	0	0	0	0	0	0	0	0	0
ENSOARG00000000846	5.39335	4.55651	4.13064	9.7923	5.60834	5.27139	9.5758	10.6443	9.32004	7.10677	15.2584	5.69542	11.0905	9.04276	12.0072
ENSOARG00000000847	0.0942452	0	0	0	0	0.0790832	0	0	0	0	0.867619	0	0	0	0
ENSOARG00000000848	0.883713	0.633167	1.09666	0.807083	0.66765	0.638552	1.10311	0.691524	0.724978	0.669373	9.83197	0.74988	1.05763	1.25223	1.04548
ENSOARG00000000849	0	0	0	0	0	0	0	0	0	0	0	0	0	0	0
ENSOARG00000000850	1.27864	0.819828	0.545599	0.75462	1.41271	1.00588	1.13935	1.02095	1.08312	1.35596	6.52093	0.980023	1.4845	1.54936	1.11519
ENSOARG00000000851	1.91811	0.615224	0.724231	0.770199	1.05758	1.02568	0.769339	0.564987	0.680874	0.597416	4.98657	1.00664	0.705956	0.98109	1.11793
ENSOARG00000000852	7.66921	7.789	8.04629	10.4359	10.0804	9.39099	9.53625	8.20499	9.10094	9.99247	16.6962	10.4567	8.01335	7.82227	9.0019
ENSOARG00000000853	2.55549	2.7876	2.31664	1.9463	2.56304	2.60211	3.07648	2.65252	6.69832	4.03066	1.72968	3.0158	3.23493	3.68188	3.9148
ENSOARG00000000854	8.60718	7.83884	5.98971	3.95813	5.03638	5.542	11.4555	8.83743	6.7156	8.03741	76.2358	11.2221	9.55714	12.5581	8.8469
ENSOARG00000000855	0.457807	0.276267	0.170303	0.166944	0.267782	0.33832	0.334456	0.383192	0.432124	0.278899	11.3173	0.478993	0.257105	0.342841	0.433904
ENSOARG00000000856	0	0	0.292596	0	0	0	0	0.196353	0.647246	0	0	0	0.192549	0.185436	0.179763
ENSOARG00000000857	45.0565	18.1703	38.769	39.5149	6.74995	18.9331	11.4286	19.0416	5.61876	8.06403	198.961	44.0013	92.2416	57.8249	119.134
ENSOARG00000000858	6.93199	4.68326	4.36132	5.67046	4.33606	5.64926	4.48702	5.43039	4.39516	5.30259	12.8948	4.76751	6.46066	7.15764	5.5498
ENSOARG00000000859	20.8516	14.3354	14.231	18.9387	14.5509	17.0707	22.3042	18.4737	22.1191	26.3007	12.3386	23.131	26.5469	18.1736	25.2738
ENSOARG00000000860	24.6229	22.7089	28.08	26.6326	29.0956	28.2531	19.6776	22.7972	20.6219	18.7139	1.60842	24.4714	25.0225	18.9788	20.3634
ENSOARG00000000861	0.0268778	0.0127439	0	0	0.10248	0.0140961	0.0130905	0.0260493	0	0	1.19684	0.0143878	0.0127723	0.0123005	0.0357726
ENSOARG00000000862	16.1191	11.1363	9.95101	7.03968	8.11387	10.8407	11.7576	10.3823	10.3769	16.0152	87.9324	14.8611	13.9573	10.9905	12.1157
ENSOARG00000000863	0	0	0	0	0	0	0	0	0	0.0238304	0	0.0256986	0	0	0
ENSOARG00000000864	0	0	0	0	0	0	0	0	0	0	0	0	0	0	0
ENSOARG00000000865	5.25713	3.43606	3.12572	4.20959	4.09276	4.92105	4.79443	4.26282	3.50178	4.76172	9.26358	4.50714	5.03619	5.42527	4.96195
ENSOARG00000000866	5.87852	6.84183	7.20715	7.44295	8.19026	7.18077	5.2949	6.63496	7.1594	7.28493	10.3044	5.62649	4.98696	4.56261	7.62389
ENSOARG00000000867	0	0	0	0	0	0	0	0	0	0	0	0	0.0588189	0	0
ENSOARG00000000868	0.0202343	0.0575638	0.0389638	0.0683496	0.0192875	0.0424476	0	0.0392212	0.0430955	0.0200882	0	0	0.0384614	0.0185203	0.0179537
ENSOARG00000000869	1.26269	1.34657	2.3956	1.27608	2.37169	2.42741	1.73001	1.42438	1.30056	1.27412	9.10967	2.10533	1.94764	1.06479	2.63746
ENSOARG00000000870	0.160264	0	0	0.270678	0.305529	0	0.312219	0	0	0	0.160368	0	0	0	0
ENSOARG00000000871	0	0	0	0	0	0	0	0	0	0	0	0	0	0	0
ENSOARG00000000872	0	0	0	0	0	0	0	0	0	0	0	0	0	0	0
ENSOARG00000000873	0.0873178	0.158705	0.0490414	0.0184345	0.062424	0.0534263	0.0708788	0.0916786	0.108483	0.173375	0.342217	0.109064	0.193636	0.0932417	0.154953
ENSOARG00000000874	1.3712	3.02755	2.48279	2.28133	3.43341	3.26291	3.12983	2.49919	3.0076	2.39752	13.1475	3.94393	3.1899	3.52164	4.08578
ENSOARG00000000875	42.8084	33.9076	41.2623	22.409	28.3671	27.7343	24.5552	28.7275	32.3604	34.2631	207.398	40.8064	30.7729	29.5386	25.4696
ENSOARG00000000876	1.06802	0.726666	0.474958	0.440848	1.22804	0.889166	0.564488	1.05831	1.17305	1.00325	0.90577	0.748613	1.57947	2.091	1.14312
ENSOARG00000000877	0.171118	0.146042	0.205944	0.339587	0.269133	0.206409	0.308363	0.464362	0.328007	0.356754	18.0476	0.20152	0.252078	0.211442	0.28848
ENSOARG00000000878	8.97123	6.61866	8.36613	5.07547	7.129	7.61054	8.12636	9.19577	8.74024	9.62388	15.7554	7.95042	8.60443	8.26508	9.15384
ENSOARG00000000879	0	0	0.272063	0	0.134674	0	0	0	0	0.140265	0	0	0	0.258635	0.125361
ENSOARG00000000880	0.472054	0.0895288	0	0.223238	0.0179986	0.0396112	0.073571	0.146401	0.0201079	0.0749835	0.245628	0.202154	0.0717825	0.172827	0.033508
ENSOARG00000000881	14.6047	18.1097	14.7684	21.2919	18.1839	17.3686	17.2879	16.7249	15.5472	13.6626	15.6074	19.001	13.2219	13.8644	12.9265
ENSOARG00000000882	0	0	0	0	0	0	0	0	0	0	0	0	0	0	0
ENSOARG00000000883	0	0	0	0	0	0.0509628	0	0	0.0517406	0	0.145855	0	0.0461768	0.0444711	0.0431106
ENSOARG00000000884	4.79057	3.03669	2.29632	4.18443	3.61099	2.82513	5.56263	5.0813	4.97017	5.92457	5.22059	3.65951	6.37024	5.01991	4.6383
ENSOARG00000000885	0	0.303952	0.462913	0	0	0.252152	0.312219	0	0.256	0.318213	1.60368	0.343159	0.304629	0.146688	0.355501
ENSOARG00000000886	0.370264	0.234078	0.831825	0.625359	1.41175	0.647286	0.961779	0.598086	0	1.2253	0	0.264272	1.6422	1.3556	0.547554
ENSOARG00000000887	0.268442	0.38184	0.12923	0.283366	0.19191	0.0703923	0.653709	0.130084	0.357334	0.33313	0.33577	0.287396	0.510254	0.368554	0.476372
ENSOARG00000000888	1.71132	2.67288	1.67537	2.42885	3.34472	1.7045	3.78217	4.83633	2.34309	4.66857	6.8641	3.20241	4.23693	8.05555	10.7439
ENSOARG00000000889	0	0	0	0	0	0	0	0	0	0	0	0	0	0	0
ENSOARG00000000890	44.7116	33.759	31.8482	34.3381	35.408	37.2444	42.9969	46.8658	39.5574	36.6039	140.871	35.729	46.0628	49.7359	39.4926
ENSOARG00000000891	22.4378	22.4985	26.5441	29.4516	22.2279	24.7807	21.4544	23.4241	23.7013	25.217	25.0166	20.0341	19.8756	21.9273	25.4712
ENSOARG00000000892	0	0	0	0	0	0	0	0	0	0	0	0	0	0	0
ENSOARG00000000893	0	0	0	0	0	0.0369271	0	0	0.0374907	0	0.176142	0	0.0669186	0	0
ENSOARG00000000894	2.12953	3.10594	3.67354	1.84721	2.73961	2.71925	3.25054	2.30692	3.90285	2.92611	5.89089	3.55613	2.0789	2.28106	1.63963
ENSOARG00000000895	0	0.202013	0.0146505	0.0770991	0.246573	0.191526	3.52762	0.280199	0.0486122	0.287023	1.58353	0.293233	0.0723081	0.417823	0.621061
ENSOARG00000000896	1.57181	1.54192	1.09588	0.930673	1.92879	1.45917	1.86544	1.61091	2.11634	1.56046	12.7272	2.16635	1.06458	2.1828	2.43663
ENSOARG00000000898	0.57908	0.357576	0.142628	0.420784	0.269573	0.268385	0.380419	0.287141	0.487599	0.360983	0.929824	0.93716	0.460765	0.419092	0.477965
ENSOARG00000000899	1.08323	0.461422	0.780818	0.919652	0.513509	0.401012	0.682745	0.398602	0.425639	0.534829	14.5606	0.800015	0.385374	0.599125	0.714429
ENSOARG00000000900	0.0243484	0.0692681	0	0.102808	0.0232091	0.0510783	0	0.141588	0.025929	0.0483453	0.0243643	0.0521353	0.0231408	0.133716	0
ENSOARG00000000901	3.09457	5.50576	9.29321	4.52971	4.57916	5.79626	5.66987	5.76986	7.09306	6.34927	6.8862	7.93559	5.06986	5.28722	6.13225
ENSOARG00000000902	0.13196	0.0695203	0.0282341	0.0247639	0.0419285	0.0307586	0.157104	0.113683	0.15614	0.0436692	0.674902	0.0784877	0.0418051	0.0671014	0.0390291
ENSOARG00000000903	8.50461	9.92334	8.74876	11.9064	9.72572	9.4687	10.8296	10.5909	9.90415	12.0045	21.0257	9.65192	7.84572	9.51283	8.98994
ENSOARG00000000905	0	0	0	0	0	0	0	0	0	0	0	0	0	0	0
ENSOARG00000000906	0	0	0	0	0.0155001	0.0170562	0.0158395	0	0	0	1.96886	0	0	0	0
ENSOARG00000000907	0	0	0.0319854	0	0.0844432	0	0.0107865	0.0107322	0.0117924	0.0109936	0	0.0118554	0.273632	0.0101356	0.402844
ENSOARG00000000908	0	0	0	0	0	0	0	0	0	0	0	0	0	0	0
ENSOARG00000000909	0.590019	0.834355	0.717575	0.734275	0.730147	0.629731	0.796551	0.872798	0.793666	0.719354	2.23732	0.653844	1.03297	0.966389	0.826609
ENSOARG00000000910	17.4327	21.6993	17.0801	14.844	19.8607	18.4105	22.9208	21.797	23.2054	21.9723	16.1212	27.7671	22.007	21.4985	33.9476
ENSOARG00000000911	0.0255051	0.0241862	0.0491135	0.0215385	0.0486234	0.10701	0	0.049438	0.0271607	0.025321	0.102087	0	0.0242401	0	0
ENSOARG00000000912	1.32007	0.274788	1.14699	0.380653	0.50639	0.776743	0.595885	0.702101	0.462873	1.00688	292.522	1.55116	0.489599	0.486249	0.371384
ENSOARG00000000913	0.0814488	0.115855	0.196051	0.275126	0.388188	0.341728	0.119006	0.0394691	0.173472	0.202152	0.163003	0.1308	0.232227	0.186374	0.108403
ENSOARG00000000914	0	0.0623667	0.0316611	0.0111078	0.012538	0.0137968	0.0128126	0.00637405	0.021011	0	0.217174	0.0211234	0	0.036118	0
ENSOARG00000000915	0.00688606	0	0	0.00581512	0	0.00722281	0.0134152	0.0200214	0	0	0.0689053	0	0.00654452	0.00630277	0.0122199
ENSOARG00000000916	0.0539581	0	0.571469	0	0.0514332	0	0.0525595	0.366065	0.287303	0.0535686	1.02587	0.57768	0.0512818	0.691425	0
ENSOARG00000000917	4.20873	3.68409	2.11963	2.46058	2.86998	3.93914	1.07221	1.38059	2.13754	1.99275	1.5874	2.59956	3.10768	4.32635	3.33221
ENSOARG00000000918	13.7022	7.22385	8.74	6.42267	4.01068	3.11377	8.35234	7.27597	6.03521	5.04185	29.8403	6.7898	3.52087	4.28904	5.0068
ENSOARG00000000919	0	0	0	0	0	0	0.0729722	0	0	0	0	0	0	0	0
ENSOARG00000000920	8.68748	5.45696	6.11248	6.73024	8.14531	8.50225	9.95105	6.90248	11.0174	9.73051	3.17633	10.6324	8.58591	10.9419	5.96242
ENSOARG00000000921	0	0	0	0	0	0	0.0780548	0	0	0	0.0801839	0.17158	0	0	0
ENSOARG00000000922	0	0	0	0	0	0	0	0	0	0	0	0	0	0	0
ENSOARG00000000923	1.04955	0.344517	0	0	0.0384783	0.0423412	0	0.0391229	0.0429875	0.0400757	0.12118	0	0	0	0.752166
ENSOARG00000000924	8.67607	9.90816	9.86902	9.11655	7.2186	5.95423	9.32045	9.99427	9.42404	9.58552	18.5168	8.91712	8.13972	9.56341	10.4366
ENSOARG00000000925	2.67021	0.862002	0.437604	0	1.35386	2.32406	1.60487	3.85433	0.544508	1.01525	4.15005	2.85875	1.72784	0	1.10901
ENSOARG00000000926	14.837	15.8454	15.7062	14.151	12.5545	13.6485	17.6366	17.1634	17.9124	15.9745	27.2162	16.5472	15.2021	15.8896	15.5161
ENSOARG00000000927	33.5146	35.5651	26.4001	41.1556	32.5263	30.605	28.9898	24.2583	33.8689	28.0216	26.7092	34.6497	38.4938	30.9972	38.0235
ENSOARG00000000928	0.600886	0.334028	0.352445	0.79323	1.01387	0.456403	0.94188	1.07101	0.603115	2.0502	3.81499	1.10177	0.984624	0.878715	1.56884
ENSOARG00000000929	1.54589	0.871645	1.04591	1.72886	1.27442	1.62149	1.58722	1.49824	1.95769	2.07396	5.43503	1.34193	1.3898	1.49143	1.7053
ENSOARG00000000930	0	0	0	0	0	0	0	0	0	0	0	0	0	0	0
ENSOARG00000000931	0	0	0	0	0	0	0	0	0	0	0	0	0	0	0
ENSOARG00000000932	3.97199	3.4482	3.88529	3.06537	2.67504	6.68789	2.98045	3.15885	3.06948	3.58168	3.12197	2.60436	4.44328	4.24725	3.72385
ENSOARG00000000933	0	0.0656929	0	0	0	0	0	0	0	0	0.184854	0	0.0219464	0.0211357	0.0204891
ENSOARG00000000934	2.82181	2.61576	2.17961	1.72429	2.13972	2.06189	2.69925	2.59962	3.03874	2.66923	7.45568	2.52546	2.79635	2.50733	3.0214
ENSOARG00000000935	0.775031	0.530799	0.758057	0.43633	0.47492	0.587118	0.33553	0.375571	0.360268	0.549597	4.63474	0.434633	0.415063	0.776941	0.567607
ENSOARG00000000936	0	0	0.0125873	0.0331207	0.0124617	0	0.0127346	0.025341	0.0278442	0.0389372	0.0654097	0.0559862	0	0	0.150799
ENSOARG00000000937	0.0715646	0.101796	0.275614	0.0755432	0.102324	0.206427	0.0958507	0.182067	0.142894	0.133215	0.384909	0.17239	0.110524	0.155569	0.0873106
ENSOARG00000000938	0.925241	0.785038	1.05494	0.226179	0.974782	2.19637	1.06728	0.731536	0.518579	1.03942	1.48622	1.56406	1.29588	0.913725	0.604916
ENSOARG00000000940	263.986	248.312	215.037	204.57	221.133	181.405	261.613	231.231	227.262	229.144	18.2925	199.445	261.271	279.82	181.095
ENSOARG00000000941	13.8374	10.5474	11.1577	12.0104	11.1236	15.8316	13.8932	16.7882	13.9158	15.427	36.694	14.2505	14.9418	13.9448	16.8977
ENSOARG00000000942	3.73891	3.82232	2.05354	3.21012	9.05248	5.13082	4.56457	4.15912	3.41281	5.03123	15.4631	3.82605	4.86878	7.87425	9.95576
ENSOARG00000000943	0.682742	0.647436	0.597595	0.681388	0.532468	0.195308	0.665045	1.02262	0.859253	1.35563	2.17377	1.66125	0.766856	0.681719	0.660862
ENSOARG00000000944	1.838	2.70249	2.28144	2.15245	3.32085	2.53916	2.57013	2.36478	2.3665	2.89286	6.60699	2.31059	2.59286	3.84527	3.77309
ENSOARG00000000945	1.94031	1.30406	1.55983	1.95672	2.22661	2.39087	1.35788	0.96764	1.82554	1.51486	2.48823	1.08908	1.79037	1.51732	1.77177
ENSOARG00000000946	11.2198	6.76833	9.90456	11.6096	12.357	29.2085	12.9304	10.363	10.6237	11.018	12.5527	12.5185	11.4727	13.5606	14.2612
ENSOARG00000000947	0	0	0	0	0	0	0	0	0	0	0	0	0	0	0
ENSOARG00000000948	15.3524	14.3659	11.3144	18.9949	20.443	15.5802	11.081	12.1468	10.6459	11.4526	13.0155	8.52137	12.3385	15.6578	17.6584
ENSOARG00000000949	76.0974	97.2072	93.9446	58.743	64.9714	56.3838	106.023	88.7478	78.4802	82.3679	87.8257	86.1116	94.8249	62.3261	76.5745
ENSOARG00000000951	0	0	0	0	0	0	0	0	0	0	0.133198	0	0	0	0
ENSOARG00000000952	6.25616	12.2388	10.7513	9.02521	10.7004	15.9749	9.11862	8.79278	14.4291	9.45662	17.7493	9.79031	8.22313	8.18375	7.07713
ENSOARG00000000954	4.47754	34.8065	31.5828	13.2223	13.7339	20.8766	16.4478	24.3299	15.4331	23.6892	0.0702264	16.7328	6.32315	13.3547	21.4585
ENSOARG00000000955	0	0	0	0	0	0	0.0403836	0	0	0	0.207425	0	0.0394019	0	0
ENSOARG00000000956	340.688	444.194	361.658	648.101	438.87	424.318	426.622	445.827	591.944	378.559	27.0206	424.167	962.536	520.059	577.024
ENSOARG00000000957	23.3175	20.8249	19.1804	29.9547	33.1798	22.3476	25.1685	20.5878	24.3438	26.4467	10.946	23.2662	19.1392	22.913	26.7237
ENSOARG00000000958	18.0564	17.6415	15.134	17.3821	16.4528	15.6941	15.3789	14.4916	14.9484	18.5581	6.62	23.5277	17.1041	16.2537	17.7779
ENSOARG00000000959	1.22123	1.14366	1.28315	1.21958	1.27518	1.66895	1.22412	1.31127	2.10454	1.18726	3.07279	1.20438	1.33885	1.50274	1.08358
ENSOARG00000000960	9.37962	7.75043	7.67026	8.25585	8.78317	10.1677	9.53094	9.3468	9.33724	8.67197	24.1878	9.56413	11.8989	10.5442	10.8668
ENSOARG00000000961	0.171346	0.0541617	0.109983	0.19293	0	0	0.11127	0.221419	0.121645	0.170109	0	0.122296	0.108565	0.104554	0.0506778
ENSOARG00000000962	0.158517	0.193269	0.19623	0.00956173	0.0431714	0.190022	0.0551459	0.098763	0.156749	0.0899274	2.56059	0.145466	0.269027	0.248726	0.241116
ENSOARG00000000963	5.91141	6.31093	5.4578	5.16507	5.67819	6.63031	7.08131	9.56092	6.23856	7.27753	6.94035	8.55484	6.59183	6.93872	6.17432
ENSOARG00000000964	6.65535	3.8669	4.51703	7.797	5.61594	6.20835	4.22448	5.89507	4.61841	4.9284	11.0403	4.68691	9.04718	8.76292	10.1405
ENSOARG00000000965	2.5629	3.25446	3.27595	2.86087	3.69254	4.24864	3.7447	3.4689	4.23506	3.80197	6.4851	4.02117	4.26962	4.90732	5.27995
ENSOARG00000000966	1.84004	1.89611	2.05508	2.29973	1.88256	2.04583	1.99548	1.56933	2.59958	2.05815	7.72092	2.16696	1.45731	1.84137	2.12245
ENSOARG00000000967	0.297236	0.317099	0.143092	0.251009	0.35416	0.116915	0.0361915	0.108028	0.751761	0.0368863	0.520501	0.159112	0	0.442095	0.0989007
ENSOARG00000000968	0.686497	0.513074	0.42571	0.874509	0.765284	0.439364	0.623367	0.631506	0.508024	0.60068	1.65914	0.853311	0.453395	0.718871	0.72785
ENSOARG00000000969	0.0559253	0	0	0.0472276	0	0	0	0	0	0	0.67154	0	0.0531515	0	0
ENSOARG00000000970	0	0.0154748	0	0	0	0.00855834	0.00794783	0.00790782	0	0	0.00816462	0	0	0	0
ENSOARG00000000971	6.12074	8.36805	8.92236	7.25266	9.12221	8.0518	6.85301	7.65555	10.634	6.10052	31.1469	8.68361	5.29203	6.43697	6.29239
ENSOARG00000000972	1.82598	2.79395	1.84914	3.05329	1.90003	4.16631	1.17632	1.36782	1.83606	1.10502	2.53329	1.16049	2.54436	2.65013	3.96976
ENSOARG00000000973	0	0	0	0	0	0	0	0	0	0	0	0	0	0	0
ENSOARG00000000974	1.06891	4.19275	2.29222	1.51812	1.62096	1.83466	3.17093	2.30737	2.63877	2.74945	2.33368	3.95332	1.15442	1.86779	3.31951
ENSOARG00000000975	0	0	0	0	0	0	0	0	0	0	0	0	0	0	0
ENSOARG00000000976	0.0107377	0	0	0	0	0	0	0	0	0	0	0	0.0102051	0.00982812	0
ENSOARG00000000977	21.6828	17.893	15.0643	17.3852	21.2986	18.9345	20.1355	18.4317	15.7158	19.6273	19.2638	21.6449	20.3301	20.4159	23.1742
ENSOARG00000000978	288.64	242.378	219.91	230.718	272.783	290.706	302.716	261.423	242.007	320.417	19.26	317.466	268.108	278.263	193.484
ENSOARG00000000979	0	0	0	0	0	0	0.0763456	0	0	0	0	0	0	0	0
ENSOARG00000000980	0	0	0	0	0.0492078	0.108296	0	0	0	0	0	0	0.0490629	0	0
ENSOARG00000000982	1.75292	1.73059	1.16755	1.51072	1.76246	2.22905	1.59054	1.57089	1.53428	1.62107	2.79929	2.00524	2.92117	2.21984	2.51413
ENSOARG00000000983	0.943361	0.657778	3.12556	1.71045	1.93067	1.86258	0.621615	1.82857	2.30466	1.18446	2.24888	1.93082	1.10753	1.57453	1.20632
ENSOARG00000000985	57.274	96.1998	92.1499	82.4769	74.5194	63.5818	53.7977	61.6042	82.8911	51.5786	11.7823	109.397	37.1086	35.0371	35.212
ENSOARG00000000986	3.09089	2.10335	2.24433	1.59559	2.18277	2.56347	2.39061	1.92078	3.00721	1.96756	8.69298	2.68248	1.82501	2.33093	2.0045
ENSOARG00000000987	0	0	0	0	0	0	0	0	0	0	0	0	0	0	0
ENSOARG00000000988	0.0434332	0	0.0418182	0.0244522	0	0.0455573	0.028205	0	0.0616702	0.0431197	0	0.0465	0.041279	0.0265028	0.025692
ENSOARG00000000989	2.35171	4.63308	2.1414	3.24836	2.43282	2.84916	3.67587	3.60436	2.8344	4.45229	5.7098	3.49364	6.80916	6.14049	2.83073
ENSOARG00000000990	0	0	0	0	0	0	0	0	0	0	0	0	0	0	0
ENSOARG00000000991	1.19026	0.744468	0.560809	0.791286	1.06215	0.664078	1.57877	1.15357	1.18662	2.43876	3.31969	1.46409	1.13122	1.11262	1.14599
ENSOARG00000000992	0	0	0	0	0	0	0	0	0.0296235	0	0.194851	0	0	0	0
ENSOARG00000000993	8.71581	8.53716	11.4433	19.3121	14.3892	17.3957	7.3455	8.75169	10.2272	9.08689	5.46801	21.4706	9.28325	10.4908	15.9518
ENSOARG00000000994	0.0325384	0	0	0.0091593	0.0206772	0.0682592	0.010565	0	0.0231004	0	0.0434127	0.0116119	0.0103082	0.00992739	0.00962367
ENSOARG00000000995	7.0124	7.38787	7.60003	7.26739	5.95635	5.12178	7.5745	6.99552	8.42939	8.60928	13.0787	7.26383	5.84809	6.62675	8.49586
ENSOARG00000000997	0	0	0	0	0	0	0	0	0	0	0	0	0	0	0
ENSOARG00000000998	1.68741	1.60015	2.09076	1.2965	1.67437	1.56683	1.75146	1.31368	1.44345	2.03225	3.84759	2.31002	1.59057	1.96225	1.81631
ENSOARG00000000999	0	0	0	0	0	0	0	0	0	0	0	0	0	0	0
ENSOARG00000001000	3.27708	2.77702	1.40978	1.58979	2.85789	2.55972	3.26006	3.3788	2.67304	2.69965	5.86071	2.38874	3.77721	2.93567	2.84586
ENSOARG00000001001	0.105185	0.0831217	0.135032	0.0370111	0.100263	0.128717	0.136612	0.254858	0.186689	0.0783195	0.649064	0.0844591	0.208267	0.280803	0.256657
ENSOARG00000001002	0	0	0	0	0	0	0	0	0	0	0	0	0	0	0
ENSOARG00000001003	2.87865	3.35413	3.12789	2.73533	3.2341	2.42965	3.45472	3.12527	3.79222	3.01054	11.4019	2.73204	3.17434	3.51454	4.08928
ENSOARG00000001004	2.38615	1.60724	1.56777	1.66912	1.8645	1.72943	1.92029	2.69472	1.73947	1.83007	27.2843	1.54045	2.65712	2.32932	2.36255
ENSOARG00000001005	0	0	0	0	0	0	0	0	0	0	0	0	0	0	0
ENSOARG00000001006	4.94775	3.97884	2.99727	4.10206	4.18583	3.54919	6.40159	6.17989	4.96463	5.22556	11.5121	3.42943	6.54612	5.38206	5.41756
ENSOARG00000001007	0	0	0	0	0	0	0	0	0	0	0	0	0	0	0
ENSOARG00000001008	0	0	0	0	0	0	0	0	0	0	0	0	0	0	0
ENSOARG00000001009	0	0	0	0	0	0	0.023469	0	0	0.0478391	0.0241091	0	0	0	0
ENSOARG00000001010	3.28062	2.89286	2.72738	3.74669	2.91363	2.34271	3.73801	4.14743	4.2026	4.01408	6.88044	4.32876	2.80726	3.62876	4.88724
ENSOARG00000001011	6.29087	9.65968	9.24957	8.84695	9.84791	11.4446	7.58919	8.77368	7.82484	8.30188	7.39529	7.23699	7.82597	7.62271	9.16691
ENSOARG00000001012	0.206053	0.0651326	0.198391	0.116005	0.130941	0.0720433	0	0.0665673	0	0	0.412374	0	0.130555	0.314332	0.0609431
ENSOARG00000001013	9.95701	8.66275	8.03216	8.37775	9.7684	8.4528	10.5703	11.9692	8.47338	9.66851	38.6822	7.99698	8.26729	8.13499	8.71215
ENSOARG00000001014	38.7643	40.7705	36.7495	29.9438	34.9758	25.8301	47.5211	40.3636	45.4905	32.3318	10.831	31.6228	28.2116	26.7508	14.2912
ENSOARG00000001015	2.66335	1.02304	1.5256	0.612106	0.980138	0.654195	1.67481	2.18916	1.1668	1.79064	5.88678	3.59132	1.07338	0.601721	0.658096
ENSOARG00000001016	25.3609	32.0761	24.0298	28.9731	35.3315	45.3724	24.8606	28.5168	23.3501	24.0734	24.248	25.1665	32.7145	26.1493	28.1531
ENSOARG00000001017	0	0	0	0	0	0	0	0	0	0	0	0	0	0	0
ENSOARG00000001018	0.0775283	0	0.111968	0.130942	0.0369502	0.0406598	0.0755188	0.0375693	0.206402	0.0384843	0.54305	0.124504	0.0368415	0.0354806	0.13758
ENSOARG00000001019	0.453476	0.0767904	0.0779668	0.0547071	0.0771887	0.135901	0.205085	0.156964	0.137975	0.144708	5.60731	0.225408	0.0615691	0.11859	0.100591
ENSOARG00000001020	3.06335	1.51687	1.80163	1.35506	1.89393	1.82026	3.22894	2.93968	2.80689	1.92262	9.27656	1.57789	2.47159	2.10405	2.2673
ENSOARG00000001021	0.12911	0.224462	0.145028	0.454294	0.164092	0.31599	0.146724	0.0625653	0.114576	0	0	0.138226	0.122706	0.118174	0.0190931
ENSOARG00000001022	1.87826	2.542	2.12445	2.23292	2.93759	2.70651	2.36246	2.81007	2.62159	2.3716	6.28621	2.21587	2.66031	3.02939	3.08233
ENSOARG00000001023	0	0	0	0	0	0	0	0.0184734	0	0.0189233	0	0	0	0	0
ENSOARG00000001024	0	0	0	0	0	0	0	0	0	0	0	0	0	0	0
ENSOARG00000001025	3.74481	3.62363	3.49519	3.13013	3.20533	5.21053	3.5733	3.81455	5.81907	3.98333	5.58262	6.21838	5.3386	3.04287	3.56007
ENSOARG00000001026	1.83355	21.4152	15.5422	23.2606	2.27159	8.1454	6.02346	3.47941	13.6625	12.9411	0.642417	16.7544	58.9607	12.7631	17.1758
ENSOARG00000001027	0.553488	0.31492	0	0.747852	0.422071	0	0	0	0	0	0	0.592568	0	0	0.196442
ENSOARG00000001028	0	0	0.137235	0	0	0.0498353	0	0	0.0505959	0	2.13942	0.0508665	0.0451552	0.0434872	0.0421568
ENSOARG00000001029	0	0	0	0	0	0	0	0	0	0	0	0	0	0	0
ENSOARG00000001030	17.9586	17.2932	16.5801	16.2292	17.1311	14.2483	11.9391	13.4344	14.6822	18.3331	6.26789	12.6945	22.7764	29.5029	25.1635
ENSOARG00000001031	5.94243	7.62592	6.37314	5.9192	6.52823	6.66621	7.35283	7.44924	6.02275	5.94508	31.2926	7.44281	7.89368	8.4946	8.12275
ENSOARG00000001032	0.190609	0.0602509	0.061174	0	0	0.133287	0.309448	0	0	0.0630778	0	0	0	0.232618	0
ENSOARG00000001033	0.767585	0.480409	0.50255	0.315461	0.434123	0.359621	0.548306	0.461234	0.544941	0.452146	4.23982	0.64099	0.588474	0.679147	0.494912
ENSOARG00000001034	0.709286	1.00665	1.24666	0.932633	1.13893	0.983641	0.890289	0.885807	1.45996	0.93101	3.82977	1.29959	0.728396	0.923701	0.946126
ENSOARG00000001035	1.40056	0.569203	0	0.112642	0	0.13991	0	0	0	0.132424	0	0.785429	0	0	0
ENSOARG00000001036	0	0	0	0	0	0	0	0	0	0	0	0	0	0	0
ENSOARG00000001037	10.8312	7.82307	9.22428	7.54213	7.27521	7.0133	8.16079	8.00316	8.24731	8.66767	48.2145	7.84509	8.5872	9.41474	8.83505
ENSOARG00000001038	9.76363	12.9091	12.9047	11.6142	12.0087	14.756	12.8512	12.6169	14.0496	14.9914	10.1552	13.6189	12.9545	11.5471	12.5601
ENSOARG00000001039	6.82366	8.0885	7.29518	6.2208	5.72299	5.24021	7.1971	7.37558	6.07516	6.32351	40.4808	7.81542	7.44325	7.99971	7.98103
ENSOARG00000001040	18.9738	25.8644	21.864	20.5169	25.4474	29.1904	11.3386	19.9957	17.9311	12.1596	17.5397	14.0097	14.1974	18.965	22.1801
ENSOARG00000001041	0.0377422	0.0626334	0.00908471	0	0.0179881	0.00989699	0	0	0.0200961	0.0281023	4.16378	0.0202036	0.0179351	0.0690904	0.0251163
ENSOARG00000001042	0	0	0	0	0	0	0	0	0	0	0	0	0	0	0
ENSOARG00000001043	0.221853	0.294532	0.427207	0.224819	0.380649	0.186161	0.216102	0.129009	0.330755	0.220251	0.177597	0.0950068	0.210849	0.121836	0.314957
ENSOARG00000001044	0	0.0319198	0	0.0284254	0	0	0	0	0	0	0	0	0	0.0308091	0.0298666
ENSOARG00000001045	9.60976	11.9365	12.196	8.07488	12.8484	12.4514	8.91862	9.75338	11.2001	8.67092	15.5911	10.1263	9.42066	10.0856	13.0337
ENSOARG00000001046	0.0448337	0.0850305	0	0.0189305	0.0213679	0	0.0655074	0.0869035	0.0954879	0.04451	0.0224314	0.0479993	0.021305	0.041036	0.0198903
ENSOARG00000001048	7.97351	12.0979	7.67703	13.7362	12.4647	11.1513	13.6696	12.4674	10.8686	14.2487	24.5744	11.7235	10.3061	14.5962	15.9419
ENSOARG00000001049	0.010579	0	0.0203712	0	0	0	0	0.0102529	0.0112657	0	0	0	0	0.00968287	0
ENSOARG00000001050	0	0	0	0	0	0	0	0	0	0	0.672149	0	0	0.0133655	0
ENSOARG00000001051	9.52958	13.1215	12.7539	11.4797	11.6664	14.3436	12.3392	11.5476	13.1569	12.4496	32.7206	10.8719	11.2689	10.8844	11.8357
ENSOARG00000001052	4.49973	3.3897	5.04773	4.56937	3.32711	4.85211	5.80316	4.2931	4.91124	5.67799	3.61895	4.95251	8.63302	10.2259	13.8931
ENSOARG00000001053	0.00848827	0	0.00817265	0.00716815	0	0	0.0165365	0.0246799	0.0271178	0.016854	0.101925	0.0363504	0.0403363	0.0155385	0.0150631
ENSOARG00000001054	0	0	0	0	0	0	0	0	0	0	0.334377	0	0	0	0
ENSOARG00000001055	1174.7	1232.5	1033.71	776.725	864.705	1183.53	1237.34	1171.75	1151.38	1366.23	170.482	1287.63	1148.88	1304.52	1234.4
ENSOARG00000001056	0.0145104	0	0	0	0.0138314	0	0.0282685	0	0	0.0144056	0.0145198	0	0	0	0.0514996
ENSOARG00000001057	50.8671	33.6019	44.5159	56.8243	63.0269	55.8611	63.0535	57.7776	55.0098	46.2671	60.0857	66.3828	59.4496	43.8893	48.3377
ENSOARG00000001058	0	0	0	0	0	0	0	0	0	0	0	0	0	0	0
ENSOARG00000001059	0	0.0396717	0.0402795	0.0706575	0	0.131643	0.0407507	0.0405456	0	0	0.125587	0	0.0397601	0	0
ENSOARG00000001060	21.0664	18.9671	18.9892	17.0367	17.6251	18.3476	32.1222	21.5682	20.5397	21.4624	69.4505	13.3186	25.0561	34.3993	22.9074
ENSOARG00000001061	0	0	0	0	0	0	0	0	0	0	0	0	0	0	0
ENSOARG00000001062	0	0	0	0.0729306	0	0	0	0	0	0	0	0.0924597	0	0	0
ENSOARG00000001063	0	0	0	0	0	0	0	0	0	0	0	0	0	0	0
ENSOARG00000001064	475.389	525.834	435.594	467.613	422.96	502.494	530.295	517.328	547.563	595.699	2.32086	584.065	587.551	430.613	447.82
ENSOARG00000001065	0.0503984	0.0716884	0.0242622	0	0.0480401	0.0264315	0.130912	0.048845	0.0805049	0	0.756467	0.0809354	0.00798312	0.0922587	0
ENSOARG00000001066	7.09907	9.08454	8.21315	8.54126	8.09479	6.86575	11.1347	11.2821	8.08827	11.0833	25.2257	10.6037	10.32	9.25753	11.0401
ENSOARG00000001067	0.299308	0.0591313	0.0360223	0.337011	0.273415	0.13081	0.352289	0.048347	0.863245	0.123811	0.0374378	0.106814	0.0237052	0.171222	0.0553277
ENSOARG00000001068	0	0	0.0143789	0	0	0	0	0	0	0	0.0298877	0	0	0	0
ENSOARG00000001069	110.066	103.089	70.5484	84.5872	102.679	82.8584	108.815	110.48	117.612	106.979	50.6551	110.784	81.2312	62.9773	67.3193
ENSOARG00000001070	0.404568	0.567131	0.366944	0.653588	0.63155	0.436653	0.531154	0.886482	0.842927	0.599561	1.88334	0.433134	0.512669	0.660097	0.556663
ENSOARG00000001071	0	0.0497107	0	0	0	0.0137463	0.0127657	0.0762085	0	0.0130108	0.275391	0.0280614	0.0124553	0	0.0116283
ENSOARG00000001072	0.175388	0.147839	0.197011	0.115198	0.148606	0.173745	0.037965	0.141652	0.0933866	0.222489	1.94027	0.166909	0.0833446	0.196206	0.0345823
ENSOARG00000001073	0	0	0	0	0	0	0	0	0	0	0.775682	0	0	0	0.305693
ENSOARG00000001074	5.73883	4.46	4.2639	4.8753	5.01762	6.06149	6.37036	4.81887	6.53178	5.6122	3.52111	3.84692	6.12849	5.99637	5.38647
ENSOARG00000001075	2.53002	2.77702	2.51267	2.69171	2.60153	2.69554	2.50326	2.64512	3.24584	2.92709	7.61494	2.13281	2.91574	3.66503	4.70185
ENSOARG00000001076	68.0544	63.7379	48.163	60.8147	49.1375	48.8724	62.7776	60.3817	58.9954	60.2269	1034.83	59.7136	67.8119	71.5238	64.5654
ENSOARG00000001077	5.33546	5.90774	5.99396	4.66726	5.82385	5.7364	5.63062	6.3872	6.76224	5.3853	36.5131	6.35057	5.88706	5.53926	6.10419
ENSOARG00000001078	7.39451	7.80397	9.64759	4.91255	9.71048	9.30346	4.71755	8.20966	12.2416	6.75163	14.5758	6.53593	8.9412	7.85513	6.9727
ENSOARG00000001079	0.0706425	0.133979	0	0	0.202011	0	0.206434	0.0684651	0.300912	0	0.0706884	0.151261	0	0.258635	0.0626805
ENSOARG00000001080	0.0409661	0.0906445	0	0.0115316	0.0130164	0.0286463	0.0266028	0	0.0145418	0	0.109314	0	0	0.0249973	0.0242326
ENSOARG00000001081	4.68992	4.15277	4.07395	4.21873	4.46576	5.13653	4.3666	5.26707	4.33264	4.21543	9.73137	4.6198	5.75559	5.57007	5.64032
ENSOARG00000001082	0.726144	1.03289	0.699144	0.730635	1.08243	0.899401	0.925539	0.666328	1.0283	1.55684	1.82427	0.992445	1.10127	1.29392	1.50794
ENSOARG00000001083	0	0	0	0	0	0	0	0	0	0	0.463427	0	0.0244531	0	0.0228293
ENSOARG00000001085	2.09886	1.12497	1.40579	2.54307	2.17462	2.77581	1.95557	1.59196	1.3605	2.53669	7.39645	1.85627	3.03551	2.08813	2.34812
ENSOARG00000001086	4.10073	3.13905	3.23471	2.62852	2.87277	3.93851	2.74317	3.39973	2.42022	5.00308	3.26294	4.49607	5.21211	3.30116	3.8139
ENSOARG00000001087	2.01932	1.97569	3.36384	2.13835	2.16925	2.8241	2.80997	1.86389	2.32107	1.75017	5.42043	2.29917	2.22379	1.7896	1.82017
ENSOARG00000001089	5.26687	6.2148	8.30728	4.78623	5.50972	5.03026	5.76737	5.39758	6.14792	5.20092	18.548	6.97127	5.04574	4.93015	5.15367
ENSOARG00000001090	2.81127	3.35512	2.2314	3.38157	4.95421	2.51722	1.96363	3.37586	4.04522	1.82434	7.87666	3.52363	9.12332	15.7903	20.3203
ENSOARG00000001091	19.4536	22.2962	21.8592	21.0568	22.626	27.2537	20.7436	24.471	28.9615	24.7101	60.7514	28.4911	27.9394	23.1105	28.5956
ENSOARG00000001092	0	0	0.062657	0	0	0	0	0	0	0	1.30238	0	0	0	0
ENSOARG00000001093	3.65386	5.9665	4.65386	3.79128	4.77921	5.68867	5.10731	4.77988	5.47887	5.44936	6.13199	4.24515	7.27229	6.35878	6.23693
ENSOARG00000001094	0	0	0	0	0	0	0.0526477	0	0	0	0.0811256	0	0.0513679	0.0247352	0.0719353
ENSOARG00000001095	6.46261	8.50053	7.16869	10.08	8.72415	11.1249	8.78333	8.40826	9.82801	8.6072	15.8608	8.21701	8.45234	7.62833	7.71874
ENSOARG00000001096	0	0	0	0	0	0	0	0	0	0	0	0	0	0	0
ENSOARG00000001097	27.2571	7.04936	5.08967	5.99864	29.4459	27.5505	53.745	9.76628	33.7763	24.2723	74.386	35.0181	46.4724	6.50168	7.62195
ENSOARG00000001098	0.903883	0.67912	1.01755	0.827896	1.02065	0.977257	1.09718	0.774943	0.814471	0.566026	1.87156	0.781607	0.925132	0.992782	0.826684
ENSOARG00000001099	8.13486	7.96184	6.63803	8.1047	9.28513	9.97077	8.08935	8.66873	10.3593	9.03542	20.8011	9.52005	8.66212	8.73655	8.23754
ENSOARG00000001100	0	0	0	0	0	0	0	0.133992	0	0	0.760886	0.148015	0	0	0
ENSOARG00000001101	9.24901	5.31256	4.52888	7.38657	4.86152	6.07025	5.32835	6.27475	4.69957	4.01395	34.2965	7.29924	6.65549	8.99768	7.45625
ENSOARG00000001102	0.0123351	0.0701831	0.0118764	0.03125	0.0176368	0.0258766	0.018023	0.0717291	0.0459751	0.030615	0.222175	0.033015	0.0644778	0.0677412	0.0766135
ENSOARG00000001103	1.56079	0.904494	0.542662	0.878701	0.661225	1.04594	0.886863	0.79836	0.923392	1.07606	0.173534	0.928331	0.988918	1.66668	1.00019
ENSOARG00000001104	0	0	0	0	0	0	0	0	0	0	0	0	0	0	0
ENSOARG00000001105	0	0	0	0	0	0	0	0	0	0.0813752	0.410101	0	0.0779014	0	0.0727285
ENSOARG00000001107	0.958103	0.884003	0.972342	0.976747	0.970865	1.05928	1.22754	1.2381	0.928378	1.15685	3.12666	1.09044	1.4192	1.28777	1.24071
ENSOARG00000001108	2.18943	2.36457	1.62005	1.28397	2.55075	1.82869	0.631905	2.12194	1.4896	1.26795	5.33513	2.27891	2.00377	2.13386	1.33108
ENSOARG00000001109	0.650952	0.899975	0.91962	1.88547	1.39176	1.16775	0.888896	1.13206	1.0884	0.875763	3.75606	1.00955	0.5435	0.779567	1.19835
ENSOARG00000001110	0.942819	0.372527	1.17253	1.00353	1.22635	1.63791	0.84185	1.20883	0.596137	0.936013	2.5453	0.862187	1.24141	1.50118	1.49011
ENSOARG00000001111	10.0616	38.58	45.489	33.349	17.9306	24.9867	26.7294	20.6592	34.5158	31.2698	61.2046	104.484	13.8714	12.1213	5.15187
ENSOARG00000001113	1.65507	0.340439	1.01939	0.359694	0.435006	0.331884	0.776449	0.748952	0.699818	0.447025	10.424	0.521156	0.456858	0.400996	0.793653
ENSOARG00000001114	0	0	0	0	0	0.106756	0	0	0	0	0.0509225	0.0544826	0.193461	0	0
ENSOARG00000001115	8.41902	7.15913	8.08182	6.9261	8.50323	8.87458	5.52149	5.67196	6.43701	5.9844	35.9902	8.02888	6.76984	6.77995	7.18081
ENSOARG00000001116	0	0	0	0	0	0	0	0	0	0.0261278	0	0	0	0	0
ENSOARG00000001117	1.77701	1.9839	1.79587	1.7135	1.63379	1.77137	3.26548	2.98032	3.35524	3.153	5.41015	3.41367	2.33567	2.92998	2.63905
ENSOARG00000001118	0.0284065	0.188563	0.109401	0.0959546	0.135386	0.0893871	0.221362	0.110124	0.211753	0.141007	0.0568499	0.0304122	0	0	0.176434
ENSOARG00000001119	1.99177	1.9932	1.5397	1.76287	2.04005	2.31014	2.66769	2.31088	2.17204	2.83299	5.36114	2.26055	1.82472	2.27443	1.87348
ENSOARG00000001120	0	0	0	0	0	0	0	0	0	0	0.0918345	0	0	0	0
ENSOARG00000001121	1.21036	1.32031	1.49287	1.61669	1.65141	2.96229	1.67987	1.44907	1.727	1.22518	5.96074	1.5245	1.88714	1.86087	1.74077
ENSOARG00000001122	0	0	0	0.0364409	0	0	0.0210168	0	0	0.0214203	0	0.0461989	0	0	0
ENSOARG00000001123	1.82537	2.40515	2.479	2.7341	2.25279	3.73858	2.70452	3.10059	2.36333	3.3001	5.03745	3.10624	2.58399	2.50613	2.94944
ENSOARG00000001124	18.1838	16.0159	19.0729	8.31348	11.0483	14.3995	11.6715	16.4562	11.5095	11.3277	26.6909	14.7297	28.4693	16.3404	25.3234
ENSOARG00000001125	0	0	0	0	0	0	0	0	0.0378632	0	0.498096	0	0	0	0
ENSOARG00000001126	0	0	0	0	0.0333395	0	0	0	0	0	0	0	0	0	0
ENSOARG00000001127	1.70357	1.35631	1.70163	1.90791	1.93647	2.22644	1.73928	1.94243	1.99848	1.54657	4.81321	1.85312	2.42428	2.5015	2.15014
ENSOARG00000001128	1.99656	2.27197	3.18006	1.8691	1.86507	2.68057	1.81145	2.00689	2.73971	1.91985	3.7845	2.59557	1.65898	2.22425	1.88794
ENSOARG00000001129	0.0521527	0.0329705	0.0334757	0.0734029	0.0165708	0.0547031	0.0169336	0	0.0555381	0.0172587	0	0.204729	0	0	0
ENSOARG00000001130	0	0	0	0	0	0	0.0260507	0	0.0284799	0	0.0267612	0.0143161	0	0.0122392	0.0355944
ENSOARG00000001131	0.161874	0.80163	0.103904	0.12151	0.0600055	0.415043	0.166439	0.766993	0.0287303	0.428549	2.06074	0.038512	0.273503	0.098775	0.183527
ENSOARG00000001132	0	0	0	0	0	0	0.0226556	0.0450832	0	0	0.0465472	0	0.0442097	0.0425767	0.0619111
ENSOARG00000001133	0.0230422	0.0218507	0.0221854	0.0486465	0	0.024169	0.0336674	0.022332	0	0.0343138	0.611015	0.0370037	0.065698	0.0843615	0.0306677
ENSOARG00000001134	0	0	0.0622795	0	0.0616579	0	0.0630081	0.0626909	0	0	0	0.069252	0	0	0.0573942
ENSOARG00000001135	0	0	0	0	0	0	0	0	0	0	0.850295	0	0.0734179	0.0353529	0
ENSOARG00000001136	311.45	272.146	291.165	236.103	220.858	261.684	373.343	358.537	339.549	366.579	1041.67	379.708	314.957	318.622	349.863
ENSOARG00000001137	0	0	0	0.117593	0.0442445	0	0	0.0899714	0	0	0	0	0	0	0
ENSOARG00000001138	0.491801	1.29806	0.307784	1.04521	2.81273	0.739388	2.33938	2.87574	1.12601	2.80744	7.98876	2.0359	2.34483	9.4455	17.7894
ENSOARG00000001139	2.7283	2.62816	2.87624	2.26753	3.20965	3.45943	2.69123	3.22158	2.89621	2.36575	7.49043	3.3369	2.88839	2.99506	2.82682
ENSOARG00000001140	0.24679	0.318539	0.105606	0.405239	0.503157	0.453004	0.66776	0.186032	0.671626	0.231397	2.61356	0.682557	0.84047	0.765501	0.279801
ENSOARG00000001141	0	0	0	0	0.101339	0.0557563	0	0	0	0	0.0531913	0	0	0.048654	0
ENSOARG00000001142	8.38252	9.64259	11.5313	5.44817	7.03804	8.27732	5.93095	6.0904	7.20313	4.79817	58.8777	5.49099	8.1524	7.23317	6.66524
ENSOARG00000001143	0.997069	0.218194	0.221537	0.194308	0.584869	0.241345	0.448258	0.297334	0.735086	0.913727	1.91869	0.574791	0.947615	1.33382	0.88469
ENSOARG00000001144	0.258739	0.429378	0.124559	0.109249	0.184974	0.271392	0.756097	0.125382	0.344418	0.57796	0.258907	0.34626	0.491811	0.414439	0.286971
ENSOARG00000001145	0	0	0	0	0	0	0	0	0	0	0	0	0	0	0
ENSOARG00000001146	8.22919	7.8095	7.45363	6.64177	6.09052	4.51979	8.89987	12.5826	8.35577	7.71012	34.0501	6.35157	6.27795	6.97838	6.69915
ENSOARG00000001147	24.3804	32.9533	27.9349	70.43	60.7804	64.6838	36.2137	32.1823	47.3443	36.3613	14.9027	37.6764	51.6894	33.6243	60.5906
ENSOARG00000001148	10.4545	10.1256	8.47172	9.39411	10.8223	11.5641	10.3708	9.71759	8.50502	13.5801	10.0394	11.4449	11.3327	10.8005	11.2183
ENSOARG00000001149	0.339531	0.281727	0.531222	0	0.283188	0.178068	0.248048	0.0411332	0.225982	0.126405	0.552096	0	0.0806726	0.194232	0.0753157
ENSOARG00000001150	0.84771	0.86571	2.07187	1.65201	1.67824	1.77833	1.96907	1.20077	2.22212	0.712115	2.80579	1.74532	2.10712	1.61149	1.2729
ENSOARG00000001151	2.17484	3.20917	2.92029	1.45775	2.65874	1.9027	3.99944	2.72219	3.4896	3.66957	4.92829	3.71709	2.88263	5.23988	2.66526
ENSOARG00000001153	0.0679599	0	0	0	0	0	0	0	0	0	0.034002	0	0	0	0
ENSOARG00000001154	2.13602	1.75002	2.15488	2.1354	2.72473	2.74293	3.22042	2.7095	3.72143	3.14191	8.33744	3.62362	4.43332	2.97575	4.26435
ENSOARG00000001156	0.0791474	0	0.0152409	0	0	0.0166036	0	0	0.0842851	0	0.0316795	0.0169472	0.10531	0.0579545	0.0421361
ENSOARG00000001157	0	0	0	0.0260566	0	0	0	0	0.0657165	0	0	0	0	0	0
ENSOARG00000001158	1.90664	1.86637	0.695806	0.558346	0.776802	1.61281	1.43785	1.57963	1.57193	1.84708	10.8011	1.66264	1.82669	1.92809	1.00959
ENSOARG00000001159	5.63064	4.34896	3.12706	7.34605	3.76869	6.01299	2.77017	3.8081	3.77149	3.44716	7.78595	4.02318	5.7818	5.45619	6.23054
ENSOARG00000001160	3.83602	2.28848	2.14436	2.07851	2.3919	2.49351	2.24547	2.09453	2.81925	1.94886	17.1922	2.71864	3.04669	4.52211	3.32377
ENSOARG00000001161	0.189349	0.179557	0.250674	0.139913	0.112805	0.0993044	0.207496	0.25233	0.10082	0.328969	4.23943	0.430777	0.404904	0.259965	0.168008
ENSOARG00000001162	0	0	0	0	0	0	0	0	0	0	0	0	0	0	0
ENSOARG00000001163	0.0408535	0.0387409	0	0	0.369948	0.0214257	0.139281	0.0593914	0.282785	0.162234	0.960681	0.0437381	0	0.0186965	0.036249
ENSOARG00000001164	0	0	0.022426	0	0	0	0.0226884	0	0	0.023124	0.209765	0.0249367	0	0.0213191	0
ENSOARG00000001165	35.0977	74.7153	15.1315	46.4635	38.3821	19.5417	14.6938	77.7299	39.904	48.2392	360.707	23.8388	82.4498	183.48	48.5792
ENSOARG00000001166	0.779571	0	0.00893552	0	0.760785	1.93716	0.108481	0	0	0.110563	0	0.55641	0.837928	0	0
ENSOARG00000001167	0.162078	0	0.117038	0	0.0772469	0.170004	0.118408	0.117812	0.0431497	0	8.92008	0.130141	0	0.0741745	0.179763
ENSOARG00000001168	2.63584	2.18633	2.66878	2.19856	2.64214	3.34894	3.40654	3.10067	2.59315	2.62325	12.5851	3.29344	3.44683	3.28987	3.47079
ENSOARG00000001169	1.9442	1.48645	0.128694	0	1.52891	0.0127455	0	0	0.16822	0.446351	0.0121592	0	0.0346457	0.0444879	0
ENSOARG00000001170	0.787949	0.0563927	0.271969	0.197738	0.145256	0.093564	0.133955	0.190915	0.142488	0.143906	17.6809	0.322313	0.098907	0.0850477	0.171487
ENSOARG00000001171	2.40133	1.70092	2.2627	2.34318	2.91006	3.07166	2.6814	2.36279	2.99381	2.37673	5.78745	2.57872	2.57446	2.0237	2.33206
ENSOARG00000001172	0.20767	0.155713	0.176698	0.126431	0.147313	0.101314	0.230513	0.187227	0.149148	0.234939	2.30518	0.139604	0.27999	0.167977	0.111415
ENSOARG00000001173	0	0	0	0	0	0.0344427	0.0959573	0.0318248	0	0.0325998	0.0328582	0.105466	0.0312082	0.0300554	0
ENSOARG00000001174	7.40989	10.0714	5.84436	8.75495	11.72	6.50401	2.35554	2.55747	4.24559	6.01813	11.118	4.53944	3.57165	3.61918	5.7991
ENSOARG00000001175	0.221395	0.30387	0.218772	0.260764	0.23325	0.299444	0.255383	0.293623	0.459124	0.237149	0.268179	0.324353	0.393142	0.245303	0.273985
ENSOARG00000001176	0	0	0	0	0	0	0	0	0	0	0	0	0	0	0
ENSOARG00000001179	0	0	0	0	0	0	0	0	0	0	0	0	0	0	0
ENSOARG00000001180	0	0	0	0	0	0.0705393	0	0	0	0	0	0	0	0	0
ENSOARG00000001181	0.0425535	0	0.0409712	0.359354	0.648997	0.312441	0.082901	0.123726	0.453158	8.44926	24.6119	0.0455581	0.0404429	0.35054	0.0377573
ENSOARG00000001182	0.162692	0.308558	0	0	0.155079	0	0	0	0.519758	0	0.325595	0	0.309245	0.148911	0
ENSOARG00000001183	0.0529819	0.117232	0.153036	0	0.202011	0.0555729	0.344057	0.13693	0.263298	0.175331	0.865933	0.0756304	0.100708	0.24247	0.141031
ENSOARG00000001184	0.0215616	0	0.0207598	0	0	0	0.0630081	0.020897	0	0	0.0215756	0.023084	0.0204921	0.0197352	0
ENSOARG00000001185	8.06783	7.12079	7.68212	6.85717	7.91271	7.40941	7.72714	7.57815	8.10442	7.73224	14.2477	7.07958	6.81863	6.82245	8.022
ENSOARG00000001186	0	0.0427747	0.00620428	0	0.0307118	0.013518	0	0	0.0137244	0.00639737	0.154754	0.0344944	0.00612427	0.00589805	0.028588
ENSOARG00000001187	3.51522	5.01521	4.27103	2.62379	3.65338	3.96782	4.05149	4.23331	4.39064	3.19714	16.7433	2.99131	4.73325	6.0156	4.17748
ENSOARG00000001188	0.0913412	0.0288726	0.11726	0.0514237	0.0580447	0.255488	0.0593158	0.0295086	0.129694	0.272045	0.822605	0.0325969	0.0868107	0.083604	0.189108
ENSOARG00000001189	0.0152379	0.0288999	0.044014	0.0257362	0	0	0	0.059073	0	0.0151279	0	0.114197	0.0144821	0.0557887	0.0811229
ENSOARG00000001190	0	0	0	0	0	0	0.00812692	0	0.00888475	0	0	0	0.00792936	0	0
ENSOARG00000001191	4.19341	0.421756	0.91761	3.05834	0.726761	0	3.09448	1.53945	0.202982	0.756934	4.76833	1.22441	3.56272	1.74464	3.49527
ENSOARG00000001192	0	0	0	0	0	0	0	0.396986	0	0	0	0	0	0	0.0259603
ENSOARG00000001193	0.116292	0.202178	0.0559841	0.0982062	0.0923756	0.0609897	0.132158	0.112708	0.0619206	0.173179	0.504261	0.0207506	0.184207	0.212883	0.154778
ENSOARG00000001194	0.516535	0.200383	0.339087	0.356892	0.850448	0.221643	0.343054	0.637145	0.400047	0.0932374	0.869282	0.502733	0.847944	0.924072	1.58328
ENSOARG00000001195	0.106862	0.146374	0.0743084	0.11531	0.11318	0.130769	0.271797	0.230152	0.227598	0.271121	1.05743	0.266951	0.197481	0.168451	0.0632119
ENSOARG00000001196	0.293188	0.32966	0.358907	0.215757	0.383272	0.197695	0.350866	0.320685	0.423727	0.224541	1.96983	0.188334	0.410008	0.348859	0.237845
ENSOARG00000001197	0	0	0	0	0	0	0	0	0	0	0	0	0	0	0
ENSOARG00000001198	32.8611	27.4741	31.3896	31.6366	22.2415	27.7377	37.5021	34.7378	30.2317	33.0743	100.463	35.0426	31.6009	30.6708	35.1384
ENSOARG00000001199	3.97657	4.84788	4.77592	4.54746	4.28734	3.59535	3.56416	3.65662	4.12075	3.62916	8.16556	4.40517	3.40534	3.4786	3.95717
ENSOARG00000001200	31.8155	32.2894	27.724	32.3051	29.0807	25.4501	28.7539	25.0651	25.1989	25.1933	75.348	26.563	23.3623	27.9564	26.0744
ENSOARG00000001201	4.25212	1.64955	2.23309	2.33947	3.19339	3.37883	3.07505	3.87129	3.84205	1.66298	1.22489	2.82797	4.77598	2.77153	2.62957
ENSOARG00000001202	1.64946	1.04278	1.27673	0.655497	0.724481	0.898986	1.16565	1.14411	1.05047	1.55728	10.599	1.83518	0.876039	0.902884	0.88961
ENSOARG00000001203	0.0880136	0.333849	0.254223	0.222976	0.335581	0.369271	1.02879	0.170602	0.562361	0.0873783	0.968779	0.565369	0.585538	0.9667	0.234281
ENSOARG00000001204	0.522373	0.04128	0.251475	0.110283	0	0.18264	0.636041	0	0.880779	0.82112	1.13254	0.372838	0.537835	0.757031	0.849744
ENSOARG00000001205	0	0	0	0	0	0	0	0	0	0	0	0	0	0	0
ENSOARG00000001206	14.6978	24.6025	18.2203	24.8833	18.6427	17.1404	22.5501	18.7958	28.7534	18.834	16.9627	20.1345	18.4316	16.139	16.8119
ENSOARG00000001207	0.121616	0.374812	0.0585469	0.333781	1.42008	0.38269	0.399815	0.545136	0.226643	0.54332	0.136907	0.66729	0.476783	0.500914	0.606986
ENSOARG00000001208	2.06815	1.75049	2.01868	1.80905	2.0637	1.87646	2.04229	1.52401	1.87477	2.07019	5.70108	2.17148	1.62444	1.75217	1.86033
ENSOARG00000001209	0	0	0	0	0	0	0	0	0	0	0	0	0	0	0
ENSOARG00000001210	0	0	0.0887416	0	0	0.193352	0	0.022332	0	0.0457517	0	0	0.0218993	0	0.0204451
ENSOARG00000001211	8.92931	6.12913	5.44828	14.029	7.64548	6.91558	8.19217	11.0692	8.92844	12.4469	22.7534	7.72564	10.756	10.4062	11.5158
ENSOARG00000001212	4.22169	4.43955	5.48816	5.77078	5.87181	8.6323	5.37635	4.96719	4.74064	5.5448	3.89568	5.69808	3.98108	4.85642	5.42204
ENSOARG00000001213	10.2119	7.92488	9.95276	10.1644	9.70824	9.48998	9.15591	9.17215	13.5421	10.1583	5.19902	5.90676	13.2762	10.7534	11.833
ENSOARG00000001214	0	0.0338286	0	0	0	0	0.0347487	0	0	0	0	0	0	0	0
ENSOARG00000001215	1.16633	1.34302	0.133686	3.00172	1.03235	1.67485	0.365176	1.35915	3.97749	1.32333	3.64021	1.42707	1.67592	1.43609	1.30592
ENSOARG00000001216	0.0677455	0.256969	0	0.0858143	0.0968632	0.106588	0.0329948	0	0.0360715	0.168141	0.135579	0.0725289	0.128771	0	0
ENSOARG00000001217	0	0	0.0501864	0.088036	0	0.109347	0.0507735	0.0505179	0	0.0517483	0	0.0837075	0	0	0.0231248
ENSOARG00000001218	16.2971	12.7973	13.7917	11.6941	13.8175	15.0948	12.6348	11.666	11.5801	14.94	0.05722	18.4069	11.1592	13.5994	8.34637
ENSOARG00000001219	0.0169945	0	0.0163625	0.0143514	0.0161992	0	0	0.0164706	0.0271464	0.0168718	0.102033	0.0181944	0.0161515	0.0311098	0.015079
ENSOARG00000001220	1.27115	0.562527	0.550747	0.724582	0.626028	0.544435	0.969923	0.800778	0.970124	1.11474	2.18355	0.850563	1.06715	0.746562	0.639131
ENSOARG00000001221	0	0	0	0	0	0	0	0	0	0	0	0	0	0.0910011	0
ENSOARG00000001222	1.55588	2.95085	0.563259	1.84998	1.25765	1.00529	1.33369	0.977135	2.65101	1.49522	3.53726	0.959466	2.05837	1.54941	1.51305
ENSOARG00000001223	0	0	0	0	0	0	0	0	0	0	0	0	0	0	0
ENSOARG00000001224	0.101299	0.0960604	0	0	0	0	0.0493365	0	0	0	0.152047	0	0	0	0.0449407
ENSOARG00000001225	6.00798	5.43062	5.53843	9.15407	2.04704	6.24816	8.11845	7.55724	8.90271	8.57888	18.4961	3.20241	10.2537	7.97949	11.3649
ENSOARG00000001226	3.92237	2.15017	1.73143	1.62867	1.42846	2.26896	1.81515	1.30084	1.95666	1.6042	2.17761	1.15795	1.17656	1.34779	1.36437
ENSOARG00000001227	10.0261	10.8724	15.0573	11.2823	11.0431	14.3909	9.22884	15.4357	10.0128	8.35825	15.0009	12.6086	12.3327	11.7674	14.3869
ENSOARG00000001228	78.2299	84.7715	72.9446	71.1296	70.1034	43.6767	86.2089	71.1118	75.6051	87.9547	47.682	70.3329	55.3768	67.4615	56.4143
ENSOARG00000001230	0.0825974	0.156652	0.715735	0.0697516	0.31493	0.0866367	0.321826	0	0.175918	0.0820011	0	0.442147	0.314003	0.378004	0.293152
ENSOARG00000001231	0	0	0	0	0	0	0	0	0	0	2.16093	0	0	0	0
ENSOARG00000001232	0.112597	0.00970677	0.177399	0.00864414	0	0	0	0	0.141707	0.0203244	0.0204855	0.0219177	0.282123	0.0562142	0
ENSOARG00000001233	0	0	0	0	0	0	0	0	0	0.0674693	0	0	0	0	0
ENSOARG00000001234	0	0	0	0.0276736	0	0	0.0319207	0	0	0	0.0655827	0.0350839	0.0311447	0	0
ENSOARG00000001235	0.0215184	0	0	0	0	0	0	0	0	0	0	0.0230377	0.0204511	0	0
ENSOARG00000001236	4.23281	4.37449	4.89912	2.89455	4.34388	5.51311	4.7658	4.18905	4.15626	4.56863	9.76361	5.63916	4.49583	4.03804	4.16257
ENSOARG00000001237	0.235131	0	0.113194	0	0	0	0	0	0	0	0.529389	0.125867	0	0	0
ENSOARG00000001238	3.14939	2.44272	2.32876	2.47798	2.95573	2.55395	2.9191	2.79683	2.85395	2.86495	5.98818	2.90635	2.68551	2.74293	2.98933
ENSOARG00000001239	0.0270503	0.0256515	0.040927	0.00326333	0.022101	0.0202665	0.00376416	0.0187261	0.0123455	0.0230186	2.54438	0.0372346	0.0220359	0.0318329	0.030859
ENSOARG00000001240	19.9721	19.2522	21.1206	13.9466	17.315	22.531	17.3115	18.2904	19.3274	23.2911	24.4034	23.3169	23.9695	19.3734	22.8658
ENSOARG00000001242	0	0	0	0	0	0	0.0315992	0	0	0	0	0.0347306	0	0	0
ENSOARG00000001243	5.06999	4.52198	4.40523	2.52582	3.36672	3.85874	4.73531	4.17966	3.67896	3.62926	31.5611	4.91496	5.40615	5.94214	4.75915
ENSOARG00000001244	0.689383	0.524968	0.462613	0.36165	0.248911	0.317724	0.244187	0.445423	0.266957	0.269615	2.0904	0.369029	0.218397	0.22945	0.370717
ENSOARG00000001245	0	0	0	0.0358407	0	0	0	0	0	0	0	0	0	0	0
ENSOARG00000001246	18.7256	14.7973	14.4353	18.1951	17.9929	17.9624	13.5358	17.2045	14.3465	9.97387	4.78667	13.1174	16.9034	15.6716	14.8404
ENSOARG00000001247	0.0967357	0.0917334	0	0.163382	0	0.608798	0	1.03129	0.103015	0.0960374	0.0967985	0.207132	0.0919377	0	0.600829
ENSOARG00000001248	5.86124	5.01589	4.95509	5.5533	5.54155	7.04756	5.05948	5.12637	6.14022	5.72431	5.86505	4.23441	8.69546	5.27752	7.10329
ENSOARG00000001249	10.4174	2.8469	5.3619	0.849305	0.915732	0.928942	5.68782	0.771046	5.21114	2.02672	3.45471	6.49252	1.75474	9.90597	1.47839
ENSOARG00000001250	0	0	0	0	0	0	0	0	0	0.070364	0	0	0	0	0
ENSOARG00000001251	0	0	0	0	0	0	0	0	0	0	0	0	0	0.020071	0
ENSOARG00000001252	0.0520684	0.0493759	0	0.0293137	0.16544	0.0364098	0.0169063	0.0504635	0	0.0516925	0.277879	0.11149	0.131962	1.00082	0.246399
ENSOARG00000001253	0	0	0	0	0	0	0	0	0	0	0	0	0	0	0
ENSOARG00000001255	0	0	0	0.0358407	0	0	0	0	0	0	0	0	0	0	0
ENSOARG00000001256	0	0	0	0	0	0	0	0	0	0	0	0	0	0	0
ENSOARG00000001257	0	0	0	0	0	0	0	0	0	0	0	0	0	0	0
ENSOARG00000001258	0	0	0	0	0	0.0360409	0	0	0	0	0	0	0	0	0
ENSOARG00000001259	7.85988	9.88038	8.7504	8.64506	7.74147	8.24425	8.83061	10.3957	8.43065	7.00137	21.8421	9.4256	9.43754	9.3492	12.5754
ENSOARG00000001260	9.17655	7.37388	7.92007	7.69587	8.51156	7.67765	8.40164	9.09639	8.14577	7.76389	12.3469	9.45132	7.77578	8.67767	8.37282
ENSOARG00000001261	0.746041	1.3307	1.94967	1.29003	1.14289	1.07131	0.674797	1.33419	1.93888	0.52904	21.0005	1.08397	0.751243	1.04053	1.1269
ENSOARG00000001262	7.52743	8.47134	7.17293	5.36584	5.81402	7.39627	5.38063	4.94586	5.69376	5.71472	51.9841	8.77001	5.18671	6.33255	6.14863
ENSOARG00000001263	5.57769	5.38246	6.10368	4.89698	4.26272	6.49478	4.47574	4.64372	4.8931	3.36636	8.92518	3.99855	5.62798	5.19518	5.01444
ENSOARG00000001264	0.190448	0.0946	0.174635	0.176146	0.043223	0.0665873	0.0706713	0.15821	0.0772613	0.117046	0.499117	0.116512	0.112049	0.149414	0.160936
ENSOARG00000001265	0.654011	0.462324	0.43506	0.190793	0.215359	0.187089	0.382235	0.507081	0.46853	0.377768	1.33267	0.509228	0.576367	0.696566	0.432586
ENSOARG00000001266	0	0	0	0	0	0.0334207	0	0	0	0	0	0	0	0	0
ENSOARG00000001267	0	0	0	0	0	0	0	0	0	0	0	0.0815307	0	0	0
ENSOARG00000001268	0.792914	0.228843	0.192517	0.331887	0.374619	0.296516	0.167905	0.180424	0.301041	0.23958	1.28329	0.258361	0.203141	0.277678	0.367067
ENSOARG00000001269	2.71105	3.01533	3.01024	3.35991	3.09697	3.36878	2.88981	3.02496	3.36915	3.42119	15.4348	3.63236	3.05241	3.34429	3.3743
ENSOARG00000001270	0.184074	0.640037	0.206768	0.207262	0.0877304	0.289614	0.597677	0.564935	0.294034	0.456863	3.86807	0.75544	0.495675	0.449285	0.299434
ENSOARG00000001271	5.03766	3.44709	3.38736	2.99076	3.49839	2.5991	6.56935	6.46831	6.70895	8.90022	0.0584795	8.84711	8.09816	5.96962	7.72635
ENSOARG00000001272	0	0	0	0	0	0	0	0	0	0	0	0	0	0	0
ENSOARG00000001273	7.02799	8.29934	7.7339	10.676	7.87345	7.68389	9.34254	9.92055	12.0716	12.3456	3.39631	9.70182	13.5867	10.6139	16.5031
ENSOARG00000001274	0.755689	0.783376	0.488073	0.3607	0.465305	0.610484	1.05157	0.823377	0.679782	0.703635	9.4405	0.94975	1.27136	1.28454	1.02452
ENSOARG00000001275	33.7175	30.5472	21.8064	34.1003	35.1617	40.8334	27.5572	32.1575	33.9893	27.046	95.949	41.1606	37.535	50.7308	38.8328
ENSOARG00000001276	0	0.0512824	0	0.0304456	0	0	0	0.0174707	0	0	0	0	0.0685288	0	0.0319891
ENSOARG00000001277	1.149	1.85488	0.702397	0.881743	1.78193	0.860849	1.63885	1.46268	0.898265	0.90532	15.9459	1.87936	2.44402	1.49821	3.98494
ENSOARG00000001278	46.1592	63.4955	50.0732	50.3674	46.2021	55.0562	47.5271	51.2414	49.0913	59.3524	72.2297	46.6001	50.0005	55.897	55.8451
ENSOARG00000001279	1.11614	1.05842	0.776126	0.471276	0.354637	0.715441	2.65762	3.57574	1.45272	3.50892	54.6643	1.99158	15.1456	2.63912	2.58589
ENSOARG00000001280	0	0	0	0	0	0	0	0	0	0	0	0	0	0	0
ENSOARG00000001281	0	0	0	0	0	0	0	0	0	0	0.00684372	0	0	0	0
ENSOARG00000001282	0	0	0	0	0	0	0	0	0	0	0	0	0	0	0
ENSOARG00000001283	0.0521246	0.222431	0.250932	0.308126	0.173899	0.382716	0.330028	0.0757769	0.222033	0.181119	0.234713	0.0837075	0.148618	0.0477093	0.208124
ENSOARG00000001284	14.5743	20.5892	21.1925	17.8935	18.3094	14.9735	22.2049	20.8617	21.9275	20.9988	31.7852	20.0443	17.4031	17.4101	20.5912
ENSOARG00000001285	0	0	0	0	0	0	0	0	0	0	0.169474	0.199454	0.112674	0	0.06011
ENSOARG00000001286	5.0181	7.87985	7.68886	7.92855	10.3381	15.9603	6.3597	8.52408	7.92957	8.3567	5.72327	8.8385	6.92305	8.44527	8.42627
ENSOARG00000001287	0.883007	1.5051	2.08777	0.622972	0.639257	0.726882	0.522604	0.281652	1.28551	0.976502	0.76055	1.81891	2.10334	0.419451	0.545464
ENSOARG00000001288	0.281768	0.274419	0.0293288	0.12862	0.0217771	0.191707	0.14836	0.0442838	0.170304	0.302416	0.464839	0	0.188179	0.24396	0.331095
ENSOARG00000001289	0	0	0	0	0	0	0	0	0	0	0	0	0	0	0
ENSOARG00000001291	0.162364	0.0461903	0.156327	0.054845	0.0928598	0.0681216	0.126524	0.125887	0.0345807	0.0483575	1.00731	0.104297	0.123449	0.13375	0.072032
ENSOARG00000001292	0	0	0	0	0	0	0	0	0	0	0.0686558	0	0.0326041	0	0
ENSOARG00000001293	0	0	0	0	0	0	0	0	0	0	0	0	0	0	0
ENSOARG00000001294	0	0	0	0	0	0	0	0	0	0	0	0	0	0	0
ENSOARG00000001295	0.0854456	0.0486163	0.115176	0.0865882	0.0488684	0	0.0832309	0.0331248	0.145587	0.135726	32.6614	0.0548872	0.0487245	0.125133	0.0606521
ENSOARG00000001296	0.424553	0.211365	0.224822	0.304747	0.222578	0.289455	0.465243	0.452614	0.463415	0.421489	1.93297	0.636342	0.403496	0.563457	0.480296
ENSOARG00000001297	0.191973	0.182045	0.129384	0.19454	0.0731958	0.120816	0.336594	0.316294	0.449755	0.381173	3.64985	0.575476	0.346657	0.509563	0.28957
ENSOARG00000001298	0	0	0.00905025	0.0158758	0.0179198	0	0.00915613	0.0637702	0	0	0	0.0201269	0.0268006	0.00860355	0.0166807
ENSOARG00000001299	12.4437	15.0764	13.6596	13.1828	11.9377	10.8545	12.3549	13.6103	12.5191	13.656	35.755	13.3224	10.8841	12.7219	14.4756
ENSOARG00000001300	51.5006	45.6348	41.6834	55.1439	80.1793	51.4223	71.2831	66.4242	48.9539	65.1435	2.05669	57.9326	64.4847	56.1896	47.0762
ENSOARG00000001301	11.3409	12.4611	10.6385	11.6148	12.9569	11.6424	13.0742	14.0023	12.773	13.2653	23.3304	12.3031	14.1801	12.3864	14.2109
ENSOARG00000001302	7.5487	7.6976	8.39525	9.90574	9.14048	13.1107	10.6223	8.36426	8.16932	9.01076	21.9802	9.4187	10.0885	8.7361	8.93382
ENSOARG00000001303	0	0	0	0	0	0	0	0	0	0	0	0	0	0	0
ENSOARG00000001304	0	0	0	0	0	0	0	0	0	0	0	0	0	0	0
ENSOARG00000001305	0	0	0	0	0	0	0	0	0	0	0	0	0	0	0
ENSOARG00000001306	1.20108	0.79728	0.763238	1.48086	0.228976	0.806283	1.47414	0.721717	0.332552	0.548509	16.1771	1.80024	0.799056	0.989408	0.639425
ENSOARG00000001307	13.9098	14.4145	13.1441	13.6498	13.2873	12.8093	16.9052	15.6557	14.4797	18.2499	32.4127	15.9974	15.7157	13.3813	14.0863
ENSOARG00000001308	15.9269	9.49601	14.4341	14.2681	19.5921	15.4619	14.6762	16.2212	10.9396	10.4805	18.4946	7.54665	15.8037	16.2137	19.3414
ENSOARG00000001310	0	0	0	0	0	0	0	0	0	0	0	0	0	0	0
ENSOARG00000001311	15.936	12.8831	15.8581	13.4731	15.0849	15.0718	12.8116	18.205	23.8607	12.3164	22.2271	24.758	12.6753	12.0637	15.4647
ENSOARG00000001312	0	0	0	0	0	0	0	0	0	0	0	0	0	0	0
ENSOARG00000001313	0.644756	0.211644	0.477524	0.335065	1.25281	0.390165	0.483111	0.240339	0.052816	0.418528	4.56585	0.212394	0.212115	0.136186	0.154023
ENSOARG00000001314	0.503984	0.716884	0.997447	0.650227	1.04087	1.42437	0.831839	0.651266	0.805049	0.750519	1.72306	0.899282	0.678565	0.858519	1.11795
ENSOARG00000001315	130.429	157.323	149.733	146.389	139.914	158.938	125.423	115.297	115.322	81.4787	0.447905	85.2031	96.4818	134.521	70.8081
ENSOARG00000001316	1.24527	1.85263	1.16307	1.2594	1.89067	1.42349	1.38732	1.51764	1.78667	1.90254	3.43231	1.32521	1.65833	1.9042	1.79301
ENSOARG00000001318	0.0349761	0.630181	0.101027	0	0.100018	0	0.0340695	0.271184	0.0372465	0.173618	0.839972	0.0374457	0.199448	0.160067	0
ENSOARG00000001319	2.57879	3.52308	2.03401	2.4484	1.76373	2.23116	3.13639	3.13472	4.18909	3.10981	7.24571	3.3536	4.09865	4.02726	4.14967
ENSOARG00000001320	0.0368992	0.0874777	0.0355271	0	0	0	0.0359428	0	0.0589416	0.0183164	0.0923079	0.0395046	0.035069	0.0168868	0
ENSOARG00000001321	0	0	0	0	0	0	0	0	0	0	0	0	0	0	0
ENSOARG00000001322	3.95465	3.93016	4.93465	3.548	3.45597	3.33835	4.15415	4.51345	5.59942	4.0643	6.7241	3.78001	3.86675	4.64476	4.4802
ENSOARG00000001323	0	0	0	0	0	0	0	0	0	0	0	0	0	0	0
ENSOARG00000001324	0	0	0	0	0	0	0	0	0	0	0.0316019	0	0	0	0
ENSOARG00000001325	1.91058	1.69075	1.65335	1.72775	1.79537	1.16833	1.37507	1.64178	1.60214	1.12118	5.06981	1.44923	1.10272	1.5328	1.80162
ENSOARG00000001326	17.9051	17.8684	17.7602	15.1205	18.6142	12.9271	18.5651	24.6842	19.0482	17.024	43.8627	18.0304	19.4419	20.0523	21.6627
ENSOARG00000001327	0	0	0	0	0	0	0	0	0	0	0	0	0	0	0
ENSOARG00000001328	0.0872508	0.0441274	0.140011	0.108066	0.133069	0.0183035	0.0679914	0.039462	0.0185829	0.173242	0	0.0498194	0.0221129	0.037268	0.0670946
ENSOARG00000001329	0	0	0	0	0.227449	0	0	0.0385433	0	0.0789641	0.0795899	0	0.11339	0.0728009	0
ENSOARG00000001330	0.275325	0.261087	0	0	0	0	0	0.0889461	0	0.0911124	0	0.19651	0.0872229	0.168002	0
ENSOARG00000001331	0	0	0	0	0	0	0	0	0	0	0	0	0	0	0
ENSOARG00000001332	6.55727	8.05695	7.35733	7.48306	7.65157	5.99223	8.36748	7.44634	7.89326	9.92532	14.7087	7.62296	7.23273	6.69839	7.8902
ENSOARG00000001333	0.317168	0.354128	0.201941	0.267841	0.204802	0.171705	0.36376	0.421424	0.419471	0.431688	1.34628	0.246457	0.277127	0.449499	0.276881
ENSOARG00000001334	0	0	0	0	0	0	0	0	0.0172123	0	0.0404339	0	0	0	0
ENSOARG00000001335	8.16976	12.6608	7.02131	5.48693	4.9129	5.69369	10.6018	7.70538	7.4447	8.68235	2.68845	7.22036	4.221	6.77513	10.0221
ENSOARG00000001336	0	0	0	0	0	0	0	0	0	0	0	0	0	0	0
ENSOARG00000001337	9.54297	3.85034	6.33456	4.87868	4.80802	3.16129	4.1931	5.44727	5.19798	4.73393	281.29	6.10457	4.45443	4.9609	5.76539
ENSOARG00000001338	5.17709	2.42438	4.18459	2.96859	3.71636	8.6482	3.67322	3.53084	4.15188	4.37828	6.97122	6.22691	7.16786	4.68006	4.08319
ENSOARG00000001339	0.124195	0.132494	0.10463	0.0786596	0.118383	0.0488506	0.166341	0.120367	0.115724	0.0308245	1.28936	0.0332409	0.206561	0.0994653	0.17907
ENSOARG00000001340	35.9921	31.2784	22.4457	44.9527	45.0876	36.9435	29.4957	34.486	25.5557	28.8712	25.4042	32.1129	32.0809	30.3208	40.1791
ENSOARG00000001341	0	0	0	0.013427	0	0.0333547	0	0	0.0338638	0	0.0477304	0.0170224	0.0453335	0	0
ENSOARG00000001342	0	0	0	0	0	0	0	0	0	0	0	0	0	0	0
ENSOARG00000001343	0	0	0	0	0	0	0	0	0	0	0	0.0282684	0	0	0
ENSOARG00000001344	0.142086	0.134739	0.0977165	0.394248	0.212831	0.234198	0.118632	0.196724	0.172925	0.141061	0.203112	0.239044	0.0385825	0.222944	0.144082
ENSOARG00000001345	26.0141	10.646	9.43208	18.6068	11.1116	11.5	42.5695	20.9301	16.575	33.9002	0.138735	13.4333	29.2802	20.6714	19.6182
ENSOARG00000001346	2.72021	1.83283	1.30953	0.906771	0.341174	3.67917	0.069729	0.624402	0.152462	0.639609	1.28936	0.919666	0.272136	1.44146	0.254065
ENSOARG00000001347	0	0	0	0	0	0	0	0	0	0	0	0	0	0	0.00809468
ENSOARG00000001348	0	0	0	0	0	0	0	0	0	0	0.0795899	0	0	0	0
ENSOARG00000001349	20.7874	22.2935	16.7603	30.6635	28.5104	37.302	20.5982	20.7554	19.5249	24.943	9.48761	24.5287	34.7655	28.3072	34.3943
ENSOARG00000001350	0.112633	0	0	0	0	0	0.16457	0	0	0	0.112706	0.0602928	0	0	0
ENSOARG00000001351	0	0	0	0	0.159925	0	0	0	0	0.33313	0	0.179622	0.159454	0	0
ENSOARG00000001352	7.61905	5.67529	7.63729	6.16482	7.69677	8.02749	7.08876	6.66124	6.96753	7.45664	16.9175	7.73636	7.34939	6.76519	7.09379
ENSOARG00000001353	0	0.081896	0	0	0	0.362341	0.25237	0.0837	0.0919679	0	0.43209	0	0	0.0790465	0.153256
ENSOARG00000001354	18.9373	22.355	16.7529	22.0716	19.1212	18.2252	16.8063	18.732	22.8434	22.9435	28.571	18.9681	22.1033	24.6373	26.8933
ENSOARG00000001355	48.3136	43.3893	14.6093	22.8427	33.4574	24.7042	34.0415	43.4806	42.7019	79.5026	50.1416	32.5904	28.5296	35.4671	26.302
ENSOARG00000001356	6.0122	3.3766	2.33896	0.889909	0.634414	7.2603	1.9017	0.258017	4.42976	4.44907	2.99695	3.61026	5.74563	4.48763	6.62393
ENSOARG00000001357	0	0	0	0.0755642	0	0	0	0	0	0	1.43262	0.0957986	0.0850424	0	0
ENSOARG00000001358	0	0.181829	0.184614	0	0.182772	0.201121	0	0.185834	0	0	0	0	0	0.175502	0
ENSOARG00000001359	1.83593	2.23896	1.61714	1.72304	1.61247	1.53469	2.02653	1.68222	1.57945	2.08931	5.73199	1.81106	2.43444	2.03998	2.15541
ENSOARG00000001360	0.0313783	0.0238046	0.00604231	0.0105993	0.017946	0.0263303	0.024452	0.0851512	0.0601473	0.0498429	0.992199	0.0335939	0.101395	0.0287204	0.0278417
ENSOARG00000001361	0	0	0	0	0	0	0	0	0	0	0.0211093	0	0	0	0
ENSOARG00000001362	0	0	0	0	0	0	0	0	0	0	0	0	0	0	0
ENSOARG00000001363	0.576443	0.884261	0.538685	1.24562	0.775722	0.995866	0.957856	0.805149	1.11939	0.774263	1.06881	0.617144	1.19238	0.667277	0.466343
ENSOARG00000001364	0	0	0	0	0	0	0.158475	0.157677	0.346505	0	0	0.174179	0	0.148911	0
ENSOARG00000001365	0.101299	0.0640403	0.0650214	0	0	0.070835	0.032891	0	0.107874	0.0335225	0	0.144602	0.0641829	1.42168	0.059921
ENSOARG00000001366	1.08565	1.15551	0.549163	0.867544	1.32831	1.61123	0.956494	0.835467	1.06639	1.12607	1.82572	0.902087	1.04104	1.5988	1.14157
ENSOARG00000001367	1.45092	1.25597	0.512648	2.56856	0.139571	0.139621	0.175043	0.206414	0.311855	0.0594678	1.58506	0.662673	0.40483	0.414243	1.3051
ENSOARG00000001368	1.04508	0.66069	0.670812	0.778715	0.742248	1.01021	0.578857	0.853984	1.65846	0.935815	2.11202	0.636219	0.895866	0.656458	0.85456
ENSOARG00000001369	3.47466	3.74118	4.86137	2.62862	4.29534	5.8655	3.06729	3.61311	5.33832	3.32381	15.9721	7.18812	2.99273	3.77665	3.51659
ENSOARG00000001371	55.2607	32.9624	18.4865	8.98945	48.841	45.5042	6.55165	15.4927	8.3277	13.248	2.40498	7.71936	48.7355	34.04	24.6475
ENSOARG00000001372	0.434898	0.188116	0.910915	0.58633	0.443639	0.296108	0.98846	0.953906	0.495629	0.348437	0.190869	0.465605	0.290054	0.649466	0.372342
ENSOARG00000001374	0	0.0352536	0.0715873	0.0313943	0.0177182	0	0.0543186	0	0	0.0369076	0	0.0199004	0.0529981	0.0510404	0.0494789
ENSOARG00000001375	38.0007	36.2522	34.388	36.7853	30.4879	38.9005	34.8645	34.3938	28.2217	44.9087	50.5989	37.4226	46.0314	37.7093	51.8265
ENSOARG00000001376	0	0.045661	0	0	0.0229489	0.0252528	0.0469029	0	0.0256383	0	0	0	0.0457627	0.0661084	0.0640859
ENSOARG00000001377	0	0	0	0	0	0	0	0	0	0	0.230242	0.246339	0	0.0702008	0
ENSOARG00000001378	10.1086	9.30799	9.91524	10.4723	13.1185	12.5192	13.3974	9.31257	11.3888	14.0396	14.4009	10.0658	12.5721	8.73961	15.1705
ENSOARG00000001379	6.81899	4.04438	5.58885	6.12999	4.01876	3.15323	5.08286	5.51918	5.32259	4.71942	198.894	5.82205	3.56558	4.73137	6.03958
ENSOARG00000001380	1.62825	0.417312	0.381334	0.0371627	1.34232	0.461589	0.428662	0.980959	0.374907	1.04854	1.62931	0.942281	0.125472	2.01396	1.99139
ENSOARG00000001381	2.66052	3.34943	4.04114	2.30486	2.5251	4.23406	4.75865	4.12341	3.38277	4.4743	9.63919	4.5304	4.53398	4.91231	5.08763
ENSOARG00000001382	0	0.316551	0.0535668	0.0939659	0.106064	0.116713	0	0.107841	0.296235	0.27617	0.167015	0	0.26438	0.254614	0.0987299
ENSOARG00000001383	24.7052	26.0298	23.3927	20.0497	23.8497	22.3289	26.0488	25.6285	27.5703	28.1817	55.5566	25.3638	23.2935	25.5141	28.9831
ENSOARG00000001384	2.67205	2.47354	3.02189	2.78478	2.70873	2.9473	3.66662	3.07268	3.00358	3.74754	7.57571	3.58724	3.06354	3.3774	3.32112
ENSOARG00000001385	0	0	0	0	0	0	0	0	0	0	0	0	0	0	0
ENSOARG00000001386	7.09953	6.49495	5.88537	6.64219	7.1464	7.69391	5.85379	6.1241	7.05844	6.20014	11.1426	6.00811	8.46924	6.94305	9.38367
ENSOARG00000001387	0.0261788	0.0372376	0.13863	0.0663221	0.0374307	0.027459	0	0.0253719	0	0.0259898	0.0392937	0.0980952	0.0373205	0.0119806	0.0232282
ENSOARG00000001388	0	0	0	0	0	0	0	0	0	0	0	0	0	0	0
ENSOARG00000001389	0.181141	0.186089	0.145338	0.0892324	0.0863327	0.0949999	0.0588155	0.102409	0.16075	0.0599446	0.604197	0.145449	0.301275	0.110532	0.174119
ENSOARG00000001390	3.63242	3.54517	3.59673	3.37013	3.35587	2.92896	2.71723	4.02616	3.66976	3.43827	9.95476	3.12769	2.93455	3.74196	3.24845
ENSOARG00000001391	4.06934	3.67889	3.37967	4.95212	4.74419	6.94375	4.34041	3.89373	4.52462	3.6459	25.3713	4.2532	5.02545	3.98685	4.03025
ENSOARG00000001392	0	0	0	0	0	0	0	0	0	0	1.31144	1.40313	0.196672	0	0.122408
ENSOARG00000001393	0.550649	1.17489	0.795262	0.162754	0.236197	0.953004	1.18003	1.12072	0.234557	1.25735	4.07745	0	0.915841	0.504006	0.0244293
ENSOARG00000001394	28.8575	41.5396	35.1858	30.1913	26.9256	26.6211	35.7163	31.6931	30.7307	27.68	3.54085	22.5344	19.5984	28.5909	23.6562
ENSOARG00000001395	7.23927	4.63466	4.90286	3.97818	3.15068	4.38559	2.98576	4.05909	2.92573	4.03174	9.21575	5.15686	4.4369	4.1631	3.37774
ENSOARG00000001396	7.23423	9.40819	10.4777	5.2975	7.04348	6.66661	6.32192	6.84097	7.01048	6.65875	10.1035	6.70498	6.99328	6.68766	8.31702
ENSOARG00000001397	19.8922	24.0437	11.0053	15.5452	21.6008	17.0917	10.5471	13.023	16.7675	17.633	25.7171	13.3283	18.3245	16.6825	19.8555
ENSOARG00000001398	0	0	0	0	0	0	0	0	0	0	0	0	0	0	0
ENSOARG00000001399	4.8502	4.46751	3.19693	4.22067	5.15351	3.61953	2.92952	2.9232	7.84013	3.58982	3.66176	3.70373	5.58443	4.51096	4.50407
ENSOARG00000001400	0.33703	0.0672846	0.102473	0.104858	0.084542	0.0186059	0.190065	0.361025	0.0944494	0.123273	0.142	0.0759636	0.236021	0.292246	0.267566
ENSOARG00000001401	1.81685	1.54969	1.08289	1.65605	1.64936	2.27877	2.75295	1.9006	1.96549	2.32863	3.66491	2.41855	2.1744	2.89476	2.39679
ENSOARG00000001402	0	0.303952	0	0.541356	0.458293	0	0.312219	0	0	0	0	0	0.152315	0.146688	0.142201
ENSOARG00000001403	0	0	0	0	0	0	0	0	0	0	0	0	0	0	0
ENSOARG00000001404	0.0599391	0.243598	0.049466	0.0433862	0.146917	0.323333	0.275246	0.14108	0.0182371	0.37404	0.29989	0.055004	0.00813803	0.0313497	0.0227929
ENSOARG00000001405	0	0.0153157	0	0	0	0.0254111	0	0	0	0	0.525246	0.0172913	0.00767492	0	0.0214958
ENSOARG00000001406	16.5003	29.7045	40.6795	20.6795	19.771	21.0674	17.8038	19.5248	25.8732	16.6018	49.038	37.8389	16.3633	18.5594	17.9199
ENSOARG00000001407	0.104249	0	0	0	0	0.0546736	0	0	0	0.103497	0	0	0.0495392	0	0
ENSOARG00000001408	0.157453	0.0790468	0.0980929	0.101679	0.150085	0.145723	0.153372	0.0897645	0.177537	0.128731	0.500469	0.128907	0.193656	0.152593	0.139706
ENSOARG00000001409	0.142978	0.244052	0.28909	0.253558	0.299833	0.314938	0.807779	0.512713	0.380648	0.454227	6.52404	0.306147	0.597901	0.484208	0.62163
ENSOARG00000001410	0.599312	0	1.25023	1.43396	0	0.73339	0.0486481	0	0.106369	1.88412	0.599701	1.97835	0.0474655	0.731395	0.9749
ENSOARG00000001411	9.78774	11.2326	10.238	6.10636	7.67324	9.07214	12.9585	7.83406	9.79203	10.6161	11.4798	9.6448	12.0297	10.1714	11.798
ENSOARG00000001412	0.38726	1.03493	0.47455	0.683794	0.234907	0.406198	1.54318	0.545925	0.449889	0.454367	2.53644	0.60306	2.34215	1.25671	0.4998
ENSOARG00000001413	0	0	0	0	0	0	0.0867996	0.129544	0.0474468	0	0.178334	0	0	0.122342	0.0395329
ENSOARG00000001414	2.58446	2.03606	1.68443	1.35428	1.90134	2.09222	1.96879	1.93961	1.75719	1.69738	6.67091	1.8801	2.76488	2.26243	2.15205
ENSOARG00000001415	0	0.0036172	0.00367261	0.0257697	0.0581753	0.0240059	0	0.0258781	0	0.00757382	0.0267185	0.00408377	0	0.0174567	0.0169226
ENSOARG00000001416	0	0	0	0	0	0	0	0	0	0	0.127912	0	0	0	0
ENSOARG00000001418	0	0	0	0	0	0	0	0	0	0	0	0	0	0	0
ENSOARG00000001419	14.8491	14.5599	11.2449	14.0203	18.8555	19.2439	12.8427	12.7523	12.8899	20.0427	4.36815	12.5133	18.9347	20.075	17.0802
ENSOARG00000001420	0	0	0	0	0	0	0	0	0	0	0	0	0	0	0
ENSOARG00000001421	0.0735456	0.104614	0.070811	0.403699	0	0	0.107459	0.106918	0	0.182537	3.09092	0.393693	0	0	0.0326282
ENSOARG00000001423	0	0	0	0	0	0	0	0	0	0	0	0	0.0744897	0.0717381	0.139087
ENSOARG00000001425	0	0	0	0	0	0	0.0597677	0	0	0	0	0	0	0	0
ENSOARG00000001426	6.33381	6.46527	7.09249	5.50057	6.49881	7.04004	6.04391	5.74096	7.16222	6.80523	17.8329	6.79583	6.18176	6.11796	5.52586
ENSOARG00000001428	176.327	158.824	157.733	147.525	134.525	176.325	176.858	213.41	173.499	193.504	393.062	208.673	168.598	181.803	253.443
ENSOARG00000001429	2.14753	2.71531	0.459484	0.604514	2.72939	0.250284	0.69729	1.1563	0.254104	1.18446	9.31202	2.81009	2.2678	2.40243	0.635162
ENSOARG00000001430	5.05943	4.76173	3.50881	4.79299	4.40931	4.40509	5.17286	5.22793	6.17375	4.93227	9.74478	5.29449	5.10495	4.65872	6.39963
ENSOARG00000001431	0	0	0	0	0	0.0804484	0	0.0743335	0.0816762	0	0.30699	0.164226	0	0.0702008	0
ENSOARG00000001432	0.821846	0.200863	0.350777	0.221803	0.1696	0.195514	0.396146	0.468055	0.270679	0.386928	22.4162	0.335623	0.475092	0.480807	0.511204
ENSOARG00000001433	0.323601	0.223176	0.198271	0.173901	0.3365	0.339426	0.143279	0.057023	0.187967	0.642529	0.117749	0.220468	0.111837	0.215411	0.156615
ENSOARG00000001434	0.598384	0.148615	0.0137175	0.108283	0.122225	0.343711	0.111024	0.193313	0.0910323	0.183877	1.56821	0.228798	0.148946	0.365131	0.316036
ENSOARG00000001435	0	0	0	0	0	0	0	0	0	0	0	0	0	0	0
ENSOARG00000001436	0.0596537	0.0565689	0	0.0503762	0	0	0.0581075	0	0.063526	0	0	0	0	0	0.10586
ENSOARG00000001437	9.18398	3.47053	2.75912	3.17807	1.28352	13.5081	6.25543	0.468469	4.08119	10.0089	2.03837	9.94334	12.8958	10.2389	9.37426
ENSOARG00000001438	0.725423	0.388819	0.61747	0.213079	0.190407	0.22055	0.184336	0.540034	0.559791	0.396624	4.74461	0.31516	0.299758	0.461896	0.214554
ENSOARG00000001439	0.269268	0.215027	0.122805	0.251327	0.202633	0.118921	0.386531	0.247233	0.271655	0.309534	0.0992685	0.288281	0.282851	0.207545	0.565862
ENSOARG00000001440	0	0.13974	0.0283762	0	0.084279	0	0.0574164	0.085691	0.0627704	0	2.89014	0.0631061	0.0280103	0.0539512	0.0261503
ENSOARG00000001441	0.0314888	0	0.0303179	0.053183	0.0300153	0.099086	0.0306726	0.0305182	0.0670655	0.0625229	0.157546	0.0674242	0.0897808	0.0576429	0.139698
ENSOARG00000001442	8.73149	7.11228	5.36363	4.96574	8.59909	8.65428	7.31214	7.69015	6.10067	8.28929	23.8657	6.95107	9.99439	8.00996	8.5186
ENSOARG00000001443	0.0385093	0	0	0.178861	0	0	0	0	0	0	0.00963357	0	0	0	0.00854223
ENSOARG00000001444	0.21404	0.304457	0.437922	0.0677819	0.25503	0.224507	0.156369	0.103721	0.142459	0.159371	2.46306	0.0859323	0.12714	0.146932	0.237395
ENSOARG00000001445	0.0193821	0.0183798	0.0186614	0	0.0184751	0	0	0.0187846	0.0206402	0	0	0	0.0184207	0.0532208	0.120383
ENSOARG00000001446	7.5655	8.05136	5.92058	7.41404	9.71863	12.3314	7.51018	8.80997	9.24931	6.69308	7.01366	6.32812	8.50881	9.4379	10.6238
ENSOARG00000001447	3.2595	2.42285	2.97484	3.00106	3.72999	3.78987	3.70142	3.19193	4.03754	3.17979	9.71689	3.53811	3.39363	3.0844	3.41431
ENSOARG00000001449	0	0	0	0	0	0	0	0	0	0	0	0	0	0	0
ENSOARG00000001450	0.0551121	0.0783932	0.291845	0.488679	0.341466	0.144518	0.536836	0.427307	0.850998	0.0547142	1.40627	0.590034	0.34046	0.655768	1.12471
ENSOARG00000001451	1.62331	0.97446	0.70261	0.415027	0.312309	0.656084	0.696323	0.923756	0.713676	1.38981	0.0447072	0.701548	1.10402	0.10905	0.938208
ENSOARG00000001452	0.141285	0	0	0	0	0	0	0	0	0	0	0	0	0	0
ENSOARG00000001453	0	0	0	0	0	0	0	0	0	0	0	0	0	0	0
ENSOARG00000001454	2.15437	2.17268	2.76569	1.06849	1.07568	1.18367	1.3324	0.596562	2.0393	0.645041	3.59295	1.61088	3.44503	1.00159	3.12524
ENSOARG00000001455	1.89999	1.48515	1.65948	2.03084	1.98184	1.68258	2.1072	1.87563	2.70547	2.13419	3.49825	1.94406	2.13079	2.40734	1.92427
ENSOARG00000001456	0.52925	0.434321	0.881949	0.232065	0.203734	0.149459	0.228024	0.23674	0.401026	0.25261	6.69121	0.326896	0.145096	0.335367	0.207707
ENSOARG00000001457	1.61065	2.06249	1.17722	1.36016	1.5577	2.25666	0.961955	0.808988	1.28953	1.21386	8.22318	1.58592	1.41903	1.24824	0.990992
ENSOARG00000001458	0	0	0	0	0	0	0	0	0	0	0	0	0	0	0
ENSOARG00000001459	0	0.110279	0.223936	0.294619	0.332552	0	0.339834	0.507185	0.557286	0.173179	0.756391	0.311259	0.110524	0.319325	0.515926
ENSOARG00000001460	8.90718	9.03626	8.35673	7.98047	8.61561	6.48574	8.42037	7.91112	12.0129	9.39936	17.563	7.27631	12.8771	10.7019	10.7242
ENSOARG00000001461	16.201	9.43897	12.2524	12.2716	12.6306	17.9734	12.723	12.2927	13.8647	12.1125	18.9747	11.9043	17.004	16.0203	17.3935
ENSOARG00000001462	0.980991	0.822092	0.417343	0.751361	1.87017	1.72292	0.688895	0.707537	0.753134	1.47219	3.28731	1.44105	0.867288	1.41993	0.991879
ENSOARG00000001463	7.28796	8.74991	10.7719	10.3035	10.166	8.72989	10.1233	8.71037	11.4269	8.99822	19.8396	10.4034	7.10249	7.74749	9.70464
ENSOARG00000001464	2.55207	2.68531	2.69279	2.50522	2.97059	2.55115	3.4151	3.70043	3.79738	3.39389	6.43679	2.96753	2.95235	2.73359	3.00447
ENSOARG00000001465	1.61483	2.42899	0.670164	1.22261	1.6985	2.33627	4.17651	1.29522	1.98649	1.65845	11.924	2.65288	4.68358	3.21091	1.72927
ENSOARG00000001466	0.277698	0.197504	0.22281	0.136797	0.066176	0.0242732	0.0225417	0.0224282	0.394299	0.0229745	1.13467	0	0.0659811	0.211813	0.369599
ENSOARG00000001467	0	0	0	0	0	0	0	0	0	0	0	0	0	0	0
ENSOARG00000001468	3.83448	4.29347	4.39153	4.49373	4.1772	3.52365	4.83493	4.5018	4.45839	4.03987	7.22648	5.16444	4.80239	4.45105	5.71348
ENSOARG00000001469	1.22729	0.889217	0.955948	0.943259	1.35389	1.70677	1.55816	1.45676	1.14543	1.17736	2.33199	1.18108	1.76929	4.97296	1.35815
ENSOARG00000001470	5.44896	3.57144	1.31159	1.96241	1.14573	2.26936	4.44913	5.97997	1.28	1.98883	54.3647	3.60317	5.33101	4.62068	6.47012
ENSOARG00000001471	0	0	0	0	0	0	0	0	0	0	0.464709	0	0	0.0772853	0
ENSOARG00000001472	17.4033	18.6242	17.0276	21.0134	23.1457	28.4263	22.4809	21.548	17.5923	23.6402	12.1488	19.94	22.238	22.7927	28.7991
ENSOARG00000001473	0.0543526	0.051542	0.0697755	0.0611994	0.0172698	0.152028	0.0176479	0.0877955	0.21223	0.0359735	0.0543879	0.0775871	0.0172189	0.0497486	0.0482266
ENSOARG00000001474	0	0	0.162809	0	0	0.0886832	0	0	0	0	1.09984	0.181037	0.32142	0	0.150038
ENSOARG00000001475	0	0	0	0	0	0	0	0	0	0	0	0	0	0	0
ENSOARG00000001476	45.484	60.323	64.201	47.419	57.6672	58.8004	57.1868	60.1651	58.0396	58.5847	15.5821	39.7626	50.4953	67.6055	63.4956
ENSOARG00000001477	0	0	0	0	0	0	0	0	0	0	0	0.082113	0	0	0
ENSOARG00000001479	23.8941	27.7844	28.7393	28.9981	33.0811	30.348	23.6317	27.1178	28.255	29.0516	23.6895	33.3889	23.5448	25.2412	32.0941
ENSOARG00000001480	2.06027	2.85015	1.79697	2.90658	1.82524	2.0212	3.25822	2.21994	2.23273	3.26061	5.34806	2.75069	1.98112	1.85248	2.26895
ENSOARG00000001481	0	0	0	0	0	0	0	0	0	0	0	0	0	0	0
ENSOARG00000001482	1.92253	2.03581	2.4372	1.69569	2.14817	2.07256	2.12239	1.28358	1.79709	1.97227	3.81549	2.2641	1.93883	1.87699	1.66793
ENSOARG00000001483	1.59944	0.935553	0.97867	0.845758	0.726677	0.64284	1.16485	1.07206	0.9551	0.756846	11.6072	1.08824	1.00867	1.01246	1.24675
ENSOARG00000001484	0	0	0	0	0	0	0	0	0	0	0	0	0	0	0
ENSOARG00000001485	3.71143	3.75336	3.2054	2.64482	2.53873	3.19453	3.17684	2.2825	2.97411	3.91722	0.826669	2.50158	3.23438	2.93433	3.04149
ENSOARG00000001486	4.45732	3.21311	3.36649	3.43901	3.49665	3.92445	3.9885	3.96842	5.08208	3.97031	14.6191	3.44704	4.17879	4.62431	4.05939
ENSOARG00000001487	0	0	0.0861533	0.0503762	0	0	0.0290537	0	0	0.059223	0	0.0319329	0	0	0
ENSOARG00000001488	0	0	0	0	0	0	0	0	0	0.0735183	0.148202	0	0	0	0
ENSOARG00000001489	6.84185	6.27771	5.51965	3.90469	5.28567	5.47628	5.86676	5.8703	6.432	5.26797	35.7851	5.71747	6.51871	6.19983	5.35918
ENSOARG00000001490	0	0	0	0	0	0	0	0	0	0	0	0	0	0	0
ENSOARG00000001491	0.0232585	0.088223	0.0559841	0.00982062	0.0221701	0.0731877	0	0	0.0123841	0.0346359	5.91149	0.0124504	0.0442097	0.0319325	0
ENSOARG00000001492	0.979331	1.99005	0.791376	0.531657	0.766808	0.972194	1.53313	1.64405	0.651814	1.73618	7.41975	1.44166	1.36289	1.53664	1.50515
ENSOARG00000001493	0	0	0	0	0	0	0	0	0	0	0	0	0	0	0
ENSOARG00000001494	0.0108608	0.0102991	0.0104569	0.00917165	0.0103525	0.0341756	0.0528962	0.010526	0.0115658	0.0107823	0.0108678	0.0116276	0.0103221	0.0298223	0.0289099
ENSOARG00000001495	0	0	0	0	0	0	0	0	0	0	0	0	0	0	0
ENSOARG00000001496	0.146948	0.0298604	0.010106	0.141821	0.130066	0.0770669	0.0715693	0.162764	0.0558879	0.125046	0.13654	0.0337121	0.0399026	0.105679	0.0651926
ENSOARG00000001497	1.89174	1.55067	1.63617	0.559586	0.733513	0.829574	1.36381	1.01512	1.01296	1.31572	25.4748	1.5104	1.40176	2.19127	1.83974
ENSOARG00000001498	0	0	0	0	0	0	0	0	0	0	0	0	0	0	0
ENSOARG00000001499	7.7664	7.21863	5.11973	6.83332	7.65601	6.16129	8.14895	9.62661	7.06688	8.24589	8.4312	6.66465	8.71582	6.66964	9.29191
ENSOARG00000001500	33.4168	44.6581	41.1783	58.6326	61.0713	86.7623	40.6395	47.3271	45.343	41.9508	51.7527	45.0963	41.1664	39.0336	40.2921
ENSOARG00000001501	0	0	0	0	0	0	0	0	0	0	0	0	0	0	0
ENSOARG00000001502	0	0	0	0	0	0	0	0	0	0	0	0	0	0.023125	0
ENSOARG00000001503	0	0	0	0	0	0	0	0	0	0	0	0	0	0	0
ENSOARG00000001504	8.52122	6.49095	6.67109	9.47666	10.1198	16.2153	5.19792	6.46244	6.41651	11.3166	21.6011	10.5486	13.5507	13.3485	15.6587
ENSOARG00000001505	2.78428	1.67991	0.86223	1.12476	1.80037	1.65662	1.54162	1.40446	1.48077	1.59062	8.72649	1.10868	2.05195	2.1997	1.90414
ENSOARG00000001506	0	0	0	0	0	0	0	0	0	0	0	0	0	0	0
ENSOARG00000001507	1.78615	1.83165	1.79972	1.57852	3.26656	2.09135	1.71962	1.73109	2.18962	2.49493	5.71523	2.35698	2.38842	2.69941	2.06397
ENSOARG00000001508	36.1951	5.49266	15.0981	7.07719	6.17679	6.94879	8.53361	9.65431	5.87904	4.12709	38.6034	9.64409	6.58294	8.22845	14.69
ENSOARG00000001509	3.9097	3.64042	3.60038	3.23442	3.96916	4.15424	4.18316	4.66576	5.17139	4.4413	6.2047	4.7066	5.20377	5.4953	5.69017
ENSOARG00000001511	40.8442	62.1762	75.5219	57.6133	56.3962	48.801	53.8734	52.773	83.3143	35.9966	72.2184	71.2088	46.3651	43.1068	46.0567
ENSOARG00000001512	3.81631	4.08432	3.85159	5.67965	7.51353	8.41031	4.6094	7.33791	8.18873	2.275	0.0569969	13.7209	6.29212	5.18142	6.43413
ENSOARG00000001513	6.22027	6.33686	4.70219	2.84794	5.81014	4.9654	6.24154	6.11328	5.55994	3.48449	6.51178	4.60011	7.75175	7.20246	8.19012
ENSOARG00000001514	0	0	0	0	0	0	0	0	0	0	0	0.0566297	0	0	0
ENSOARG00000001515	9.56469	9.05234	9.11894	9.54717	9.92001	11.2497	16.391	14.6032	14.3714	19.8647	2.30376	19.6585	18.5897	14.271	16.5747
ENSOARG00000001516	55.1335	21.3784	22.1312	45.6885	21.0058	42.1281	22.5814	15.6497	32.736	17.6875	8.67647	11.4725	24.7379	12.0094	21.7887
ENSOARG00000001517	4.00272	4.78698	3.97662	5.02725	4.90902	2.78115	3.76239	3.64461	3.0408	3.41698	10.7021	3.58932	3.1742	3.79201	6.74122
ENSOARG00000001518	9.09228	7.10125	7.99714	8.79543	9.44606	9.68747	8.85661	8.87855	8.85179	9.03283	11.2588	9.4403	10.5273	9.56728	11.3454
ENSOARG00000001519	4.70847	6.46401	3.83708	3.48891	4.76682	4.00263	4.57893	4.07867	3.68684	5.06402	10.3469	3.4018	6.12744	6.0701	7.20872
ENSOARG00000001520	0.707476	1.52574	1.08767	1.13708	2.29504	1.68762	1.13374	1.00639	1.91996	1.13285	1.15325	1.58816	0.986889	1.30554	1.11373
ENSOARG00000001522	0.870621	0.849705	0.562912	1.51337	1.71428	1.30647	1.46088	1.21333	1.56327	1.57726	0.419696	1.21104	1.37705	1.7857	1.78181
ENSOARG00000001523	0.710803	0.458925	0.538762	0.453385	0.367603	0.531412	0.60399	0.520335	0.49926	0.502979	3.64712	0.574791	0.589308	0.615988	0.62398
ENSOARG00000001525	0.485803	0.399708	0.13757	0.253389	0.292824	0.464599	0.396662	0.360045	0.273884	0.333351	2.36625	0.374781	0.753669	0.660439	0.304269
ENSOARG00000001526	0	0	0	0	0	0	0	0	0	0	0	0	0	0	0
ENSOARG00000001527	3.49946	3.37265	3.17299	3.65096	2.73699	2.68664	4.16361	4.33239	4.29126	4.68086	9.16654	3.81642	3.54297	4.02433	5.15336
ENSOARG00000001528	1.9203	1.3961	1.12474	0.864878	1.2508	1.52744	1.1379	1.14768	1.19289	1.5887	3.87512	1.14787	1.44483	1.66975	1.34889
ENSOARG00000001529	9.81862	8.013	7.67741	9.17938	11.3823	10.9021	10.2983	12.3612	9.4843	9.47204	28.9986	8.77052	13.347	10.6935	10.9648
ENSOARG00000001530	37.4615	25.9434	39.5007	26.6491	18.2608	21.5392	32.0597	34.2721	36.6795	45.0505	17.0032	35.5177	27.7886	21.8981	21.6356
ENSOARG00000001531	1.90947	1.70679	1.57742	1.72942	2.34801	1.9605	1.94989	1.8618	2.11329	2.20496	6.09581	2.13076	1.81477	1.76357	1.92971
ENSOARG00000001534	0.118876	0.0775012	0.0071535	0.0355542	0.0212463	0.0857242	0.0192992	0.0168018	0.00791205	0.0319632	1.28866	0.0159087	0.00941501	0.00906723	0.00219746
ENSOARG00000001535	0.272069	1.58928	0.419124	1.13959	1.50416	1.05018	1.5689	0.970354	0.915547	2.29049	17.402	2.21372	0.444749	2.3209	0.801463
ENSOARG00000001536	0.958874	1.24106	1.47216	1.25839	1.38336	0.693163	1.31268	1.06746	1.11771	1.51798	2.07459	0.804615	1.42855	1.5774	1.12674
ENSOARG00000001538	60.1035	77.2301	67.4804	53.2185	70.0442	85.3884	57.209	70.5195	65.0279	74.1442	62.5455	63.1352	59.9263	61.0725	75.215
ENSOARG00000001539	17.121	15.1051	16.3062	23.8387	24.4728	16.6767	25.7228	22.6794	22.7589	19.9087	33.2936	29.6909	26.4347	23.6214	26.7951
ENSOARG00000001540	0	0	0	0	0	0	0	0	0	0	0	0	0	0	0
ENSOARG00000001541	14.9855	18.71	14.609	21.5494	25.6758	16.7027	19.7675	22.6596	20.9889	17.6001	8.76545	12.8281	15.154	16.7418	18.1913
ENSOARG00000001542	1.76278	1.69452	0.99974	0.632157	0.621479	1.26643	1.71709	1.21697	1.41433	1.31853	7.85309	1.00825	1.99665	1.28193	1.26413
ENSOARG00000001543	0.526356	0.0998275	0.709498	0.266697	0.602072	0.220839	0	0.204053	0.448419	0.209023	2.10679	0.563521	0.700349	0.0963541	0
ENSOARG00000001544	18.3622	24.1891	19.6178	17.0649	17.1831	28.2873	17.8075	18.5731	19.5342	13.9606	30.3934	18.5344	15.3844	20.1738	16.1933
ENSOARG00000001545	0.0635783	0.140678	0	0.0178968	0	0.0222292	0.0412869	0.0205395	0.0902737	0	2.20548	0.0226891	0.100708	0.0581928	0.112825
ENSOARG00000001547	0	0	0	0	0	0	0	0	0	0	0.131836	0	0	0	0
ENSOARG00000001548	0.771569	0.653277	0.397971	0.628301	0.393999	0.693686	0.644203	0.507426	0.205413	0.519785	4.99088	0.413024	0.916624	0.807099	0.709056
ENSOARG00000001549	0.033416	0	0	0	0	0	0	0	0	0	0	0	0	0	0
ENSOARG00000001550	0	0	0	0	0	0	0	0	0	0	0	0	0	0.023271	0
ENSOARG00000001551	0.17629	0.0455929	0.0925827	0.0541356	0.0305529	0.0336202	0.0312219	0.186389	0.0341334	0.0636427	2.11685	0.0857898	0.121852	0.0293377	0.0568802
ENSOARG00000001552	6.31859	8.48378	7.0502	6.84442	8.69665	11.4899	7.50657	7.34001	7.27899	7.70931	16.8113	8.83524	7.61874	6.6887	8.05597
ENSOARG00000001553	0	0.172827	0	0	0.152008	0.394277	0.288483	0.165594	0.0242603	0.463649	0	0	0	0.0104259	0
ENSOARG00000001554	2.1833	0.649194	1.37172	0.375	0.246915	0.446371	1.04533	1.43458	0.374369	0.587808	17.2001	0.931023	0.545131	0.643541	1.01786
ENSOARG00000001555	5.94943	4.68448	5.08289	4.02492	4.16455	4.53925	4.03812	4.52302	5.8686	5.50396	11.1283	4.35855	5.91386	5.36974	5.60193
ENSOARG00000001556	13.7482	10.6668	29.1242	20.0285	9.50244	5.38428	3.2465	3.1869	2.72531	17.0759	0.595546	11.2781	2.2767	4.52139	5.14878
ENSOARG00000001557	0.36939	0.195749	0.0836835	0.073398	0.155341	0.205123	0.105828	0.0631772	0.0809876	0.140218	1.92425	0.30242	0.351069	0.308268	0.221718
ENSOARG00000001559	0	0	0.0478384	0	0	0	0.0161327	0	0	0	0	0	0	0	0
ENSOARG00000001560	1.04002	0.410205	0.469659	0.295348	0.526383	0.395806	0.564805	0.767122	0.578268	0.411177	0.819662	0.788285	0.673536	0.758169	0.65331
ENSOARG00000001561	3.69956	3.14217	3.02512	2.78008	2.59628	2.84569	4.54376	3.75181	3.96255	4.54582	9.98994	4.24779	4.08679	4.51491	5.15699
ENSOARG00000001562	0	0	0	0	0	0	0	0	0	0	0	0	0	0	0
ENSOARG00000001563	2.3283	2.9392	3.71728	1.97864	3.00595	2.39063	2.71292	2.29937	3.51514	2.8089	5.8196	2.1719	1.97473	2.14456	2.34917
ENSOARG00000001564	0.780715	0.827713	1.1999	0.823096	0.845873	0.930793	1.48317	0.92114	1.40975	1.47795	0.164979	2.12854	1.28581	0.954258	0.791682
ENSOARG00000001565	26.6382	33.9691	32.7995	24.6838	31.7325	30.596	28.252	29.0443	34.1596	27.1265	29.3693	33.3503	28.6893	25.6092	26.3698
ENSOARG00000001566	8.74137	9.09246	13.0759	7.68839	8.10168	11.3579	8.16124	7.94427	9.98521	9.09866	25.2423	10.071	9.34268	9.99423	9.60795
ENSOARG00000001567	22.8664	17.8677	16.8881	17.9281	23.5655	22.588	18.4406	18.0342	19.8592	23.3068	27.3547	19.6628	25.4862	19.8469	23.8631
ENSOARG00000001568	304.602	307.47	209.337	362.662	247.86	268.211	227.225	140.014	260.034	216.93	9.16223	294.769	395.79	303.904	385.896
ENSOARG00000001569	0	0	0	0	0	0	0	0	0	0	0	0	0	0	0
ENSOARG00000001570	7.37047	10.3927	9.05172	11.2804	9.74571	11.1281	9.29404	9.79021	10.1048	7.75178	27.3288	8.64061	8.46911	8.76518	9.11838
ENSOARG00000001571	19.015	18.3381	11.7365	12.3899	19.8256	14.5078	15.3491	13.568	15.5827	13.8727	3.64766	13.3134	15.8605	12.1037	11.0338
ENSOARG00000001572	1.67202	2.69453	4.88538	2.35058	2.71772	4.26789	2.64543	2.45414	3.54053	2.67703	4.72919	5.02878	1.97488	2.30886	2.76133
ENSOARG00000001573	0.172262	0.126228	0.135701	0.244656	0.320939	0.320307	0.228814	0.144186	0.216797	0.194339	0.0313407	0.268255	0.186043	0.365508	0.243165
ENSOARG00000001574	33.621	54.7233	41.0321	18.6089	26.3101	24.8184	20.2682	13.4533	78.6306	41.4085	27.6007	59.698	9.40281	11.9875	16.2573
ENSOARG00000001575	0.794974	0.549693	0.239192	0.209793	1.26296	0.694875	0.855032	0.497595	0.82894	0.805677	2.76764	0.957493	1.03887	1.15209	1.79282
ENSOARG00000001576	2.35647	1.40334	1.60181	0.991014	0.965869	1.45831	1.37265	1.67177	1.38521	1.33817	22.1275	1.29675	1.50949	1.65216	1.76052
ENSOARG00000001577	0	0	0	0.025615	0	0	0	0	0	0	0	0	0	0	0
ENSOARG00000001578	9.08608	17.8787	12.5346	15.0103	18.7563	22.7539	20.8403	19.9649	22.693	20.4793	3.96354	12.3875	25.1911	12.9165	14.8643
ENSOARG00000001580	0	0	0	0.035888	0	0	0	0	0	0.0421906	0.042525	0	0	0.0388976	0
ENSOARG00000001581	4.17779	2.91919	4.81635	3.34236	3.14392	6.57315	4.06951	3.4097	3.98067	4.52965	8.14099	4.88475	4.38853	3.42139	4.5361
ENSOARG00000001582	0	0	0	0	0	0	0	0	0	0	0	0	0	0	0
ENSOARG00000001583	0.220637	0.55794	0.141622	0	0.350521	0	0	0.213836	0.0783197	0.0730147	0.294374	0	0	0	0.195769
ENSOARG00000001585	2.7055	1.97496	1.05883	1.62726	3.68282	1.95993	1.23237	1.50913	1.11929	2.35747	1.4997	1.2503	2.41407	1.83498	3.50587
ENSOARG00000001586	0	0	0	0	0	0	0	0	0	0	0	0	0	0	0
ENSOARG00000001587	1.67651	0.189264	0.576491	0.202254	0.114147	0.167476	0.583235	0.851105	0.297557	0.31703	10.3053	0.299148	0.26556	0.657643	0.425016
ENSOARG00000001588	0.21545	0.352896	0.182294	0.716742	0.479192	0.760134	1.62805	1.87295	0.21553	1.01762	8.00295	1.61463	0.248198	2.43213	0.839974
ENSOARG00000001589	1.65919	2.69485	0.934705	0.953973	1.0768	1.75884	2.52744	2.10415	2.06764	2.62853	18.2629	2.09759	2.49955	2.10026	1.08065
ENSOARG00000001590	1.67691	1.25276	1.54761	1.48864	1.68421	2.29517	1.38245	1.48648	1.57234	2.11552	5.95484	2.20254	2.21179	2.1825	2.38065
ENSOARG00000001591	3.55854	4.19708	2.84771	3.65186	3.79939	2.93811	3.6188	4.31004	3.78953	3.93612	17.2115	3.20729	4.91018	4.80626	6.22481
ENSOARG00000001592	30.3215	25.0219	29.0567	25.1001	29.4553	22.6618	21.7952	37.7515	25.3965	20.5339	0.133159	24.5961	28.1039	23.1159	27.5028
ENSOARG00000001594	0.0164143	0.280178	0.36349	0.887134	0.0938771	0.352948	0.767463	0.445433	0.332115	0.301472	0.0574872	0.289958	0.132601	0.285454	0.131078
ENSOARG00000001595	6.76191	4.4996	4.39199	3.70111	4.44194	3.51346	4.182	4.27797	4.36718	3.53414	103.437	5.61146	4.19509	5.62016	4.76173
ENSOARG00000001596	0	0	0	0	0	0	0	0	0	0	0.0725989	0	0.0689533	0.0664062	0
ENSOARG00000001597	0.0334507	0	0	0	0	0	0	0	0	0.0332092	0.100417	0.0716251	0	0	0
ENSOARG00000001598	0	0	0	0	0	0	0	0	0	0	0	0	0	0	0
ENSOARG00000001599	2.06236	2.60146	2.04187	2.69457	3.35061	4.19038	3.23446	3.72102	2.45867	3.36094	2.66074	2.48571	2.77368	3.27076	3.98783
ENSOARG00000001600	0.0662819	0	0	0	0	0	0.0322819	0	0	0.0329017	0.13265	0	0	0	0
ENSOARG00000001601	0	0	0	0	0	0	0	0	0	0	0	0	0	0	0
ENSOARG00000001602	1.27338	1.39247	1.70466	0.661994	1.05706	1.00675	0.603424	0.696744	1.01397	1.16928	2.80095	0.953892	1.14844	0.777009	1.29272
ENSOARG00000001603	1.36401	0.642671	0.999425	0.579561	0.400686	0.980806	0.743714	1.01434	0.548134	0.562106	4.83294	0.615356	1.00284	1.36625	1.18744
ENSOARG00000001604	0	0	0	0	0	0	0	0	0	0	0	0	0	0	0
ENSOARG00000001605	0	0	0	0.0477248	0	0	0	0	0	0	0.0565507	0.121009	0	0	0
ENSOARG00000001606	4.2569	2.59179	1.59908	3.01954	2.97027	3.56445	3.28663	3.00832	2.3353	3.6939	2.94869	2.17516	5.10318	7.78157	4.65701
ENSOARG00000001607	2.11893	2.41	2.4657	2.40964	2.78185	2.52935	2.43123	1.71345	2.4849	3.23289	3.77883	4.39792	2.70571	2.13577	2.87207
ENSOARG00000001608	5.44541	7.76724	6.12767	6.87383	7.68858	7.19913	5.35952	6.77837	6.27608	6.57179	10.6879	7.31773	7.40179	7.75658	9.0644
ENSOARG00000001609	0	0	0	0	0	0	0	0	0	0	0	0	0	0	0
ENSOARG00000001610	8.59518	5.84374	6.64416	5.84352	6.74929	7.15879	7.02617	7.79814	7.82249	6.66298	15.2503	4.73278	9.59932	9.48732	8.72672
ENSOARG00000001611	2.03405	0.811281	0.748063	1.84303	1.7558	1.65737	1.32655	1.02375	1.53392	1.62936	6.7962	0.803773	1.67596	1.79783	1.32455
ENSOARG00000001612	0	0	0	0	0	0	0.0350201	0.0348438	0.0382857	0.107077	0.0719507	0.115471	0.0683376	0	0.0318999
ENSOARG00000001613	0.13615	0.28404	0.157304	0.528886	0.129779	0.856846	1.29968	0.211125	0.23198	0.459567	0.0544952	0.0583051	0.517587	0.14954	0.410735
ENSOARG00000001614	0.0211649	0	0	0	0.0201745	0	0	0	0.0225388	0.0210121	0.0211787	0.0679779	0.0201151	0	0.0375589
ENSOARG00000001615	6.89715	5.66243	6.52925	6.21544	6.44402	7.26203	6.28278	6.71005	7.32805	7.48979	5.99615	12.5378	6.45005	6.86668	7.65556
ENSOARG00000001616	0	0	0	0	0	0	0	0	0	0	0	0	0	0	0
ENSOARG00000001617	20.743	15.6604	14.8778	8.54565	11.9052	13.6655	10.5468	10.9636	14.5173	15.91	49.5406	21.3055	12.2761	11.9846	13.7756
ENSOARG00000001618	1.86926	2.52122	1.95702	2.18391	1.55691	2.33187	2.9787	2.26016	2.50274	3.52235	4.99399	2.89501	2.72519	2.47502	2.81797
ENSOARG00000001619	0.784496	1.11301	1.32914	1.2993	1.38544	1.13542	1.2736	1.42043	1.71617	1.50333	4.36317	1.40632	1.67612	1.72553	1.50007
ENSOARG00000001622	1.55965	0.991325	0.714299	1.33132	1.95275	1.9631	1.51922	1.51157	2.11875	1.83295	4.76633	1.04699	1.83483	2.50011	1.62323
ENSOARG00000001623	0	0	0	0	0	0	0	0	0	0	0	0	0	0	0
ENSOARG00000001624	0.370077	0.433513	0.424435	0.418227	0.74702	1.06177	0.434702	0.775359	0.822972	0.178299	0	1.52074	0.672408	0.667495	0.733994
ENSOARG00000001625	0	0	0	0	0	0	0	0	0	0	0	0	0	0	0
ENSOARG00000001626	24.3663	15.3289	7.34506	8.98067	17.7808	7.37441	5.01654	14.0552	7.16849	4.66497	7.94816	6.07805	15.2956	11.121	10.277
ENSOARG00000001627	8.59409	6.97739	5.15013	6.23363	3.05923	7.05689	6.18298	5.93297	5.48105	7.09234	15.9742	6.14666	6.28121	5.84247	4.07113
ENSOARG00000001628	0	0	0	0	0	0	0	0	0	0	0	0	0	0	0
ENSOARG00000001629	0	0	0.0868773	0	0	0	0	0	0	0	0	0	0	0	0
ENSOARG00000001630	28.0636	25.8906	20.6492	29.7534	27.9557	33.0543	25.8773	26.0564	22.865	24.9847	30.9686	25.6685	31.782	27.4955	31.5451
ENSOARG00000001631	0.047936	0.113643	0.184614	0.141683	0.0456929	0.175981	0.233468	0.441355	0.33181	0.261745	0.935359	0.230943	0.341688	0.548444	0.297732
ENSOARG00000001632	23.8554	18.1004	18.9112	15.8751	17.8224	15.8628	14.9517	18.2042	15.6146	16.4783	19.1701	17.461	19.2606	16.2492	18.6948
ENSOARG00000001633	1.28852	1.06754	0.822719	0.733053	0.711078	0.739786	0.845556	0.394359	2.32545	0.875254	0.325732	0.987431	0.20625	1.06764	0.409178
ENSOARG00000001634	2.36673	1.84036	1.62666	1.88795	1.87073	1.38636	1.88332	1.62329	1.79915	1.84718	32.8278	2.35452	1.94827	2.69948	2.27444
ENSOARG00000001635	0.0203622	0	0	0	0	0	0	0	0	0	0.0407508	0	0	0	0
ENSOARG00000001636	0	0	0	0	0	0	0	0	0	0	0	0	0	0	0
ENSOARG00000001637	1.10194	0.679729	0.679842	0.478833	0.285539	0.516195	0.82327	0.839863	0.398752	0.254909	15.1909	0.595599	0.549061	0.518987	0.645499
ENSOARG00000001638	120.382	108.451	102.359	72.698	66.7936	71.2176	142.193	144.034	124.007	163.073	336.094	136.166	137.461	131.875	146.197
ENSOARG00000001639	0.0598199	0.141816	0.0287978	0	0	0.0627452	0.087404	0.086964	0	0.118776	0.508799	0.0640436	0.170558	0.383269	0.132694
ENSOARG00000001640	0	0	0	0	0	0	0	0	0	0	0	0	0	0	0
ENSOARG00000001641	7.16037	6.37808	6.54273	6.03943	5.93902	7.51054	5.95057	6.42593	5.95023	5.5817	25.7645	6.9682	7.01169	7.5401	7.09353
ENSOARG00000001642	1.87285	1.8944	1.82507	2.17587	2.57503	3.13119	2.2555	2.47517	1.78893	2.85097	3.75949	1.89572	2.98817	2.89857	2.90053
ENSOARG00000001643	0	0	0	0	0	0	0	0	0.0691613	0	0	0.0347656	0	0	0
ENSOARG00000001645	1.59718	2.48173	0.778159	0.487511	1.00885	1.31197	1.4808	1.43605	1.53692	2.44534	9.30047	0.988888	1.49967	1.53234	0.836638
ENSOARG00000001646	0.0470778	0.0390629	0.0453273	0.0198781	0.0560936	0.0308625	0.0401254	0.0456267	0.0250669	0.0408957	0.0706626	0.0630023	0.0391499	0.04309	0.0522147
ENSOARG00000001647	8.31874	7.43612	7.13513	7.84381	7.77544	6.45739	7.36852	7.62975	7.10501	7.19675	15.3546	6.79698	7.9427	7.95218	8.52143
ENSOARG00000001648	0.23452	0.18268	0.177414	0.0919502	0.175643	0.13178	0.326345	0.129881	0.499487	0.465654	0.921927	0.206243	0.183087	0.452308	0.297268
ENSOARG00000001649	1.35087	0.443427	0.975478	0.614264	0.56954	0.953702	0.480793	0.654615	0.829936	0.593186	1.97563	1.05687	0.543174	1.42666	0.96811
ENSOARG00000001650	1.96963	2.94024	1.78628	1.15895	1.48986	2.10594	3.0821	2.2907	2.04336	2.62404	25.3802	3.06102	3.39364	2.58206	1.93931
ENSOARG00000001651	0.410282	0.333485	0.237016	0.25738	0.256998	0.221321	0.171278	0.32947	0.299598	0.325856	5.56	0.313751	0.445637	0.311152	0.28083
ENSOARG00000001652	20.9203	19.787	14.5841	27.5699	22.5635	17.0555	17.9278	15.575	14.4154	23.5182	6.45584	14.8606	19.1775	23.1071	20.0478
ENSOARG00000001653	3.5847	5.20412	4.06222	4.28592	5.32505	3.88275	3.98975	3.87416	4.65039	3.83398	8.67172	4.50381	3.70544	3.94064	4.56333
ENSOARG00000001654	5.92079	5.91335	5.09402	5.41607	6.20581	7.40496	4.72087	5.30773	5.96106	5.7738	20.0694	6.41668	6.4639	6.95706	6.22819
ENSOARG00000001655	0.044067	0.292518	0.0848569	0	0	0	0	0	0	0.0437489	0.0881913	0.0471785	0	0	0.0391003
ENSOARG00000001656	0.291257	0.331434	0.168256	0.0491919	0.166577	0.2444	0	0.112912	0.0620326	0.115662	2.1567	0.561279	0.332173	0.693122	0.361801
ENSOARG00000001657	0.0575232	0.0409114	0.0276921	0.0121443	0.0411236	0.0150841	0.112064	0.0418126	0.0918858	0.014277	0.143901	0.0615848	0.0956727	0.0658133	0.01276
ENSOARG00000001658	5.96717	5.15254	9.29522	5.88582	5.08678	9.63442	3.05589	3.71444	5.92399	7.963	1.44017	9.86841	5.73267	7.69672	9.35525
ENSOARG00000001659	0.876244	0.821965	0.603916	0.721335	0.736094	0.714117	0.976342	1.13639	0.788791	1.0389	4.68054	1.46116	1.45587	1.42229	1.03198
ENSOARG00000001660	25.7641	11.5999	14.2191	11.7047	11.9212	9.15305	20.69	16.8692	14.5684	9.61123	41.7647	11.8394	14.5192	10.2937	9.66632
ENSOARG00000001661	1.62132	1.69932	1.84859	2.4681	2.03349	2.68516	2.11958	2.46039	2.47625	1.69433	1.7291	1.5074	2.00723	1.62066	2.46073
ENSOARG00000001662	0.663758	1.29821	0.85876	2.24211	1.08745	1.34892	1.61638	0.904639	1.30324	2.10045	2.01332	1.75435	1.49824	0.892314	2.39259
ENSOARG00000001663	0.0795055	0.0502628	0.0382746	0.0335703	0.0126309	0.0555957	0.0903522	0.10274	0.0141111	0.0920868	0.344748	0.0283731	0.0881558	0.194056	0.117574
[truncated: 18,517 more rows]

## Sheet: Liver_novel transcripts
Supplementary Table S4C.
#ID	L01	L02	L03	L04	L05	L06	L07	L08	L09	L10	L11	L12	L13	L14	L15
[truncated: 2,728 more rows]

## Sheet: Lung_lncRNA
Supplementary Table S4D.
[truncated: 1,799 more rows]

## Sheet: Lung_mRNA
Supplementary Table S4E.
[truncated: 13,320 more rows]

[truncated: 1 more sheets: Lung_novel transcripts]
