# Supplementary material for: Comparative analysis of long noncoding RNA and mRNA expression provides insights into adaptation to hypoxia in Tibetan sheep
Source: Sci Rep. 2022 Apr 21;12:6597. doi: 10.1038/s41598-022-08625-y (PMC9023463; doi:10.1038/s41598-022-08625-y)
Supplement: Supplementary file 10 — Supplementary Table S5. [file 41598_2022_8625_MOESM10_ESM.xlsx]

## Sheet: DE lncRNA
Supplementary Table S5A.
#ID	L01	L02	L03	L04	L05	L06	L07	L08	L09	L10	L11	L12	L13	L14	L15	L16	L17	L18	L19	L20	L21	L22	L23	L24	L25	L26	L27	L28	L29	L30
TCONS_00000024	1.26659	0.361595	0.166618	1.84326	1.59023	0.0346656	1.16696	0.291225	0.213719	1.65244	0.816211	1.65643	0.312927	0	0.0778545	0.503584	1.1878	0.214331	1.46921	0.263228	0.540318	1.50237	0.171108	0.492621	0.242373	0.212899	0.265375	0.551993	0.0784511	0.198769
TCONS_00000055	0.519009	0	0.234087	0	0.186179	0.482968	0	0.217916	0.210182	0.524224	0	0	0	0.493767	0.0957073	0	0	0	0	0.107863	0	0	0	0	0	0	0	0	0	0
TCONS_00000056	0.276271	0.170974	0.174448	0	0	0	0.0796823	0	0	0.0558094	0	0	0	0.0901148	0	0	0.177659	0	0	0	0	0	0	0	0	0	0	0	0	0
TCONS_00000057	1.17772	0.390455	0	0.324089	0.506967	0.361014	0.0566131	0.141283	0	0.297388	0.058757	0.515791	0.494651	0.576227	0.144784	0	0	0	0	0	0	0	0	0	0	0	0	0	0	0
TCONS_00000058	0.280342	0	0	0	0.536344	0	0	0	0	0	0	0	0	0	0.0919044	0	0	0	0	0	0	0	0	0	0	0	0	0	0	0
TCONS_00000059	0.563098	0.380693	0.129476	0.523528	0.549214	0.622105	0.198146	0.639304	0.826693	0.427496	0.00734463	0.458481	0.15276	0.132052	0.0506745	0	0	0.0717456	0.017819	0.0489519	0	0.0220573	0	0.0412252	0	0.0593884	0.0616888	0.0329956	0.0218841	0
TCONS_00000162	1.98298	0.684149	1.57061	1.43331	0.462656	0.550669	0	3.10989	2.9249	4.1035	0	5.88386	2.86783	2.05087	0.903766	0.527441	1.24407	0	0.117083	0	0	0.579726	0.156812	0	0.126928	0	0.486406	0	0.287587	0
TCONS_00000319	0.856628	0.0841486	0.286194	0.322365	0.546293	0.527954	0.091507	0.0304484	0.102787	0.352503	0	0.216145	0.282188	0.517438	0.71767	0	0	0	0	0	0	0	0	0	0	0	0	0	0	0
TCONS_00000329	0.467323	0	0	0.307759	0.447036	0	0.299523	0	0	0	0.449029	0.218986	0.239469	0	0.391517	0	0	0	0	0.115107	0	0	0	0	0.408808	0	0.0580227	0	0	0.173839
TCONS_00000364	0.383588	0.0484467	0	0.0927973	0.104839	0	0.245855	0.12271	0	0.258295	0	0.124441	0.216618	0.0198603	0	0.0497997	0	0	0	0	0	0	0	0	0	0	0.0612337	0	0	0
TCONS_00000749	1.05286	0.202352	0	0.503875	0.52547	0.320734	0.924198	0.0439317	0.098869	0.554835	0.456761	0	0	0.298629	0.90041	0	0.147185	0	2.10551	1.06551	1.49974	0.137174	0	1.36735	0.961068	3.69335	0	0	0	1.14941
TCONS_00001234	1.58846	1.26621	0.657711	0	0	0.980681	0	0.41235	0	0.0526038	0	0	0.180141	0	0.230492	0	0	0	0.315193	0.259767	0	0	0.126643	0.0486143	0.0341695	0.0525249	0	0	0.116129	0
TCONS_00001386	1.18187	0.22592	0.806784	0.459785	0	0.0839273	1.32051	0.214587	0.793386	2.03259	0	1.36785	0.820747	0	0.18849	0	0	0	0	0	0	0	0	0	0	0	0	0	0	0
TCONS_00001852	0.439108	0	0	0.104867	0.172326	0	0	0	0	0.204701	0	0	0	0	0	0	0	0	0	0	0	0	0	0.0420393	0	0.045421	0	0	0	0
TCONS_00001881	3.76796	3.4145	3.25985	2.35654	1.91688	3.33005	3.75424	2.64634	1.91431	3.53768	3.62298	4.45054	4.59538	3.62194	3.99209	5.08968	3.11138	4.11781	1.72065	1.45225	3.71745	2.46351	5.91396	5.3717	8.04561	4.00738	2.49756	5.83486	2.85152	5.54761
TCONS_00002175	0.872427	0.972516	0.992272	0.899286	0.943409	1.42851	2.58919	0.837271	2.08911	1.37926	2.5737	1.29208	0.637263	1.15478	0.932632	0.620488	1.82942	1.35564	1.19373	1.00904	1.76054	0.795662	1.4758	1.13303	0.995461	3.97855	1.90738	0.680135	0.225547	0.952434
TCONS_00002241	0.386168	0.0682815	0	0.183106	0	0	0.222757	0	0	0	0	0	0.198448	0	0	0	0.0993317	0	0	0	0	0	0	0	0	0	0	0.0923226	0	0
TCONS_00002466	0.287238	1.10812	0.0942195	0.232154	0.212321	0.400222	0.313808	0.350844	0.366591	0.514311	0.442941	0	0.670951	0.212936	0.0770441	0.284767	0.461778	0.08484	0.316068	0.0868293	0.28517	0.312996	0.465648	0.243746	0.308379	0.474036	0.175075	0.156071	0.0388172	0.393399
TCONS_00002471	0.668188	1.25098	0.60274	0.388271	0.714379	0.43604	0.390476	0.729278	0.367867	1.53507	0.705943	1.24961	0.996982	1.11112	0.579842	0.428638	0.589764	0.255406	0.158584	0.740619	0.429244	0.471128	0.297353	0.782704	0.240685	0.845665	1.18587	0.861378	0.662191	1.11851
TCONS_00002472	1.00942	0.172032	0.197468	0.267735	0.186139	0.0639084	1.13415	0	0	0.196542	0	0.24856	0.540846	0.251238	0	0	0	0.474161	0.912676	0.0808798	0	0	0	0	0.638331	0	0	0	0	0
TCONS_00002549	0.36688	0	0.010342	0	0.109673	0.261073	0.275562	0.143039	0.148575	0.671652	0	0.156214	0.566517	0.835196	0.676542	0	0	0.03725	0	0	0	0	0	0	0	0	0	0	0	0
TCONS_00003289	0.233289	0	0.383742	0	0	0.240375	0.686046	0.237058	0.518684	0	0.0821569	0	0.230549	0.0895233	0.175452	0.33672	1.01483	0.936303	0	0.638838	0.749325	0.657953	0.266958	1.48591	0.972372	0.830398	0.322024	0.574138	0.367192	0.137828
TCONS_00004003	0.414605	0	0.141512	0.0948791	0.0428763	0.0883261	0.0969571	0.021508	0.193616	0.441406	0	0.163585	0	0.0974679	0.198369	0	0	0	0	0.0372606	0	0	0	0.041839	0	0.0904091	0	0	0.0333149	0
TCONS_00004004	0.41566	0.309458	0.19734	0.37047	0.313907	0.287402	0	0.125972	0.283501	0.39774	0	0.149039	0.0864794	0.118931	0.0645468	0.178931	0	0	0	0	0	0	0	0	0	0	0	0	0	0
TCONS_00004012	0.927906	0.622337	0.663843	1.0566	0.489723	0.364303	0.861327	0.982635	0.829289	0.743319	0.638533	0.840791	0.474313	1.00889	0.97552	0.261702	0.514396	0.623747	0.929499	0.744768	0.436788	0.191763	0.829931	0.358407	0.503825	1.03263	0.750841	0.573719	0.665901	0.482048
TCONS_00004141	0.32504	0.490211	0.396686	0.534245	0.25606	0.284676	0.36764	0	0.867214	0.27037	0	0.427991	0.113372	0.0831547	1.20347	0	0	0	0.138858	0.0635777	0	0	0	0	0.65231	0	0.128192	0.114277	0	0
TCONS_00004357	0.256168	0.402623	0	0	0	0.124642	0.109458	0.0273161	0.0922129	0.28749	0	0	0.0843861	0.309471	0.195951	0	0	0	0	0	0	0	0	0	0	0	0	0	0	0
TCONS_00004464	0	0.0653713	0	0.0626078	0	0	0	0	0	0	0	0	0	0	0.0161602	0	0	0	0	0	0	0	0	0	0	0	0	0	0	0
TCONS_00004539	0.105895	0.0624142	0	0	0	0.262778	0.16968	0	0	0	0.246548	0	0.0872095	0	0.0173578	0	0.113495	0.114685	0.128177	0.234749	0.24093	0.105776	0.0572232	0	0	0.213598	0.0591657	0	0	0
TCONS_00004559	0	0.338925	0	0	0	0	0	0	0	0	0	0	0	0	0	0.160795	0	0	0	0	0	0	0	0	0	0	0	0	0	0
TCONS_00004638	0	0.208896	0.0799275	0.225074	0	0.103471	0	0	0.0956872	0	0.353649	0	0	0.0642263	0	0	0	0	0	0	0	0	0	0	0	0.11915	0	0.353058	0.351244	0
TCONS_00004766	0.275777	0.623074	0.110562	0.518899	0.381051	0	0.206214	0.470513	0	0	0.611494	0.0894653	0.151409	0.333161	0	0	0.197046	0	0	0	0	0	0.198697	0	0	0	0	0	0	0
TCONS_00005060	0	0.382865	0.151917	0	0.0690435	0.189641	0	0	0.0259816	0.0243007	0	0	0	0.0261587	0.0236617	0	0	0	0	0	0	0	0	0	0	0	0	0	0	0
TCONS_00005163	0	0.504042	0	0	0.0779105	0	0	0.332198	0	0	0	0	0	0	0.160203	0	0.130937	0	0	0.0677062	0.0555912	0	0	0	0.053436	0.164282	0.0682583	0.243396	0.121073	0.204505
TCONS_00005202	0.260343	0.2762	0	0	0.132822	0	0.116804	0.133254	0	0.0525916	0	0.118242	0.171523	0.113225	0.0341391	0	0	0	0	0	0	0	0.056273	0.129608	0	0.070017	0	0	0.0516012	0
TCONS_00005883	0	0	0.21296	0	0	0	0	0	0.0392231	0	0	0.12372	0	0.118471	0	0	0	0	0	0	0	0	0	0	0.0953183	0	0	0	0	0
TCONS_00005886	0.0326067	0.172964	0.50002	0.082826	0.436677	0.199903	0.0940444	0.0312928	0.105637	0.098803	0	0.444277	0	0.0709049	0.0320683	0	0	0.10594	0	0	0	0	0	0	0	0	0	0	0	0
TCONS_00006078	0.135679	0.379849	0.693538	0.344644	0.194683	0.178245	0.0869609	0.0434037	0	0.182722	0	0.242087	0.156432	0.14752	0.244637	0	0	0	0	0	0	0	0.0733172	0	0	0	0	0	0	0
TCONS_00006208	0	0.333084	0.297369	0	0	0	0	0	0	0	0.375927	0.229169	0.0698113	0.0768063	0	0	0.0757109	0	0	0	0	0	0	0	0	0	0	0	0	0
TCONS_00006398	3.73915	13.0975	8.64575	7.77474	9.89287	19.8147	12.0813	11.1515	11.1683	15.1308	5.57282	9.0977	14.8277	10.6783	14.6165	4.4519	6.08734	3.92137	6.58834	4.64285	1.93835	0	5.60125	2.38577	0	3.91426	2.85603	4.3848	3.51797	0.653645
TCONS_00006410	0.105771	0.584447	0.667879	0.100753	0.177064	0.138955	1.10586	0.164952	0.14278	0.841319	0	0	0.966892	0	1.33932	0	0	0	0	0	0	0	0	0.0493659	0.0346977	0	0	0	0	0
TCONS_00006582	0	0.090105	0.165484	0	0	0.0178524	0	0	0.110063	0.0205884	0	0	0	0	0	0.0555728	0.0655395	0	0	0	0	0	0	0	0	0	0	0	0.060602	0
TCONS_00006696	0.204501	0.51226	0.799372	0.60604	0.195623	0.358211	0	0.3271	0.478494	0.378685	0.0680176	0	0.404197	0.333523	0.46929	0	0	0	0	0	0	0	0	0.12726	0	0	0	0	0	0
TCONS_00006796	0	0	0.336065	0	0	0	0	0	0	0	0	0	0	0	0	0	0	0	0	0	0	0	0	0	0	0	0	0	0	0.15591
TCONS_00006825	0	0.234795	0.138695	0.54442	0.120339	0.36726	0.215012	0.348777	0	0	0.0836829	0.0952258	0.221017	0	0	0.0381082	0.0449428	0	0	0.185915	0.0381621	0	0.317236	0	0	0.394717	0.0468579	0	0	0
TCONS_00006912	0	0	0	0.542712	0.0541002	0.198129	0.0181241	0	0	0	0	0	0	0.143479	0	0	0.0606142	0.0612497	0	0	0	0	0	0	0	0	0	0	0	0
TCONS_00006985	0	0	0	0.472006	0	0	0	0	0	0	0.16687	0	0	0	0	0	0	0	0.134949	0	0	0	0	0.156106	0	0	0	0	0.0828676	0
TCONS_00006998	0.0229861	0.0101609	0.15551	0.379522	0.0549705	0	0.0994446	0.110299	0	0.185736	0	0.0223709	0.0681481	0.137457	0.124336	0	0	0	0	0	0.0627566	0	0.0372632	0	0	0	0	0	0	0
TCONS_00007013	0.181876	0.0535984	0	0.39355	0	0.194688	0.0388569	0.0387882	0.305528	0	0.282299	0	0	0.241694	0.0198748	0.0550952	0.324882	0	0.097842	0	0	0	0.0655208	0	0	0	0.406471	0.0603915	0	0
TCONS_00007100	0	0.328576	0.385855	1.88217	0.0201237	0.331643	0.512366	0	0	0	0	0	0.0970194	0	0	0	0	0	0	0	0	0	0	0	0.0368057	0	0	0	0	0
TCONS_00007235	0	0	0	0	0.00634603	0.122014	0	0	0	0	0	0.484236	0	0.07213	0	0	0	0	0	0	0	0	0	0	0	0	0	0	0	0
TCONS_00007310	0	4.96442	0.522193	2.10769	7.14356	0.101401	0.22262	0	0	0	0	1.80289	0	0	0.0569336	0	0	0	0	0	0	0	0	0	0	0	0	0.172998	0	0
TCONS_00007401	0.0936024	0.0206883	0	0.37646	0.246232	0.471378	0	0	0	0	0	0.068323	0.0925029	0.203543	0.0230142	0.0637981	0	0.0760289	0	0	0	0	0	0.262118	0	0.283203	0	0	0	0
TCONS_00007477	0.346803	0.421583	0.391043	1.57834	0.663496	0.341704	0.666834	0.457639	0.187259	0.700576	0.432554	0.210951	0.171365	0.37707	1.19377	0.354564	0.836309	0.140846	1.36426	0.288297	0	0.909328	0.562211	0.485583	0	0.699525	1.30792	0.388648	0.902188	1.30619
TCONS_00007522	0	0	0.0248118	0.395926	0	0	0	0	0.118816	0	0	0.187389	0	0	0	0	0	0	0	0	0	0	0	0	0	0	0	0	0.0817773	0
TCONS_00007593	0.070597	0.109225	0.127364	0.239103	0.101298	0	0	0	0.0762386	0	0	0.120238	0.104651	0.0767582	0.0694312	0	0.0567476	0.0573426	0	0.117374	0	0	0.0572232	0.197695	0	0.142399	0.0591657	0.0527434	0	0
TCONS_00007596	0	0	0	0.371379	0.132496	0	0	0	0	0	0	0	0.0684408	0	0	0	0	0.225008	0	0	0	0	0	0	0	0	0	0	0	0
TCONS_00007599	0.660143	0.531854	0.533054	1.73997	0.972691	0.391661	0.532297	0.470047	0.655406	0.994787	0.371845	0.958533	1.46787	0.31836	0.261791	0.188686	0.0855871	0.0518907	0.23198	0.194727	0.130814	0.175484	0.172609	0.218654	0.0838283	0.171813	0.232009	0.334101	0.0949672	0.147042
TCONS_00007848	0	0.0418134	0.238912	0.632723	0.40718	0	0	0.00907789	0.0510749	0.458597	0	0.193324	0	0.143984	0	0	0	0	0	0.345986	0	0	0	0	0	0.41975	0.158549	0	0	0.213759
TCONS_00007853	0.0304928	0	0	0	0.787566	0	0	0	0	0	0	0	0	0.0663082	0	0	0	0	0	0	0	0	0	0	0	0	0	0	0	0
TCONS_00007901	0	0	0	0.0284468	0.899867	0	0.258398	0.0322427	0.580502	1.25556	0	2.48501	0	0	0.660836	0	0	0.76409	0.0813312	0.111715	0	0.302027	0	0	0	0	0	0	0	0
TCONS_00007965	0.27188	0.624953	0.322328	0	0.698493	0	0	0.320564	0.520103	0.588453	0	0.521647	0	0.599662	0	0	0	0	0	0	0	0	0	0	0	0	0.0520815	0	0	0
TCONS_00007982	0	0	0.1046	0.122729	0.138654	0	0.111482	0	0	0	0	0	0	0	0	0	0	0	0	0	0	0	0	0	0	0	0	0	0	0
TCONS_00007985	0.0211157	0.130677	0.133332	0	0.100995	0.0554806	0.101503	0	0	0	0	0.205506	0.187809	0	0	0.172706	0.40736	0.343026	0.664524	0.351069	0.2306	0.0632754	0.205387	0.473049	0.443321	0.170367	0	1.13585	0.125557	0.371139
TCONS_00007998	6.50836	5.15764	3.88514	3.13356	5.66777	4.31902	3.70696	4.05034	8.13097	4.63109	10.3869	1.85412	3.49071	4.06346	2.99425	9.3939	6.62375	8.52938	8.20877	6.97137	5.27599	8.97301	9.63468	7.5387	5.83695	8.64153	13.5675	10.6374	6.97841	8.02222
TCONS_00008131	0.175374	0.192258	0.139213	0.279165	0.241575	0.147452	0.148372	0.154842	0.113633	0.155879	0.139992	0.0819265	0.201044	0.190679	0.124184	0.382503	0.541324	0.501416	0.424547	0.139956	0.383044	0.294294	0.250186	0.602423	0.441833	0.452787	0.493842	0.209636	0.417119	0.246596
TCONS_00008188	0	0	0	0.108001	1.64721	0	0.12263	0	0.137746	0	0	0.372418	0.189082	0	0.125447	0	0	0	0	0	0	0	0	0	0	0	0	0	0	0
TCONS_00008248	0	0	0	0.0528741	0.426679	0	0	0	0.0578025	0.153178	0	0	0	0.397676	0	0	0	0	0.0647873	0	0	0	0	0	0	0	0	0	0	0
TCONS_00008305	3.57814	4.2859	2.8459	1.69401	2.5395	2.25768	3.99487	2.1416	2.82535	2.95345	0.844587	4.71806	2.43345	4.26691	3.40554	0	0	0.875032	0.83826	1.66316	1.47061	0.922345	0	0	0.90874	0	2.32162	1.03481	1.94459	1.83553
TCONS_00008306	0	0	0.191405	0	0.169148	0	0.169999	0	0.248241	0	0	0.275347	0	0.115354	0	0	0	0	0	0	0	0	0	0.0660223	0	0	0.237108	0	0	0
TCONS_00008478	0	0	0	0	0	0	0	0	0	0	0	0	0.081668	0	0	0	0	0	0	0	0	0	0	0	0	0	0	0	0	0
TCONS_00008479	0.154515	0.507393	0.232301	0.267892	0.556038	0.167548	0	0.451928	0.977341	0	1.05721	0	0	0	0.303928	0.0200601	0.898996	0.717175	0.160309	0.146798	0	0.132292	0.644113	1.23627	0.0386194	0.0593652	1.35662	0	0	0
TCONS_00008611	0	0	0	0	0.472725	0	0.033936	0	0.0381193	0	0.0704423	0.240476	0	0.0383791	0	0.288707	0	0	0.170902	0	0	0	0	0	0	0	0	0	0	0
TCONS_00008636	0.184313	0.0626729	0.204627	0	0.39331	0.0620864	0.0817839	0.108853	0.137798	0.0429611	0.113175	0.220775	0.140114	0.0616611	0.29282	0.0386538	0.182345	0.138193	0	0.282866	0.0387085	0.127457	0.0459683	0.0529372	0.18604	0.0571955	0.332701	0.423696	0	0.213598
TCONS_00008642	0.0212109	0.0187524	0	0.0538789	0.344932	0	0.122353	0.0916028	0.251965	0	0.0423289	0.206433	0.0524044	0.138372	0.458935	0	0	0	0	0	0	0	0	0.079197	0	0	0	0	0	0
TCONS_00008647	0	0	0	0.139128	0.628728	0.395753	0.11848	0	0.0443615	0.0414915	0	0.119938	0	0.312647	0.202002	0	0	0	0	0	0	0	0	0	0	0	0	0	0	0
TCONS_00008663	0	0.230106	0	0.283344	0.391246	0	0.214481	0	0.0401533	0.225333	0.148402	0	0	0.080854	0.329112	0	0	0	0	0	0.101514	0	0.241106	0	0	0	0.623228	0	0	0
TCONS_00008689	0	0.0603971	0	0.0115688	0.196049	0.0239328	0	0	0	0	0.081799	0	0	0	0	0	0	0	0	0	0	0	0	0	0	0	0	0	0	0
TCONS_00008774	0.154372	0.0426497	0	0.155217	0.129212	0.228153	0.0742067	0.101854	0.0625156	0.175413	0.231051	0.0751203	0.0476745	0.0839223	0.0759115	0	0.124088	0.156736	0	0.288741	0.0263417	0.0867359	0.093846	0.108073	0	0.0778445	0.0646879	0.201831	0.143425	0
TCONS_00008782	0.0552138	0.048814	0	0	0	0.265965	0.19906	0	0	0.125479	0	0	0	0	0	0	0	0	0	0	0	0	0	0	0	0	0	0	0	0
TCONS_00008797	0	0	0	0	0	0.108585	0	0	0	0	0	0.21116	0	0	0	0.0845036	0	0.100704	0	0.103065	0.338493	0.371521	0	0	0	0	0	0	0	0
TCONS_00008820	0.747042	0.244081	0.0146494	0.660034	0.147583	0.526263	0.476202	0.210406	0.192916	0	1.0857	0.0711243	0.176542	0.105944	0.271522	0.0664139	0.861575	0.237439	0.0982854	0.486012	0.288201	0	0.789813	0	0.255718	0.917201	0.544417	0.363991	0.16899	0.081555
TCONS_00008835	0.740431	0.623061	1.0421	0.781781	1.08803	0.597698	0.741869	1.08729	1.27647	0.689302	1.56663	0.321238	0.458435	0.887496	0.767686	0.608033	0	0.043476	0.399522	0.118654	0	0.454449	0.231389	0.666171	0	0.41386	0.224291	0.293252	0.159134	0.223996
TCONS_00008850	0.0999989	0.0252595	0	0	0.122989	0.262743	0.302151	0	0	0.0865746	0	0.208549	0.621181	0.636825	0.154546	0.350526	0.0459324	0	0	0.0950045	0.234015	0	0	0	0.187452	0	0.0957793	0	0.382248	0
TCONS_00008851	0	0.136035	0.0504722	0.130284	0.187333	0.232771	0	0	0.045318	0	0	0	0	0.334597	0.275144	0.0762731	0.179905	0.227239	0	0	0	0	0	0	0	0	0	0	0	0
TCONS_00008852	0	0	0.11532	0.162369	0.356686	0.494518	0.0614537	0.214708	0.126553	0.247492	0.0425206	0.0725787	0.410606	0.0926662	0.157164	0	0.137017	0.31152	0	0	0	0.095773	0	0.0397779	0	0.0859552	0	0.127349	0	0.321001
TCONS_00008944	0.101333	0.104519	0.121876	0	0.1454	0.354996	0	0	0	0	0	0	0.0500711	0	0	0	0	0	0	0	0	0	0	0	0	0	0	0	0	0.0424064
TCONS_00009015	0	0	0	0	0.120089	0.557076	0	0	0	0	0	0	0.0165419	0	0	0	0	0	0	0	0	0	0	0	0	0	0	0	0	0
TCONS_00009016	0	0	0.0309413	0	0.0820298	0.142697	0.107175	0.123445	0.0833447	0	0	0.0751117	0	0	0	0	0	0	0	0	0	0	0	0.0320181	0	0	0	0	0	0
TCONS_00009070	0	0.8286	0.313123	0.617222	0.43167	1.67209	0.300352	0.499703	0.149945	0.31555	0.55418	0.4054	1.30357	0.188709	0.614505	0.189275	0	0	0.504193	2.42393	0.947717	3.01655	1.68819	0	2.18634	0	0.698199	0	0.928821	1.48172
TCONS_00009075	0	0	0	0	0	0.283854	0	0	0	0	0.0646783	0	0	0	0	0	0	0	0	0.10777	0	0	0.157623	0	0	0.0653733	0	0	0	0.0813793
TCONS_00009077	0	0	0.11506	0.126002	0	0.148951	0	0.0204022	0	0	0	0	0.0210091	0	0	0.173877	0.205061	0	0	0.212069	0.174123	0.445931	0	0.238128	0	1.37217	0.0712663	0	0.0632041	0.320276
TCONS_00009104	0.243117	0.235738	0	0	0.105028	0.219795	0.226193	0	0.237137	0	0	0.297671	0.294513	0.179065	0.231389	0	0	0	0	0	0	0	0	0	0	0	0	0.14062	0	0
TCONS_00009479	0.166866	0	0	0	0	0	0.52138	0.060053	0.022525	0	0	0.0405999	0.906979	0.430893	0.512844	0	0	0	0.0504938	0	0	0.0625037	0	0	0	0	0	0	0	0
TCONS_00009585	0	0	0	0	0.0225531	0.0206488	0.430664	0.0226265	0.0254606	0.0238134	0	0	0	0	0.0463745	0	0	0	0	0	0	0	0	0	0	0	0	0	0	0
TCONS_00009601	1.08712	0.684038	1.03365	0.804388	0.646443	0.780569	1.26173	0.545156	0.782666	0.7716	0.91861	0.705352	1.01628	0.969028	1.53152	0.69424	0.787259	0.763693	1.8019	0.944432	1.20327	0.821756	1.39719	2.04783	1.31084	1.22481	0.755141	1.40488	0.553242	1.5001
TCONS_00009682	0	0	0	0	0	0	0.499498	0.0453287	0	0.14312	0	0	0.420095	0	0.712265	0	0	0	0	0	0	0	0	0	0	0	0	0	0	0
TCONS_00009683	0.0189658	0	0	0	0.0181425	0	0.264389	0	0	0.249033	0	0	0.487318	0.123726	0.195853	0	0	0	0	0	0	0	0	0	0	0	0	0	0	0
TCONS_00009756	1.98043	3.4434	4.10884	3.01835	2.3365	0.520349	2.28478	1.39379	4.34867	1.33355	8.29958	3.59787	1.43525	3.44523	2.72682	0.359955	0	0.214481	0	0.219511	0.360465	3.1651	0.856139	0.246483	0.692981	0	0.663902	1.18367	0.196265	1.98908
TCONS_00009806	0.466465	0.0412398	0.280517	1.25072	0.966799	0.231505	0.358768	0.477512	0.285454	0.204166	0.062059	0.151327	0.138296	0.185964	0.351718	0	0.0499942	0	0	0	0.0849029	0	0	0	0	0	0	0	0	0
TCONS_00009885	0	0	0.154168	0.14471	0.122616	0.13721	0.53401	0.109347	0.138424	0.330864	0.113689	0.291084	0.211125	0	0.29415	0.155318	0	0	0	0.0473584	0	0	0	0.319066	0	0	0.0477446	0	0	0.0357613
TCONS_00009911	0	0	0	0	0	0.120937	0.365076	0	0	0	0	0	0.409389	0	0	0	0	0	0	0.22958	0	0	0	0	0	0	0	0	0.71844	0
TCONS_00009925	0	0	0.0402401	0	0.0960142	0	0.192995	0	0	0	0	0	0	0.0363771	0	0	0	0	0	0	0	0	0	0.124922	0	0	0	0	0	0
TCONS_00009926	0.121251	0.0535984	0	0.153998	0	0	0.262284	0.106668	0.250969	0.449053	0	0.33435	0.289581	0.230708	0.218623	0	0	0	0	0	0	0	0	0	0	0	0	0	0	0
TCONS_00009975	0	0.0363439	0	0	0.013108	0.0120013	0.368871	0.0526028	0.162777	0	0.0273458	0.0266723	0	0	0	0	0.088118	0.0445209	0	0.273389	0.112235	0	0.0444282	0.153491	0	0.110559	0.137809	0.0409501	0	0
TCONS_00009999	0	0	0	0.0252326	0.0475114	0.0347998	0.105051	0.0285997	0.032182	0.0802666	0	0	0.0490841	0.0216009	0	0.0541644	0.0958178	0.0322741	0	0	0	0	0	0	0.156415	0.0801462	0	0	0.118132	0
TCONS_00010032	0.0103317	0	0	0	0.0790657	0	0.417183	0	0	0.323502	0.0206182	0	0.142945	0.179735	0.203223	0	0	0	0	0	0	0	0	0	0	0	0	0	0	0
TCONS_00010134	0	0	0	0.121605	0	0	0.488574	0.0954218	0	0	0	0	0	0	0	0	0	0.0717877	0	0	0	0	0	0	0	0.0445675	0	0.0660299	0	0.0554794
TCONS_00010158	0.063921	0.0941867	0.0576601	0.108246	0.122292	0	0.430176	0.163587	0.0920389	0.129126	0	0.103684	0.18951	0.0926662	0.272417	0	0	0	0	0	0	0	0	0.159111	0	0	0	0	0	0
TCONS_00010160	0	0	0.10193	0	0	0.37112	0.977723	0.759108	0	0.199732	0	0	0.195423	0	0.777921	0	0.272491	0	0	1.12722	1.38828	0.507913	0	0.316431	1.631	0	0.852306	0.928632	0.251962	0
TCONS_00010279	0	0	0	0	0	0.113738	0.0936387	0.28042	0	0	0.0323949	0	0	0	0	0	0	0	0.235783	0	0.0886389	0.048644	0	0.303053	0	0	0	0	0	0
TCONS_00010281	0	0	0.0584209	0	0.278788	0	0	0.341851	0.06994	0.228953	0	0.0945468	0.160009	0.0352084	0.12739	0	0	0	0	0.107677	0.17682	0.388147	0.104991	0	0.254948	0	0	0	0.19255	0
TCONS_00010353	0	1.2601	1.02856	4.3446	1.52705	4.84345	0.876988	3.72062	0.492547	0.978948	0	0.332919	0.169028	0.867833	1.51392	0	0.183312	0	0.276033	0	0.466966	0	0	0	0	0.689986	0	0.851886	0	0.572615
TCONS_00010360	0	0	0	0.263904	0.298149	0.397054	0.544816	1.52279	0.122395	0.143096	0	0.0551523	0	0.955027	0.557332	0	0	0	0	0	0	0	0	0	0	0	0	0	0	0
TCONS_00010411	0.133433	0	0	0	0.0510563	0	0	0.40978	0	0	0	0	0.158239	0	0	0	0	0	0	0.177477	0	0	0	0	0	0	0	0	0	0
TCONS_00010506	0	0.194164	0.330181	0.12397	0.140057	0.0320578	0.211143	0.456667	0.118585	0.332739	0.146092	0.106871	0.10852	0.0795956	0.0359989	0	0	0	0.0886098	0	0.199869	0	0	0	0	0	0.122706	0	0.108824	0.091908
TCONS_00010548	2.69205	4.94723	1.74624	1.05006	1.85182	1.53651	3.6641	2.93191	2.84185	4.09392	0.905444	4.2391	2.39139	3.71629	3.27231	1.40192	2.23688	0	1.31804	2.41391	3.3033	0.725124	0.392282	2.59758	1.58762	3.53867	1.1154	1.17511	2.60793	2.12659
TCONS_00010597	0.224423	0	0	0.29559	0	0.0218393	0.167813	0.0717929	0	0	0	0	0.0123215	0	0	0	0.881939	0.607626	0	1.24375	0.13616	0	0	0.605182	0	0.150891	0	1.3786	0	0
TCONS_00010636	0.0209045	0.0184815	0	0	0	0.201394	0.160781	0.641988	0	0.23226	0	0.12207	0	0	0	0	0	0	0	0	0	0	0	0	0	0	0	0	0	0
TCONS_00010773	0.246166	0	0.0951661	0.387089	0.168199	0	0.405709	0.911234	0	0.0355198	0	0.51338	0.417041	0.841184	2.21349	0	0	0.114256	0	0	0	0	0	0	0	0	0.235778	0.105092	0	0.0883004
TCONS_00010775	0	0.017201	0.210605	0	0	0	0.0561154	0.242737	0.0630328	0.0393032	0.038827	0	0	0.0211542	0.0382697	0.0530441	0	0	0	0	0	0	0.0630816	0	0	0	0	0	0	0
TCONS_00010776	0.103051	0.156182	0.106236	0.0747897	0.168989	0	0	0	0.158979	0	0	0	0	0	0	0	0	0	0	0	0.0401927	0	0	0	0	0	0	0	0	0
TCONS_00010851	0.0945432	0.0278616	0	0.0800513	0	0	0	0	0.374361	0.031831	0	0.030671	0	0.0685295	0	0.085919	0.202657	0.511953	0	0.104791	0.172081	0.472181	0.40871	0.353004	0	0	0	0	0	0.0791302
TCONS_00010872	0	0	0	0	0.0740631	0	0	0	3.76251	0	0	0	0	0	0	0	0	0	0	0	0	0	0	0	0	0	0	0	0	0
TCONS_00010997	0.438813	0.484938	1.23697	0.557325	0	0.04804	0.843749	1.21075	1.3624	0.110805	0	1.81504	0.487865	1.66988	1.996	0.299088	0	0.178213	0.663928	0	0	0	0	0	0.719751	0	0	0	0.489233	0
TCONS_00011140	0.150246	0.044277	0	0	0.0159692	0.0146209	0.0962975	0.0801062	0.306476	0.185478	0	0.11373	0	0	0.0328366	0	0	0	0	0	0.0911557	0	0	0.0623316	0	0	0	0.0498886	0.0496323	0
TCONS_00011356	0	0.0493328	0.0419458	0	0	0.105888	0.0625878	0.0446266	0.0502165	0.131509	2.09722	0.0814607	0	0.161788	0.118905	0.633881	0.149513	0.211513	0.360221	0.711266	0.787125	2.34097	0.904596	0.243072	0.732203	1.01298	0.530006	1.63976	0.829496	0.723906
TCONS_00011518	0	0	0.21073	0	0	0.138837	0	0.392346	0.11713	0.345511	0	0.0730799	0.338056	0	0	0	0	0	0	0	0	0	0	0	0	0	0	0	0	0
TCONS_00011533	0.489051	0.127166	0.12975	0.462804	0.385264	0	0.0553146	0.248476	0.683466	0.232454	2.23897	0.0839934	0.142149	0.437897	0.0565854	0.392153	0.462485	0.373867	0.208924	0.956583	0.47125	1.12067	0.46636	0.214825	0.377484	0	0.482192	0	0.0855285	0
TCONS_00011570	0	0.27097	0.0212673	0	0.0676592	0.247785	0.0679995	0.452529	0.254606	0.0952537	0	0.0458911	0	0.0256342	0.463745	0	0.0758057	0	0	0	0	0	0	0	0	0	0	0	0.0700948	0
TCONS_00011588	0.238836	0	0	0	0	0	0	0	0.141441	0.225672	0	0	0	0	0.174275	0	0	0	0	0	0	0	0	0	0	0	0	0.0460479	0	0
TCONS_00011616	0.509213	0	0.169229	0	0	0	0.0772986	0	0	0.866239	0	0.547752	0.185401	0.0582794	0	0	0.172345	0.609531	1.49223	0.445588	0.439028	0.321244	1.39031	0.700476	0	0	0	0.320367	0.318722	0
TCONS_00011618	0.921032	1.37557	1.41158	1.08271	1.18899	1.84826	1.46147	1.86223	1.39056	1.58961	0.231984	1.23579	0.989745	1.79866	1.2576	0	0	0.145264	0	0.0297341	0	0.348345	0.0869771	0	0.187737	0	0.0299766	0	0	0.0224528
TCONS_00011646	0	0	0.0894795	0.195978	0	0.0868773	0.0953667	0.0634655	0.107123	0.76814	0.461898	0.0965408	0.196061	0	0.227634	0	0	0	0	0	0.0902746	0.198166	0	0	0.17355	0	0	0	0	0
TCONS_00011676	0.349333	0	0.0525194	0	0.0954766	0	0.0639713	0.0718406	0	0.260432	0	0	0.0575382	0.379821	0.155422	0	0	0.162141	0	0	0	0	0	0	0	0.167768	0	0.323129	0	0.355036
TCONS_00011767	0.266866	0	0	0	0.280809	0	0.307879	0	0.331421	0.175206	0	0	0.250545	0.594822	1.06296	0.072757	0	0	0	0	0	0.0399847	0	0	0	0	0	0	0	0.0670081
TCONS_00011768	0.168413	0	0	0.478721	0.161101	0	0	0	0	0.303758	0.0720187	0.480008	0	0	0	0	0	0.19542	0	0	0	0	0	0	0	0	0	0	0	0
TCONS_00011777	0	0	0	0	0	0	0.0289098	0	0	0.19236	0	0	0	0.0762879	0.0591478	0	0	0	0	0.03333	0	0	0	0	0	0.040436	0.0336019	0.0299544	0	0
TCONS_00011778	0	0	0	0	0	0	0	0	0	0	0	0	0.301368	0	0	0	0	0	0	0	0	0	0	0	0	0	0	0	0	0
TCONS_00011894	0.307923	0.435571	0.722182	0.938605	0.206189	0	0	0	0.698313	1.74169	0.0614496	0.599364	0.486889	0.200878	0.0302838	0	0	0	0	0	0	0.922723	0	0	0	0	0	0	0	0
TCONS_00011902	0.0889555	0	0.280849	0.16947	0.148914	0.292158	0	0.0426854	0	0.404322	0.0443803	0	0	0.241797	0.065615	0.0606308	0	0.0722544	0.161509	0	0	0	0.36052	0	0.0583628	0	0	0	0	0.2792
TCONS_00011962	0.182268	0.125332	0.0730733	0.394397	0.13561	0.212845	0	0.0583076	0	0.163644	0	0.11826	0.0800563	0.0880778	0	0.110428	0.0651162	0.0657989	0	0	0.110584	0.121374	0.131324	0	0	0	0	0	0	0
TCONS_00012013	0.0176162	0.0233615	0	0	0	0	0	0	0.123656	0.329174	0	0.0600065	0	0	0	0	0	0	0	0.0292886	0	0	0	0	0	0	0	0	0	0
TCONS_00012052	0.161991	0.102296	0.229624	0.244929	0.309917	0.0202678	0.389345	0.022209	0.249909	0.455794	0	0.247744	0.240132	0.465482	0.170696	0.504735	0.372036	0	0.560215	0.654077	0.758173	1.38692	1.16297	0	0.941342	0.513458	0.504255	0.138314	0.653615	0.78444
TCONS_00012073	0	0	0	0.0561714	0.291917	0	0	0.0764003	0	0.348435	0	0	0.0524487	0	0	0	0	0	0	0	0	0	0	0	0	0.053525	0	0	0	0
TCONS_00012132	0.506002	0.24401	0	0.272644	0.0440033	0	0.132674	0.220733	0.149029	0.882785	0	0.134307	0.318219	0	0.0904813	0	0	0	0	0	0	0	0	0	0	0	0	0	0	0
TCONS_00012175	0.261913	0.0385925	0	0	0	0.114694	0.104918	0.397984	0.306414	0.220454	0	0	0.0862788	0.142386	0.064397	0	0	0	0	0.072576	0.178769	0	0	0	0.0572795	0	0.146336	0	0.0648905	0.164411
TCONS_00012181	0	0	0.254824	0.287031	0.162138	0	0.217272	0.162666	0.183041	0.913063	0.2255	0.16496	0.167505	0	0	0	0	0	0	0	0	0	0	0	0	0	0	0	0	0
TCONS_00012189	0	0	0	0	0	0.173755	0	0	0	0.100192	0	0	0	0	0	0	0	0	0	0	0	0	0	0	0	0	0	0	0	0
TCONS_00012219	0	0.0403723	0.0823849	0	0	0	0	0	0	0	0.410087	0	0	0	0	0	0	0	0	0.607383	0	0.136841	0	0	0.239684	0	0.612337	0	0	0
TCONS_00012373	0	0.165342	0	0	0	0	0.05394	0	0.0403928	0	0.447862	0	0	0	0	0	0	0	0	0	0.0510599	0	0	0	0.147241	0	0	0	0	0
TCONS_00012433	0	0	0	0	0.0843757	0	0	0.122743	0	0	0.545672	0	0	0.210986	0	0	0	0	0	0	0	0	0.200187	0	0	0	0	0	0.13112	0
TCONS_00012480	0.0376282	0.0887113	0	0	0	0.0549257	0.0482343	0.120373	0.230266	0.0760125	0.575701	0.0854493	0.0743723	0.0545495	0.160363	0.0341958	0	0.0407515	0	0	0	0	0	0.0468318	0.0329166	0.101198	0	0	0	0
TCONS_00012493	0	0	0	0	0	0	0	0	0	0	0.375692	0	0	0	0	0.128314	0.151327	0.191142	0.113935	0.0391248	0.224868	0.141034	0.228893	0.351458	0.123514	0.522128	0.157775	0.281298	0.384798	0.67951
TCONS_00012555	0.156915	0	0.0707726	0.0797175	0.0150103	0.0412287	0.0603432	0.165651	0	0.0316983	0.313142	0.152715	0.0465215	0	0	0.128341	0.252264	0	0.151945	0.0521772	0.128523	0	0.305254	0	0	0.126603	0.263014	0	0.0466519	0
TCONS_00012576	0	0	0	0	0.0801663	0	0	0	0	0	0.480819	0	0	0	0	0	0.134728	0	0	0.1045	0	0	0	0	0	0	0.105352	0.156527	0	0.210426
TCONS_00012638	0	0	0	0.039237	0	0	0	0	0	0	0.554863	0	0.0457957	0	0.0455749	0.126339	0.446992	0	0.336543	0	0	0.138863	0	0	0	0.186942	0	0	0	0.232713
TCONS_00012708	0.15882	0.0648054	0.0661219	0.07241	0	0	0	0.128971	0	0	0.243803	0	0	0.132832	0	0.0333076	0	0	0.029575	0.0812474	0.100064	0	0	0.182462	0.0641232	0	0	0.255566	0	0.0306758
TCONS_00012710	0.025676	0.0340499	0.0579027	0.0163052	0.0552631	0.0337313	0.0246849	0.073924	0.0277278	0.0713184	0.192148	0.031236	0.0507488	0.0488545	0	0.0175004	0.0619171	0.104277	0.108775	0.0426888	0	0.096176	0.0832479	0.16777	0.11792	0.20716	0.0215185	0.0191827	0.0190842	0.0161176
TCONS_00012750	0	0	0	0	0	0	0	0	0	0	1.34942	0	0	0	0	0	1.91838	0.129233	0.288872	0.39679	0.65158	0	0.128964	0.148515	0.31316	0.481385	0.533367	0.475471	0.8278	0
TCONS_00012817	0.0243706	0.107729	0	0.12381	0.0699378	0	0.0937196	0.233885	0.157909	0.0738463	0.340441	0	0.240843	0.21198	0.26365	0	0	0.237541	0	0.0810369	0	0.073029	0	0	0	0.098314	0	0	0	0
TCONS_00012857	0	0	0	0	0	0	0	0	0	0	2.10033	0	0	0	0	0	0.119788	0	0	0.154853	0	0	0	0	1.49102	0	0.780578	0	0	0.491116
TCONS_00012944	0.122056	0	0.0314574	0	0	0.0687208	0.0838178	0.150606	0.197715	0.079253	0.608944	0	0.137854	0.0947918	0.111466	0	0.252288	0.226607	0	0.40586	0.452251	0.679257	0.169601	0.488284	0	0.422049	0.584529	0	0.388802	0
TCONS_00012958	0	0	0	0	0	0	0	0	0	0	0.497294	0	0	0	0	0	0	0	0.150813	0	0.425217	0.0933417	0.100993	0	0	0.12566	0.208843	0.0930869	0.185217	0.0782131
TCONS_00013013	0.11482	0.0870098	0	0	0.0156908	0.0430978	0	0	0	0.0165677	0.360072	0	0.0486305	0	0.032264	0.447198	0.316441	0.426345	0.675042	0.272714	0.0895662	0.196612	0.372275	0.183734	0.258282	0.264685	0.4399	0.686262	0.829038	0.864913
TCONS_00013039	0	0	0	0	0	0	0.0310788	0	0.0349099	0	0.580604	0.125846	0	0.0702958	0.0635856	0.0881334	0	0.525148	0	0.214985	0	0.19374	0.104811	0	0.424183	0	0.433475	0	0	0.162339
TCONS_00013096	0	0	0	0	0	0	0.0609019	0	0	0	0.316041	0	0.250412	0	0.155753	0	0	0	0	0.105321	0.691801	0.379652	0.513467	0	0	0.127775	0	0.851886	0	0
TCONS_00013097	0	0	0	0	0.0422473	0	0.467058	0.127154	0	0.0892165	0.705084	0.17193	0.174583	0	0.0434353	0.240815	0	0	0	0	0	0	0	0	0	0	0	0	0	0
TCONS_00013099	0	0	0.0560108	0	0.0118794	0	0	0.0119181	0	0	1.21435	0	0	0.0270047	0	0.304715	0.319435	0.20174	0.090189	0.20647	0.0678102	0.446561	0.603959	0.324577	0.162953	0.100196	0.249785	0.259783	0.258449	0.561276
TCONS_00013184	0	0	0	0	0	0	0	0	0	0	0.832294	0	0	0.0503844	0	0	0	0	0.224362	0	0	0	0.450738	0	0.121613	0	0	0	0.275545	0
TCONS_00013240	0.168233	0.0247889	0	0	0	0	0.107826	0.0807269	0.0908387	0	0.22382	0	0	0.0609719	0	0	0	0	0	0.0932347	0.153104	0	0	0	0.220752	0	0	0	0.250085	0.0704034
TCONS_00013241	0.0175505	0	0	0.104022	0	0	0.0843651	0.0673729	0	0.0709071	0.280192	0.0512423	0.190787	0	0.051782	0.0478486	0	0	0.254919	0	0.335414	0.0525918	0.170709	0	0	0	0	0	0	0.220339
TCONS_00013308	0.23673	0.112494	0.106771	0.155343	0.0905811	0.0907078	0.0682776	0.181752	0.303581	0.0508105	1.51175	0.201595	0.207629	0.598432	0.0931282	0.605068	0.504267	0.596082	0.401155	0.993805	0.234291	0.203948	0	0.574533	0.706687	0.692373	0.109119	0.0707449	1.02933	0
TCONS_00013319	0.110239	0.194922	0.198882	0.186682	0.210906	0.128732	0.141312	0.493717	0.753973	0	0.733315	0.429154	0.508404	0.0799065	0.072279	0.400732	0.945203	0.716335	1.4233	0.366565	1.10357	0.770798	1.31054	0.960418	0.482177	0.741195	0.24637	0.878507	0.764745	0.738136
TCONS_00013329	0.0794961	0.117136	0.0239032	0.0224369	0	0.11604	0.0764276	0	0	0.0802949	0.370169	0.0773686	0	0	0	0	0.170403	0.0860947	0.320743	0.26434	0.0723468	0	0.171831	0.197881	0	0	0.177664	0	0	0
TCONS_00013355	0.0408115	0	0	0.155501	0.117119	0	0.0392362	0.0783337	0.0220364	0	0.366498	0	0	0	0	0	0	0	0	0	0	0	0	0	0	0	0	0	0	0
TCONS_00013418	0	0	0	0	0.229753	0	0	0	0	0	0.718961	0	0	0	0	0.545677	0	0.520232	0.290716	0.133107	0.874319	0.239908	0.129787	0.149463	0.420212	0.645944	0.134193	0.119627	0.119012	0.100512
TCONS_00013421	0.013763	0	0.012415	0	0	0	0	0	0	0	0.576781	0	0	0	0	0	0	0	0.133271	0	0	0.0412424	0	0.0513882	0.0722383	0.0555219	0	0.246779	0.163674	0.17279
TCONS_00013433	0.387838	0.272908	0.228473	0.234563	0.151429	0.138643	0.235896	0.189902	0.299165	0.167886	1.0267	0.0539226	0	0.111876	0.280237	0.0431583	0	0.385742	0	0	0.0432194	0	0	0	0.0830877	0.0638607	0.185736	0.0236535	0.305916	0
TCONS_00013557	0	0	0	0	0	0	0	0	0	0	0.243127	0	0	0	0	0.0711753	0.0279801	0	0.0421327	0.202555	0.0237587	0	0.253931	0	0.0685128	0.105317	0.0291724	0.130029	0	0.0218505
TCONS_00013584	0	0	0	0	0	0	0	0	0	0	0.358147	0	0	0	0	0	0	0	0.193091	0	0.24499	0	0	0	0	0	0	0	0	0
TCONS_00013738	0	0	0	0	0	0	0.40685	0	0	0	0	0.566306	0	0	0	0	0	0.687466	0	0	0.433267	0	0	0	0	0.28453	0	0	0	0.221372
TCONS_00013784	0	0.211994	0	0.156178	0	0	0	0.424845	0.25895	0.260827	0	0	0.036457	0.0601649	0	0	0	0	0.0446524	0	0	0	0	0	0	0	0	0	0.0548389	0
TCONS_00013830	0.0972807	0	0	0	0	0.238561	0.0748206	0	0	0.0786065	0	0.378709	0.0576828	0.126925	0	0	0	0	0	0	0	0	0	0	0	0	0	0	0	0
TCONS_00013835	0.0710636	0.0785334	0.0480773	0	0	0	0.0341603	0.0511499	0.0767425	0	0	0.466842	0.105343	0.0772656	0.0873627	0	0	0	0	0.11815	0	0.0532374	0	0	0	0.0716699	0	0	0	0
TCONS_00013877	0.162893	0.108009	0.183672	0	0	0	0.234907	0.234493	0	0	0	1.5457	0.0804895	0.0442772	0.0400507	0	0.130937	0	0	0	0	0.122031	0	0	0	0	0	0	0	0
TCONS_00013903	0.0595383	0	0.349093	0	0	0.286796	0.286201	0	0.0321481	0	0	1.21684	0.205936	0.194203	0.0878327	0	0	0	0	0	0	0	0	0	0	0	0	0	0	0
TCONS_00013953	0.235176	0	0	0.630571	0	0	0.263782	0	0	0.514668	0	0	0	0.298318	0	0	0	0	0	0	0	0	0	0	0	0	0	0	0	0
TCONS_00013957	0.158903	0	0	0	0.152005	0	0.0611077	0.122	0.102961	0.160499	0	0.43302	0	0	0.0312558	0	0	0	0	0	0	0	0	0.118662	0	0.128207	0	0	0	0
TCONS_00014013	0	0.0890676	0	0.127953	0	0.110293	0.0968561	0.19337	0	0	0	0.416706	0	0.136921	0	0	0	0	0	0	0	0	0	0	0	0	0	0	0	0
TCONS_00014049	0	0.0533763	0.142959	0.638997	0	0.0793152	0	0	0	0.0533581	0	0.851996	0	0	0	0	0	0.0245195	0	0	0	0	0	0	0	0	0.0252991	0	0	0
TCONS_00014051	0	0	0	0	0	0	0	0	0	0	0	0.933183	0	0.605793	0.191151	0	0	0	0	0	0	0.0388281	0	0	0	0.104543	0	0	0	0
TCONS_00014059	0	0	0	0	0	0	0	0	0	0	0	0.258226	0	0	0	0.920655	0.542886	0.705314	1.63496	1.04267	0.592687	0	1.40769	1.44098	1.07612	3.503	0.889458	0	0.717124	0.96904
TCONS_00014158	0	0.175088	0	0	0.0947228	0	0	0	0	0	0.197609	0.578228	0.0489291	0	0.14608	0	0.318384	0	0	0	0	0	0	0	0	0	0	0	0	0
TCONS_00014199	0	0	0.0888549	0	0	0.647031	0	1.2762	1.11693	0	0.294862	1.1504	0.48673	0	0.678136	0	0	0	0.357687	0	0	0.295175	0	0	0.646268	0	0	0	0	0
TCONS_00014224	0	0	0.0874165	0	0.132431	0	0.0399291	0	0.0897023	0	0	0.323365	0	0.0903138	0.204232	0	0	0	0	0	0	0	0.0448859	0	0	0	0.0464096	0	0	0
TCONS_00014244	3.02369	2.19341	1.51529	3.3042	0.9147	0.882735	1.49076	2.18258	1.31171	2.08825	3.04285	2.81701	3.14141	3.42808	1.49959	0	0	0.167932	0.938437	0.257804	0	0	0.75412	1.6404	0	0.52128	0.173271	0.0772314	0.230504	0
TCONS_00014262	0.357127	0.38749	0	0.0412344	0.37268	0.0426516	0.171671	0.186947	0.315545	0.360715	0	0.189583	0.288762	0.441244	0.19158	0	0	0	0	0	0	0	0	0	0	0	0	0	0	0
TCONS_00014263	0	0	0	0.135923	0	0.126535	0	0	0.294709	0	0	0.0781167	0.158644	0.191994	0	0	0	0	0	0	0	0	0	0	0	0	0	0	0	0
TCONS_00014301	0	0	0	0	0.542473	0	0	0.0800351	0	0	0	0	0.230765	0	0.0984224	0	0	0	0	0	0	0	0	0	0	0	0	0	0	0
TCONS_00014374	0.084054	0.0123852	0.0505474	0	0.268017	0.0245387	0.269365	0.147889	0.1059	0.169797	0.0838698	0.204511	0.3738	0.304632	0.220443	0.11458	0	0.0455154	0.0678264	0.0931653	0.114742	0	0	0.104613	0	0.226056	0	0.209324	0	0.211053
TCONS_00014431	0	0	0	0	0	0	0.343079	0	0	0.92112	0	0	1.31268	0.474219	0.877401	0	0	0	0	0	0	0	0	0	0	0	0	0	0	0
TCONS_00014443	0.75825	0.335181	0.256493	0	0.498667	2.44883	1.45796	0.955099	0.614133	1.38814	0.189147	0.322856	2.2012	0	0.279649	0.129203	0	0	1.14724	0	0.517544	0	0	0	0	0.38236	0.635473	0	0	0
TCONS_00014507	0	0	0	0.0672161	0	0	0	0	0	0.0721637	0	0.108164	0.196129	0	0.0624588	0	0	0	0	0	0	0	0	0	0	0	0	0	0	0
TCONS_00014519	0.239888	0.12119	0	0.0290168	0.0655641	0.0300141	0	0	0	0.17307	0.0683893	0.100058	0.440273	0	0.101112	0.747449	0	0	0	0	0.187127	0	0.555555	1.1516	0	0	0	0	0.407546	0
TCONS_00014566	0	0.0260303	0	0.0249299	0.0281648	0	0.0566131	0	0	0	0	0.028655	0.61104	0	0	0	0	0	0	0	0	0	0	0	0	0	0	0	0	0
TCONS_00014569	0.835721	0	0	1.00002	0	0	0	0	0	0	0.0551332	0.477258	0.955591	0	0	0	0	0	0	0	0	0	0	0	0	0	0.0231537	0.0206404	0	0
TCONS_00014574	0	0.0243891	0	0	0	0	0.0795654	0	0	0.0278638	0	0	0.736089	0.119977	0.108524	0	0	0.0896294	0	0	0	0	0	0	0	0	0	0	0	0
TCONS_00014617	0	0	0	0	0	0.0961016	0	0.0405023	0.0364604	0.247237	0.134754	0	0.00834144	0	0	0	0.0542781	0.0548472	0.0204331	0.112266	0.0230445	0	0	0.0630307	0	0.170252	0.056591	0	0.0250945	0
TCONS_00014642	0	0.206626	0.0527058	0	0.7266	0.153519	0	0.0560743	0.126196	0	0	0	1.03936	0.825866	0.114928	0	0	0	0	0	0	0	0	0	0	0	0	0	0	0
TCONS_00014644	0.048995	0.129948	0	0	0.0468681	0	0	0	0.0264552	0.173205	0	0	0.290517	0	0.096372	0	0	0	0.059304	0	0	0	0	0	0	0.0988261	0.0821233	0	0	0
TCONS_00014718	0.0225859	0.0798721	0.0611211	0.191239	0.0432109	0	0	0	0.121954	0	0	0.0439629	0.558015	0	0.044426	0.061577	0	0	0	0	0	0	0	0	0	0	0	0	0	0
TCONS_00014768	0.0113818	0	0.0513348	0	0	0	0	0	0.073748	0	0	0	0.213713	0	0	0	0	0	0	0	0	0	0	0	0	0	0	0	0	0
TCONS_00014772	0.0873449	0.0154442	0	0.23666	0.0501319	0.122397	0.0503841	0	0.03773	0.035289	0	0.11901	0.41433	0.0379871	0	0	0.056168	0.454056	0	0.0580877	0	0	0	0	0	0	0	0.0522047	0	0
TCONS_00014796	0	0	0	0.610093	0	0	0	0	0.951036	0	0	0	1.42415	0	0.0787379	0	0	0	0	0	0	0	0	0	0	0	0	0	0	0
TCONS_00014811	0.701089	0.448559	1.17746	0.667827	0.639768	0.416084	1.21502	0.836619	1.20043	0.703474	1.75809	0.534189	1.21705	0.732186	1.19304	3.53359	1.94278	3.58161	2.37832	2.49997	3.72748	1.68624	2.78156	2.8416	2.20305	2.66082	2.7059	1.21298	2.53692	2.77955
TCONS_00014831	0.0711981	0	0	0	0	0	0	0	0	0	0	0.155908	0.281447	0	0	0	0	0	0	0	0	0	0	0	0	0	0	0	0	0
TCONS_00014844	0.153794	0.271935	0	0	0	0	0	0	0	0	0	0	1.41855	0	0	0	0	0	0	0	0	0	0	0	0	0	0	0	0	0
TCONS_00014845	0	0.540585	0	0.79651	0	0.123583	0	0.0902796	0	0.380062	0	0.411988	0.883171	0	0.462585	0.128234	0	0	0	0	0	0	0	0	0	0	0	0	0	0
TCONS_00014869	0.0538058	0	0	0	0.0171567	0	0	0.2754	0	0	0	0	0.401757	0	0.0470376	0	0	0	0.043418	0	0	0	0	0.0892885	0	0.0723531	0.0801661	0	0	0
TCONS_00014940	0	0	0	0	0.0594462	0	0	0	0	0	0	0	0.184242	0.320946	0	0.211782	0	0	0	0	0.0424164	0	0	0	0	0	0	0.0464281	0	0
TCONS_00015079	0	0	0	0	0	0	0.598653	0	0	2.15638	0	0	1.6703	1.25735	0.612406	0	0	0	0	0	0	0	0	0	0	0	0	0	0	0
TCONS_00015197	0.0549156	0.0291303	0.0594441	0.111595	0	0	0	0	0	0	0.0657543	0.0320675	0.141103	0.561258	0	0	0.141256	0	0	0	0	0	0	0	0	0	0	0	0	0
TCONS_00015210	0.580613	0.0789715	0.322303	0	0.170895	0.156465	0	0.171451	0.168811	0	0	0	0.452413	0.473464	0.043925	0	0	0	0	0.0371279	0	0	0.0362017	0	0	0	0	0	0	0
TCONS_00015230	0.180657	0.182534	0.302643	0.0655564	0.395003	0.406857	0.248119	0.0743042	0.055741	0	0	0	0	0.308665	0.228437	0	0	0.167702	0	0.171634	0	0	0	0	0	0.208226	0.0865167	0.0771255	0	0
TCONS_00015249	0	0	0	0	0	0.0792834	0	0	0	0.00761953	0	0	0	0.820211	0	0	0	0	0	0	0	0	0	0	0	0	0	0	0	0
TCONS_00015258	0.11628	0.226165	0.230759	0.15753	0.222464	0	0.342827	0.119034	0.108829	0.485452	0	0.513028	0.505621	1.08728	1.06736	0	0	0	0	0.0257769	0	0	0	0	0	0	0	0	0	0
TCONS_00015284	0.0280703	0	0.0633021	0.0118838	0	0.00614611	0.209147	0.0202043	0.00757836	0.134673	0.0700219	0	0.0346756	0.320461	0	0.114794	0.0676908	0.0912006	0.0679529	0.0700043	0.0191594	0.0841154	0.113763	0.288223	0.092083	0	0.14115	0.125829	0.250365	0.140964
TCONS_00015286	0	0	0	0	0	0	0	0	0	0	0	0	0	0.271241	0	0	0	0	0	0	0.0189194	0	0	0	0	0	0	0	0	0
TCONS_00015297	0.114847	0	0	0	0	0	0	0	0	0	0	0	0.15477	0.862742	0	0	0	0	0	0	0	0	0	0	0	0	0	0	0	0
TCONS_00015305	0.0586718	0	0	0.0910771	0	0.111336	0.122215	0.112615	0	0.0888919	0	0	0.0773101	0.212641	0.0192343	0	0	0	0	0.0325159	0	0	0	0	0	0.0394482	0	0	0	0
TCONS_00015356	0	0	0.693717	0	0.052547	0.14433	0.0924198	0	0.207625	0	0.274056	0	0	0.343423	0.553752	0	0	0.803131	0	0.136994	0.562404	0.699586	0.623357	0.35893	0	0	0.322259	0	2.08228	0.413787
TCONS_00015357	0.190189	0.388026	0	0.507884	0.461829	0.333142	0.253174	0.37909	0.410775	1.01961	1.63496	0.541059	0.636155	1.00212	0.0143883	1.87465	0.799674	0.142599	2.97498	0.778358	1.63765	0.482241	1.75505	0	1.68934	1.47547	0	0.874409	0	1.43265
TCONS_00015366	0.325628	0.191924	0.261097	0	0.173051	0.348567	0.173922	0.0694459	0.0781445	0.0365445	0.144407	0.176063	0.214535	0.432724	0.462585	0.197283	0.697996	0.470209	0	0.240617	0	0.43368	0.351923	0.270184	0	0.291917	0.363869	0.108124	0	0.0908475
TCONS_00015375	0.0508489	0.449551	0.160539	0	0.0486414	0	0.122215	0	0.109825	0.179759	0	0.24744	0.0251258	0.276433	0.125023	0.0693158	0	0.165209	0	0	0	0	0	0	0	0	0	0	0.226766	0
TCONS_00015376	0.332875	0.0235433	0.0480433	0.0676442	0.165581	0.338184	0.12801	0	0.0862742	0.0941414	0.212573	0.0907105	0.0789515	0.173725	0.235712	0	0.214059	0.0432606	0.128933	0.0885499	0.109058	0.199499	0.129511	0.198861	0.279546	0	0.044636	0	0.277105	0.100299
TCONS_00015476	0	0	0	0	0.394102	0.280643	0	0	0.0494345	0.0462363	0	0	0	0.6968	0.180082	0	0	0	0	0	0	0	0	0	0	0	0	0	0	0
TCONS_00015483	0	0	0	0	0.0935412	0	0.0564071	0	0	0	0	0	0	0.255169	0	0	0	0	0	0	0	0	0.0634095	0	0	0	0	0	0	0
TCONS_00015484	0	0	0.0217441	0	0	0	0.208573	0.104102	0	0	0	0	0	0.314507	0	0	0.0775054	0.117477	0	0.160309	0.032906	0	0	0	0	0.388973	0	0	0	0
TCONS_00015487	0	0.901809	0.204473	0.287895	0.433671	0.59558	0.36321	0.507596	0.24479	0.190794	0.075393	0	0.261348	0.739376	0.371555	0	0.121472	0	0	0	0.20629	0	0	0	0	0.152406	0.379944	0	0	0.189722
TCONS_00015488	0.0934165	0.0495533	0.0168533	0.0949168	0.0178722	0.0818159	0.107773	0	0.0201763	0	0	0	0	0.385964	0.551244	0	0	0	0.0904577	0	0.0510092	0	0	0.0697594	0	0.150742	0	0	0	0
TCONS_00015505	0	0.21426	0	0	0	0	0.0367889	0	0	0.128835	0	0	0.151266	0.360581	0	0	0	0	0	0	0	0	0	0	0	0	0	0	0	0
TCONS_00015515	0.219905	0.324027	0	0.248263	0.0934926	0.106998	0.30538	0.30484	0.105546	0.271473	0	0.21402	0.0965874	0.398495	0.0480608	0	0	0	0	0	0	0	0	0.0912308	0	0.0985694	0.08191	0	0	0
TCONS_00015591	0	0.0749251	0.140153	0	0	0	0.162954	0.135555	0	0	0	0.24744	0	0	0.208372	0	0	0	0	0	0	0	0	0	0	0	0	0	0	0
TCONS_00015700	0	0.11567	0.023604	0	0	0.0458351	0.528297	0.426913	0	0	0	0	0.232737	0	0.952193	0	0	0.170034	0	0	0	0	0	0	0	0	0	0	0	0
TCONS_00015701	0.0429219	0	0	0.0242284	0.0136862	0.0375918	0.343876	0	0	0.924866	0	0	0.650404	0.528902	0	0	0	0	0	0	0	0	0	0	0	0	0	0.0855125	0	0
TCONS_00015705	0	0.176951	0.135409	0.0847351	0.143596	0	0	0	0.0540361	0.0505402	0	0.194793	0.148349	0.0544044	0.885802	0	0	0	0	0	0	0	0	0	0	0	0	0	0	0
TCONS_00015805	0.0190233	0.0168184	0	0.0161074	0.0181975	0.049983	0	0	0.0821742	0	0.11389	0	0.0563996	0	0.318057	0	0	0	0	0.0632563	0	0	0	0.071029	0	0	0	0	0.0565578	0
TCONS_00015807	0	0	0	0.213872	0.0146439	0	0.066229	0.220373	0.198382	0.0773113	0	0.104291	0.121029	0.033289	0.880757	0	0	0	0	0	0	0	0	0	0	0	0	0	0	0
TCONS_00015808	0.161062	0.0266988	0	0	0.15407	0	0	0.0869467	0	0	0	0.0489849	0	0	1.19792	0	0	0	0	0	0	0	0	0.0375857	0.0792534	0	0	0.150413	0.119712	0
TCONS_00015826	0.0468401	0.0414109	0.0985883	0	0.164291	0	0.0450321	0	0.0168611	0.283864	0	0.0455865	0.123439	0.118832	0.245689	0	0.0502016	0	0	0.0519174	0	0	0	0	0	0	0	0.0933186	0	0
TCONS_00015841	0.0385535	0.443102	0.0347772	0.457014	0.221279	0.0337658	0	0.0369998	0.333075	0	0	0.112565	0.342905	0.377264	0.492919	0	0	0	0	0	0	0	0	0.14395	0	0	0	0.115214	0	0
TCONS_00015876	0.0559943	0	0	0.0948226	0	0.0245204	0.053833	0	0.0302345	0	0	0	0.0830048	0	0.357953	0	0	0.0909631	0	0.093096	0	0.0838964	0	0	0	0	0	0	0	0.0702987
TCONS_00015904	0	0	0	0	0	0	0	0	0	0	0	0	0	0	0.077691	0	0	0	0	0	0	0	0	0	0	0	0	0	0.0782864	0
TCONS_00015991	0	0.557304	0.437404	0.205286	0.463849	0.467152	0.186473	0.279215	0	0	0	0.235961	0.431283	0.474496	0.810717	0	0	0	0	0	0.397162	0.145305	0	0	0.127255	0	0.325107	0	0	0.365263
TCONS_00016460	0	0	0	0	0.0608635	0	0	0	0	0	0.0253945	0	0	0	0	0.451009	0	0	0	0.148097	0	0	0	0	0	0	0	0	0	0
TCONS_00016541	0	0	0	0	0	0	0	0	0	0	0	0	0	0	0	1.58436	0	0	0	0	0	0	0	0	0	0	0	0	0	0
TCONS_00016720	0	0	0	0	0	0	0	0	0	0	0.0566301	0	0	0	0	0.464196	0.0912413	0.0921979	0.068696	0.188719	0	0.17007	0	0	0	0	0	0	0	0.071253
TCONS_00017006	0.108752	0.0320489	0	0	0.0346769	0.031749	0	0	0.0978689	0.0915372	0	0	0.0358248	0.0394144	0.0356521	1.03773	1.28212	0.942231	1.14083	0.241081	0	1.1406	1.17534	1.62422	1.99783	0.731199	1.57981	1.51665	1.50886	1.68392
TCONS_00017104	0	0.0388177	0	0	0.0350007	0	0	0	0	0	0.102225	0	0	0	0.0215909	0.69828	0.423521	0.213981	0.0708603	0.218998	0	0.131571	0.118631	0.191262	0.21125	0.265689	0.0490631	0.262425	0.0870255	0.146996
TCONS_00017177	0.160804	0.0203094	0	0	0.0219748	0.643818	0.198768	0.220463	0.124039	0	0	0	0	0	0	0.438407	0	0.149273	0.333666	0	0.125436	0	0	0	0	0	0.308038	0	0	0
TCONS_00017531	0	0	0	0	0	0	0	0	0	0	0	0	0.0879798	0	0	1.05176	0.381659	0	1.58044	0.0986759	0.324077	0.17785	0.384857	1.55121	0.233635	2.39427	0	0.0886821	0	0.0745122
TCONS_00017600	0	0	0	0.0487162	0	0	0	0.193259	0	0	0.0574094	0	0.0568596	0.18767	0.113171	0.549015	0	0	0	0	0	0.0862054	0.093272	0	0	0	0.289315	0	0.256586	0
TCONS_00018175	0	0	0	0	0	0	0	0	0	0	0.037125	0	0	0	0	0.236688	0.0797534	0	0	0	0	0	0.120633	0.0694605	0	0.450287	0.0831519	0	0	0
TCONS_00018449	0	0	0	0.0228226	0.0257841	0	0	0	0.0582166	0.0408376	0	0	0	0	0	0.11023	0	0	0.0326257	0.134442	0.0367953	0	0	0.150962	0.212213	0	0	0	0	0
TCONS_00018556	0.555972	0	0.361091	0	0	0	0.213805	0.512225	0.144096	0.247085	0	0	0.46153	0	0	1.09135	0	0.144509	0.538362	0.221846	0	0.932975	1.51418	0.498211	0.233451	0.358858	0.44731	0.465214	0	1.06096
TCONS_00018568	0.0193362	0	0.0523267	0	0	0.0677399	0.0743592	0	0	0	0	0	0	0.16819	0	0.52717	0	0	0.0936186	0	0	0	0	0	0.10149	0.390023	0	0	0	0
TCONS_00018671	0.0423741	0	0.191118	0.0358788	0	0	0	0	0	0	0.253687	0	0	0	0.0416744	0.808684	0.408736	0.137674	0.10258	0	1.27259	1.26978	0.96171	0.474647	0.111205	0.854712	0.142051	0.75979	0.377944	0.53199
TCONS_00018683	0	0	0	0	0	0	0	0	0	0	0	0	0	0	0	0.485429	0	0	0.215515	0	0	0	0	0.221602	0	0	0	0	0	0
TCONS_00018685	0	0	0	0.0434855	0	0	0.0164585	0	0.0184873	0.0518738	0	0.0166611	0	0	0	0.420057	0	0	0	0	0.140217	0	0	0	0	0.0690613	0.286946	0.102319	0	0
TCONS_00018741	0	0	0.0305514	0	0.0485977	0.0148314	0.0162807	0	0.0548629	0	0	0.0494435	0.0669418	0	0.0999284	0.646365	0	0.22008	0.122985	0.28155	0.138703	0.101491	0	0.189688	0.0444418	0.341577	0	0	0.100694	0
TCONS_00018832	0	0	0.0230588	0.0865772	0	0	0.0245759	0	0.0828162	0	0.0510132	0	0	0	0.0251405	1.11508	0	0.0830533	0.371294	0.170001	0	0	0.745923	0.381781	1.00628	0.515614	0	0.305568	0.0759995	0.834415
TCONS_00019101	0	0.045822	0	0	0	0.13618	0.149487	0	0.223885	0.209401	0.103432	0.151327	0	0.0563528	0.0509736	2.40218	2.49971	2.02073	2.38392	1.2064	1.55655	2.79562	1.84848	2.51576	1.22417	1.67269	2.77997	2.01355	2.77367	1.82196
TCONS_00019542	0	0	0	0	0	0	0	0	0	0	0	0	0	0	0	1.12205	0	0	0.284659	0.195502	0.160519	0	0	0.658572	0	0	0.197096	0.175701	0	0
TCONS_00019790	0	0	0	0	0	0	0	0	0	0	0	0	0	0	0	0.212616	0	0	0	0	0	0	0.126425	0	0.204663	0	0	0	0	0
TCONS_00019791	0	0	0	0	0	0	0	0	0	0	0	0	0	0	0	0.212396	0	0	0	0	0	0	0.126294	0.14544	0.153338	0	0	0	0	0
TCONS_00020058	0	0	0	0	0	0	0	0	0	0	0	0.0334745	0	0	0	0.468863	0	0.2235	0.749377	0.571851	0.187811	0	0.111517	0.128424	0.18053	0.555016	0.691817	0	0	0.51818
TCONS_00020090	0	0	0	0	0	0	0	0	0	0	0	0	0	0	0.0578232	1.12205	0	0.191023	0.284659	0.195502	0.481558	0	0.190625	0.219524	0	0	0.394192	0.351403	0.349598	0.885763
TCONS_00020152	0	0.0374626	0	0	0	0	0	0	0	0	0	0	0	0	0	0.808684	0.136245	0	0	0	0	0	0	0	0	0	0	0.126632	0	0
TCONS_00020158	0	0	0	0	0	0	0	0	0	0	0	0	0	0.0250995	0	0.503496	0.222674	0.300011	0.055884	0	0	0	0	0.0861935	0	0	0	0	0	0
TCONS_00020177	0	0	0	0	0	0	0	0	0	0	0.0695291	0	0	0	0	0.379953	0.056012	0.169798	0	0.173779	0	0	0.0564814	0.130088	0	0.0702763	0	0.104119	0	0
TCONS_00020279	0	0	0	0	0	0	0	0	0	0	0.18315	0	0	0	0	0.500426	0	0.178909	0.444346	0	0.0501134	0.16501	0.238048	0	0.0481706	0.222142	0.123065	0	0	0.184354
TCONS_00020316	0	0	0.0185681	0	0.078763	0.0540844	0	0.0987742	0.0666879	0.0623735	0	0	0.0203425	0	0	0.72956	0.330924	0.401273	0.249155	0.136894	0.168598	0.370099	0	0.153715	0.270103	0.0830398	0.13801	0.123029	0.183596	0.0516857
TCONS_00020473	0	0	0	0	0	0	0	0.0495135	0	0	0	0	0.0169955	0	0	0.281318	0.221181	0.167625	0.291424	0.343111	0	0.463807	0.78062	0.192635	0	0.208131	0.172954	0	0.306777	0.51818
TCONS_00020493	0	0	0	0	0	0	0	0	0	0	0	0	0	0	0	0.446032	0	0.265771	0.297036	0	0	0	0	0.458137	0	0	0	0	0.243198	0.205394
TCONS_00020610	0	0	0	0	0	0	0	0	0	0	0	0	0	0	0	0.56993	0.672144	0.0970273	0.506061	0	0.0815337	0	0	0	0.313491	0	0.300337	0.17849	0	0.374926
TCONS_00020613	0	0	0	0	0	0	0	0	0	0	0	0	0	0	0	0.0675806	0.398504	0.24161	0.120014	0	0	0.0742798	0	0	0	0.199996	0	0	0	0.124481
TCONS_00020736	0	0	0	0	0	0	0	0	0	0	0.154636	0	0	0	0	0	0.298977	0.151056	0.375168	0.257663	0	0.139321	0	0.115729	0.284699	0.750231	0.0519528	0.0926268	0.368604	0.155653
TCONS_00021021	0	0	0	0	0	0	0	0	0.0272719	0	0	0	0	0	0.0496736	0	0.324795	0	0.244539	0	0.206844	0	0	0	0.198825	0	0	0	0	0
TCONS_00021078	0	0	0	0	0	0	0	0	0	0	0	0	0	0	0	0	1.81619	0	0	0	0	0	0.281755	0	0	0	1.01962	0	0	0
TCONS_00021101	0	0	0	0	0	0	0	0	0	0	0	0	0	0	0	0	0.449762	0	0	0.465134	0	0	0.0755885	0	0.0611833	0	0	0	0	0
TCONS_00021189	0	0	0	0	0	0	0.107626	0	0	0	0	0	0	0	0	0	0.854866	0	0	0	0	0	0	0.626979	0.587578	0	0	0	0	0
TCONS_00021236	0	0	0	0	0	0	0	0	0	0	0	0	0	0	0.073136	1.41919	2.39103	1.44966	1.98024	0.989099	1.4212	1.55988	1.68774	3.60957	1.3661	1.79996	1.99433	1.55562	0.884358	1.49378
TCONS_00021457	0	0	0	0	0	0	0	0	0	0	0	0.06186	0	0	0	0.346579	1.02184	0.206511	0.615479	0	0	0.190467	0.206081	0.237323	0	1.28207	0	0.189948	0	0.319194
TCONS_00021478	0	0	0	0	0	0	0	0	0	0	0	0	0	0.0262594	0	0	0.621237	0.0784688	0.233866	0	0	0.289491	0	0.0901768	0.190147	0	0.0809636	0.14435	0	0.121286
TCONS_00021543	0	0	0	0	0	0	0	0	0	0	0	0	0	0	0	0	0.948166	0.191621	0.142776	0.196114	0	0.530204	0.382445	0	0	0	0	0	0	0.14809
TCONS_00021688	0	0	0	0	0	0.0140595	0	0	0	0.0162143	0	0.0156233	0	0	0	0	0.206461	0	0.116584	0	0	0	0	0	0	0.194279	0	0	0	0.120923
TCONS_00021779	0	0	0	0	0	0	0.0285748	0	0	0.120083	0	0	0	0	0	0.162065	0.477828	0	0	0	0	0	0	0.110976	0	0.119903	0	0	0	0
TCONS_00021808	0	0	0	0	0	0	0	0	0	0	0	0	0	0	0	0	1.39599	0	0	0	0	0	0	0.180122	0	0	0	0	0	0
TCONS_00022017	0	0	0	0	0	0	0	0	0	0	0	0	0	0	0	0	1.4003	0	0	0	0	0	0	0	0	0	0	0	0	0
TCONS_00022644	0.0959902	0	0	0	0.0306077	0	0	0	0.0345537	0	0	0	0.0316209	0	0	0	0.308638	0	0	0.106395	0	0	0	0.955751	0	0	0.214526	0.28686	0	0
TCONS_00022744	0	0	0	0	0	0	0	0	0.073437	0	0	0	0	0	0	0	0.364416	0	0.164622	0	0.185661	0.203777	0.0734939	0.169272	0.118976	0	0.0759888	0	0.808708	0.113833
TCONS_00022996	0.0679209	0	0	0	0	0	0	0	0	0	0	0.0661031	0	0	0	0	1.09193	0	0	0	0	0	0	0	0	0	0	0	0	0
TCONS_00022997	0	0.418129	0.104054	0.6837	0.419313	0.0808227	0.121991	0.553523	0.2616	0.128163	0.552482	0.303118	0.55859	0.288467	0.192862	0.125797	0.482164	0.0374784	0.0837746	0.0767143	0.157469	0.138267	0.149601	0.129211	0	0.325744	0.386699	0.413669	0.102886	0.0868928
TCONS_00023002	0	0	0	0	0.0680858	0	0	0.113846	0.0256212	0.0718907	0	0.0230902	0.0234465	0	0	0.388098	1.22054	0.308334	0.114869	0.631127	0.582971	0.213285	0	0	0	0.478552	0	0.070901	0	0.238289
TCONS_00023325	0.020789	0	0	0.0176024	0	0.0182074	0	0	0	0.0209979	0.207435	0	0.0616345	0	0	0.226712	0.467902	0.405263	0.201306	0.207383	0.283791	0	0.134806	0.155244	0.163674	0.335463	0.0696914	0.124253	0.247229	0
TCONS_00023446	0.00865812	0	0.0156201	0.0146619	0	0.00758294	0.00832392	0.00830922	0.02805	0.00874511	0.120948	0.0084264	0	0	0.00851515	0.118025	0.417577	0.253173	0.314396	0.201529	0.212746	0.285394	0.393004	0.161638	0.249942	0.244496	0.348296	0.181119	0.257412	0.108699
TCONS_00023450	0	0	0.013085	0	0.0138761	0	0.0418378	0.0835278	0	0.0879096	0.0868444	0.0141176	0	0.0315437	0.0855979	0.0790958	0.746251	0.0471297	0.245812	0	0	0.130405	0.188126	0.0541617	0	0.0585184	0.145884	0.260098	0.0862539	0
TCONS_00023873	0	0	0	0	0	0	0	0	0	0	0	0	0	0	0	0	1.05388	0	0	0	0.178976	0.19644	0	0	0	0	0	0	0	0
TCONS_00023908	0	0	0	0	0.0448572	0	0	0	0	0	0	0	0	0	0	0.657494	0.258471	0.348241	0.421642	0.668262	0.411515	0.38141	0	0.0750376	0	0	0	0	0.0199166	0.403695
TCONS_00024182	0	0	0	0	0	0	0	0	0	0	0	0	0	0	0	0	0.725553	0	0	0	0.0770109	0.0845253	0.274362	0	0.148051	0	0	0.168589	0	0.141651
TCONS_00024190	0	0	0	0	0	0	0	0	0	0	0	0	0	0	0	0	1.31506	0.221475	0.990119	0.226668	0	0	0.442028	0.509041	0	0.549989	0.685551	0.407424	0	0
TCONS_00024199	0	0	0	0	0	0	0	0	0	0	0	0	0	0.0297327	0	0.0745547	0.615481	0	0	0	0	0	0.0886627	0.306313	0.215297	0.110317	0.183345	0	0	0
TCONS_00024303	0	0.130118	0.110634	0.0207695	0	0	0	0.023541	0	0	0.0489514	0.023873	0	0	0.0482488	0.0668757	0.552087	0	0.296906	0	0	0.14701	0.238592	0.457938	0	0	0	0.0733044	0	0
TCONS_00024304	0	0	0	0	0	0	0	0	0	0	0	0	0	0	0.00595923	0	0.292237	0	0	0	0	0.381303	0.176811	0.271489	0	0.12222	0	0	0	0.106501
TCONS_00024307	1.10116	0.361595	0.681122	0.772535	0.210671	0.110219	0.453709	0.422714	0.57759	0.190667	3.76713	0.673633	0.279829	0.171037	0.371306	1.11508	2.02318	2.65771	2.13256	1.67386	1.71793	2.26268	1.73411	3.75908	3.13753	1.39612	1.89845	1.12825	1.77722	0.631983
TCONS_00024314	0	0	0	0.0152588	0	0	0	0	0.0194613	0.0182022	0.251743	0	0	0	0	1.27743	2.43363	2.22494	1.52691	0.599238	0	0.648027	0.818006	3.83536	0.709409	1.52669	2.35609	0.753968	1.50019	1.67424
TCONS_00024534	0	0	0	0	0	0	0	0	0	0	0	0	0	0	0	0	0.405993	0	0	0.0524836	0	0.0945946	0	0	0	0	0	0	0	0
TCONS_00024578	0	0	0	0	0	0	0	0	0	0	0	0	0	0	0	0	0.547944	0	0	0.113334	0	0.102135	0.110507	0	0	0	0.228517	0	0	0.171162
TCONS_00024668	0	0	0.0119685	0	0	0.0116204	0.0127559	0	0.042985	0	0	0.012913	0.0131122	0	0.013049	0.144693	0.725233	0.172432	0	0	0.181122	0.119277	0.129055	0.09908	0.0696402	0.160575	0.266872	0.832661	0.197234	0.433095
TCONS_00025110	0.044689	0	0	0.00756779	0	0	0.00859282	0	0.00965206	0.00902761	0.142692	0	0	0	0.00879022	0.0487351	0.0287378	0.348469	0.108184	0.326919	0.146412	0.455312	0.260807	0.133487	0.140736	0.0721125	0.119849	0.10684	0.318873	0.0673264
TCONS_00025212	0.365035	0.828616	0.151291	0.375909	0.773876	0.596205	0.559614	0.246174	0.543365	0.239158	1.61445	1.0658	0	0.0214537	0.494848	3.65807	9.89712	4.16704	4.51394	3.31338	5.84503	7.06577	4.63817	5.3045	2.95162	7.80078	6.35006	4.65835	7.65559	7.65463
TCONS_00025422	0	0	0	0.057928	0	0	0	0	0	0	0	0	0	0.111579	0	0	0.439949	1.55597	0.496859	0	0.280179	0	0	0	0	0	0	0	0.81361	0
TCONS_00025429	0.0220564	0	0	0.0933775	0	0.0386348	0	0	0	0	0	0	0	0	0	0	0.141836	0.50163	0	0.146683	0	0	0	0	0.115768	0	0	0	0	0.110764
TCONS_00025523	0	0.0973424	0.0620749	0	0.11849	0	0	0	0.0594516	0.041704	0.0823973	0.0267894	0	0.0598568	0.0135358	0.26266	0	0.536596	0.366496	0.183059	0.338183	0.123727	0.178493	0.411106	0.288953	0.277609	0.046138	0.329039	0.122756	0.552927
TCONS_00026480	0.0239061	0.0211352	0	0	0	0.104687	0.0919333	0	0.0774495	0.0965851	0	0.442059	0.094501	0.0519849	0	0.391057	0.307461	1.16507	0.231489	0.158985	0.456879	0.358185	0.465056	0.0892601	0.690119	0.289321	0.0801406	0.142883	0.497522	0.480211
TCONS_00026717	0	0	0	0	0	0	0	0	0	0	0	0	0	0	0	0	0	0.504142	0.0469541	0.386972	0.21182	0.348732	0.943298	0	0	0	0.715235	0	0.576656	0.146105
TCONS_00026869	0	0	0	0.0224686	0	0	0	0	0	0	0	0	0	0.028852	0	0.289386	0	0.431081	0	0	0	0	0	0	0	0.10705	0	0	0.0788937	0
TCONS_00026983	0.70333	0.362722	0.42296	0.347388	0.168199	0.102665	0	0.899984	0.126589	0.414398	2.22233	0	0.752991	0.955891	0.461144	1.11855	0.188452	0.952137	1.13509	0.77957	1.60019	2.6345	1.71028	0	3.38395	0.472887	2.1613	2.97762	2.78807	2.20751
TCONS_00027006	0	0	0	0.131005	0.444013	0	0	0	0	0.250041	0	0	0	0	0	0	4.0793	4.32314	0	0	0	0	0	0	0	0	0	0	5.24397	0
TCONS_00027391	0	0	0	0.0247556	0	0	0	0	0	0	0	0	0	0	0	0	0	0.522455	0	0	0	0.043806	0	0	0	0.0589731	0	0	0	0
TCONS_00027545	0	0	0	0	0.0287957	0	0.0868218	0	0	0	0	0.0292969	0	0.0654594	0	0.16414	0.0967888	0.880232	0.437236	0.100097	0	0	0.1952	0.449585	0.158	0.242875	0.100913	0.179918	0.089497	0
TCONS_00027560	0.0470352	0	0	0.0199128	0	0.0617915	0.0678295	0.0677097	0.177779	0.0237539	0.328525	0.205994	0.0929654	0.0255701	0.0231293	0	0	0.534863	0	0.0782006	0	0.140946	0	0.614668	0	0.094873	0.551868	0.0702806	0.489437	0
TCONS_00027726	0	0.0378892	0.154636	0.2903	0.450958	0.300277	0.16481	0.246778	0.416534	0	0.684205	0.500517	0	0.186388	0	0	0	0.278484	0.311245	0	0.585037	1.66952	0.416856	0.160018	0	0	0.143669	0.384222	0.509664	0.21522
TCONS_00027747	0	0	0	0	0	0.0645342	0	0	0	0.0744247	0.245077	0	0	0.0534101	0	0	0	0.478803	0	0	0	0	0	0	0.0644581	0	0	0	0.219069	0.185016
TCONS_00027770	0	0	0.0866619	0.352498	0	0	0.0769697	0	0.0691662	0	0	0.0311669	0	0	0	0	0	0	0	0	0.0874319	0	0	0	0	0	0	0	0	0
TCONS_00027820	0	0	0	0.0621464	0	0	0.0235213	0.0704392	0	0.0988459	0.292945	0	0	0.0266009	0.0240617	0.400211	0.393322	0.317957	0	0.244059	0	0	0.475942	0.913494	0.128413	0.197395	0.410082	0.58491	0.363691	0.737176
TCONS_00028125	0	0	0	0	0.00869017	0	0	0	0	0	0.0725171	0	0	0	0.00893453	0.396281	0.496562	0.531284	0.725736	0.876028	0.297632	0.408342	0.677449	0.474876	0.405298	0.439778	0.639539	0.70586	0.405135	0.456212
TCONS_00028218	0.435511	0.169414	0	0.501506	0.149978	0	0	0	0	0	0.660527	0.745986	0.137726	0	0	0.712412	0.616132	1.07539	1.39167	0	0.951227	0.574224	0.79074	1.69115	0.36574	0.491934	0.116798	0	0.207169	0.349931
TCONS_00028431	0	0	0	0.0603417	0	0.187247	0	0.0683937	0.0769605	0	0	0.0693582	0	0.0774851	0	1.74865	1.1457	1.38926	2.24277	2.60669	0.389138	0.640663	2.3106	0.79827	0.561078	1.14998	1.19452	0.212971	1.48314	0
TCONS_00028607	0.212095	0.551504	0.422031	0	0	0.224001	0.587736	0.305322	0.101049	0.504061	0.722033	1.00781	0.474691	0.434081	0.503077	0	0	0	0.422836	0.0207429	0.425781	0	0.121353	0	0	0	0	0.205063	0	0.219287
TCONS_00028679	0	0.0155598	0	0	0	0.0154141	0	0	0	0	0	0	0.017393	0	0.0173091	0.527811	0.226354	0.743362	1.02254	0.526702	0.336355	0.79109	0.798876	0.262854	0.969946	0.425997	1.00299	0.473359	0.366276	0.441915
TCONS_00028736	0	0	0	0	0	0	0	0.152585	0	0	0	0	0	0	0	0	0	0	0.769782	0	0	0	0	0	0	0	0	0.158379	0	0
TCONS_00028757	0	0	0	0	0	0	0	0.0361119	0	0	0	0.183106	0	0	0	0.102587	0	0	0.0910909	0	0.308197	0	0	0	0.296249	0	0	0	0	0
TCONS_00028848	0.135842	0	0.0612682	0	0	0.0297432	0.0979488	0.0977758	0.110023	0	0.0677721	0.0661031	0	0.0369243	0	0.0925878	0.218386	0.441352	0.575484	0.112925	0.185438	0.203532	0.220216	0.126801	0	0.137001	0	0.202976	0.100967	0
TCONS_00028915	0	0	0	0	0	0	0	0	0	0	0	0	0	0	0	0.19528	0.0767677	0.0775726	0.577988	0.238174	0.325928	0.0715461	0.232233	0	0.125317	0.288953	0.320156	0	0	0.1199
TCONS_00028981	0	0.0293358	0	0	0	0.0290612	0	0	0	0	0	0.0645875	0	0.108233	0	0	0	0	0.321308	0	0	0	0.107584	0	0	0	0	0	0	0
TCONS_00029002	0	0	0	0	0	0	0	0	0	0	0.150484	0	0	0	0	0	0	0	0.547641	0.125372	0	0	0	0	0	0	0	0	0	0.0946708
TCONS_00029005	2.78546	3.11066	1.10203	2.19299	4.25392	1.75477	3.61758	3.0015	0	4.29421	1.85291	3.37675	3.76691	3.40049	3.89293	0.266461	0	0.952632	1.4196	0.487484	0	0.585749	0	0	0	0.197139	0.16382	0.438113	0.871724	0
TCONS_00029015	0	0.0120357	0	0	0	0.0119231	0	0.0130651	0	0	0.135838	0.0132493	0.0134537	0	0	0.0371155	0.175088	0.221155	0.494343	0	0.111504	0.0815895	0.0882777	0	0	0.219677	0.0912745	0.0813668	0.0404744	0.0341829
TCONS_00029039	0	0	0	0	0	0	0	0	0	0	0	0	0	0	0	0.137394	0.0540116	0	0.36599	0.0558576	0	0.0503378	0.0544642	0	0.0440847	0	0.337879	0.0502004	0.149828	0.168717
TCONS_00029465	0	0	0	0	0	0	0	0	0	0	0	0	0	0	0	0	0	0	0.186315	0.232653	0	0.146764	0	0	0.146894	0.338706	0	0	0	0
TCONS_00029578	4.64081	0	0	0	0	0.0366172	0	0	0	0	0.250305	0	0	0	0	0	0.941002	0	33.7036	0.695117	0	27.1869	2.44	0.624424	13.825	0	31.9558	0.499773	0	0
TCONS_00029720	0.376137	0.03837	0.339295	0.085745	0.560471	0	0	0.388747	0.210909	0.306855	1.3569	0	0.386015	1.19543	0.782536	0.335253	0	0.117507	1.03313	0.697522	0.256732	0.49854	0.609765	0.0540159	0	0.525249	0	0.410713	0	0.599363
TCONS_00029722	0	0	0	0	0	0	0	0	0	0	0.285157	0	0	0	0	0	0	0	0.807135	0.158381	0	0.14273	0	0	0	0	0	0	0.283219	0
TCONS_00029816	0.0342697	0	0	0	0	0	0	0.0328888	0	0	0	0	0	0	0	0	0	0	0.497765	0	0	0	0	0	0	0	0	0	0	0
TCONS_00030167	0	0	0	0	0	0	0	0	0	0	0	0	0	0	0	0.198045	0.700691	1.18006	1.23096	0.241546	0	0.217677	0.471042	0.271227	0	0	0.243516	0.217083	1.51177	0.729586
TCONS_00030394	0.258317	0.190313	0.155344	0.911339	0.453022	0.0377065	0	0.20659	0.41844	0.217427	0.085917	0.502807	0	0	0.0846838	0.234754	0	0	0.625338	0	0.117543	0	0.279176	0	0	0.173681	0	0	0	0
TCONS_00030494	0	0	0	0	0.0371079	0	0	0	0	0	0.154828	0.113261	0	0	0	0.528801	0.623639	1.00828	1.03299	0.257981	0	0	0.125773	1.44841	0.305412	0.156492	0	0.34778	0	0.194807
TCONS_00030515	0	0	0	0	0	0	0	0	0	0	0	0	0	0	0	0.207247	0.244416	0.370468	0.644077	0.505539	0.10377	0.341687	0	0.141915	0.0997472	0.15333	0.509662	0.22717	0.678008	0.286307
TCONS_00030687	0	0	0.0909988	0	0	0	0.048493	0.242037	0	0	0.704611	0	0.299084	0.109684	0	9.07609	7.62244	8.84952	18.3159	11.0697	14.5974	14.5102	15.0456	11.1116	11.7811	13.2263	12.5127	13.5662	20.0948	12.5384
TCONS_00030807	0	0	0	0	0	0	0	0	0	0	0.38312	0	0	0	0	0.392553	0	0	2.32375	0.159593	0	0	0.155612	0.53761	1.00765	0.774474	0	0	0.142693	0
TCONS_00030823	0.767922	0	0.31749	0.568936	0.306077	0	0.338379	0	0	0.517092	0.830093	0.77851	1.29646	0.243525	0.692305	0.436171	0	0	1.00696	0	0.174715	0.191763	0.207483	0.477876	0	0	0.429052	0.0956199	0.475643	0
TCONS_00030970	0	0	0	0	0	0	0	0	0	0	0.067407	0	0	0	0	0.0920892	0.325815	0	0.735923	0	0.0922195	0.101218	0	0.126118	0	0	0.226466	0.100942	0	0.339251
TCONS_00031251	0	0	0	0	0	0	0	0	0	0	0	0	0	0	0	0.0637188	0	0.0759344	1.01841	0	0	0	0	0	0	0	0	0	0	0
TCONS_00031534	0	0	0	0	0	0	0	0	0	0	0	0	0	0	0	0	0.106502	0	0.0801857	0.330425	0	0.0992577	0	0	0	0.267248	0	0.0989867	0	0
TCONS_00031692	0	0	0	0	0	0	0	0	0	0	0	0	0	0	0	0	0	0	0	0.142248	0	0	0	0	0.516427	0	0	0	0	0.257794
TCONS_00031693	0	0	0	0	0	0.0630726	0	0	0	0.0363696	0	0	0	0.107664	0	0	0	0	0.0435842	0	0	0	0.0291866	0	0	0	0.0301774	0	0	0.0452064
TCONS_00031694	0	0.0616622	0	0	0	0.0763565	0	0.0502018	0	0	0.173984	0	0	0	0	0	0	0.113303	0	0.34788	0	0	0	0	0	0	0	0	0	0
TCONS_00031740	0.254754	0	0.0255335	0	0.12636	0	0.0362846	0.0814962	0.0305681	0.0285904	0.0376587	0.0367313	0	0.0718117	0.0185591	0	0	0.429178	0	0.282369	0.257604	0.113096	0.0305917	0.105689	0.123809	0	0.0632605	0.0845905	0	0
TCONS_00032077	0	0	0	0	0	0	0	0	0	0	0	0	0	0	0	0	0	0	0	0.365139	0	0	0	0	0	0	0	0	0	0
TCONS_00032298	0	0	0	0	0	0	0	0	0	0	0.104366	0	0	0	0	0	0	0.169916	0.221555	0.43475	0.0356958	0	0	0.195268	0	0.791158	0	0	0	0
TCONS_00032353	0	0	0	0	0	0	0	0	0	0	0	0	0.0581034	0	0.0115646	0.0320585	0	0.0382045	0	0.234602	0.256831	0	0	0	0.0617186	0	0	0	0	0
TCONS_00032529	0.0300545	0	0.0451845	0	0.105416	0.0438704	0.0288944	0	0.0108187	0.0101188	0.0199924	0.0682502	0.0891042	0.0544624	0.0689691	0.327755	0.0322114	0.227844	0.242521	0.632934	0.0273516	0.420286	0.422257	0.59849	0.446951	0.484974	0.134336	0.538893	0.208493	0.377322
TCONS_00032559	0	0.150528	0	0.0240275	0	0	0.0272819	0	0	0.114649	0.22652	0	0	0.0308538	0	0.38683	0	0	0.137392	0.660518	0.232426	0.17007	0.184012	0	0	0.114477	0	0.254409	0.168735	0.213759
TCONS_00032588	0	0.0366913	0.0124789	0	0.0132333	0	0.0132999	0	0	0	0	0	0	0	0.0272109	0.226296	0.13344	0.269679	0.267914	0.276002	0.113308	0.124364	0.493382	0.258264	0.0363051	0.0558077	0.185502	0	0.246775	0.277887
TCONS_00032799	0	0	0.0310261	0	0	0	0	0	0	0	0	0	0	0	0	0	0	0	0.0832641	0.457481	0.0469527	0.257671	0	0	0	0	0	0	0	0
TCONS_00032887	0	0.0276762	0	0.450605	0	0	0	0.48069	0	0	0	0	0	0	0.246302	3.58458	0	0	0.378914	1.24913	0	0.281423	0	0	0.821546	0	0	0	0	0
TCONS_00032936	0	0	0	0	0	0	0	0	0	0	0	0	0	0	0	0	0.195139	0	0.146921	1.00904	0	0.363731	0.196774	0.679817	0	0.244834	0	0.181369	0.180438	0.304779
TCONS_00032964	0	0	0.040718	0	0.103631	0	0.364535	0.580493	0	0.711249	0.216194	0.579893	0.187358	0	0.0088788	0	0	0	0.152984	0.810525	0	0	0.526871	0	0	0	0	0	0	0
TCONS_00033004	0	0	0	0	0	0	0	0	0	0	0	0	0	0	0	0.0447589	0.105572	0.160019	0	0.545903	0.134467	0.0491958	0.106457	0.183895	0	0.264916	0	0.196246	0.0488095	0
TCONS_00033016	0	0	0.0229963	0	0	0	0.073528	0.024466	0	0.0257495	0	0.124055	0.0251939	0	0.0250724	0.208511	0	0	0	0.593392	0	0.152787	0	0.190373	0	0	0.256385	0	0	0
TCONS_00033017	0	0.044277	0	0	0	0	0	0	0.0540841	0	0.0333148	0	0	0.0907545	0	0	0	0	0.242478	0.333064	0	0.10005	0.0541259	0	0.131433	0	0.0559633	0.0498886	0.0992647	0.0838344
TCONS_00033061	0	0	0	0	0	0	0	0	0	0	0	0	0	0	0	0	0	0.0531079	0.0791407	0.181177	0	0	0	0	0.414675	0	0	0	0	0
TCONS_00033216	0.0416109	0	0	0	0	0.00520623	0	0	0	0	0	0	0	0	0.0175388	0	0	0.154508	0	0.21743	0	0	0	0.0221952	0	0	0	0.0355289	0.106039	0
TCONS_00033349	0	0	0	0	0	0	0	0	0.0128592	0	0.0237631	0	0	0.0129469	0	0	0	0.116064	0	0.316762	0.0325103	0	0.0386075	0.0889212	0.0624999	0	0.0798363	0.213511	0.106207	0
TCONS_00033362	0	0	0	0	0.0293594	0	0	0	0	0	0	0	0	0	0	0	0	0	0	0.612338	0	0	0.0995105	0	0.241639	0.247629	0.102889	0	0.182498	0.385324
TCONS_00033372	0	0.124262	0	0	0	0.0351712	0.135128	0.154159	0.0216836	0	0	0.0586251	0.0793728	0	0.039495	0	0	0.130474	0.0486077	0.333834	0	0.421183	0.195304	0	0.105389	0	0.336556	0	0	0
TCONS_00033406	0	0.302425	0.145209	0.613355	0	0.299595	0.928575	0.560023	0.543251	1.9308	0.240935	0.039167	0.994282	1.07203	0.930118	0	0	0.0653767	0	0.401458	0	0	0	0	0	0	0	0.180399	0	0.353674
TCONS_00033458	0	0	0	0	0	0	0	0.0500164	0	0	0.104005	0	0	0	0	0	0.167571	0	0.126165	1.03979	0.142289	0.624691	0.33795	0.194592	0.273545	0	0.349422	0	0.309893	0
TCONS_00033478	0	0	0	0	0	0	0	0	0	0	0	0	0	0	0	0.117109	0	0.386473	0.143979	0.197768	0	0	0	0	0	0	0	0	0.0982361	0
TCONS_00033665	0	0	0	0	0	0	0	0	0.0165475	0	0.163087	0	0	0	0	0.236729	0.771866	0.282113	0.457495	0.866183	0.0766972	0.168362	0.157323	0.495844	0.221172	0	0.573603	0.228958	0.432786	0.788735
TCONS_00033750	0.73857	0.446764	0.525969	0.197482	0.632138	0.119157	0.373716	1.11917	0	0	0.193935	0.794467	0	0	0.0382302	0.635872	0	0	0	0.0646286	0.424514	0	0.315082	0	0	0	0	0	0	0
TCONS_00033758	0.0875074	0	0	0	0	0	0.0841297	0	0.283501	0.220966	0.0873156	0	0.0432397	0	0.215156	0	0	0	0	0	0.716738	0	0	0	0.229651	0	0	0	0	0
TCONS_00033966	0	0	0	0	0	0	0	0	0	0.0950156	0	0	0	0.187514	0	0.299213	0.151232	0.254697	0.4175	0	0.299636	0	0	0.175619	0	0	0	0.0937075	0.372904	0
TCONS_00033967	0.203704	0.316963	0.463054	0.193177	0.257216	0.306861	0.125338	0.484828	0.149588	0.0658402	1.31711	0.0237903	0.136891	0.496119	0.432735	1.02187	0.523976	1.00599	1.04543	0.568978	1.20129	1.07434	0.977478	0.334658	0.171069	1.21622	0.600933	0.827905	0.896327	0.941132
TCONS_00034114	0	0	0.0408947	0	0	0	0	0	0.048958	0	0	0.0441218	0	0.0492917	0	0.617996	0.583065	0	0.658488	0.301496	0.495096	0.543406	0.146988	0	0	0.182888	0.455933	0.270961	0.269569	0.682998
TCONS_00034336	0	0.0353902	0.0120364	0	0	0	0	0	0	0	0	0	0	0	0.013123	0.327406	0.557737	0.476879	0.54913	0.177477	0.619309	0.639754	0.519148	0.548032	0.280141	0.322972	0.715696	0.438631	0.198353	0.469057
TCONS_00034349	0	0	0	0	0	0	0	0.0156058	0	0	0	0.0474777	0	0	0	0	0	0.264163	0	0.108143	0.177584	0	0	0	0	0	0.218049	0	0.290073	0
TCONS_00034391	0.00844438	0.037328	0.0228518	0	0.0646224	0.0665617	0.0893028	0	0.145907	0.11088	0.235925	0.123276	0.0834519	0.110176	0.0415247	0.80578	0.543025	0.0274359	0.449731	0.280792	0.599426	0.556698	0.0547575	0.126118	0.487544	0.681314	0	0.757062	0.0251058	0.254438
TCONS_00034404	0	0	0	0	0	0	0	0	0	0	0	0	0	0	0.111578	0.309308	0.486376	0	0	0	0.412995	0.113323	0	0	0	0	0.190163	0	0	0
TCONS_00034625	0	0	0	0	0	0.17345	0	0	0.213869	0.12002	0.0790436	0.115646	0	0	0	0	0	0	0	0	0.648837	0	0.256842	0	0	0	0	0.118367	0	0
TCONS_00034694	0	0	0	0	0	0	0	0	0	0	0	0	0	0	0.0374563	0.103833	0.122455	0	0	0	0.10398	0	0	0	0	0	0.510694	0	0	0
TCONS_00034697	0	0	0	0	0	0	0	0	0	0	0	0	0	0	0	0	0	0	0	0	1.25795	0.230116	0	0	0	0	0	0	0	0
TCONS_00034706	0	0	0	0	0	0	0	0.0560743	0	0.0590159	0.349805	0.170595	0	0	0	0.318594	0.563599	0	0	0.194287	1.11666	0	0	0	0.153338	0.235709	0	0	0	0
TCONS_00034713	0.0890608	0.0984223	0.0803374	0.169671	0.191688	0	0.363898	0.170944	0.240445	0.742133	0.0888656	0.108347	0.154025	0.0484167	0.109488	0.121405	0.286357	0.14468	0.2156	0.296144	0.364731	0.20016	0.0721892	0.415667	0.292159	0.359282	0.22392	0.0665378	0	0.335437
TCONS_00034753	0	0.0770064	0.0392854	0	0	0	0	0	0	0	0	0	0	0	0	0	0	0	0	0	0.594517	0	0	0	0	0	0	0	0.129481	0
TCONS_00034771	0.0595383	0	0	0.151236	0	0	0	0	0	0	0.118816	0	0	0	0	0	0.191433	0.193441	0	0.197976	1.46296	0.178413	0	0.222303	0.312499	0.240185	0	0	0	0
TCONS_00034810	0	0	0	0	0.0146797	0	0	0	0	0	0	0	0	0	0	0	0	0.349014	0	0.0510281	0.628461	0	0.0497552	0.114597	0.281912	0	0	0.0458601	0	0
TCONS_00034868	0	0	0	0	0	0.0490408	0	0	0.060469	0	0	0	0.0553365	0	0	0.915958	0	0.545779	0.813312	0.558576	1.07013	0.671171	0	0.418141	0	1.35533	0.750841	0.167335	0	0.140597
TCONS_00034935	0	0	0	0.022725	0.0770214	0	0	0.0257574	0	0	0.0535602	0	0	0	0	0	0	0	0.129944	0	0.219827	0	0	0	0	0	0	0	0	0
TCONS_00034974	0	0	0	0	0	0	0	0	0	0	0	0	0	0	0	0	0	0.201076	0.749103	0	0.844839	0	0.401315	0.462156	0.324835	0.499332	0	0	0	0.310794
TCONS_00035120	0	0	0	0	0	0	0	0	0	0	0	0	0	0	0	0	0	0	0.0933308	0	0.315776	0.346588	0	0	0.101178	0	0	0	0	0
TCONS_00035406	0	0	0	0	0	0	0	0	0	0	0	0	0	0	0	0	0	0	0	0	0	0.411521	0	0	0	0	0	0	0	0
TCONS_00035582	0	0	0.0306341	0	0	0	0	0	0	0	0	0	0.201369	0	0	0	0	0	0.082212	0	0	0.407064	0	0	0	0	0.341538	0	0	0
TCONS_00035737	0.101333	0	0	0	0	0.029583	0	0	0.0729536	0.136468	0.067407	0.0328735	0	0.146902	0.0664396	0.184178	0.325815	0.109744	0.0817692	0	0.184439	0.910961	0.109515	0.378354	0.354577	0.136263	0	0.201883	0.401692	0.169626
TCONS_00035775	0.215428	0.190458	0.0647759	0	0	0.0628921	0	0	0	0.072531	0.716521	0	0.0709659	0	0.282495	0	0	0	0	0	0	1.29111	0	0	0	0	0.240728	0	0	0
TCONS_00035879	0	0	0	0	0	0	0	0	0	0	0	0	0	0	0	0	0	0	0.294475	0	0.110703	0.48602	0	0.151396	0	0	0	0	0	0
TCONS_00036018	0	0	0	0	0	0	0	0	0	0.0751111	0	0.120623	0	0	0	0	0	0	0	0	0	0.519959	0	0	0	0	0	0	0.0736965	0
TCONS_00036186	0.0178333	0	0	0	0.0852954	0.0156187	0.480057	0	0.0770335	0.108075	0	0	0.105743	0.135727	0	0	0	0	0	0	0	0.267196	0.231279	0.0665855	0	0	0	0.266467	0.530196	0.0895559
TCONS_00036209	0.0591638	0	0	0	0	0	0.0568801	0	0.0638918	0	0.236137	0	0.0584688	0.0643273	0.0581868	0.322602	1.71207	0.192224	0.572899	0.393462	0.646116	1.24103	0.383647	0.44181	0.310534	0.954697	0.595006	0.53042	0	0.594223
TCONS_00036240	0	0	0	0	0	0	0	0	0	0	0	0	0	0	0	0	0	0	0.0841875	0	0.0949468	0.416846	0	0	0.365064	0.140293	0	0.207854	0	0.261963
TCONS_00036417	0	0	0	0	0	0	0	0	0	0	0	0	0	0	0	0	0	0	0	0	0	1.18942	0	0	0	0	0	0	0	0
TCONS_00036537	0	0.0655718	0.0223013	0	0	0.0649582	0	0.0237266	0.0266985	0.0249712	0.148012	0.0240612	0	0	0.0243146	0.539224	0.476949	0	0	0	0	0.370423	0	0	0	0	0	0.295529	0.367514	0
TCONS_00036855	0	0	0.0331039	0	0	0.0642824	0.0352819	0	0	0	0.0976482	0	0	0	0	0.166754	0	0.0397446	0	0	0.567767	0.219942	0	0.0913494	0.256826	0	0	0	0	0
TCONS_00036907	0	0.0732748	0	0	0.0792834	0	0	0	0	0	0	0	0	0	0	0.225963	0	0	0.200641	0.275597	0	1.24181	0	0	0	0	0.277844	0	1.72489	0.416218
TCONS_00037011	0	0	0	0	0	0	0	0	0	0	0	0.163487	0.0830048	0	0	0.457979	0	0	0	0.279288	0	0.755067	0	0	0	0	0	0	0	0.210896
TCONS_00037049	0	0.0200402	0	0.0767721	0.0867341	0	0.0217926	0.152279	0.024479	0	0.135707	0	0.0896052	0.271104	0.0222933	0	0.145766	0	0	0	0.185661	0.339629	0	0	0.178463	0	0.0759888	0.135481	0.202177	0
TCONS_00037095	1.51583	1.10364	0.884759	0.377493	0.0852954	1.63996	1.54304	0.599012	1.44438	1.17081	4.44855	2.6034	0.881188	0.290845	1.75388	2.43098	5.44724	2.60732	1.29513	5.04042	4.38195	4.54233	3.75829	0.998783	5.14809	0.359708	3.88587	4.26347	2.38588	7.61225
TCONS_00037105	0	0	0	0	0	0	0	0	0	0	0	0	0.0134537	0	0	0.0742311	0	0	0.362518	0.135804	0	0.203974	0.132417	0.0508305	0.214363	0	0	0.0813668	0	0
TCONS_00037285	1.40846	1.10103	0.956223	2.09013	1.24095	1.18811	2.07391	2.06313	1.54503	1.70714	3.92026	1.69542	1.42122	1.63616	1.67683	4.08247	3.28922	3.13102	4.48635	2.61285	3.03583	3.35427	2.37943	2.35266	2.93759	2.78115	2.28625	3.43372	3.37201	4.20662
TCONS_00037372	0	0.0406684	0	0	0	0	0.0442246	0	0.0496762	0.0464624	0	0	0	0	0	0	0	0	0	0.15296	0	0.689222	0.149144	0	0.241442	0	0.154207	0	0	0
TCONS_00037578	0	0	0	0	0	0	0.0509159	0	0	0	0.290642	0	0	0	0	0.81218	0.340566	0.516205	0.256414	0.0440257	0.0722959	0.376914	0.407811	0.0988708	0.121613	1.01483	0.532617	0.356102	0.511727	0.382314
TCONS_00037616	0	0.0234935	0	0	0	0	0	0	0	0	0	0	0	0	0.0522695	0.144897	0.598094	0.345352	0.192989	0	0.0725512	2.15002	0.516948	1.9844	0.557908	1.07201	0.267249	0.635305	1.02707	0.533793
TCONS_00037766	0	0	0	0	0	0	0	0	0	0	0.200422	0	0.0330838	0	0	0.27381	0.215278	0	0	0	0.091399	0.200635	0	0	0	0	0	0	0.199059	0.0840582
TCONS_00037861	0.0357909	0	0	0	0	0	0	0	0	0	0	0	0	0	0	0.0325261	0.0383595	0	0.0866432	0.158682	0.0977164	0.607757	0.38681	0.267271	0	0.0962567	0.0399941	0.213917	0.283757	0.209692
TCONS_00037997	0	0	0	0	0	0	0	0.0513439	0	0	0.0355884	0	0	0	0.0175388	0.583435	0.229357	0.173821	0.129513	0.237196	0	0.374074	0.289099	0.133171	0.795614	0.0719416	0.119565	0.106587	0.106039	0.179112
TCONS_00038015	0	0	0	0	0	0	0	0	0	0	0	0	0	0	0	0.046673	0	0.166862	0.704525	0.284625	0.280434	0.461697	0.0555049	0.0639197	0.134781	0.0690613	0.229557	0.255798	0	0.0859704
TCONS_00038050	0.029139	0.0772847	0.0525698	0.0822416	0.269449	0.229684	0.0933809	0.0279648	0.26223	0	0.0969172	0.274139	0.211176	0	0	0.291291	0	0.315577	0.564322	0.0968929	0.371258	0.611226	0.535363	0.145065	0	0.313468	0.423293	0.145133	0	0
TCONS_00038051	0	0.024153	0	0	0	0.486516	0	0	0	0	0	0	0	0	0	0	0	0	0	0	0.621566	0.654928	0	0.170009	0	0	0	0	0	0
TCONS_00038117	0.109917	0.0971765	0	0	0.105145	0.0962671	0.052837	0.0175812	0.0593503	0	0.0365586	0.0356584	0.12673	0.0199183	0	0.0998903	0.0589026	0	0.443481	0.121832	0.0500158	0.548962	0.118792	0.136802	0.14423	0.073903	0.122825	0.109493	0	0.0919975
TCONS_00038140	0	0	0	0	0	0	0	0	0	0	0.219352	0	0	0	0	0.149835	0.23561	0.238081	0.133044	0.42641	0.100032	0.878339	0.653358	0	0.288461	0	0.859776	0.273732	0.653581	0.413989
TCONS_00038266	0	0	0	0	0	0	0	0	0	0	0	0	0	0.0378116	0	0	0	0	0	0	0	0.521057	0	0.259696	0	0	0	0	0	0
TCONS_00038388	0	0	0	0	0	0	0	0	0	0	0.217027	0	0	0	0	0	0	0	0	0	0	0	0.26445	0	0	0	0	0	0	0
TCONS_00038487	0	0	0	0	0	0	0	0	0.0570719	0	0	0	0.0348185	0.0191536	0	0	0	0	0	0.0585772	0	0	0.399812	0	0	0	0	0	0	0
TCONS_00038652	0.125149	0.0368811	0	0.035322	0	0	0	0	0.0450501	0.126407	0.749249	0	0.0412263	0	0.16411	0	0.268262	0.271074	0	0.27743	0	0.125007	1.21729	0.62304	0.328436	0	0.279693	0.124666	0	0.418986
TCONS_00038656	0	0	0	0	0	0	0	0	0	0	0.213328	0.0260093	0.158464	0	0	0.437162	0	0	0	0	0.21889	0	0.693181	0	0	0.323431	0	0.0798643	0.158908	0
TCONS_00038674	0	0	0	0	0.0271044	0	0	0	0	0	0.621992	0	0	0	0	0	0	0	0.205778	0	0	0	0.826806	0	0.14872	0	0.094986	0	0	0.142291
TCONS_00038675	0.452928	0.365689	0.434683	0.280184	0.360065	0.326041	0.326087	0.480327	0.469022	0.444945	0.511781	0.150961	0.45987	0.454229	0.33968	0.349589	0.551931	0.322536	0.750997	0.385115	0.542064	0.235504	0.569967	0.63321	0	0.56734	0.707179	0.160694	0.0184464	0.25965
TCONS_00038720	0	0	0	0	0	0	0	0	0	0	0	0	0	0	0	0	0	0	0	0	0	0	0.165986	0	0	0	0	0	0	0
TCONS_00038779	0	0.0521422	0	0	0	0	0	0	0	0	0	0	0	0	0	0	1.04298	0	0	0	0	0	0.382445	0	0	0	0	0	0	0
TCONS_00038847	0	0	0	0	0	0	0	0	0	0	0.0291052	0	0	0	0	0.238575	0.0468938	0.284313	0.353066	0.0484965	0.119456	0.218521	0.945735	0.435645	0.0765502	0.353016	0.440028	0.348679	0.43361	0.0732414
TCONS_00039231	0	0	0	0	0	0	0	0	0	0	0.571907	0	0	0	0	0.156264	0	0.0465554	1.42221	0.714705	0.547698	0.0429386	1.39375	0.374512	0.48886	2.1966	0	0.342571	0	0.323813
TCONS_00039283	0	0	0	0	0.352889	0.176232	0.0967266	0	0.181084	0	0.803117	0	0	0.109391	0	0.0914325	0.215661	0	0.0811862	0.446064	0.366248	0	0.543671	0.250438	0.264037	0.270583	0	0	0	0.42104
TCONS_00039341	0	0	0	0	0	0	0	0	0	0	0	0	0	0	0	0	0	0	0	0	0	0	0.549549	0	0	0	0	0	0	0
TCONS_00039398	0	0	0	0	0	0	0	0	0	0	0	0	0	0	0.116227	0	0	0	0	0.11789	0	0	0.613064	0	0	0	0	0	0	0
TCONS_00039406	0	0	0.242943	0.0162886	0	0	0	0	0	0	0.0767806	0.0936123	0	0	0.0189196	0	0	0.0625023	0.09314	0.127936	0	0.0576466	0.561349	0.502796	0.656312	0	0.709384	0	0.171582	0
TCONS_00039440	0	0	0	0	0	0	0	0	0	0	0	0	0	0	0.071167	0	0.232665	0	0	0	0.118537	0	0.422307	0	0	0	0.194064	0	0	0
TCONS_00039609	0	0	0	0	0	0	0	0	0.0361845	0	0.468068	0.195661	0.0496698	0.0364311	0	0	0.0538673	0.108864	0.0811139	0.389959	0.503142	0	1.19501	0	0	0.270342	0.336976	0.500663	0.298855	0.1262
TCONS_00039888	0	0	0	0	0	0	0	0	0	0	0	0	0	0	0	0.364072	0.0477074	0.626699	0.718383	0.345366	0.121529	0	0.33675	0.720205	0.350453	0.359141	1.34299	0.39907	0.39702	0.85689
TCONS_00039909	0	0	0.022272	0	0	0	0	0	0	0	0	0	0	0	0	0.0673145	0.158774	0.320878	0.239084	0	0	0.147975	0.880576	0.184377	0.129593	0.398417	0.16554	0.147571	0.293625	0.0619957
TCONS_00039982	0.117711	0.034689	0.0707874	0	0.0375335	0	0.132028	0.150623	0.16949	0	0	0.0572802	0.155104	0.170645	0.192945	0.267433	0	0.573665	0	0.195705	0.160687	0.47031	0.954117	0.879012	0.411886	0.870576	0.394603	0.527654	0.233308	0.147781
TCONS_00040171	0	0	0	0	0	0	0	0	0	0	0.528813	0	0	0.0576227	0	0	0	0	0.513188	0	0	0.158812	0.859154	0	0	0	0.177664	0.158379	0.31513	0
TCONS_00040203	0	0	0	0	0	0	0	0	0	0	0	0	0	0	0	0	0.119081	0.120329	0.224141	0.0615753	0	0	0.420275	0	0.0971947	0	0	0	0	0.0929935
TCONS_00040223	0	0	0	0	0	0	0	0.0319009	0	0.134298	0.13267	0	0	0	0	0	0	0	0	0	0	0.199217	0.646642	0.372338	0	0	0	0	0.197652	0
TCONS_00040515	0	0	0	0	0	0	0	0	0	0	0	0	0	0	0	0	0	0.127084	0.284067	0	0	0	0	0.29209	0	0	0	0	0	0
TCONS_00040571	0	0	0	0.0667933	0	0	0.01896	0	0	0.0199194	0.157424	0	0.136427	0.0214424	0.0387912	0.967805	0.19023	0.0640747	0	0	0	0	0	0.662714	0.258778	0.0795581	0	0	0	0
TCONS_00040737	0	0	0	0	0	0	0	0	0	0	0	0	0	0	0	0	0	0	0	0.901448	0	0	0	0	0	0	0	0	0	0.272281
TCONS_00040743	0	0	0	0	0	0	0	0	0	0	0	0	0	0	0	0	0	0	0	0	0.0867673	0	0	0.593308	0	0	0	0	0	0.398993
TCONS_00040780	0	0	0	0.0255702	0	0	0	0	0	0	0	0	0	0	0	0	0	0	0	0.100418	0.0824498	0	0.0979132	0.225514	0	0	0	0	0	0.0758278
TCONS_00040938	0.0874493	0.0497013	0.0338073	0	0	0	0.0180158	0.125888	0.0876921	0	0.0498615	0	0	0.0203746	0	0	0	0.426186	0	0	0	0	0	0	0	0	0	0	0	0
TCONS_00040951	0	0	0.0287324	0	0	0	0	0.0305687	0	0	0	0.0206666	0	0	0	0	0.238968	0.137985	0.0771086	0.07061	0	0.0636325	0.103273	0.713577	0	0.21416	0.355929	0	0	0.239936
TCONS_00040952	0.188951	0.238642	0.292188	0.228554	0.0774634	0	0.0778531	0.155431	0.0874501	0	1.29282	0.157623	0.0533517	0.264139	0.318567	1.25106	2.16976	1.66631	0	0.359027	1.03175	0.404436	0.437589	2.01572	0.283357	1.08893	1.26684	0	0.80252	0.948881
TCONS_00041138	0	0	0	0	0	0	0	0	0	0	0	0.133654	0	0	0	0	0	0	0	0	0	0	0	0.512757	0.240267	0	0.153457	0	0.272193	0
TCONS_00041362	0.0700276	0.0206369	0.105281	0.0197645	0	0.0613315	0.0673246	0.112009	0.0756237	0.188617	0.0931656	0.20446	0	0.101519	0.114785	0.381839	0.0750533	0.303361	0.339048	0.310474	0.382379	0.629535	0.302729	1.13303	0.490073	0.376667	0.391257	0.348787	0.693991	0.46889
TCONS_00041616	0.0838044	0.0370454	0	0	0.0400832	0	0.0134283	0.0134045	0.0452507	0	0.111494	0.0951551	0.138033	0.0151864	0.0274735	0.342719	0.134728	0.136141	0.067625	0.0928886	0.0381338	0.334838	0.317	0.365059	0.366554	0.112693	0.280938	0.208703	0.20763	0.420853
TCONS_00041641	0	0	0	0	0	0	0	0	0	0	0	0	0	0	0	0.683915	0.60493	0	0.455455	0	0	0	0.203333	0.936636	0	0.252995	0	0	0	0
TCONS_00042055	0.0341453	0	0	0	0	0	0	0	0	0	0	0	0	0.0371253	0	0	0	0	0	0	0	0	0	0.637457	0	0	0	0	0.101517	0
TCONS_00042140	0	0.0591234	0	0	0	0.136664	0	0	0.024073	0	0.177942	0	0	0.024237	0	0.0607745	0	0	0	0	0	0	0	0.499391	0	0.179854	0	0.133233	0	0
TCONS_00042465	0	0.0506343	0	0	0	0	0	0	0	0	0	0	0	0	0	0	0.0920746	0	0.554587	0	0	0	0	0.427688	0	0	0	0.941353	0	0
TCONS_00042592	0	0	0	0	0	0	0	0	0	0.0664445	0.131279	0	0	0	0	0	0	0	0	0	0	0	0	0.245621	0	0	0	0	0	0
TCONS_00042665	0	0	0	0	0	0	0	0	0	0	0	0	0	0	0	0	0	0	0	0	0	0	0	0.970272	0	0.209664	0	0	0	0
TCONS_00042832	0	0	0	0.113171	0	0	0.0734285	0.0671905	0	0	0	0.0185831	0.144669	0	0	0	0	0	0	0	0	0	0	0	0	0	0	0.380409	0	0.255701
TCONS_00042929	0.11583	0	0	0.0840644	0.079144	0	0	0	0	0	0	0	0.065411	0.179913	0	0	0.159612	0.268809	0	0	0.45177	0	0	0.864968	0.39083	0	0	0	0	0
TCONS_00043314	0	0	0.0344245	0	0	0	0	0	0	0	0	0	0	0	0	0.104044	0.245408	0.371971	0.184769	0.253795	0	0.343073	0	0.712452	0.200304	0	0.255865	0.228091	0.226919	0.287469
TCONS_00043438	0	0	0	0	0	0	0	0	0	0	0	0	0	0	0	0	0	0	0.259836	0	0	0	0	0.687019	0	0	0	0	0	0.038501
TCONS_00043439	0	0.0386823	0	0	0	0	0	0	0	0	0.523894	0	0	0	0	0	0	0.284313	0.10592	0.14549	0	0.393337	0.283721	0.326734	0.459301	0	0.73338	0.392264	0.130083	0.109862
TCONS_00043560	0	0	0	0	0	0	0	0.672892	0	0	0	0	0	0	0	0	0	0	1.01841	0	0	0	0.303105	0.872643	0	0.565702	0	0	0	0
TCONS_00043685	0	0	0	0	0	0	0	0	0	0	0	0	0	0	0	0	0	0	0	0	0	0	0	0	1.04497	0	0	0	0	0.083317
TCONS_00043788	0	0	0	0	0	0	0	0	0.0207746	0	0	0	0	0	0	0.367133	0	0	0.04657	0	0.420174	0.518819	0	0.646451	0.504856	0.0776057	0.257958	0.229957	0	0
TCONS_00043888	0	0	0	0	0	0	0	0	0	0	0	0	0	0	0	0	0	0.100209	0	0.102558	0	0	0	0	0.971309	0	0.310184	0.276514	0	0.154888
TCONS_00044057	0	0	0	0	0.157871	0	0	0	0	0	0	0	0	0	0	2.24972	0.13266	1.07241	0	3.15546	0	0.37091	1.07017	0	0.108278	0	0	0	0	0
TCONS_00044071	0	0	0	0	0	0	0	0	0.0972133	0	0	0	0	0	0	0	0	0	0	0	0	0	0	0	0.472487	0	0	0	0	0
TCONS_00044128	0	0	0	0	0	0	0	0	0	0	0	0	0	0	0	0	0	0	0.452064	0.155237	0	0	0.302729	0.348624	1.3477	0	0	0.27903	0	0.46889
TCONS_00044143	0	0	0	0	0	0	0	0	0	0	0	0	0	0	0	0.224972	0.17688	0	0.0665869	0.0914627	0.0750968	0.0824245	0.535087	0.308104	0.505299	0	0.276626	0.0821995	0.163555	0.138131
TCONS_00044191	0.205245	0	0	0.254883	0.209424	0	0.38149	0	0.369411	0.193486	0	0.0532671	0.135222	0.505823	0.161484	0	0	0	0	0.181994	0	0.0410024	0.0887271	0	0.466817	0.331193	0.0458696	0.0817811	0	0.0687138
TCONS_00044264	0	0	0	0	0	0	0	0.0281245	0	0	0	0.0285211	0	0	0	0.0798967	0.565355	0	0	0.389785	0	0	0	0.10942	1.15362	0	0	0.350308	0	0
TCONS_00044267	0	0.0563843	0	0	0	0.16757	0.490519	0.18362	0.757605	0.257669	0.254547	0.0620697	0	0	0	0.173877	0.205061	0.207211	0.463174	0	1.21886	0.573339	0	5.47694	1.17161	1.28641	0.641397	0	0.189612	0
TCONS_00044283	0.0133056	0	0	0	0	0	0	0	0	0	0.345187	0	0	0	0	0.181378	0.29947	0.17292	0.322104	0.0442436	0.0726538	0.0398715	0.47454	0.0993603	0.663453	0.214706	0.490649	0.0397627	0.0791169	0.200456
TCONS_00044533	0	0	0.128085	0.090171	0	0.15545	0.102384	0.272542	0	0.0358549	0.212523	0	0	0.0385964	0	0.0967805	0.114138	0.115334	0	0.118039	0.290752	0.212749	0.460377	0.530171	0.558961	0.143205	0.476005	1.06084	0.316617	0.534801
TCONS_00044620	0.321608	0	0.870322	0	0	0.0352088	0	0	0.390723	0	0.962711	0.0391251	0.0794576	0	0.513984	0.219204	0	0.261227	0.0973193	0.401029	0.439028	0.843266	0.78205	0	1.37152	0	0.269533	0	0.358562	0.201883
TCONS_00044621	0.648762	0	0	0.442998	0	0.201618	0.52312	0	0.113001	0.338209	0.375875	0.366619	0.248183	0	0.308733	0	0.403735	0	0.253312	0.208767	0.457097	0	0.610678	0.546979	1.48289	1.0131	0	0.625411	0.435539	0
TCONS_00044728	0	0.0186264	0	0	0	0	0	0.121316	0	0.0851203	0	0	0	0	0.041441	0	0.474189	0.273806	0.204011	0	0	0.189401	0.136618	0.0786649	0.55291	0	0	0	0	0
TCONS_00044751	0	0	0.0661004	0	0	0	0	0.0527437	0.0197834	0	0	0	0	0.0597548	0	0	0	0	0	0	0	0	0	0	0	0	0	0	0	0
TCONS_00044754	0	0	0	0	0	0	0.0620298	0.148608	0	0.0260674	0	0	0	0	0	0	0.663846	0.0838508	0	0.128725	0.317076	0.889371	0.460219	0	0.609567	0	0.25955	0.347065	0.383646	0
TCONS_00044815	0.332191	0	0	0.127851	0	0	0	0	0	0.101675	0	0	0	0.284568	1.05932	0.850778	0.226565	0	0	0.234309	0.412249	0.452475	0	1.08999	0.686863	0	0	0.090248	0	0.252759
TCONS_00044984	0	0	0	0.0408467	0	0	0	0	0	0	0.0962711	0	0	0	0	0	0	0.156736	0	0.160412	0	0	0	0	1.13942	0	0	0	0.28685	0
TCONS_00044990	0.0603661	0	0.0181511	0.0681506	0.0577455	0	0	0.0193112	0.0869201	0.0406484	0	0.0195835	0.0198856	0.109391	0.079159	0	0	0	0	0	0	0	0.913368	0	0	0	0	0	0	0.202099
TCONS_00045093	0	0	0	0	0	0	0	0	0	0	0.0392327	0	0	0	0	0	0	0.127748	0	0	0	0	0	0	0.567527	0	0	0	0	0
TCONS_00045187	0.161726	0.2383	0.121571	0.205404	0.360978	0.0236071	0.0259139	0.0258681	0.261975	0.217801	0.376533	0.236096	0.159826	0.0293067	0.185564	0	0.433331	0	0	0.268885	0	0.0807713	0.262177	0.100641	0.565901	0	0.271077	0.0805508	0	0
TCONS_00045284	0	0	0	0	0.0185731	0	0	0	0	0	0	0	0	0	0	0	0.811567	0	0.0940051	0	0.212038	0.349092	0	0	0.815272	0	0	0	0.461801	0
TCONS_00045353	0.458203	0	0	0.235132	0	0	0	0.333135	0.209923	0.897564	0.415635	0.24324	1.96222	0	0.600849	0	0	0	0	0	0	0	0.135055	0.259217	0.036439	0.224054	0	0	0.0412809	0
TCONS_00045503	0	0	0	0	0	0	0	0	0	0	0	0	0	0	0	0	0	0	0	0	0	0	0	0	0	0.436198	0	0	0	0
TCONS_00045775	0	0	0	0	0	0	0	0	0	0	0	0	0	0	0	0	0	0	0	0	0	0	0	0	0	1.32381	0	0.817216	0	0
TCONS_00045946	0	0	0	0	0	0	0	0	0	0	0	0	0	0	0	0	0.0766704	0.232423	0.115451	0	0.065103	0	0	0	0	0.865761	0	0	0	0
TCONS_00046064	0	0	0	0	0	0	0	0	0	0	0	0	0	0	0	0.0814185	0.192041	0.0970273	0	0.198605	0	0.0894895	0.0968253	0	0.391864	0.602368	0.100112	0.0892452	0.355147	0
TCONS_00046140	0.0389526	0	0	0.0989454	0.0372616	0.0341154	0	0.0373829	0.252392	0	0	0	0.038495	0	0	0.212396	0	0.50623	0.471485	0.25905	0.212697	0.116725	0.378881	0.727202	0.102225	1.25712	0.391743	0	0	0.195614
TCONS_00046621	0.147909	0	0	0	0.0282977	0	0	0.0567796	0	0	0	0.0863706	0.0292344	0	0	0.161301	0	0	0.143225	0.491828	0	0	0	0	0	0.716023	0	0	0	0
TCONS_00046804	0	0.0291814	0	0	0.0105248	0	0	0	0.0237633	0	0.0219566	0	0	0.0837383	0.0108207	0.0599926	0.035376	0.107241	0.0799043	0.0731702	0.0901162	0.131879	0.0713449	0.246483	0.0866226	0.35508	0.147534	0.0986394	0.0654218	0.303888
TCONS_00047129	0	0	0	0	0	0	0	0	0	0	0.0210813	0	0	0	0	0.0288005	0.23776	0.102966	0	0.351266	0	0.126622	0.137001	0	0.0277231	0.468772	0.0354131	0	0.439696	0.159149
TCONS_00047279	0	0	0.0821854	0.0128573	0.0145257	0	0.11679	0	0.0819918	0	0	0.088671	0.030013	0	0.0298683	0.206996	0.24412	0.0986719	0.0367598	0	0	0.0910062	0.0492332	0.170091	0	0.490062	0	0	0.270875	0.228769
TCONS_00047456	0	0.00757095	0	0	0	0	0	0	0	0	0.119627	0.0166687	0	0	0.00842213	0.49029	0.605756	0.63993	1.078	0.911213	0.631265	0.230954	0.638597	1.88649	0.134843	1.20912	0.287076	0	0.33098	0.45155
TCONS_00047533	0.789112	0.532415	0.206053	0.158247	0.198646	0	0.578972	0.438444	0.20183	0.755091	0	0.666941	0	0.541883	0.490157	0	0.200308	0.202408	0.201084	0.207154	0	0.248911	0	0.697825	0.272488	1.50792	0.62653	0.372348	0	0.156426
TCONS_00047786	0	0	0.389846	0	0	0	0	0	0	0	2.41489	0	0	0	0	0	0	1.02971	0.906724	2.0119	0	1.03605	0.560489	0	0	3.48691	1.3522	3.09966	0	0
TCONS_00048553	0	0	0	0	0	0	0	0	0	0	0.13267	0	0	0	0	0.0604166	0.071252	0.0719991	0.160938	0	0.060502	0	0.143698	0	0.17447	0.536385	0.148576	0	0	0.111286
TCONS_00048603	0	0	0	0	0	0	0	0	0	0	0	0	0	0	0	0	0	0.205816	0	0.210641	0	0.0632754	0.136925	0.0788414	0	0.766651	0.141573	0.0631027	0.0627785	0
TCONS_00048727	0	0	0	0	0	0	0	0	0	0	0.953249	0	0	0	0	0	0	0	0.298414	0	0.757242	0.600261	0.649467	0.632862	0.647009	0.0621609	0	0	0	0
TCONS_00048759	0	0	0	0	0	0	0.0297254	0	0	0	0	0	0	0	0	0.421476	1.09355	0.502278	0.336819	0.411244	0.506487	0.602234	0.501232	1.21216	0.365139	0.311826	0.725546	0.785387	0.321733	0.853982
TCONS_00049011	0	0	0	0	0	0	0	0	0	0	0	0	0	0	0	0	0	0	0.223701	0	0.151374	0.110763	0	0.138011	0	0.745564	0	0.0552303	0	0
TCONS_00049108	0	0	0	0	0	0	0	0	0	0.0328774	0	0	0	0	0	0	0	0.317269	0.236395	0.324708	0.0888689	0	0.316609	0.121536	0	1.18181	0	0	0	0.163463
TCONS_00049370	0	0	0	0	0	0	0	0	0	0	0	0	0	0	0	0	0	0	0	0.312282	0	0	0	0	0	0.378861	0.419772	0.467758	0.186142	0.314414
TCONS_00049384	0	0.0450769	0.114982	0	0.0487733	0.111638	0	0	0.412959	0	0	0.148866	0.226745	0.166309	0.0752171	0.278014	0	0.0828282	0.185144	0.254311	0	0	0	0	0	0	0.598231	0.0761849	0	0.192035
TCONS_00049641	0	0	0	0	0	0	0	0	0	0	0	0	0	0	0	0	0	0	0	0	0	0	0.715541	0.41201	0.289589	0	4.06908	1.81369	0	0
TCONS_00049736	0	0.00818975	0	0	0.00886132	0	0	0.00889017	0	0	0	0	0	0.0201438	0.0091105	0.252554	0.178709	0.0601942	0	0.246422	0.22762	0.166554	0.0600688	0.345878	0.0243106	0	0.93162	0	0.0550819	0
TCONS_00049816	0.0302964	0	0	0	0	0	0.029127	0	0.0327175	0	0.0604601	0	0	0	0	0.0825985	0	0.0984335	0.220026	0	0	0.181573	0	0.11312	0.159017	0	0.507815	0.181077	0.360294	0.456432
TCONS_00049908	0.203897	0.180263	0.150484	0.0470843	0.0531941	0.0811711	0.142565	0.0889455	0.180156	0.0561668	0.295927	0.16236	0.164865	0.241845	0.309909	0	0.119198	0.240895	0.0897447	0.246544	0	0.0555452	0.300492	0.138419	0.0486452	0.0747768	0.43497	0.110787	0.220436	0.232713
TCONS_00049984	0.0231131	0	0	0.0782811	0	0.0202429	0.022221	0	0.0998407	0.0233453	0.0922499	0.112473	0.182733	0.0251303	0.0681944	0.0630143	0.148631	0	0.0559526	0.230567	0	0	0	0	0.121314	0	0.464894	0.0690718	0.068717	0
TCONS_00050069	0	0.0294222	0.0100067	0	0.0106116	0	0.010665	0	0	0	0.0221378	0	0	0.0120614	0	0.272195	0.570689	0.396462	0.322256	0.295097	0.212007	0.664839	0.431603	0.786973	0.145563	0.402763	0.557819	0.331512	0.263847	0.33425
TCONS_00050230	0	0	0	0.0163891	0	0	0	0	0	0	0.0772546	0.018838	0	0	0	0	0.0622356	0.0628881	0	0	0	0.0580024	0	0	0	0	0.5191	0.0578441	0.115094	0.0486016
TCONS_00050234	0.0634896	0	0	0	0	0	0	0.0609311	0	0	0	0	0	0.0230102	0	0	0	0.137519	0.204929	0	0	0.126835	0	0	0.11108	0	0.709456	0	0	0.106278
TCONS_00050418	0	0.0202599	0.0413429	0.174631	0	0.0602109	0	0	0.0742421	0.0231463	0	0	0	0	0	0	0.294728	0	0	0.228601	0.250262	0	0	0	0	0	0.537752	0	0	0
TCONS_00050461	0	0	0	0	0	0	0	0	0	0	0	0	0.0238679	0	0	0.0658455	0.0776547	0.0784688	0	0.160617	0	0.0723727	0	0	0	0	0.647709	0	0	0
TCONS_00050591	0	0	0	0.0910297	0.12341	0.188317	0.0206719	0.123812	0	0.130307	0.300366	0	0.0849969	0.0467567	0	0.468971	0.276539	0	0.26026	0.571982	0.469634	0.451027	0.209143	0.160566	0.338571	0	0.792889	0.0642565	0.319632	0.269947
TCONS_00050612	0	0	0.0329539	0.12373	0.0349463	0	0	0	0	0	0.218713	0.106663	0	0	0	0	0	0.118694	0	0	0.299221	0	0	0	0	0	0.489869	0	0.108613	0
TCONS_00050633	0	0	0	0	0.134643	0.164366	0	0	0.0506673	0	0	0	0.1391	0.0510126	0.0922864	0	0	0.304874	0	0	0.128095	0	0.608478	0	0	0	0.943701	0.560843	0.278981	0
TCONS_00050772	0.0554988	0	0	0	0.0176965	0	0	0	0	0	0	0	0	0	0	0	0.356891	0	0	0	0	0	0	0	0	0.149259	0.372098	0	0	0
TCONS_00050786	0.0108065	0.00955392	0.029244	0	0	0.00946452	0.0103894	0.010371	0	0.0218301	0	0	0	0	0.0212561	0	0.173731	0	0.052321	0	0	0.129531	0.210224	0.161396	0.453761	0.217974	0.181133	0.355238	0.0642569	0.271342
TCONS_00050830	0	0	0	0	0	0	0	0	0	0.0932668	0	0	0.0684408	0	0	0	0.148449	0	0	0	0	0	0	0	0	0	0.232162	0	0	0.0579641
TCONS_00050925	0.267499	0.420433	0	0	0	0	0	0	0	0	0	0.404973	0	0	0	0	0	0	0	0	0	0	0	0	2.02804	0	0.797102	0	0	2.2389
TCONS_00050926	0.0134675	0	0.0242968	0	0	0	0	0	0	0	0.13438	0.0393212	0.0665464	0	0.105961	0	0	0	0	0.716512	0.036769	0.887848	0.305655	0	0.247405	0	0.586914	0.160986	0.0400398	0.0676317
TCONS_00050931	0.142531	0.0787565	0	0	0.0852147	0.109227	0	0.0854921	0	0.161958	0.0711093	0.173396	0	0	0	0.437162	0	0	0.301911	0.592429	0.340496	0.907606	0.693181	0.399135	0	0	0.477808	0	0	0.313149
TCONS_00051171	0	0	0	0	0	0	0	0	0	0	0	0	0	0	0	0	0.211514	0	0	0.218743	0	0.394254	0	0	0	0	0.882107	0	0	0.165177
TCONS_00051242	0	0	0.2487	0.121391	0.221538	0	0	0	0.166733	0	0.374137	0.0858643	0.23977	0	0	0.511133	0.035459	0.859937	0	0	0	0	0.107268	0.65883	0	0	0.332729	0	1.3115	0
TCONS_00051245	0	0	0	0	0	0	0	0	0	0	0	0	0	0	0	0	0	0	0	0	0	0	0	0	0	0	1.77664	0	0	0
TCONS_00051251	0.0401439	0	0	0	0	0.00781305	0	0	0	0	0.0890131	0	0	0.0727456	0	0	0	0.057968	0.313138	0	0	0.187126	0.303698	0	0.444819	0	0.807448	0	0.22544	0
TCONS_00051290	0	0	0	0	0	0	0	0	0	0	0	0	0	0.0523173	0	0.131186	0	0	0	0	0	0	0	0	0	0	0.80653	0	0	0
TCONS_00051358	0	0	0	0	0	0	0	0	0	0	0	0	0	0	0	0.14782	0	0.176159	0	0.18029	0.296059	0.974842	0	0	0.142291	0.437455	0.908799	0.810151	1.12838	0.816842
TCONS_00051377	0	0	0	0	0	0	0	0	0	0	0.0613827	0	0	0	0	0	0.164831	0.0333118	0.0744612	0.23865	0.0279925	0.0614478	0.13297	0.0382821	0	0	0.584306	0	0	0.128721
TCONS_00051434	0	0	0	0	0	0	0	0.0520844	0	0	0	0.0528189	0	0	0	0	0	0.235105	0	0.180463	0.148172	0.37947	0	0.0675459	0.332331	0.291917	0.545804	0.162186	0.107569	0.272543
TCONS_00051465	0.167236	0	0	0	0	0.219703	0.0267969	0.106998	0	0	0	0	0	0	0	0	0	0	0	0	0	0	0	0	0	0	0.280314	0	0.165735	0
TCONS_00051529	0	0	0	0.0270003	0	0	0	0	0	0	0	0	0	0.173356	0.0627234	0	0	0	0	0.106035	0	0	0	0	0.0836862	0	0.534497	0	0	0.240207
TCONS_00051600	0	0	0	0	0	0	0	0	0	0	1.16035	0	0	0	0	0.311385	0	0	0.477574	0.517885	0	0	0.403973	0	0.572226	0	0.87018	0.155145	0.277826	0.469279
TCONS_00051627	0	0.213553	0.169471	0	0	0.0940241	0.111813	0.180302	0	0.0632534	0.196388	0	0.159142	0.145906	0	0.0487814	0.201356	0.1744	0.736351	0.297482	0.0732757	0.18766	0	0	0.42261	0	0.449862	0	0.106392	0
TCONS_00051827	0.0218008	0	0.0196654	0.0553773	0.0208544	0	0	0	0.211887	0.0660595	0.0870121	0.0212173	0.0215447	0.0474069	0.0214408	0.237746	0.350481	0.0708311	0.0527757	0.289968	0.119041	0.0653283	0.141367	0.162799	0	0.175894	0.511581	0.2606	0.129631	0.21896
TCONS_00052003	0	0.0767222	0.219186	0	0	0	0	0	0	0	0	0.10135	0	0	0	0	0	0	0	0	0	0	0	0	0	0	0	0.622411	0	0
TCONS_00052033	0	0	0	0.0249299	0.0844945	0	0	0	0	0	0	0	0	0.0320126	0	0.0802718	0.0946682	0.286982	0.285105	0.391615	0.241156	0.176458	0.668231	0.329802	0.077269	0.475107	0	0.703906	0.262609	0
TCONS_00052053	0	0	0	0	0	0	0	0	0	0	0	0	0	0	0	0	0	0	0	0	0	0	0	0	0	0	0.0908799	0.486091	0	0.13614
TCONS_00052167	0.03824	0.0845192	0	0	0.0365799	0	0	0	0	0	0.190781	0	0	0.166309	0	0	0	0.186363	0	0.0635777	0.0522015	0	0	0	0	0	0.128192	0.514248	0	0.240044
TCONS_00052261	0	0	0	0	0	0	0	0	0	0	0	0	0	0	0	0	0	0	0	0	0	0	0	0	0	0	0	1.75701	0	0
TCONS_00052394	0	0	0	0.52849	0	0	0	0	0	0	0.0889709	0	0	0	0	0	0	0	0	0	0	0	0	0	0	0	0	0.19985	0	0.0559724
TCONS_00052414	0	0	0	0	0	0	0	0	0	0	0	0	0	0	0	0	0	0	0.0541563	0	0	0	0	0	0	0	0.0749949	0.334272	0	0
TCONS_00052568	0.20737	0.0666668	0.153048	0	0.216401	0	0.416855	0.398026	0.2443	0.133288	0.263347	0.0917363	0.167673	0.102485	0.129783	0	0	0	0	0.250743	0	0	0.244489	0.0703885	0.247369	0.0760505	0	0.338023	0	0.0946708
TCONS_00052573	0	0	0	0	0	0	0	0	0	0	0	0	0	0	0	0	0	0	0	0	0	0	0	0	0	0	0	1.24548	0	0
TCONS_00052593	0	0	0.0144436	0	0	0	0	0	0	0	0.0639076	0	0	0	0.0157476	0.130963	0.257417	0.15607	0.0775242	0.053243	0.0437159	0	0.155744	0.0597853	0	0.129189	0.268386	0.334954	0.0952096	0.0402049
TCONS_00052695	0	0.0718504	0	0.0860162	0.0194356	0	0	0	0	0	0.0405461	0.0988691	0.321263	0	0.0599463	0.0553927	0.0653272	0.396073	0.147555	0	0	0	0	0	0	0	0	0.121435	0.181217	0
TCONS_00052712	0	0	0	0	0	0	0	0	0	0	0	0	0	0	0	0	0.30096	0.608231	0.566486	0.778116	0.255553	0.420734	0.151741	0.524237	0	0.377604	0	0.559447	0.556574	0
TCONS_00052731	0	0	0	0	0	0	0	0	0	0	0.603897	0	0	0	0	0.0568981	0	0	0.303131	0	0.569786	0.78173	1.65779	0	0.273849	0	0	0.779596	0.93071	0
TCONS_00052733	0	0	0	0	0	0	0	0	0	0	0.506804	0	0	0	0	0	0	0	0	0	0.11556	0	0	0	0.499858	0.256125	0.354728	0.885425	0.503358	0
TCONS_00052895	0.0604955	0	0	0	0	0	0.0581604	0.0580576	0.0653298	0	0	0	0	0.0657751	0.0594965	0.494794	0	0.589652	0.292897	0.402318	0.495494	0.181281	0	0	0.158762	0	0.405599	1.44629	0.359715	0.151899
TCONS_00052976	0	0	0	0	0	0	0	0	0	0	0	0	0	0	0	0.388799	0.262016	0.165477	0.468524	0.406457	0.0834319	0.274719	0.330265	0.570501	0.133662	0.246557	0.204886	0.426174	0.575407	0.332501
TCONS_00053105	0	0	0	0	0	0	0	0	0	0	0.246432	0	0	0	0	0.31262	0.623931	0.429868	0	0.146649	1.30041	0.18502	0.257384	1.48202	0.324073	0.391412	0	1.52884	1.54721	0.442951
TCONS_00053116	0.29397	0.0433161	0	0.0414849	0.281208	0	0.188415	0.0470206	0.0529104	0.197949	0.195551	0.0476838	0.145258	0	0.24093	0.935041	0.630135	0.477556	0.237216	0.162918	0.267532	0.293637	0.635416	0.54881	0.900063	0.395304	1.14973	1.6106	0.145666	0.615113
TCONS_00053191	0.0517582	0.0343192	0.0350164	0.0109561	0.0371334	0	0	0.0124181	0.0139736	0.0522782	0.129112	0.0377797	0	0	0.0509035	0.211666	1.16493	0.672652	0.563836	0.301185	0.459258	0.814268	0.503438	1.01458	0.679159	0.887395	0.694038	0.850714	0.538583	0.552333
TCONS_00053402	0	0.0262494	0	0	0.0284019	0	0	0.00949812	0.0213757	0	0.0592515	0	0	0	0	1.05232	0.731898	1.25406	0.742719	0.724004	1.08083	0.563487	1.15518	0.776014	0.441543	0.918287	1.55935	0.916864	1.05928	0.646112
TCONS_00053425	0.0121225	0.0535869	0	0	0.0115962	0	0.0466182	0.0349019	0.0261824	0.0489771	0	0	0	0	0.0357669	0	0.0779549	0.90588	0.322809	0.644954	0.562646	0	0	0	0	0	0.73149	1.01436	0.648738	0.243509
TCONS_00053427	0	0	0	0	0	0	0	0	0	0	0	0	0.0409539	0	0	0.564908	0	0.269283	0.10032	0	0	0	0	0	0.435021	0.167177	0.138922	0.743055	0	0
TCONS_00053449	0	0	0	0	0	0	0	0	0	0	0	0	0	0	0	0	0.0892227	0	0.0671762	0	0	0	0.0899704	0	0	0	0.0930246	0.414635	0	0.0696766
TCONS_00053597	0	0	0	0	0	0	0	0	0	0	0	0	0	0	0	0.774244	0.913102	0.692006	0.343739	0.786924	0.38767	0.425497	0.690565	0.353448	0.372641	0.381879	0.555339	1.20228	0.703593	0.297111
TCONS_00053607	0	0	0	0	0	0	0	0	0	0	0	0	0	0	0	0	0	0	0	0	0	0	0.146634	0.168865	0	0	0	0.54062	0	0
TCONS_00053612	0	0	0	0	0	0	0	0	0	0	0	0	0	0	0	0	0.293655	0	1.98985	0	0	0.273681	0.148058	0.682017	0.719052	0	0	1.09174	0	0
TCONS_00053613	0	0	0	0.0101144	0	0	0	0	0	0	0.786672	0	0	0	0	0.0977022	0.768165	0.388109	0.722944	0.43693	0.260908	0.894895	0.580952	1.73947	1.09722	0	0.680763	0.821056	0.532721	0.539894
TCONS_00053658	0	0.0566725	0.0578238	0	0	0.168426	0	0	0	0	0	0	0	0.069697	0	0	0.103054	0	0.0775902	0	0	0.288135	0	0.119672	0	0.129299	0	0.287348	0	0
TCONS_00053704	0	0	0	0	0	0	0	0	0	0	0	0	0	0	0	0	0	0	0	0	0	0	0	0	0.0400445	0.307779	0.204609	0.319198	0	0
TCONS_00053877	0	0	0	0.00889956	0	0	0	0	0	0	0	0	0.0103872	0	0	0.0573113	0.236565	0.170746	0.0254444	0.1398	0.114785	0.314963	0.170391	0.274712	0	0.0848027	0.105705	0.533975	0.343739	0.105566
TCONS_00053886	0	0	0.101701	0	0	0	0	0.013525	0.0608766	0	0.140621	0.0137158	0.0557096	0	0.194043	0.192111	0	0.0457882	0.341164	0.0937236	0.192383	0.084462	0.137078	0.15786	0.258895	0.227411	0.0944879	0.379041	0.167597	0.141545
TCONS_00053949	0	0	0	0	0.0807055	0.0147782	0	0	0	0	0	0	0	0	0	0	0	0	0	0.168324	0.322479	0	0.0547084	0	0	0.408422	0	0.0252128	0.125416	0
TCONS_00053950	0.0755923	0	0	0	0	0	0	0	0	0	0	0	0	0.0730574	0	0.137394	0	0	0	0	0	0	0	0	0.198381	0	0	0.0251002	0	0
TCONS_00054030	0	0	0	0	0	0	0	0	0	0	0	0	0	0	0	0.0778356	0.0458976	0	0	0.237331	0	0	0	0.106597	0.112386	0.057586	0.28712	0.170636	0.551717	0
TCONS_00054058	0	0	0	0	0	0	0	0	0	0	0	0	0	0	0	0.135339	0	0	0.120173	0	0	0	0	0	0	0	0.49924	0.593398	1.47587	0
TCONS_00054059	0	0	0	0	0	0	0	0	0	0	0	0	0	0	0	0	0	0	0	0	0	0	0	0	0	0.143747	0.716712	0	0.635632	0
TCONS_00054060	0	0	0	0	0	0	0	0	0	0	0	0	0	0	0	0	0	0	0.433766	0	0	0.107387	0	0.133805	0	0	0.360404	0	0.852353	0
TCONS_00054225	0	0	0	0	0	0	0	0	0.065435	0	0	0	0	0	0	0	0	0	0	0.100742	0	0	0	0	0	0.12222	0.101563	0.0905386	0.630515	0.076072
TCONS_00054296	0	0	0	0	0	0	0	0	0	0	0	0	0	0	0	0	0	0	0	0	0	0	0	0	0	0	0	0	0.565007	0
TCONS_00054363	0	0	0	0	0	0	0	0	0	0	0	0	0	0	0	0.0416345	0.147304	0.0992325	0.0739374	0.253898	0.0416934	0.0457617	0.198052	0.114039	0.040077	0.0616059	0.102387	0.13691	0.408621	0.0766895
TCONS_00054370	0	0	0.256063	0.0534123	0	0.649164	0.530659	0	0.647165	0.780514	0.0314717	0.245573	0	0.291495	0.18612	0.0429955	0	0.102476	0	0	0.215282	0.0945153	0.0511315	0	0	0.381719	0.528673	0	0.609525	0.356384
TCONS_00054381	0	0	0	0	0	0	0	0	0.044654	0	0	0	0	0.0449584	0	0	0.265903	0	0	0.137496	0	0	0.134066	0	0	0.16681	0	0.247141	0.860549	0
TCONS_00054522	0	0	0	0	0	0	0	0	0	0	0	0	0	0	0	0.351929	0.518808	0.104849	0.546858	0.107308	0.0881068	0.676927	0.418524	0.240987	0.508146	0.390558	0.216366	0.38576	0.767556	0.324122
TCONS_00054529	0	0	0	0	0	0	0	0	0	0	0	0	0	0	0	0	0.17779	0	0.0669294	0.0459666	0	0	0	0	0	0.223067	0	0	0.616484	0
TCONS_00054657	0	0	0	0	0	0	0	0	0	0	0	0	0	0	0	0	0	0	0	0.380307	0	0	0	0	0	0	0	0	1.19012	0
TCONS_00054738	0	0	0	0	0	0	0.0237998	0	0	0	0	0	0	0	0	0.0674917	0	0	0.0599282	0	0	0	0.240789	0	0	0	0	0	1.17759	0
TCONS_00054796	0	0	0	0	0	0	0	0	0	0	0.156876	0	0	0	0	0.0714396	0	0.255406	0.0634338	0.174263	0.0715407	0.157043	0.169916	0	0.343836	0.105708	0.0878422	0.234921	1.32438	0.0657949
TCONS_00054898	0	0	0	0	0	0.0332883	0.109623	0.182383	0	0	0	0	0.112685	0	0.0747613	0	0	0.493957	0	0	0.10377	0.113896	0	0	0	0.919981	0	0	1.01701	0
TCONS_00055036	0	0	0	0	0	0	0	0	0	0	0	0	0.0105523	0.0116096	0	0.0873331	0.308988	0.34692	0.20679	0.390559	0.0874567	0.351965	0.519295	0.199341	0.14011	0.646127	0.536924	0.191457	0.761893	0.348541
TCONS_00055048	0	0	0	0	0	0	0	0	0	0	0	0	0	0	0	0.995115	0	0.107808	0.321308	0.331008	0.271779	0.0994327	0.215167	0.247787	0	0.401579	0.444943	0.0991613	0.690564	0.583219
TCONS_00055072	0	0	0	0	0.00812521	0	0	0	0	0	0	0	0	0	0	0.53262	0.273106	0.469148	0.678555	0.225952	0.115951	0.76359	0.302934	0.507433	0.312076	0.582516	0.341692	0.456903	1.13639	0.341242
TCONS_00055181	0	0	0	0	0	0	0	0	0	0	0	0	0	0	0	0	0	0.830533	0	0	0.418747	0	0	0	0	0	0	0	0	0
TCONS_00055240	0.0768706	0	0	0	0.0551502	0	0	0.0553297	0	0.0194107	0.115053	0	0	0.0208949	0	0.104788	0	0	0.18609	0.127805	0	0	0.0623084	0.0717546	0	0.155053	0	0.0574305	0.457084	0.0965081
TCONS_00055320	0	0	0	0	0	0	0	0	0	0	0.0378867	0	0	0	0	0.155278	0	0.0616824	0.0919182	0.252515	0.259164	0	0.184662	0	0	0	0.127287	0	0.451549	0.858055
TCONS_00055321	0	0	0	0	0	0	0	0	0	0	0	0	0	0	0	0.0866447	0.25546	0.103255	0	0	0	0.0476169	0	0.415316	0.0834035	0.128207	0	0.0949738	0.377944	0
TCONS_00055433	0	0	0	0	0	0.0161705	0.0177506	0	0	0.0745952	0	0	0.0547392	0.281045	0.0363168	0	0.059365	0	0	0	0	0	0	0	0.145363	0.0744832	0	0.0551761	0.384249	0.278159
TCONS_00055485	0	0	0	0	0	0	0	0	0	0	0.0852343	0	0	0	0	0.0582221	0.068664	0	0.155092	0.213032	0	0.0639936	0.207718	0.0797363	0.168132	0.172301	0	0.0638189	0.126982	0.536217
TCONS_00055502	0.107817	0	0	0	0	0	0	0	0	0.0544502	0	0	0	0	0	0	0	0	0	0	0.147181	0	0	0	0	0	0	0	0.160274	0.27072
TCONS_00055586	0	0	0	0	0	0	0	0	0	0	0	0	0	0	0	0	0	0	0	0.131984	0	0	0	0	0	0.160123	0	0	0	0.597984
TCONS_00055622	0	0.506086	0.172123	0	0	0	0	0	0	0	0	0	0	0	0.375323	0	0	0	0	0	0	0	0	0	0	0	0	0	0	0.479115
TCONS_00055733	0	0.0815362	0	0	0	0	0	0	0	0	0	0.0299192	0.0303808	0	0.0302343	0	0	0	0.148841	0	0.167864	0	0.0996731	0	0	0	0	0	0	0.617526
TCONS_00055741	0	0.0473885	0	0.0226926	0	0	0	0.0257207	0	0.02707	0	0.104334	0	0.0291397	0.184507	0.0730679	0.344689	0	0	0.178235	0.292685	0	0	0.400272	0	0.216235	0	0.0800918	0.0796804	0.672945
TCONS_00055742	0.294892	0	0	0.0998759	0	0.36158	0	0	0	0	0.470793	0.459199	0	0	0.174013	0.803976	0.189633	0.766486	0.571103	0.588343	0	1.06041	0.764889	0.440425	0.30956	0	0.790855	0.881261	1.75347	2.22135
TCONS_00055745	0	0	0	0	0	0	0	0	0	0	0	0	0.253213	0	0	0	0	0	0	0	0	0	0	0	0.0274457	0	0	0	0	0.144427
TCONS_00055747	0	0	0	0	0.0435665	0.0438768	0	0	0	0	0	0	0	0.0495184	0.0851041	0	0.087862	0	0	0	0	0	0	0	0	0	0	0.163325	0	0.160099
TCONS_00055748	0	0	0	0	0	0	0	0	0	0	0	0	0	0	0	0	0	0	0	0	0	0	0.0855139	0	0	0	0	0	0	0.143488
TCONS_00055796	0	0	0	0	0	0	0	0	0	0	0	0	0	0	0	0	0	0.122992	0.274922	0	0	0	0	0	0	0	0.126903	0	0	0.380207
TCONS_00055812	0	0	0	0	0	0	0	0	0	0	0	0	0	0	0	0	0	0.227662	0	0.1165	0.286962	0.104988	0	0.26163	0.275837	0	0.11745	0.628206	0	0.703772
TCONS_00055864	0	0	0.0958829	0	0	0	0	0	0	0	0	0	0	0.115571	0	0	0	0	0	0.176725	0	0	0	0	0	0.428805	0	0	0	0.667242
TCONS_00055871	0	0	0.0999781	0	0.0795169	0	0	0	0	0.0419804	1.54828	0.0134835	0.164298	0	0.027251	1.322	0	0.990279	0.402463	0	0	0.415157	0.134757	0	0.181793	0.335339	0	0	0.494277	0.173935
TCONS_00055902	0	0	0	0	0	0.0158592	0	0	0	0	0	0	0	0	0	0.0987366	0.232889	0.352996	0.306851	0	0	0.162786	0	0.270444	0.0950431	0	0	0	0.376852	0.227337
TCONS_00055906	0	0	0	0	0	0.205972	0	0	0	0	0	0	0	0	0	0	0	0	0	0	0	0	0	0.109762	0	0	0	0.351403	0.174799	0.221441
TCONS_00055938	0	0.0380626	0	0	0	0	0	0	0	0	0	0	0	0	0	0.117377	0	0	0	0	0	0	0	0	0	0	0	0.12866	0	0.540512
TCONS_00056042	0	0	0	0	0	0	0	0	0	0	0	0	0	0	0	0.131522	0.15511	0	0	0.320823	0	0	0	0	0	0	0	0	0	0.72678
TCONS_00056054	0.0389526	0	0	0	0.111785	0.0341154	0.149796	0	0	0.157376	0.155469	0.18955	0.269465	0.0847042	0	0.212396	0.500977	0.50623	0	0.129525	0	0	0.252588	0	0	0	0.261162	0.232814	0	0.684648
TCONS_00056090	0	0	0	0	0	0	0	0	0	0	0	0.0239981	0	0	0	0	0	0.160229	0	0	0	0	0	0.184136	0	0	0.57863	0.147377	0	0.742973
TCONS_00056122	0.252296	0	0	0.213623	0	0.0315665	0.103953	0	0.233535	0	0	0.105233	0	0.195939	0.0354472	0	0	0	0	0	0	0.108005	0	0.269148	0.945879	0	0.604125	0	0.107156	0.633496
TCONS_00056133	0	0	0	0	0	0	0	0	0	0	0	0	0	0	0	0	0	0	0.186662	0	0	0	0	0	0.202356	0.622118	0.258486	0	0.229244	1.35527
TCONS_00056207	0	0	0	0	0	0	0	0	0	0	0	0	0	0	0	0	0.529093	0	0.0663928	0	0	0.164368	0.266763	0.102402	0	0.221278	0	0	0.244617	0.826368
TCONS_00056248	0.030742	0	0	0	0	0	0	0	0	0.0310508	0	0.0299192	0	0	0	0	0	0.0998811	0	0.102223	0.167864	0	0	0.114784	0	0.124017	0	0.0918701	0.274194	0.540335
TCONS_00056327	0	0	0	0	0	0	0	0	0	0	0.0563468	0	0	0	0	0.0513193	0.302616	0	0	0	0.102784	0.564066	0	0	0.148199	0.151873	0.126204	0	0.223855	0.496276
TCONS_00056334	0.0162051	0	0	0	0.0155016	0.0425781	0	0	0	0.0491037	0	0.0473141	0	0	0.0159375	0.0441806	0	0	0	0	0.0442431	0.0485602	0.0525408	0.242025	0	0.0653733	0	0	0	0.569655
TCONS_00056344	0	0	0	0	0	0	0	0	0.0860914	0	0	0	0	0	0	0	0	0	0.771957	0.530174	0.217654	0.955565	0.516948	1.19064	0.209216	0	0.267249	0.238239	0.474031	1.60138
TCONS_00056362	0.17208	0.152135	0.0517417	0.194271	0	0	0	0	0.247775	0	0.343406	0.390774	0.0566862	0.124732	0.282064	0	0.18443	0	0.138858	0.381466	0.156604	0	0.557926	0.64251	0.602133	0.694193	0.961443	0.171416	0.170536	1.00819
TCONS_00056391	0.0439787	0.0544337	0.0317368	0.0074475	0	0.00770347	0	0	0	0.00888411	0.105318	0.0856034	0.0173848	0.0573803	0.017301	0.359703	0.113124	0.0857324	0.212929	0.263228	0.360212	0.342645	0.171108	0.295572	0.50783	0.461281	0.530749	0.367996	0.653759	0.220854
TCONS_00056399	0	0.0392667	0	0.0827348	0.101968	0	0	0	0.0671497	0	0	0.146969	0	0	0.0262088	0.12109	0	0	0.129024	0	0	0	0	0	0.256432	0	0.0893352	0.053092	0	0.468392
TCONS_00056415	0	0	0	0	0	0	0	0	0	0	0	0	0	0	0	0	0.304751	0	0	0	0	0	0	0	0	0	0.158868	0.141623	0.140896	0.594971
TCONS_00056416	0	0	0	0	0	0	0	0	0	0	0.0697876	0	0	0	0	0	0.562202	0	0	0.116283	0.0954763	0	0.340148	0	0	0.705376	0.117232	0	0.623818	0.965888
TCONS_00056431	0	0	0	0	0	0	0	0	0	0	0	0	0	0	0	0	0	0	0	0	0	0	0	0	0	0	0	0.472475	0.156683	0.926288
TCONS_00056514	0	0	0.0958829	0	0	0	0	0	0	0	0	0	0	0	0.0348464	0	0	0	0	0	0.38694	0	0.229755	0	0	0	0	0	0	0.355862
TCONS_00056544	0.276678	0	0	0	0	0	0.0886661	0.0885094	0	0	0.184048	0	0	0.100275	0.453515	0.251439	0.593068	0	0.669786	0.613338	0.755386	0.552729	0.299019	0.344352	1.69424	0	0.30917	0.55122	0.822583	1.85258
TCONS_00056558	0	0	0	0.0827543	0	0	0.32887	0	0	0.0987175	0	0	0	0	0	0.266461	0	0.158772	0	0.162495	0.266838	0	0.158441	0	0	0	0	0.730188	0.145287	0.736219
TCONS_00056625	0	0	0	0	0	0	0	0	0	0	0	0	0	0	0	0.248864	0	0.098858	0	0.134901	0	0	0	0	0	0	0	0	0	0.407467
TCONS_00056629	0	0	0	0	0	0	0	0	0	0	0.37174	0	0	0	0	0	0.427815	0	0	0	0	0	0	0	0	0	0	0	0	2.67274
TCONS_00056630	0	0.0613778	0	0	0	0.0243214	0.026698	0	0	0	0	0	0.0274437	0.0754836	0.0682783	0.15142	0	0.721797	0.605032	0.230851	0.0758173	0.166431	0.135055	0.207373	0	0.504122	0.930933	0.331953	0	1.42942
TCONS_00056642	0	0	0.0725268	0	0	0	0	0	0	0	0	0	0	0	0	0.219204	0.517034	0.522455	0	0.267353	0	0.7228	0.78205	0	0	1.29741	0.808598	0.480551	0.717124	1.41318
TCONS_00056687	0.029079	0.0257085	0	0.0738649	0.0278166	0	0	0.0279072	0.0314027	0	0	0	0	0	0.0285988	0	0.0934977	0	0.14079	0.0966932	0.158783	0	0.0942812	0	0.152627	0	0.0974817	0.0869003	0.172908	0.43809
TCONS_00056793	0	0.0336164	0.00685985	0.0579514	0.0145492	0.0599432	0	0.00729827	0	0.00768113	0.0455284	0.0074012	0.0450923	0	0.0373958	0.684192	0.66019	0.790651	0.570699	0.859764	0.851259	0.797592	0.789004	0.795043	0.71847	1.07374	1.09622	0.749963	1.78614	0.668321
TCONS_00056822	0	0	0	0	0	0	0	0	0	0	0	0	0	0	0	0	0.087671	0.0885902	0	0	0	0	0	0.101808	0.286231	0	0.182814	0.162969	0.0810662	0.479254
TCONS_00056835	0	0	0	0	0	0	0	0	0	0	0	0	0	0	0	0.702653	0	0	0.283596	0.311634	0	0.702097	0	0	1.16827	0.283556	0.471263	0.490126	0	1.17661
TCONS_00056886	0.0121069	0.0178393	0.0218421	0.0512555	0.108092	0.116638	0.0310388	0.042603	0	0.0896758	0	0.0667695	0	0.0614296	0.0436589	0	0.583909	0	0.224699	0.134192	0.594976	0.955361	0	0.81368	0	1.75826	0	0.506527	0.527921	0.90185
TCONS_00056945	0	0	0	0	0	0	0	0	0	0	0	0	0.0225371	0	0	0	0	0.0740936	0.220826	0.303324	0	0.0683374	0	0	0.0598483	0	0.0764493	0.0681509	0.203402	0.515353
TCONS_00057095	0	0	0	0	0	0.316326	0	0	0	0	0.13105	0.287601	0.324486	0	0.0322922	0	0.211145	0	0	0	0.358578	0.196783	0	0	0.258507	0	0.220142	0	0.390476	1.15422
TCONS_00057144	0	0	0	0	0	0	0	0	0	0	0	0	0	0	0	0.0802718	0	0	0	0	0	0	0	0	0	0.237554	0	0	0	0.591433
TCONS_00057241	0	0	0	0	0	0.0231429	0	0	0	0	0.263664	0.0771513	0	0	0	0	0.0849621	0.0858528	0	0.263598	0	0	0	0	0.346734	0.532994	0	0.078967	0	0.398096
TCONS_00057278	0	0	0	0	0	0	0.0171775	0	0	0	0	0	0	0	0.0527163	0	0.0574482	0	0	0.0594117	0.0487809	0.107081	0	0	0.0468897	0	0	0	0.106241	0.358904
TCONS_00057334	0	0	0	0	0	0.0123244	0	0	0	0	0	0	0	0	0	0	0	0	0	0	0.038419	0	0	0.0525413	0	0	0.0943466	0.0841054	0	0.318
TCONS_00057394	0.375993	0	0	0	0	0	0.278061	0	0	0	0	0	0.685986	0	0.625788	0	0.0929946	0	0	0	0	0	0.0468869	0	0	0	0	0	0	0
TCONS_00057395	0	0	0	0.277403	0	0	0	0	0	0	0	0	0	0	0.0211287	0	0	0	0	0	0	0.0482829	0.0174136	0	0	0	0	0	0	0
TCONS_00057677	0.601872	0	0	0.0188746	0	0	0.0642934	0.0213933	0.0962918	0	0	0	0.0660891	0.0969482	0	0	0	0	0	0	0	0	0	0	0	0	0	0.0666167	0	0
TCONS_00058156	0.62537	0	0	0	0.0608361	0	0	0.213619	0	0	0	0.257895	0.293299	0	0.302309	0	0	0	0	0	0	0	0.0687323	0	0	0	0	0	0	0
TCONS_00058193	3.40491	1.41533	0.828931	0.511896	1.05023	2.25774	0.311539	1.54566	0.7939	2.31555	4.44951	1.12499	1.13757	2.1613	0.799119	0.843906	8.55299	0.125712	0	1.94597	11.4881	16.0439	8.5933	8.6681	0.0888494	0	0.567474	3.10752	5.96743	0.607207
TCONS_00058292	0.0296285	0.576274	0.0267264	0.100348	0.113369	0.181644	0.370303	0.142173	0.0959886	0.239409	0	0.144178	0.204963	0.2255	0.0582785	0	0	0.0962633	0.0717251	0.0985205	0	0	0	0	0	0	0	0.0885425	0	0
TCONS_00058316	0.791029	1.08329	0.540992	0.393987	0.717124	0.38036	0.685938	0.451522	1.20599	0.490875	1.34129	0.422668	0.582471	0.831959	0.676272	1.2545	1.56261	0.957475	1.15147	0.859584	1.1857	1.70421	1.24045	0.984511	0.963346	0.709136	1.36922	0.927032	1.32192	0.934688
TCONS_00058424	1.93367	1.2475	0.895706	0.840761	0.899867	0.686572	1.20586	0.802486	1.24163	1.53081	4.38033	0.813803	1.34283	1.42056	1.38776	12.396	5.20912	10.0181	10.2477	5.38715	7.9903	7.0473	7.79443	5.26858	11.9323	15.8122	16.6437	13.4314	14.9162	15.222
TCONS_00058489	0.240244	0.619493	0	0	0	0	0.187664	0.898233	0.118911	0.0353876	0	0	0.351186	0.0598608	0.00984486	0	0	0	0	0	0	0	0	0	0	0	0.0167786	0	0.0148805	0
TCONS_00058490	0.221169	1.36873	0.0620684	0.624224	0	0.297012	0	0.22169	0.164536	0	0	0.1148	0	0	0.0193348	0	0	0	0	0	0	0	0	0	0	0	0	0	0	0
TCONS_00058647	0.150301	0.125063	0.271158	0	0	0	0	0.127274	0.29598	0	0	0	0	0.173031	0.00869521	0	0	0	0	0	0	0	0	0	0	0	0	0	0	0
TCONS_00058673	4.68493	5.4568	1.87824	8.12252	9.10537	9.89966	3.3602	9.70595	5.78208	5.70845	3.41325	6.80314	6.46716	8.9748	9.80023	2.83838	3.82564	1.69127	4.68056	3.9564	3.45149	2.45123	6.02766	0.832977	2.34189	3.59992	3.73937	2.22231	2.87416	1.30706
TCONS_00058684	0	0.75509	1.71546	1.28654	1.49052	0.322095	1.6655	1.3398	2.32022	0	3.51025	1.07141	1.09512	1.39162	1.0827	10.231	7.09486	13.0414	10.0744	10.3141	0.303864	0	5.52263	4.96865	9.19429	11.986	13.4155	4.15755	5.68996	6.91357
TCONS_00058694	0.650521	0.507459	0.54078	1.73882	0.963925	2.17841	1.69229	0.293791	1.66673	1.35276	0	1.25381	1.39921	2.96786	0.840494	0	0	0	0	0	0	0	0	0	0	0.102913	0	0	0	0
TCONS_00058696	0.61036	0.241406	0.313925	0.154134	0	0.886252	0.679454	0	0.925103	0.378548	0	0.0781612	0	2.54391	0	0	0.0172148	0.0173953	0	0	0.0438528	0	0	0	0	0.107994	0.0717936	0	0	0
TCONS_00058726	0	0.0619493	0	0.949286	0	0.0613696	0	0.537979	0.189177	0	0	0	0.0692479	0.228559	0.654683	0	0	0	0	0	0	0	0	0	0	0	0	0	0	0.0879715
TCONS_00058769	0	0	0	0.211775	0	0	0	0	0	0	0	0	0	0	0	0	0	0	0	0	0	0.416384	0	0	0.364659	0	0	0	0	0
TCONS_00058827	0	0	0.577601	0.366761	0.342292	0	0	0.162666	0.0813517	0.171199	0.0751666	0.32992	0	0.184289	0	0	0	0	0	0.0626231	0	0	0	0	0.296546	0	0.126268	0	0.111983	0
TCONS_00058836	0	0	0.0413429	0.310455	0.109606	0.0602109	0	0.109963	0.0742421	0	0	0	0	0.024916	0.135226	0	0	0	0	0	0	0.0686704	0	0	0	0	0	0	0	0
TCONS_00058845	0	0	0	0.760029	0	0	0	0.0344579	0	0	0	0.0349438	0	0	0	0	0	0	0	0.11939	0	0	0	0.268121	0	0	0	0.107299	0	0
TCONS_00058866	0	0.416993	0	0.266243	0	0	0	0	0	0	0	0.153013	0	0	0	0	1.17953	0	0	0	0	1.25634	0	0	0.412604	0	0.175684	0.469842	1.24648	0.657949
TCONS_00058873	0	0	0	0.337017	0	0	0	0	0	0	0	0	0	0	0	0	0	0	0	0	0	0	0	0	0	0	0	0	0	0
TCONS_00058890	0.143788	0.166236	0.0698407	0.636834	0.275092	0.474667	0.574218	0.222913	0.322501	0.5139	0	0.355231	0.470019	1.11841	0.0435119	0	0	0	0	0.0367787	0	0	0	0	0	0	0.0741572	0	0	0
TCONS_00059003	1.56784	0.525768	1.12167	0	1.03433	0	0	0.882042	1.40121	0	0	0	0	0.0587818	0	0	0	0	0	0	0	0	0	0	0	0	0	0	0	0
TCONS_00059027	0	0	0	0	0.229213	0	0.0205684	0.131405	0.277247	0	0	0	0	0	0	0	0	0.013902	0	0	0.0116821	0	0	0	0	0.0345228	0	0	0	0
TCONS_00059040	0.108271	0.0294526	0.030051	0.0423113	0.135438	0.364713	0.0240211	0.167851	0.0629584	0.0420609	0	0.00810561	0.098768	0.0362215	0.016382	0	0	0	0	0.0276939	0	0	0.0270031	0.0621936	0	0	0	0	0	0
TCONS_00059051	0.120603	0	0.10879	0	0	0.457715	0	0	0	0.203025	0	0	0.119186	0	0	0	0	0	0	0	0	0	0	0	0	0	0	0	0	0
TCONS_00059080	0	0.225792	0	0.0720824	0	0.447359	0.245537	0.081701	0.137902	0	0	0.207133	0.0420658	0	0	0	0	0	0	0	0	0	0	0	0	0	0	0	0	0
TCONS_00059120	0.0479462	0.330633	0.4152	0.12991	0.128421	0.562695	0.267354	0.101231	0.362444	0.571449	1.01423	0.587954	0.199008	0.145966	0	3.99996	6.93727	4.36178	5.3856	2.20014	1.7541	2.49996	4.6636	5.26321	3.82517	8.97474	6.68639	6.36179	5.33128	3.03381
TCONS_00059304	0	0	0	0	0	0	0.22516	0	0	0.315404	0	0	0	0	0	0.851347	0	0.6341	0	0	0.106569	0.350903	0	0	0	0.787328	0	0	0	0
TCONS_00059317	0	0	0.112114	0.0920821	0.0891693	0.0408201	0.418217	0	0	0	0.124016	0.0151202	0	0	0	0	0	0	0	0	0	0.0465552	0	0	0	0.125348	0	0	0	0
TCONS_00059333	0	1.36339	0	0.223844	1.01156	1.00333	0.720126	0.253713	0	0.712061	0	0	0	0	0	0	0	0	0	0	0	0	0	0	0	0	0.295413	0	0	0
TCONS_00059361	0	0	0.152665	0.191067	0	0	0	0.351915	0	0	0	0	0.752643	0.276019	0	0	0	0	0	0	0	0	0	0	0	0	0	0	0.251585	0
TCONS_00059375	0	0	0	0.0180206	0.122154	0	0	0.408505	0.0689511	0.12898	0	0.103567	0	0.161982	0	0.0580245	0	0	0.051522	0.14154	0.0581066	0.0637764	0	0.158931	0.111708	0.0858579	0	0	0.0632756	0
TCONS_00059408	0	0	0.0535372	0	0.113548	0.129951	0.199708	0.398711	0	0	0.177661	0.317691	0	0.387181	0.233482	0	0	0	0	0	0	0	0	0	0.155757	0	0	0.0886821	0	0
TCONS_00059451	0	0	0	0	0	0	0.126853	0.54223	0	0	0	0	0	0	0	0	0	0	0	0.0224997	0	0	0	0	0	0	0	0	0	0
TCONS_00059457	0	0.672508	0.365958	0	0	0	0	0.632687	0	0	0.607208	0.197419	0	0.0275688	0.0997489	0.0691289	0.896796	0	0.061382	0.168627	0	0	0	0.0946735	0.465801	0.511445	0	0	0	0.382
TCONS_00059509	0	0.023762	0	0	0.0257105	0.0470792	0.516796	0	0.145126	0.352915	0	0	0.106246	0	0	0	0	0	0	0	0	0	0	0	0	0	0	0	0	0
TCONS_00059605	0	0	0	0	0	0.30208	0	0	0.106421	0.381555	0	0	0	0	0.193838	0	0.0264046	0	0	0.0273071	0	0	0	0	0	0	0	0	0	0
TCONS_00059647	0	0	0	0	0.0797754	0	0	0	0	0.185314	0	0	0	0.0544044	0	0	0	0	0	0	0	0	0	0	0	0	0	0	0.0991767	0
TCONS_00059648	0.0890959	0	0.120554	0	0.0284094	0.0910372	0	0	0	0.389961	0	0.0144519	0.0880493	0	0.0292082	0	0	0	0	0	0	0	0	0.66533	0	0	0	0	0	0
TCONS_00059680	0.413607	0.115943	0.0636992	0.0427083	0.0965005	0.0265057	0.455834	0.222674	0.31593	0.529846	0	0.088362	0.548321	0.296147	0.168664	0	0	0	0	0	0	0.151148	0	0	0.0794234	0.0406962	0	0	0.0299923	0
TCONS_00059681	0.478662	0.258611	0.131932	0.382775	0.165347	0	0.178961	0.382811	0.387685	0.496901	0	0.38821	0.3285	0.578263	0.536141	0	0	0.345596	0	0	0	0.0796867	0.172438	0	0.17447	0	0	0	0	0.133543
TCONS_00059699	0	0	0.1557	0	0	0	0	0	0	0	0	0	0	0	0	0	0	0	0	0	0	0	0	0	0	0	0	0	0	0
TCONS_00059702	0.0175259	0.0232418	0.10276	0	0.0167651	0	0.101097	0	0.104096	0.221275	0.0524626	0.0170569	0.0173201	0.0571665	0.0258548	0.143345	0	0.056942	0	0	0	0.0525183	0.0284117	0	0	0.141404	0	0	0	0
TCONS_00059703	0.0175096	0	0.00789729	0	0	0.0153352	0	0.0336081	0.00945443	0.212227	0	0.017041	0	0.00951888	0.0258307	0	0	0.056889	0	0	0.143414	0	0.0283853	0.130754	0	0	0.0586977	0.183142	0.0520574	0.263792
TCONS_00059735	0.0577119	0	0.0694122	0.0977313	0.0184022	0	0.0369895	0.0923105	0	0.0388612	0.307122	0.0187225	0	0	0.0378393	0.20979	0.123708	0.125005	0.13971	0.0639678	0	0.288233	0.0623721	0.215484	0.201942	0.0776057	0	0.0574892	0.171582	0.0483034
TCONS_00059772	0.0573018	0.0168867	0	0.0161728	0.0182714	0.0167287	0.16527	0.0183309	0.103135	0.0192925	0.381175	0	0	0	0.0187852	0.0520748	0	0	0	0.0635132	0.104297	0.0572369	0.185787	0	0	0	0.0640311	0.285403	0.397512	0
TCONS_00059788	0.654068	0.476211	0.312355	0	0	0	0	0	0.415492	0	0.537464	0	0	0	0	0	0	0	0	0	0	0	0	0	0	0	0	0	0	0
TCONS_00059845	0	0.0802769	0	0	0.0868597	0.0954308	0	0.0174285	0	0	0.398652	0.159069	0.017947	0.0592357	0.0178604	0.247556	0	0.236012	0.219814	0.603866	0	0.217677	0.412162	0.0678067	0.381273	0.439566	0	0.325624	0.323952	0.182397
TCONS_00059878	0	0	0	0	0	0.00953021	0.115076	0.010443	0	0	0.217153	0	0	0	0	0.0296667	0.0349873	0	0	0.108549	0.0297086	0.13043	0.0352805	0	0.0856707	0	0.255347	0	0.129406	0
TCONS_00059879	0	0.00994819	0	0.00952763	0	0	0	0	0.109365	0.0340965	0.291922	0.0766591	0.0111203	0	0.0110666	0	0	0	0.0272401	0.11225	0	0.134876	0.10945	0	0.206713	0.136181	0	0.0672542	0.100363	0.028254
TCONS_00059977	0	0	0	0	0	0	0	0	0	0	0.233526	0	0	0	0	0	0.0418058	0	0.0629516	0	0	0	0	0	0	0.47207	0	0	0	0
TCONS_00060021	0.0201868	0	0	0	0	0.0530399	0	0	0	0	0.483421	0	0	0.0219486	0	0.0550361	0.129813	0.131174	0.097737	0.067125	0.055114	0.0604918	0.130901	0	0	0.162872	0	0	0.120034	0.0506875
TCONS_00060068	0	0.105053	0.107187	0	0	0.17345	0	0.342112	0.299417	0	0	0.501131	0	0	0	0	0	0	0	0	0	0	0	0	0	0	0	0	0	0
TCONS_00060116	0.0536014	0	0.483512	0	0	0	0.979116	0	0	1.57006	0	0.99117	0	0	2.10865	0	0	0	0	0	0	0	0	0	0.140669	0	0	0	0	0
TCONS_00060129	0	0	0.00750942	0.0634389	0.143342	0	0	0	0.0359603	0	0	0.405101	0.0493621	0	0.0491241	0	0	0	0	0	0	0	0	0	0	0	0	0	0	0
TCONS_00060217	0.361148	0.136838	0.139617	0.218421	0	0.0451857	0.347208	0.412613	0.0928591	0	0	0.0334745	0.509865	0	0.439752	0	0	0.055875	0	0	0	0	0	0	0	0	0	0	0.0511295	0
TCONS_00060252	0	0	0	0.0447657	0	0.0992236	0	0.00724847	0	0.114431	0	0.11026	0.134354	0.0492719	0	0	0	0	0	0	0	0	0	0	0	0	0	0	0	0
TCONS_00060253	0	0	0	0	0	0	0	0.0927928	0.156624	0	0	0	0.111479	0	0	0	0	0	0	0	0	0	0	0	0	0	0	0	0	0
TCONS_00060291	0.257727	0.0325506	0	0	0.123269	0.0644921	0	0.547685	0	0.204535	0	0.089582	0.0181928	0.240189	0	0	0	0	0	0	0	0	0	0	0	0	0	0	0	0
TCONS_00060341	0.663317	0.213248	0.10879	0.0510583	0.519154	0.475319	0.057974	0.231486	1.10705	0	0	0.410814	0.0595932	1.04903	0	0	0	0	0	0	0	0	0	0	0	0	0	0	0	0
TCONS_00060350	0.0173083	0	0	0	0.347695	0.0303178	0	0	0	0	0	0.0505351	0	1.12913	0	0	0	0	0	0	0	0	0	0	0	0	0	0	0	0
TCONS_00060356	0	0	0	0.11321	0.0365428	0.0669146	0	0.109985	0.123762	0.07717	0	0	0.0755049	0.207676	0	0	0	0	0	0	0	0	0.0619288	0	0	0	0	0	0.22715	0
TCONS_00060373	1.81539	2.1886	1.48871	0.885011	1.1051	1.25269	3.33198	4.96274	3.20804	2.94493	0	2.35575	5.92586	5.5028	1.19028	0	0	0	0	0	0	0	0	0	0	0	0	0	0	0.138131
TCONS_00060378	0	0	0.139566	0.131005	0	0	0.475997	0.831523	0.133668	0	0	0	0	0.639252	0.426066	0	0	0	0	0	0	0	0	0	0.243626	0.124833	0	0	0	0
TCONS_00060441	0	0	0	0	0	0	0.350842	0	0	0	0	0	0.400713	0	0.558293	0	0	0	0	0	0	0	0	0	0.212823	0	0.135928	0	0	0.101812
TCONS_00060481	0.0841166	0.272678	0	0.0356115	0.201162	0.233291	0.0404349	0.053818	0.0605591	0.339847	0	0.0682212	0.055419	0.167673	0.510154	0.114665	0.180307	0.273296	0.067877	0	0	0	0.0454545	0	0.110376	0	0	0	0.0833616	0.105605
TCONS_00060484	3.81106	6.03493	3.1114	2.00149	8.07573	3.95043	3.31611	8.58814	6.3818	6.33437	0.0481355	5.09409	2.8128	6.08437	3.46346	0	0	0	0	0	0	0	0	0	0	0	0	0	0	0
TCONS_00060486	0.899478	1.2591	1.28468	0.952004	0.501918	0.78778	0.720633	2.08614	0.24284	0	0	0.875406	4.44456	0	4.42313	0	0	0	0	0	0	0	0	0	0	0	0	0	0	0
TCONS_00060497	0.126481	0.153754	0.242447	0.81659	0	0.193856	0	0.470364	0.529281	0.223566	0.031551	0.138483	0.187493	0.0515699	0.34208	0	0	0	0	0	0	0	0	0	0	0	0	0	0	0
TCONS_00060652	0	0	0	0	0	0	0	0	0	0	0	0	0	0	0	0.654465	0	0	0	0	0.0819238	0.539506	0.0972885	0.336114	0.157496	0	0	0	0.0892116	0
TCONS_00060827	0	0	0	0	0.230735	0	0	0	0	0	0.361017	0	0	0	0	1.97283	0.775551	0.391841	1.60577	1.00257	0	0.3614	1.5641	0.675459	1.42428	0.243264	0.606449	0	0.537843	1.05989
TCONS_00060845	0	0	0	0	0	0	0	0.0180379	0	0	0	0	0	0	0	0.102485	0.302163	0	0	0.062498	0	0	0	0	0	0	0.189023	0	0	0
TCONS_00061172	0.0537545	0	0.0242447	0.113787	0	0	0	0	0.0290251	0	0.482731	0.0523159	0	0.029223	0	0.43966	0.259256	0.349298	0.0650649	0.357489	0.220141	0.241622	0.174285	0.602123	0.141071	0.650558	0.450505	0.562245	0.319632	0.134973
TCONS_00061239	0	0	0	0	0	0	0	0	0	0	0	0.0435447	0	0	0	0.182974	0.287719	0	0.216625	0	0	0	0.145065	0	0	0	0	0	0	0
TCONS_00061243	0.0443101	0.0391742	0.0719461	0.0450218	0.135637	0	0.0766796	0	0.0574213	0.0268532	0	0	0.0613055	0.0289064	0	0.700667	0.113976	0	0	0	0	0	0	0	0	0	0.17825	0	0	0
TCONS_00061788	0.158102	0.279553	0.0285232	0	0	0.083081	0.121599	0	0.102442	0.031938	0.189306	0.184644	0.124995	0.0687599	0.0310982	1.20691	1.52503	2.26017	1.99022	0.946293	0.517979	1.13704	1.23025	2.00708	1.49369	1.91341	1.59002	1.22843	0.846086	1.03215
TCONS_00061791	0	0.019992	0	0.0574406	0.0216314	0.019805	0	0	0	0	0.0902541	0	0	0.0245866	0	0	0.654371	0.14694	0.0547421	0.0751929	0.123477	0	0.0733172	0	0.534103	0	0.0758061	0.202732	0.0672304	0.170339
TCONS_00061873	0	0	0	0	0	0	0	0	0.0350303	0	0	0.0315699	0	0	0	0	0.312895	0	0	0.107863	0	0	0	0	0	0	0	0.0969387	0	0
TCONS_00061875	0	0	0	0	0	0	0	0	0	0	0	0	0	0	0	0.140402	0.38636	0.111546	0	0	0.046867	0.10288	0.278284	0.128189	0	0	0.172639	0.102599	0.0510362	0.0431028
TCONS_00062057	0	0	0	0	0	0	0	0	0	0	0	0	0	0	0	0.0517595	0.305212	0.185047	0.229795	0.126257	0	0.170671	0.0615539	0.141771	0.14947	0.0765877	0.318217	0	0	0
TCONS_00062190	0	0.139386	0.0474058	0	0	0	0.0505248	0	0.056753	0	0	0	0	0	0	0.143278	1.85872	1.70746	0.508888	0.52425	0.286962	1.10237	1.19274	1.56978	0.551675	0.848027	0.35235	0.785258	0.31249	0
TCONS_00062316	0.0900196	0	0.10827	0	0.114816	0	0	0	0	0	0	0	0	0	0	0	0.09648	0	0.217921	0	0	0.0899176	0	0.112038	0	0	0	0	0	0.075344
TCONS_00062317	0.0900196	0	0.10827	0	0.114816	0	0	0	0	0	0	0	0	0	0	0	0.09648	0	0.217921	0	0	0.0899176	0	0.112038	0	0	0	0	0	0.075344
TCONS_00062416	0	0	0	0	0	0	0	0	0	0	0	0	0	0	0	0	0.506217	0	0	0.0872531	0	0	0	0	0	0	0	0	0.0780135	0
TCONS_00062632	0	0	0.0582205	0	0	0	0	0	0	0	0	0.0942225	0	0	0	0	0.415046	0.209699	0	0	0	0	0	0.120494	0	0.130186	0	0	0.479723	0
TCONS_00062783	0	0	0.226284	0.106201	0	0	0	0	0	0.190031	0	0.12207	0	0	0	0.170979	0.806573	0	0	0	0	0	0	0.234159	0	0	0	0.562245	0	0.157469
TCONS_00062916	0	0	0	0	0	0	0	0	0	0	0	0	0	0	0	0.0559059	0.164831	0	0	0	0	0	0	0	0.538146	0.289531	0	0	0	0.128721
TCONS_00062926	0.0282494	0	0	0	0	0	0	0.054222	0	0	0.11275	0	0	0.0614296	0	0.0770175	0.363321	0.183565	0.0683866	0	0.154253	0.169304	0.274774	0.105477	0.296546	0	0.378803	0	0.251962	0.212796
TCONS_00063125	0	0	0	0.0891616	0.23504	0.338162	0.539937	0.538983	0.265342	0.141814	0.35024	0.102485	0	0.457972	0.172607	2.39243	3.16008	2.05278	1.27459	2.56778	1.91665	1.36739	1.36567	1.57271	1.56599	1.41602	6.1188	3.35668	1.66972	0.61695
TCONS_00063158	0	0	0.0223896	0	0	0	0	0	0	0	0	0	0	0	0	0.338349	0.159612	0.241928	0.0600863	0	0	0	0.241424	0	0.0651384	0	0.166413	0.14835	0.221381	0
TCONS_00063321	0.533956	0.222149	1.07664	0.558488	0.69105	0.330105	0	0.271291	1.15325	0.348972	0	0.21398	0.527683	0.204902	0.154453	0.770689	0.40396	1.32663	0	0.104442	0.857533	0.470604	0.712854	0.820925	0	0.253417	2.00057	0	0	0
TCONS_00063364	0	0	0	0	0	0	0	0	0	0	0	0	0	0	0	0	0.220777	0.818004	0	0	0.187468	0	0	0.427298	0	0.0923338	0	0	0	0
TCONS_00063377	0	0	0	0	0	0	0.0425264	0	0	0	0.147123	0	0	0	0.0145011	0.200994	0.474083	0.335337	0	0.588343	0	0	0	0	0.193475	0	0.0494284	0	0	0.074045
TCONS_00063401	0	0	0	0	0	0	0	0	0	0	0.67563	0	0	0	0	0.395581	0	0.628558	0	0	0	0	0	0.180585	0	0	0	0	0	0
TCONS_00063404	0	0	0	0	0	0	0	0	0	0	0	0	0	0	0	0	0	0.150931	0	0	0	0	0	0	0	0	0	0	0	0
TCONS_00063424	0	0.0575052	0.0293367	0	0	0	0	0	0	0	0	0.0395647	0.00803504	0	0	0.0886666	0.130711	0.686823	0	0.18925	0	0	0	0	0.149362	0	0	0.19438	0	0
TCONS_00063425	0.0237352	0	0	0	0	0	0	0.0835219	0	0	0	0	0	0	0	0	0	0	0.0574585	0	0	0	0	0	0	0	0	0	0	0
TCONS_00063852	0	0	0	0	0	0	0	0	0	0.0600414	0	0.0289266	0	0	0	0	0.191131	0	0.791469	0	0	0	0	0.221952	0	0	0	0	0	0
TCONS_00063853	0	0	0	0	0	0	0	0	0	0	0	0	0	0	0	0	0	0	0.421717	0	0	0.348015	0	0.108407	0	0	0	0	0	0.145805
TCONS_00063885	0	0	0	0	0	0	0	0.0361119	0	0.0380062	0.150183	0	0	0	0	0	0	0	0.546545	0.125121	0	0	0	0	0	0	0.126141	0	0	0.0944814
TCONS_00063968	0.142531	0	0	0.0301708	0.102258	0	0	0	0.115441	0	0.0711093	0	0	0	0	4.46877	0.11457	2.4312	3.45041	1.42183	1.2647	1.60166	1.03977	0.26609	0.93513	1.43747	3.46411	0.851886	1.27126	0.178942
TCONS_00063999	0	0	0	0	0	0	0.0411088	0.0205181	0.0230882	0	0.255994	0	0	0.0232455	0.0210266	0.116576	0	0.208388	0.207025	0.0710915	0	0.256265	0.34659	0.159654	0.168323	0.344993	0	0.0638914	0.127126	0.0536826
TCONS_00064011	0.0308596	0.0272827	0.00927899	0	0.10824	0.0450457	0.00988949	0.0296161	0.0666514	0.0103899	0	0	0	0.0223686	0.0101167	0	0	0	0.647448	0	0.19659	0	0	0.345669	0.0539911	0	0.241386	0.122962	0.122331	0
TCONS_00064198	0	0	0	0	0	0	0	0	0	0	0	0	0	0	0	0	0	0	0.554081	0.152215	0	0	0	0	0	0	0	0	0	0.114941
TCONS_00064207	0	0	0	0	0	0	0	0	0	0	0	0	0	0	0	0	0.430725	0	0.684623	0	0	0.178413	0	0	0.351562	0	0	0	0	0
TCONS_00064529	0	0	0	0	0	0	0	0	0	0	0	0	0	0	0	0	0	0	0.83188	0	0	0	0	0	0	0	0	0	0	0
TCONS_00064608	0	0	0	0	0	0	0	0.0629126	0	0	0	0	0	0	0	0.714894	0	0	0.95217	0	0.178976	0	0	0	0	0	0.219758	0	0	0
TCONS_00064614	0.0309952	0	0	0	0	0	0	0.0297462	0	0	0.123709	0	0	0	0	0	0	0	0.300135	0.309195	0	0.371521	0.200988	0.231459	0.244027	0.250077	0.415622	0.185254	0.276453	0.0778265
TCONS_00064617	0	0	0	0	0	0	0	0	0	0	0	0	0	0	0	0.153001	0	0	0.27171	0	0	0.840841	0.409395	0	0	0	0	0	0.208559	0.035228
TCONS_00064631	0	0	0	0.0163387	0	0	0	0.0185189	0	0	0	0	0	0	0	0	0	0	0	0.449152	0.105367	0	0	0.0720489	0	0.0778445	0	0.115332	0.17211	0.193808
TCONS_00064677	0	0	0.114093	0.214188	0	0.193856	0	0	0	0.063876	0.126204	0.15387	0	0.0687599	0	0.689663	0.203338	0.102735	0.153094	0.736006	0	0.758028	0.205042	0.236127	0.165966	0	1.37801	0.472475	0	0.714565
TCONS_00064678	0	0.176794	0.105225	0.0564401	0	0.11676	0.0640846	0	0.0899804	0.134654	0.0665115	0	0.11528	0	0	0	0.214324	0	0.242048	0.332474	0.136491	0.399492	0.32418	0.186664	0	0.201679	0.111728	0.348602	0.297267	0.0836859
TCONS_00064683	0	0	0	0	0	0	0	0	0	0	0	0	0	0	0	0	0.142672	0	0	0.368871	0	0	0	0	0	0	0	0	0	0.111417
TCONS_00064729	0	0	0	0	0	0	0	0	0	0	0	0	0	0	0	0	0	0	0	1.13746	0	0.410024	0	0.255446	0	0	0	0	0	0
TCONS_00064746	0.183937	0	0	0	0.0251359	0.0230136	0.0252624	0	0.056753	0.0530813	0.104876	0.179014	0.311616	0.199989	0.155057	0.501474	1.18282	1.19523	1.145	1.7475	0.573924	1.25985	1.36313	1.17734	0.620634	1.06003	1.4094	0.94231	1.01559	0.923701
TCONS_00064760	0.0216378	0	0	0	0.0310477	0.0379016	0.0104013	0	0.0116835	0	0.0215904	0.0421175	0.0427673	0.0117631	0	0.117984	0.17393	0.105452	0.0523812	0.323775	0	0.09726	0.105233	0.0807909	0.0851781	0.130935	0.181342	0.0323315	0.192992	0.0543309
TCONS_00064931	0	0	0	0	0	0	0	0	0	0	0	0	0	0	0	0	0	0	0.340527	0.467742	0.192023	0	0	0	0.369158	0	0	0	0	0
TCONS_00065016	0	0	0	0	0	0	0	0	0	0	0	0.0161754	0	0	0	0.135937	0.374073	0	0.402345	0.165796	0.272259	0.448238	0.323321	0.0620563	0.17447	0.0670481	0	0.198673	0.0494131	0.292125
TCONS_00065061	0	0	0	0	0	0	0	0	0	0	0	0	0	0	0	0	0.218649	0.147295	0.438992	0.527619	0.309435	0.0679257	0.367469	0.169272	0.118976	0.457219	0.379944	0.609663	0.741316	0.455332
TCONS_00065308	0.0887981	0.127572	0	0.131577	0.222976	0.145821	0	0	0	0	0	0.108027	0.0329081	0.0603424	0.0545824	0.968376	0.249824	0	0.56428	0	1.21218	0.63197	0	0.372997	0	0	0	0.86244	0	0.0278706
TCONS_00065309	0	0	0	0	0	0.28119	0	0	0	0.275642	0	0	0.14278	0.226902	0	0.787787	0.0516152	0	0	1.01421	0	0	0	0	0.168515	0	0.269073	0.431758	0	0.0403078
TCONS_00065406	0	0	0	0	0	0	0	0	0	0	0	0	0	0	0	0	0	0	0	0	0.461719	0	0	0	0	0	0	0	0	0
TCONS_00065491	0	0	0	0	0	0	0	0.0243341	0	0	0	0	0	0.0275688	0	0.138258	0	0	0	0	0.41536	0	0	0	0	0	0	0	0	0
TCONS_00065650	0	0.00296548	0.0151286	0.00852034	0.00320865	0.00293773	0.0193488	0.0032191	0.00362232	0.00338797	0	0	0	0.00364701	0.00659776	0	0	0	0	0	0	0.341748	0	0	0	0	0.0112445	0.451079	0.408872	0
TCONS_00065822	0	0.0920666	0.0313123	0	0.0996162	0	0.0333725	0	0.0374863	0	0.0692726	0.0337833	0	0	0	0	0	0	0	0	0.189543	0.936172	0.112546	0.129608	0	0	0	0	0	0.26148
TCONS_00066004	0	0	0	0	0	0	0	0	0	0	0.309868	0	0	0	0	0	0	0.252244	0	0	0	0.930592	0.503438	0	0	0.313198	0	0	0	0
TCONS_00066021	0.0547877	0.0581248	0	0	0.104818	0	0.0210692	0.0525799	0	0	0	0.0853142	0	0	0.0323298	0	0	0.142405	0.132631	0.109308	0.0299163	0.361189	0	0.163652	0	0	0	0	0	0
TCONS_00066101	0	0	0	0	0	0	0	0	0	0	0	0	0	0	0	0	0	0	0	0.230851	0	1.04019	0	0	0.182195	0.280068	0	0	0	0
TCONS_00066112	0	0	0.0347061	0	0	0.0112323	0	0.0123081	0.0138497	0	0.0767806	0	0.0126742	0	0	0.244755	0	0.375014	0	0.0852904	0.140058	0.230586	0.415814	0	0.0673141	0.465634	0.214965	0	0	0
TCONS_00066164	0	0	0	0.0276087	0	0	0	0	0	0	0.195212	0	0	0	0	0	0	0	0	0	0	0.488547	0	0	0	0	0	0	0	0
TCONS_00066265	0	0	0	0	0	0	0	0	0	0	0	0	0	0	0	0	0	0	0	0	0	0.699731	0	0	0	0.134572	0	0	0	0
TCONS_00066358	0	0	0	0	0.0485103	0.222072	0.0487544	0.0486683	0	0	0	0.148064	0	0.0551376	0	0.138258	0	0.329527	0.368292	0	0	0.759816	0.16442	0.378694	0.266172	0	0.510005	0	0.30154	0.254667
TCONS_00066426	0	0	0	0.0123108	0	0	0	0	0	0	0	0	0	0	0	0	0	0.047239	0	0	0.0793914	0.174276	0.329984	0.108575	0	0.175962	0	0	0	0
TCONS_00066537	0	0	0	0.0564901	0	0	0	0	0.0360241	0	0	0	0	0	0.13123	0	0.429028	0	0.161509	0.110923	0.637524	0.499808	0.648935	0.498211	0.525265	0	0.335482	0.299066	0.29753	0.0837601
TCONS_00066619	0	0.0359252	0	0	0	0	0.0390667	0	0	0	0	0	0	0	0.0399642	0	0	0.132024	0	0	0	0	0.922245	0.151723	0	0	0.136222	0	0	0
TCONS_00066690	1.24346	4.49292	5.36449	0.7782	2.01694	2.55689	0.571743	1.45278	1.16768	0.436853	4.96294	2.63083	0.480855	0.529036	0.797561	1.47396	2.43363	2.45914	1.04702	4.13475	4.87094	3.56415	2.97988	1.00931	3.97269	1.09049	7.61198	4.03911	2.41102	5.15847
TCONS_00066857	0	0	0	0	0	0	0	0.0287058	0	0	0	0	0	0	0	0	0.0961733	0.0971816	0	0	0	0	0	0.893453	0	0	0	0	0.0889279	0.600836
TCONS_00066858	0	0	0	0	0	0	0	0	0	0	0	0	0	0	0	0	0	0	0	0	0.288574	0	0.085674	0.493313	0	0.106599	0	0	0	0
TCONS_00066861	0	0	0	0	0	0	0	0	0	0	0	0	0	0	0	0.251748	0.296898	0	0	0.0767613	0.189078	0	0	0.517161	0	0.372508	0.154775	0	0	0
TCONS_00066915	0.0597273	0	0	0	0	0	0	0	0	0	0	0	0	0	0	0	0.384082	0.388109	1.01212	0	0	0.178979	0	1.33805	0.156746	0.240947	0.600673	0	0	0.299941
TCONS_00066963	0	0	0	0	0	0	0	0	0	0	0	0	0	0.0423521	0	0	0	0	0	0	0	0	0	0.436321	0	0	0	0	0	0
TCONS_00067159	0	0	0	0	0	0	0	0	0	0	0	0	0	0	0	0	0	0	0.122215	0	0	0	0	0	0	0	0	0	0	0
TCONS_00067160	0	0	0	0	0	0	0	0	0	0	0	0	0	0	0	0	0	0	0.122215	0	0	0	0	0	0	0	0	0	0	0
TCONS_00067161	0	0	0	0	0	0	0	0	0	0	0	0	0	0	0	0	0	0	0.122215	0	0	0	0.545616	0	0	0	0	0	0	0
TCONS_00067203	0	0	0	0	0	0	0	0	0	0	0.0626807	0	0	0	0	0.171264	0	0.306146	0	0	0	0	0	0.4691	0	0	0	0	0	0
TCONS_00067223	0	0	0	0	0	0.0754129	0	0	0	0	0	0	0	0	0	0	0	0	0	0	0	0	0	0.16075	0	0	0	0	0	0
TCONS_00067416	0	0	0	0	0	0	0	0	0	0	0	0	0	0	0	0	0	0.20174	0	0.20647	0	0	0	1.1592	0	0	0	0.185559	0	0
TCONS_00067508	0.0259863	0	0	0	0	0	0.099933	0	0	0	0	0	0	0	0.0255572	0	0	0	0	0	0	0.155741	0	0.291082	0	0	0	0	0	0
TCONS_00067557	0.0378553	0	0	0	0	0	0	0	0	0	0	0	0	0	0	0	0	0	0	0	0	0	0	0	0.596075	0	0	0	0	0
TCONS_00067558	0	0.12097	0	0.115856	0	0	0	0.0984869	0	0.0345511	0.13653	0	0.0338056	0	0	0	0	0.555702	0	0	0	0	0.332727	0.510893	0.35909	0	0	0	0	0
TCONS_00067590	0	0.0403723	0	0.0515541	0.0436829	0	0	0.0438251	0	0	0.273391	0.0148144	0	0	0	0	0.0978851	0.197823	0.110547	0	0	0.136841	0.0987054	0	0.479368	0.307032	0.204112	0	0.135766	0.191103
TCONS_00067598	0	0	0	0	0	0	0	0	0	0	0	0	0	0	0	0	0	0	0	0	0.392109	0	0	0	0.628179	0	0	0	0	0
TCONS_00067690	0	0	0	0.0678603	0	0	0	0	0	0	0	0	0.41582	0	0	0.163877	1.61057	0.650982	3.05577	0.932744	2.07872	1.02069	0.259851	1.42141	2.1033	4.12228	1.27619	0	0	0.0503096
TCONS_00067716	0	0	0	0	0	0	0	0	0	0	0	0	0	0	0	0	0	0	0	0.667906	0	0	0.217082	0	0.878557	0	0	0	0	0
TCONS_00067720	0	0	0	0	0.0540055	0	0	0	0	0	0.084499	0.0686818	0	0	0.0555241	0.269359	0.680716	0.275141	0.410012	0.422389	0.308275	0.211472	0	0.843183	0.926011	1.1957	0.520463	0.421789	0.37766	0.141758
TCONS_00067729	0	0	0	0	0	0	0	0	0	0	0	0	0	0	0	0	0	0	0.440053	0.100742	0	0.0907864	0	0.226241	0.556561	0	0	0.362154	0.360294	0.152144
TCONS_00067792	0	0	0	0	0	0	0	0.0553297	0.0622602	0.0194107	0.191755	0	0	0	0	0	0.308953	0	0	0.0639024	0.314808	0.403114	0.0623084	0.0717546	0.75651	0.387632	0.128847	0.114861	0.228542	0.193016
TCONS_00067796	0	0.270022	0	0	0	0.0534991	0	0	0	0	0	0	0	0	0.120152	0	0	0	0	0	0	0	0	0	0.80154	0	0.204775	0	0	0
TCONS_00067903	0.0238455	0	0	0	0	0	0.0229251	0.0915383	0.0257511	0.0963403	0	0	0	0.181486	0.0234517	0.520088	0.153341	0.0774743	0.0577255	0.317163	0.065103	0.0714555	0.231939	0	0.813528	0.288587	0	0.213781	0.283577	0.419119
TCONS_00068017	0	0.0254333	0	0	0	0	0	0	0	0	0.114819	0	0	0	0	0	0	0	0.0696414	0.286975	0	0.258616	0	0	0.528477	0.696316	0	0	0.0855285	0.216701
TCONS_00068104	0.0214528	0	0.0193515	0	0	0	0	0	0	0	0	0	0	0	0	0	0.206932	0	0	0	0	0.0642855	0	0.4806	0	0.25963	0	0	0	0
TCONS_00068330	0	0	0	0	0	0	0	0	0	0	0	0	0	0	0	0	0	0	0	0.0988317	0	0	0	0	0.0780014	0.599514	0	0.0888222	0.088366	0.0746299
TCONS_00068480	0	0	0	0	0	0	0	0	0	0	0	0.0292501	0.0297014	0	0	0.409694	0.676439	0.683531	0.436538	0.399748	0.574383	0.72049	0.292332	0.561084	0.394368	0.484974	0.705263	0.179631	0.357416	0.377322
TCONS_00068489	0	0	0	0	0	0	0	0	0	0	0	0	0	0	0	0	0	0	0	0	0	0	0	0	0	0.456395	0	0	0	0
TCONS_00068490	0	0	0	0.0560923	0.0422473	0	0.148609	0.127154	0.0715408	0	0	0	0	0	0	0.0602038	0	0.430473	0.267286	0.220283	0.422023	0	0.357981	0	0.173855	0.890826	0	0	0.131304	0
TCONS_00068772	0	0	0	0	0	0	0	0	0	0	0	0	0	0	0	0	0	0.0775726	0	0.158783	0	0	0	0.0891469	0.0626585	0.577907	0	0.0713509	0	0
TCONS_00068940	0	0	0	0	0	0	0	0	0	0	0	0	0	0	0	0	0	0	0	0.144816	0.118903	0	0.282407	0	0	0	0.218995	0	0.194221	0
TCONS_00068959	0	0	0	0	0	0	0	0	0	0	0	0	0	0	0	0	0	0	0	0	0	0	0	0	0	0	0.292536	0	0	0
TCONS_00068994	0	0	0	0	0	0	0	0	0	0	0.0758499	0	0	0	0	0	0	0.123489	0	0.126385	0.311311	0.455583	0	0	0.199494	0	0.57337	0.22717	0.0565007	0.286307
TCONS_00069139	0	0	0	0	0.0403076	0.0369042	0	0	0	0	0.084089	0	0	0.0229071	0.0621615	0.0574397	0.338707	0	0.0510027	0	0.172563	0.252535	0	0	0	0	0.0706279	0.0629613	0.250552	0
TCONS_00069140	0	0	0	0	0.0403076	0.0369042	0	0	0	0	0.084089	0	0	0.0229071	0.0621615	0.0574397	0.338707	0	0.0510027	0	0.172563	0.252535	0	0	0	0	0.0706279	0.0629613	0.250552	0
TCONS_00069141	0	0	0	0	0.0403076	0.0369042	0	0	0	0	0.084089	0	0	0.0229071	0.0621615	0.0574397	0.338707	0	0.0510027	0	0.172563	0.252535	0	0	0	0	0.0706279	0.0629613	0.250552	0
TCONS_00069197	0	0	0	0	0	0	0	0	0	0.0629938	0	0	0.102724	0	0	0	0	0	0.276796	0	0	0	0	0	0	0	0.801451	0	0	0
TCONS_00069199	0	0	0	0	0	0	0	0	0	0	0	0	0	0	0	0.142879	0	0.170271	0.190301	0.174263	0.286163	0	0.0849581	0	0	0	0.79058	0.704764	0.233714	0
TCONS_00069225	0	0	0	0	0	0.0139523	0	0	0	0	0	0	0	0	0	0	0	0	0.115695	0	0	0.143213	0.309906	0.118963	0	0.0642662	0	0	0	0.200003
TCONS_00069321	0.189086	0.0835848	0.0852828	0.0800513	0.0301463	0.0276009	0.030298	0.0302444	0.102098	0.031831	0	0.0920129	0.0311442	0.0342648	0.030994	0.429595	0.303985	0.409563	0.305162	0.104791	0.172081	0.0944361	0.102177	0.588339	0.49623	0.254266	1.16211	0.0941783	0.187389	0.791302
TCONS_00069481	2.13046	1.84373	1.27217	3.70943	1.50695	1.11691	1.50011	1.0511	1.4744	1.50025	0.898223	0	1.70511	1.46814	2.05102	0.040904	0.28944	0	0.399522	0.897998	0.163848	0	0.0486443	0	0.118122	0.665776	0	0.851886	0.0892116	0
TCONS_00069506	0	0	0.0173708	0	0	0	0	0	0	0	0.307437	0	0	0	0	0.210005	0.0619171	0	0.0466177	0.1921	0.210302	0.173117	0.249744	0.0719015	0.0505372	0.15537	0.193666	0.460385	0.171757	0.145058
TCONS_00069541	0	0	0	0	0	0	0	0	0	0	0	0	0	0	0	0	0	0.324282	0	0.165943	0.13625	0.149545	0	0.372667	0	0.603966	0	0.596546	0	0
TCONS_00069546	0	0	0.0594681	0	0	0	0.0292526	0	0.0657172	0	0	0	0	0	0	0	0.285344	0	0.0122764	0	0.519201	0	0	0	0	0	0	0	0	0
TCONS_00069695	0.111546	0.197234	0.0335401	0	0	0	0	0.107051	0.24092	0	0.074201	0	0	0.282989	0.073136	0.101371	0	0	0	0.123637	0.101514	0.222839	0.120553	0	0	0	0.373937	0.222231	0	0.653528
TCONS_00069730	0	0	0.00811247	0	0	0	0.121047	0	0	0	0.179473	0	0	0.0782259	0.0707588	0	0.375912	0.292195	0.195941	0.44857	0	0.592889	0.174952	0	0.141611	0	0.180891	0.188132	0.320855	0
TCONS_00069902	0	0	0	0	0	0	0	0.0472668	0	0	0	0	0	0	0	0	0	0.160019	0.596145	0.163771	0	0	0.159686	0	0	0	0	0.735922	0.292857	0.123667
TCONS_00069990	0	0	0	0	0.0669046	0	0	0	0	0	0.0465251	0	0	0.0506966	0	0	0	0	0	0	0.0636509	0	0.0755885	0	0	0.28215	0.0781545	0	0.831757	0.117077
TCONS_00070078	0	0	0	0	0	0	0	0	0	0	0	0	0	0	0	0	0	0.400572	0	0	0	0	0	0	0	0	0	0	0.586481	0.0619144
TCONS_00070160	0	0	0	0	0	0	0	0	0	0	0.128361	0	0	0	0	0	0.31022	0	0.155711	0.320823	0	0	0	0	0	0.129741	0.107813	0.384441	1.33863	0
TCONS_00070162	0	0	0	0	0	0	0	0	0	0	0	0	0	0	0	0	0	0	0	0	0.14242	0	0	0	0	0	0	0	0.568662	0
TCONS_00070163	0	0	0	0	0	0	0	0	0	0	0	0	0	0	0	0	0	0.0468408	0	0	0	0	0	0.0538297	0	0	0	0	0.300038	0
TCONS_00070178	0	0	0	0	0	0	0	0	0	0.0989746	0	0	0	0	0.048186	0	0.236301	0.397964	0.059304	0.081459	0	0.293637	0	0	0.0642902	0.296478	0.410616	0	0.655496	0.0615113
TCONS_00070206	0	0	0	0	0	0	0	0	0	0	0	0	0	0	0	0	0	0	0	0	0	0	0	0	0.0958736	0	0.122467	0	0.868903	0
TCONS_00070215	0	0.0280495	0.0572387	0	0	0	0	0.0608969	0	0.0534095	0	0.0617557	0	0.0919891	0	0	0.0680079	0	0	0.0703322	0	0	0	0	0.0832629	0	0	0	0.0943266	0
TCONS_00070221	0.427108	0.169921	0	0.216983	0	0	0.123186	0.225443	0.599611	0.12942	0.639258	0	0.105523	0	0.084011	0.116444	0.411984	0.277536	0.258487	0.213032	0.0583045	0.255974	0.276958	0.478418	0.112088	0	0.0715899	0	0.317455	0.160865
TCONS_00070378	0	0	0	0	0	0	0	0	0	0	0.0245557	0	0	0	0	0	0	0.0399786	0.208514	0.040916	0.302352	0	0.0797906	0.0918871	0.0322923	0.198557	0.123749	0.404493	0.0731663	0.278068
TCONS_00070392	0.0333288	0	0.0450964	0	0	0	0.0160211	0	0	0.0168318	0	0	0	0.0181187	0	0.136298	0.107162	0.108286	0.201707	0.110825	0.545965	0.299619	0.10806	0.124442	0.830933	0.605036	0.558642	0.249001	0	0.376587
TCONS_00070403	0	0	0	0	0	0	0	0.0325332	0	0	0.06765	0	0	0	0	0.369684	0.544982	0.220278	0.492383	0.112722	0.647862	0.304748	0	0.379717	0.533783	0	0.568204	0.709138	0.20157	0.766066
TCONS_00070509	0.0123533	0.0873716	0.0445733	0	0	0.0540963	0	0	0.0133405	0	0.591659	0.0360681	0	0	0	0	0	0	0.0299051	0.0821543	0.067454	0	0	0.276747	0	0	0	0	0	0.527309
TCONS_00070510	0	0	0	0	0	0	0	0	0	0	0	0	0	0	0	0	0	0	0	0	0	0	0.128964	0	0	0	0	0.237736	0	0.499373
TCONS_00070524	0.63399	0.401443	0.479153	0.754436	0.311429	0.397686	0.395363	0.361776	0.166538	0.484597	0.598406	0.233468	0.389472	0.447127	0.412872	0.0700733	0.0275469	0.0278357	0.414804	0.284884	0.233908	0.256732	0.361111	0.255912	0.359744	0.0345621	0.315928	0.102413	0.280188	0.49478
TCONS_00070526	0	0	0	0	0	0	0	0	0	0	0	0	0	0	0	0	0	0	0.0453189	0.186748	0	0.224391	0.303482	0	0.0491292	0.0755208	0.313784	0	0	0.141017
TCONS_00070538	0	0	0	0.0318604	0	0	0.0723515	0	0	0	0	0	0	0	0	0	0.241972	0	0	0	0	0	0.365999	0	0	0	0	0	0	0.66137
TCONS_00070560	0	0	0	0	0	0	0	0	0	0	0	0	0	0	0.0233041	0	0.152375	0.0769864	0	0	0	0	0	0.353893	0.186555	0	0	0.0708117	0	0.654468
TCONS_00070567	0.0582479	0	0	0	0	0	0	0	0	0	0.0290602	0	0	0	0	0.119103	0	0.331185	0.0352519	0	0.0795143	0	0.0472136	0	0	0.23498	0.0488163	0	0.129882	0.658152
TCONS_00070591	0	0	0	0	0	0.024864	0	0	0	0	0	0.00789419	0.012024	0	0.023932	0.110571	0.130401	0.237183	0.0294538	0	0.188236	0.170144	0.0920456	0.272571	0	0.294497	0.163149	0.157559	0.0964616	0.315685
TCONS_00070592	0.0307119	0	0	0	0.0763844	0.0753144	0.0531475	0.0235794	0	0.0310204	0.122578	0.011956	0	0	0.0664504	0.150716	0	0	0	0.0816983	0.150929	0	0.0597453	0.183474	0.0483593	0	0.0617734	0	0.511328	0.293037
TCONS_00070751	0	0	0	0	0	0	0	0	0	0	0	0.024611	0	0	0	0.275772	0.162616	0	0.367302	0.168173	0.138081	0.227332	0	0.377676	0	0	0.169545	0.226712	0.150365	0.634956
TCONS_00070824	0	0	0	0	0	0	0	0	0	0	0	0	0	0	0	0.147881	0.47338	0	0.0937921	0.231896	0.126935	0.557282	0.301482	0.173594	0	0	0.441599	0.810485	0.322528	0.428046
TCONS_00070827	0	0	0	0	0	0	0.022752	0	0	0.0239033	0	0	0	0	0	0	0	0	0	0	0	0	0	0	0	0	0	0	0	0.178267
TCONS_00071286	0.0974823	0.0861833	0	0.237302	0.104907	0.149409	0	0	0.105272	0.184616	0	0	0.132464	0.185482	0	0.132885	0	0.0791803	0	0.162074	0.0665366	0	0	0.409475	0.127914	0.147471	0	0.0364148	0.0724555	0
TCONS_00071437	0.645524	0.332045	0.285854	0.715518	1.38096	0.411172	0.440067	0.450553	0.899905	0.331932	0.468443	1.0052	1.19469	0.829472	1.37362	0.0959956	0	0	0	0.117081	0.160219	0.0703411	0	0	0	0	0	0.175373	0.139577	0.176821
TCONS_00072018	0.938899	0	0	0.122305	0	0.158136	0	0	0	0	0.0720647	0	0	0	0	0	0	0	0	0	0	0	0	0	0.189539	0	0	0	0	0
TCONS_00072390	0.608542	0.0784593	0	0.0322039	0.121276	0.111036	0	0	0.0821465	0.0896373	0.379505	0.18508	0.300697	0.0689221	0.236904	0.138258	0	0.205954	0.398983	0.210783	0	0.151963	0.0822101	0	0	0	0.0425005	0	0.30154	0.0955001
TCONS_00072678	0.452141	0.155452	0.135952	0	0	0	0.193195	0.313387	0.352642	0.202971	0.350895	0	0.32271	0	0.494083	0.47938	0	0.326447	0.425658	0.417627	0.480058	0.301086	0.488651	0.281366	0	0.709331	0.0842065	0.0750661	0.149361	0
TCONS_00073068	0.2624	0	0	0	0.0125504	0.0114907	0	0	0	0.0265036	0	0	0	0	0	0	0	0	0	0	0	0	0	0	0	0	0	0	0	0
TCONS_00073252	0.204501	0.135598	0.250353	0.0185523	0.195623	0.0255865	0.0210651	0.09813	0.0788726	0.132786	0	0.241677	0	0.0238231	0.158026	0	0	0	0	0	0	0	0	0	0	0.0294637	0	0	0	0
TCONS_00073304	0.360147	0.254722	0.0519794	0.146372	0	0	0	0.442412	0.1089	0.174607	0	0.182264	0.29897	0	0	0	0.741109	0.0468049	0	0	0	0	0	0	0.0756124	0	0	0.559662	0.128489	0.253204
TCONS_00073507	0.0140404	0	0.0633257	0.33287	0	0.0368904	0	0.431186	0	0.822523	0	0.232298	0	0	0.193319	0	0	0.0912347	0.169946	0	0	0	0	0	0.0368469	0	0	0	0	0
TCONS_00073596	0.21962	0.388328	0.022012	0.144632	0.0700285	0.0854875	0.211143	0.0468377	0.105409	0.295768	0.243487	0.118746	0.21704	0.185723	0.119996	0.0665287	0.0784604	0.396415	0.17722	0.081142	0.333114	0.438742	0.158236	0	0.12808	0.393766	0.245411	0.291696	0.362747	0.30636
TCONS_00073607	0	0.448205	0	0	0	0	0	0	0	0	0	0.0548221	0	0	0	0	0	0	0	0	0	0	0	0	0	0	0	0	0	0
TCONS_00073608	0.084217	0.446733	0.0455809	0.114093	0.314188	0.0590071	0.0161933	0.0161647	0.063663	0	0	0.0409816	0.0249683	0	0.0165653	0	0.0270783	0	0	0	0	0	0.0546105	0.0314448	0	0.0339742	0.0282322	0	0	0.0634387
TCONS_00073627	0	0.128344	0	0	0	0	0	0.130032	0	0	0	0	0	0	0	0	0	0	0	0	0	0	0	0	0	0	0	0	0	0
TCONS_00074084	0	0.321777	0	0	0	0	0	0	0.120938	0	0	0.136239	0	0.0913217	0	0	0	0	0	0	0	0	0	0	0	0	0	0	0	0
TCONS_00074363	1.74287	2.60761	3.26526	3.14063	2.97106	1.62429	2.04079	2.10152	2.7991	0.586795	3.65647	3.82739	1.43533	1.77351	2.65904	0	1.9398	0	0	0	0.36603	0	3.98455	0	0	0	0.599246	0.13355	0.531455	0
TCONS_00074423	0.527788	0.150963	0.168032	0.276018	0.341534	0.135955	0.164164	0	0.050291	0.533091	0.588588	0.211508	0	0	0.122135	0.126964	0.499117	0	0	0.20647	0.339051	0.13955	0.25165	0	0.73329	0	0.156116	0	0	0.31182
TCONS_00074448	0.692724	0.110759	0.651463	0.336949	0.338375	1.38121	2.73479	0.975996	1.40066	2.18837	0	0.573774	2.81117	1.25797	1.78294	0	0	0	0	0.0490094	0	0	0	0	0	0	0	0	0	0
TCONS_00074624	0.350262	0	0.293386	0	0.55045	0	0.024053	0	0.0810542	0	0	0.267841	0	0	0	0	0.160886	0	0	0.166384	0	0	0	0	0.262632	0	0	0	0	0
TCONS_00074729	0	0	0	0.524211	0	0	0	0	0	0	0	0	0	0	0	0	0	0	0	0	0	0	0	0	0.18053	0	0	0	0	0
TCONS_00074741	0.121643	0	0.256032	0.171662	0	0	0.077965	0	0	0.08191	0.64734	0.15785	0.0400713	0.132259	0.0797561	0	0	0	0	0	0	0	0	0	0	0	0	0	0	0
TCONS_00074907	0.0223977	0.217818	0.0202039	0.436184	0.0857016	0.294245	0.301465	0.236447	0.193501	0.294096	0.312881	0.13079	0.509096	0.389639	0.30839	0.427447	1.65636	1.16433	1.89773	0.968198	0.794954	1.07387	0.435714	1.25442	0.940474	0.993908	1.4266	1.20481	1.46498	1.51845
TCONS_00074932	0	0	0	0.1402	0	0	0	0.079454	0	0	0	0	0	0	0	0	0.0665489	0	0	0	0	0	0.0671066	0	0	0	0	0	0	0
TCONS_00074933	0	0	0.0450964	0.18343	0	0	0.0961269	0	0	0	0	0	0	0	0	0	0	0	0	0	0	0	0	0	0	0	0	0	0	0
TCONS_00074934	0.147465	0	0	0.312153	0.0705317	0.0968645	0	0	0.0398124	0	0	0	0.060722	0	0	0	0	0	0	0	0	0	0	0	0	0	0	0	0	0
TCONS_00074966	0.190158	0.224156	0.15074	0.473271	0.209464	0.111029	0.470894	0.265447	0.217799	0.384136	0.149493	0.235542	0.148061	0.125305	0.266359	0.0471305	0.0926386	0	0.0976472	0.0574828	0.0314648	0.0518025	0.0373659	0.0430308	0.0151225	0.139476	0.154538	0.172204	0.0342638	0.0289376
TCONS_00074996	0.256556	0	0	1.77405	0.327224	0	0	0	1.66235	0.0431889	0	0	0.380313	1.48771	0	0	0	0	0	0	0	0	0	0	0	0	0	0	0	0
TCONS_00075041	0	0	0	0.17487	0	0.114704	0	0	0	0	0	0	0	0	0.108989	0.329598	0	0	0	0.184248	0	0	0	0.225695	0	0	0.270182	0	0.0449282	0.164426
TCONS_00075060	0.134868	0.0298089	0	0.237906	0	0	0	0.118647	0.0485486	0.0340558	0.0224287	0	0.0555349	0.146638	0	0	0.144547	0	0	0	0.122739	0	0	0	0.0589903	0	0	0	0	0
TCONS_00075175	0	0.0228795	0	0.219122	0	0.135992	0	0	0.0838415	0.0784173	0	0	0	0	0.381776	0.0705552	0	0.168163	0.0626485	0.086053	0	0	0	0	0	0	1.21457	0.309351	0	0.194941
TCONS_00075253	0	0.0439508	0	0.0841856	0	0	0	0	0	0	0	0	0.138454	0.0393102	0.0888946	0	0	0	0	0	0	0	0	0	0	0	0	0	0	0
TCONS_00075270	0.10061	0	0	0.36205	0.192485	0.0660871	0.241817	0	0	0.152431	0	0.0244794	0.323142	0	0.0494744	0	0	0	0	0	0	0	0	0	0	0	0	0.0751664	0.224341	0
TCONS_00075439	0.29397	0.0866322	0.44196	1.79768	2.49963	1.25872	0.376831	1.75544	0.246915	0.923763	0	1.81198	1.96906	0.53271	1.12434	0	0	0	0	0	0	0	0	0	0	0	0	0.0976119	0	0
TCONS_00075507	0.134099	0.0711335	0	0.0454175	0.423316	0	0	0	0	0.0270893	0	0.0913571	0	0	0	0	0	0	0	0	0	0	0	0	0	0	0	0	0	0
TCONS_00075596	0.0880659	0	0	0	0.191461	0	0	0	0	0.121296	0	0	0	0	0	0	0.0514834	0	0	0	0.0437159	0	0	0	0	0	0	0	0.0238024	0
TCONS_00075755	0	0.0397611	0	0	0.243789	0.0131297	0	0	0	0	0	0	0	0	0	0	0	0	0	0	0	0	0	0	0	0.0604768	0	0	0	0
TCONS_00075783	0.454357	0.0327913	0	0	0.833785	0.462903	0	0.400452	0.360489	0.337167	0	0.198537	0.37571	0.0705729	0.35566	0.303363	0.447213	0.361521	0.493839	0.277499	0.379741	0	0.120256	0.173109	0.365019	0	0	0.193973	0.496226	0.395807
TCONS_00075844	0.0583383	0.0515764	0.13156	0.148188	0.0837085	0.191601	0.0280432	0.0139968	0	0.147311	0	0	0.144132	0	0	0.079525	0	0	0	0	0	0	0	0	0	0.058836	0	0.0435849	0.043361	0
TCONS_00075908	0.102997	0	0	0	0	0.180413	0.0495106	0	0	0.12137	0	0	0.033929	0	0	0	0	0	0	0	0	0	0	0	0	0	0	0	0	0
TCONS_00075914	0.202574	0.179094	0.182732	0.300165	0.339115	0.510078	0.146066	0.0729041	0.382835	0.153457	0.101065	0.172509	0.150146	0.247785	0.323748	0.690359	1.13984	0.98725	0.429096	0.841999	0.691336	0.303517	0.820995	0.850915	1.06325	0.510756	0.339546	0.227017	0.602268	0.762972
TCONS_00075986	2.52854	1.70502	4.13651	3.30216	1.96782	8.25763	5.93315	2.50891	2.26779	5.28105	5.90126	6.17304	3.34591	4.00734	2.57109	5.60842	3.99612	3.75953	6.01739	5.55777	7.72249	0.513698	7.92026	6.56072	6.6358	1.03734	3.44806	3.32992	4.07731	4.19678
TCONS_00076018	0	0	0	0	0	0.129364	0	0.070877	0	0	0	0	0	0	0	0	0	0	0	0	0	0	0	0	0	0	0	0	0	0
TCONS_00076032	0	0.262526	0	0.109597	0	0.193385	0	0.284978	0.386453	0	0	0	0.15049	0.173848	0.292041	0	0	0	0	0	0	0	0	0	0	0	0	0	0	0
TCONS_00076134	0	0	0.108235	0	0.0229558	0.399333	0.322998	0	0	0	0	0.443751	0	0.13046	0	0	0.154319	0.311874	0.174281	0.23939	0.327591	0	0	0	0	0.484046	0.643578	0.502004	0.214039	0
TCONS_00076145	0	0	0	0	0	1.05356	0	0	0	0	0	0	0	0	0	0	0	0	0	0	0	0	0	0	0	0	0	0	0	0
TCONS_00076193	0	0	0.0435384	0	0.0369366	0.0422723	0.00928059	0	0.0208492	0	0.288961	0	0.0286194	0	0	0	0	0	0	0	0	0	0.0312981	0	0	0	0	0	0	0
TCONS_00076198	0.322699	0.1526	0.473869	0.152503	0.258438	2.19528	0.0721495	0.0504154	0.899582	0.280461	0.718865	0.357885	0.244743	0.252947	0.0811877	2.39384	1.90624	1.70678	1.63506	1.37249	6.86386	2.33879	1.1436	2.04551	0.827182	1.39263	2.21389	1.18863	1.40564	0.602993
TCONS_00076233	0	0	0	0	0.495339	0	0.630587	0	0	0	0	0.134389	0.307042	0.450409	0.27161	0	0	0	0.0835696	0	0	0	0	0	0	0	0	0	0	0
TCONS_00076447	0	0	0	0	0	0	0.0966233	0	0	0	0	0	0	0	0	0	0	0	0	0	0	0	0	0	0	0	0	0	0	0
TCONS_00076460	0.25556	0.139867	0.0329326	0.236995	0.139695	0.0852664	0.175497	0.0350374	0.0788522	0.159793	0.0728572	0.106594	0.120266	0.0264632	0.215434	0.0331783	0	0.0790779	0.0294602	0.040466	0.232577	0.109402	0.11837	0.181753	0.127749	0.14728	0.40796	0.0363677	0	0.0305567
TCONS_00076582	0.365322	0.576747	0	0.0883784	0.29954	0.022854	0.401395	0.0751287	0.309977	0.289923	0.104149	0.279357	0.567334	0.822782	0.35929	0.355712	0	0.0847812	0	0.173538	0	0.469168	0.761441	0	0	0	0.437383	0.155962	0	0.524169
TCONS_00076648	0.108023	0	0.470973	0	0	0	0	0.293733	0	0	0	0	0	0.861308	0	0	0	0	0	0	0	0	0	0	0	0	0	0	0	0
TCONS_00076725	0.412646	0.410419	0.500182	0.917161	0.64144	0.395285	0	0.977668	0.250662	0.79451	0.231605	0.690254	0.662673	0.266392	1.19213	0	0.0829239	0	0	0	0	0.0386418	0.125428	0.0962957	0	0	0	0	0	0
TCONS_00076805	0.811775	0.147758	0	0.390843	0.175101	0	0.696276	1.42064	0.429729	0.554659	0	0.116184	0.0471905	0.0605721	0.328741	0.0216978	0	0.0517151	0.0963313	0	0.0217285	0	0.0258037	0.0297156	0	0	0	0.0237836	0	0.0999169
TCONS_00076826	3.38324	4.41368	2.56802	2.79477	1.14457	1.2286	0.55533	1.0295	0.846566	4.29237	0	1.48573	4.64827	5.69719	2.27235	0	0	0	0	0	0	0	0	0.154052	0	0	0	0	0	0
TCONS_00076836	0	0	0	0	0	0.0074224	0	0.113866	0	0	0	0	0	0	0	0	0	0	0	0	0.0462759	0	0	0	0	0	0	0	0	0
TCONS_00077009	0.478974	0.321827	0.518471	0.989554	0.146618	0.453054	0.736777	3.14416	0.8276	1.02563	0	1.67816	0.776289	0.6041	1.45088	0	0	0	0	0	0	0.0574118	0	0	0	0	0.128454	0.0572551	0.113922	0
TCONS_00077123	0	0.0147459	0.0752273	0.0988577	0	0	0.112247	0.144063	0.234156	0	0	0.29219	0.0164832	0.0181348	0.0328075	0	0.0536285	0.108382	0.121132	0	0.0455374	0	0	0.311382	0.0437721	0	0	0	0.0495883	0.0837601
TCONS_00077169	0	0.27671	0.0941106	0	0.0332668	0	0	0	0.713556	0.316133	0.277602	0	0	0.340304	0.136809	0	0	0	0	0	0	0.72948	0	0	0.91266	0	0	0.207854	0.310179	0.873211
TCONS_00077249	0	0	0.672447	0.571083	0.169786	0	0.546049	2.82763	1.57174	1.8286	0	0.58732	0.175406	0.617542	0	0	0.114138	0	0	0	0	0	0	0	0.0931602	0	0	0	0.316617	0
TCONS_00077361	0	0	0	0	0.163093	0	0	0	0.359033	0.0430519	0	0	0.042123	0.231718	0	0	0	0.332364	0	0	0	0	0	0.477443	0	0	0	0	0.101379	0
TCONS_00077393	0.0274658	0	0	0	0	0.0721652	0.18484	0	0.593214	0	0.0548113	0	0.0814295	0	0	0	0	0	0	0	0	0	0	0	0	0	0	0	0.0816579	0
TCONS_00077433	0.80304	0	0.125658	0.402418	0	0.322952	0.685386	0.275243	1.4778	0.0993194	0	0.637999	1.95162	0.142551	0.749485	0	0	0	0	0	0.0894882	0	0	0	0.107524	0	0.0274698	0	0	0
TCONS_00077470	0	0	0	0	0.269191	0	0	0	0	0.24363	0	0	0	0	0	0	0	0	0	0	0.548785	0	0	0	0	0	0.134766	0	0	0
TCONS_00077584	0.216752	0	0	0	0	0	0	0.124811	0	0.700576	0	0	0.171365	0	0	0	0	0	0	0.144149	0	0	0	0	0	0	0	0	0	0
TCONS_00077586	0	0	0.462433	0	0.0490391	0	0	0.541186	0.387529	1.34627	0	0	0	0	0.25209	0	0	0	0	0	0	0	0	0	0	0	0	0	0	0
TCONS_00077610	0.931257	0	0.0730471	0.457108	0	0.591023	0	0.777156	0	1.34958	2.02004	0.617358	0.0933655	1.46744	1.30081	5.62979	9.28658	5.26203	7.80873	6.05858	12.4178	9.05936	11.9462	6.29911	5.66713	4.95463	9.86328	7.66331	15.1676	7.08272
TCONS_00077694	0	0	0.0554617	0.0743707	0.0756191	0	0	0.109583	0.331987	0.168562	0	0.00854835	0.234366	0.1528	0.233236	0	0.0847241	0	0	0.0584132	0	0.342166	0.113912	0.131182	0.115254	0	0.265003	0.157492	0	0
TCONS_00077815	0	0	0	0	0.0862492	0	0.0577887	0	0	0.637485	0	0	0	0.326774	0	0	0	0.0976473	0	0	0	0.0900613	0	0	0	0	0	0	0.0893541	0.0754644
TCONS_00077841	1.18032	0.402319	1.52652	0.939196	0.0816206	0.971476	1.10742	2.22458	1.15179	2.02528	0.198655	1.10721	1.60212	1.14418	1.86013	0	0.137172	0	0	0	0.0776512	0.170456	0	0	0	0	0	0	0	0.0714145
TCONS_00077873	0.0793007	0.0525818	0.05365	0	0.0758581	0	0	0.0761051	0.0856378	0	0.553888	0	0.0979614	0	0	0.324301	0	0.128824	0.383945	0.395535	0.16238	0.118816	0.707059	0.296092	0.728397	0.799773	0.13292	0.414722	0.471533	0.199118
TCONS_00077875	0	0	0	0	0	0.125998	0	0	0	0	2.2755	0.0207426	0	0	0.0471625	0	0	0	0	0	0	0	0	0	0	0.386908	0	0	0	0
TCONS_00077904	13.6157	7.6725	6.67079	7.05349	2.91286	4.11467	8.07158	7.18062	7.61028	10.8746	169.281	16.8923	4.53542	7.42567	8.51371	51.353	51.1218	55.0498	176.443	26.977	20.1902	47.9053	82.3675	40.4432	23.6885	55.1909	66.9351	225.353	79.7972	105.24
TCONS_00077925	0	0	0	0	0	0	0	0	0	0	0.320447	0	0	0	0	0.218892	0.344199	0.608664	0.388724	0.0889907	0	0.320787	0.260313	0	0	0.431854	0.628015	0.39989	0	0.403192
TCONS_00078047	0.0487412	0	0.329753	0.24762	0	0	0.187439	0	0	0.320001	0.583612	0	0.289012	0.158985	0	0	0	0	0	0.162074	0	0.073029	0	0	0.0639571	0	0.163396	0	0	0
TCONS_00078048	0.331891	0.201728	0.0748458	0	0.257955	0	0	0.21898	0.134405	0	0.248373	0	0	0.428517	0	0	0	0.067395	0	0.0689752	0	0.186477	0	0	0	0	0	0.185968	0.185013	0.156254
TCONS_00078148	0.0186094	0.0246786	0	0.0472706	0	0.0488953	0.134183	0.0982271	0.0301448	0	0.092843	0.0362227	0.11954	0.0101167	0	0.22831	0.0598348	0.27208	0	0.247519	0.152422	0	0	0.0694834	0	0.412899	0	0	0.221308	0.14018
TCONS_00078180	0	0	0	0	0	0	0	0	0	0	0	0	0.412162	0.856535	0	0	0	0	0	0	0	2.22181	0	1.38419	0	0	0	2.63119	0	4.18883
TCONS_00078189	0.237418	0.144597	0.123739	0.156354	0.0201877	0.124761	0.268833	0	0	0	1.22134	0	0	0.137674	0.197176	0	0.254457	0.154275	0.153266	1.21051	2.53518	0.300389	0.410543	0.334888	0.886145	0	0	0.0157668	0.423517	0.450416
TCONS_00078198	0.0250187	0.0221188	0.112841	0	0.0239326	0	0	0.0240105	0.0270181	0	1.14834	0	0.0247248	0	0	0.0682097	0	0	0.121132	0.166384	0	0.149942	0.243351	0	0	0	0.419353	0	0	0
TCONS_00078217	0	0	0	0.0204103	0.0115294	0	0	0	0	0.0121737	0.192419	0	0	0	0	0	0	0	0	0.0400772	0	0.0361168	0	0.0900035	0	0	0	0	0	0.0302631
TCONS_00078259	0.0119379	0	0	0.080864	0.31975	0.13592	0.114771	0	0.103135	0	0.166764	0	0	0	0	0.227827	0	0	0.144497	0.27787	0.162964	0.0715461	0	0	0.250634	0	0	0.142702	0	0
TCONS_00078260	0	0	0	0	0	0	0.177948	0	0	0	0.30419	0.127157	0	0	0	0.0593677	0	0	0	0.217224	0	0.424143	0	0	0	0	0.0729985	0.422985	0.0647403	0
TCONS_00078265	0	0	0	0.0931591	0.0526238	0.0803008	0	0	0	0	0.365943	0.124926	0	0	0.036069	0	0	0.178735	0	0.0609751	0.0500646	0	0.118908	0.0684676	0.336866	0.369875	0	0.219199	0.272591	0.782741
TCONS_00078266	0	0	0	0	0	0	0	0	0.0245976	0	0.363639	0	0.0675293	0	0	0	0.0732361	0	0	0.0757391	0.18656	0	0	0	0	0.0918867	0.152714	0	0	0.0571921
TCONS_00078383	0	0	0	0	0	0	0	0	0	0	0.761577	0	0	0	0	0.312132	0	0	0	0.50759	0.312573	0.114358	0.371196	0.14249	0.400608	0.461856	0.767594	0	0.340379	0.574938
TCONS_00078560	0	0.881792	0.265176	1.70681	0.391683	0.156318	0.0807494	0.453413	0.476193	0.615056	0.314278	0	0.0103756	0.28538	0.702139	0	0	0	0	0.209466	0.257978	0	0.10212	0	0	0	0	0	0	0
TCONS_00078572	11.4097	6.37389	8.63211	4.87622	3.87284	1.03341	7.96158	6.50346	6.37116	4.20955	21.0844	7.42747	10.2166	11.1343	2.01217	11.6281	22.0323	13.4002	15.9593	17.2059	7.3887	16.8032	8.98503	15.0762	28.8068	15.1972	18.689	25.1037	22.3035	8.31741
TCONS_00078585	0.0732066	0	0	0	0	0	0	0	0.0790567	0	2.77575	0	0	0	0	1.3971	1.88305	0.951396	1.7722	1.70398	0.399737	3.72931	2.37354	0.273337	5.18724	0.590649	3.19035	1.96895	0.652945	1.65434
TCONS_00078586	0	0	0	0	0	0	0	0	0	0	0.58275	0	0	0	0	0.454933	0.402392	0.135537	0.908889	0.55486	0	0.375022	1.21729	0.46728	0.218957	0.504867	0.419539	0.99733	0.248052	1.15221
TCONS_00078628	0	0	0.429049	2.10314	0	0.0925715	1.06698	0	0	1.12097	0	1.18299	0	0	2.70275	0	0	0	0	0	0	0	0	0	0	0	0.35433	0	0	0.530795
TCONS_00078793	0	0	0	0.0706753	0.0479077	0	0	0.0320425	0	0	0	0.454921	0	0	0.131346	0	0	0	0	0	0	0	0	0	0	0	0	0	0	0
TCONS_00078812	0.579102	2.78017	2.45397	1.60214	3.43328	2.77184	1.10702	1.00167	1.89796	1.21065	1.30348	1.74324	1.19784	2.09393	1.56292	2.51511	2.59812	0	0.537938	0.828468	0.588303	0.403567	0.916964	1.75996	1.80252	1.4669	1.42214	3.2801	3.68367	3.855
TCONS_00078917	0	0.0915935	0	0	0	0.127031	0.239047	0.139198	0.0671286	0.167428	0	0.705804	0.0614309	0.0901148	0	0	0	0	0	0	0	0	0	0	0	0	0	0	0	0
TCONS_00078921	0.552248	0.0554816	0	0.286935	0.228118	0.142902	0	0	0.325298	0.342284	0	1.62462	0.173651	0	0.370315	0	0	0	0	0	0	0	0	0	0	0	0	0	0	0
TCONS_00078938	0	0	0.105049	0.0547806	0.0247556	0.0339981	0.124401	0.0248362	0.0279472	0.0914868	0.413158	0	0.191813	0.0562753	0	0.14111	0.0832091	0.378367	0.250594	0.086053	0.565241	0.697944	0.12586	0.289881	0.781033	0	0.737415	0	0.115411	0
TCONS_00078975	0	0.148825	0.160781	0.184455	0.00947228	0	0.142799	0.104534	0	0	0	0.173469	0.166359	0.0645981	0.107125	0	0	0	0	0.0329266	0	0	0	0.0369725	0	0	0	0	0	0
TCONS_00079067	1.35842	0.540435	0	0.0575098	0.584751	2.31997	1.30598	1.17331	0.0733487	2.26391	0	1.18986	1.07397	0	0.333997	0	0	0	0	0	0	0	0	0	0	0	0	0	0	0
TCONS_00079102	0.0131751	0.0349441	0	0	0.0126032	0.011539	0.0126666	0.0379326	0.056912	0	0	0.0128225	0.35155	0	0.0518303	0	0	0	0	0	0	0	0	0	0	0	0	0.0393729	0	0
TCONS_00079134	0	0	0	0	0	0.170008	0	0	0	0	0	0	0.177077	0	0	0.0814185	0	0	0	0	0	0	0	0	0	0.0602368	0	0	0.0887868	0.112478
TCONS_00079151	0.08213	0.117294	0.222257	0	0.435127	0.29879	0	0.0363786	0.143274	0	0	0	0.849113	0.0343453	0	0	0	0.903156	0	0.336121	0	0	0	0	0	0	0.296504	0	0	0
TCONS_00079302	0.17736	0.122982	0.0501923	0.191398	0	0.533013	0.220665	0.180226	0.0638445	0.576065	0	0.023692	0.780153	0.147465	0.690885	0	0	0	0.00841875	0	0	0	0	0	0	0	0	0	0	0.0174642
TCONS_00079313	0	0	0	0	0.0756191	0.103851	0	0.227596	0.085368	0	0.867653	0.269273	0	0.472724	0.0777455	0	0.381258	0.256837	0	0.13143	0.323737	0.710652	0.128151	0.147579	0.207458	0	0	0	0.117512	0.19849
TCONS_00079331	0	0	0	0	0.011817	0	0.0831353	0.0296387	0	0	0.049305	0	0	0.161177	0	0	0	0	0	0	0	0	0	0	0	0	0	0	0	0
TCONS_00079332	0.00617665	0	0	0.00522988	0.354511	0.0649155	0	0.201543	0.120064	0.0249548	0.0739574	0	0	0.167893	0.145792	0	0.0198598	0	0	0.184847	0.0168635	0	0	0	0.0162097	0	0	0	0	0
TCONS_00079333	0.0123533	0	0	0.0261494	0	0.308349	0	0.047422	0.0600322	0.0311936	0.0369787	0	0	0.174609	0.0546719	0	0.0595794	0	0	0.0616157	0.0168635	0	0	0	0.0972585	0	0	0	0	0.0155091
TCONS_00079458	0	0	0.0415454	0.0519958	0	0	0	0.0957679	0	0.0232596	0	0.0149413	0.0682732	0.300456	0	0.230204	0	0.573613	0.130077	0	0.083829	0	0	0	0	0	0	0.321152	0.684647	0.192741
TCONS_00079507	0	0	0	0	0	0	0	0.111456	0	0	0	0.0565141	0	1.19958	0	0	0	0	0	0	0	0	0	0	0	0	0	0	0	0
TCONS_00079571	0.326492	0.0360811	0.18407	0.138223	0.312318	0.0357434	0.353126	0.235001	0.749238	0.247329	1.22166	0.198596	0.241992	0.931838	0.401376	1.22393	1.18099	1.06078	1.18556	1.76418	1.33708	2.69051	1.19089	0.304762	1.92787	0.329277	2.05219	1.82943	1.94137	0.92227
TCONS_00079645	0.0527005	0.0776535	0.285232	0.104119	0.0336085	0	0.219554	0.202307	0.056912	0.124203	0	0.0512901	0.138884	0.324699	0.155491	0	0	0	0	0	0	0.0526409	0	0	0	0	0.117779	0	0	0
TCONS_00079646	0.223445	0	0	0	0	0.234837	0.21482	0.300217	0	0.361104	0	0.347944	0.441641	0.874606	0.175804	0	0	0.145195	0	0	0.12201	0	0	0	0	0	0	0	0	0
TCONS_00079647	0	0	0.168962	0.0528657	0	0	0.120052	0	0	0.0840846	0	0	0.0411351	0.203656	0.286557	0	0.133834	0	0	0	0	0	0	0	0	0	0	0.12439	0	0
TCONS_00079651	0	0	0	0	0	0	0.548645	0.0434664	0.391287	0	1.88	0	0	0.669722	0.311805	0	0	0	0	0	0	0	0	0	0	0.584677	0	0	0	0
TCONS_00079663	0	0	0	0	0.265643	0	0	0.111045	0	0	0	0	0	0.469676	0	0	0.0496047	0	0	0	0	0.161808	0.0250102	0	0	0	0	0.115261	0.0458677	0
TCONS_00079680	0.748075	0.0330683	0.337401	0.601737	0.14312	0.360348	0.50344	0.646137	0	0.680032	0	0.40043	0.480537	1.09804	0.294289	0	0	0.121525	0	0	0	0	0	0	0	0	0.125389	0.111778	0.111204	0
TCONS_00079704	0.154033	0.213997	0.119097	0	0.0210495	0.105997	0	0	0	0.0777905	0	0.0642476	0.0869851	0.0717757	0.227235	0	0	0	0	0	0	0	0	0	0	0	0	0	0	0
TCONS_00079751	0.580498	0.105275	0.698186	0.415899	0.199338	0.0521447	0.0572401	0.114278	0	0.420955	0	0.217293	0.52955	0.145652	0.204943	0	0	0	0	0.0494941	0	0.133809	0	0	0	0	0.299386	0	0	0
TCONS_00079794	0.382659	0.39469	0.0383532	0.324004	0.0813439	0.0372378	0.286136	0.28563	0.206619	0.300614	1.9091	0.165519	0.399173	0.323599	0.250894	0.115918	0.546829	0.483492	0.308783	0.989658	0.870614	0.637044	1.3096	1.11126	0.948444	1.11489	0.855196	0.952957	1.01127	1.49462
TCONS_00079801	0	0.0396505	0	0	0	0	0	0	0	0	0	0	0	0	0.110271	0	0	0	0	0	0	0	0	0	0	0	0	0	0	0
TCONS_00079834	0	0	0	0.0393662	0.163073	0	0	0.0148731	0	0.328719	0	0.0603314	0.321626	0.235902	0.563943	0	0	0	0	0.103065	0	0	0	0.173594	0	0.0625193	0	0.0926268	0	0
TCONS_00079860	0	0.407802	0.29	0.449738	0.173823	0.159146	0.0134382	0	0.105663	0.197655	2.39891	0	0	0.182372	0.59112	0.952705	0	0.90828	1.11664	0.511267	0.496108	0.544516	0.997027	2.24417	0.110048	0.845822	0.796584	1.25315	0.831139	0.877428
TCONS_00079930	0.1087	0	0.253303	0.613585	0.459248	0.222136	0.627023	0.521596	0	0.969827	0.361538	0.476057	0.358076	1.15232	0.783968	0	0	0	0.109642	0	0.024731	0.162865	0.264323	0.169109	0.0950889	0	0	0	0	0
TCONS_00079931	0	0	0.122743	0.08449	0.0607432	0.0715041	0	0.226352	0.166538	0	0	0	0.233086	0.355072	0.294413	0	0	0	0	0	0	0	0	0	0	0	0	0	0	0.136666
TCONS_00079932	0.103065	0.149104	0.0591628	0.126934	0.277847	0.114885	0.189166	0.107904	0.303549	0.264984	0	0.693029	0	0.101873	0.267231	0	0	0	0	0	0	0	0	0.104952	0	0	0	0	0.194995	0
TCONS_00079945	0.249193	0	0.224785	0.342869	0.297969	0.136405	0.359362	0.179364	0.0336384	0.44047	0.310809	0.181893	0.184699	0.169338	0.582061	0.25477	0	0	0.150813	0	0.0850434	0	0.403973	0	0.0817465	0.376979	0	0.186174	0	0
TCONS_00079958	0.0536319	0.113797	0	0.0544933	0.0307822	0.0281831	0	0	0.231671	0.184181	0	0.0521966	0.466417	0	0.189887	0	0	0	0	0	0	0	0	0	0	0	0	0	0	0
TCONS_00079967	0.0194965	0.0172367	0.0175868	0	0	0.0170754	0	0.0187108	0	0.0196923	0	0	0.0192674	0	0.249269	0	0	0	0	0	0	0	0	0	0	0	0	0	0	0
TCONS_00080000	0	0.0823434	0	0	0	0	0	0	0	0	0.0619566	0	0	0.0675118	0	0.423215	0	0	0.225473	0	0.169526	0.0930336	0.10066	0	0	0	0	0	0	0
TCONS_00080177	0	0	0	0	0	0	0	0	0	0	0	0	0	0	0	0.168618	0.119316	0.0803777	0.119778	0	0	0	0.240631	0.277111	0	0.0499003	0	0	0.110327	0.31059
TCONS_00080340	0	0	0	0.0149159	0.0168514	0	0	0	0	0.0711727	0	0	0	0	0.0173253	0.240139	0.169924	0.286176	0.170582	0	0.192383	0	0.114232	0.2631	0.231156	0.0710659	0.35433	0.0526446	0.0523742	0.398096
TCONS_00080361	0.0444078	0.0130868	0	0	0	0	0.0711561	0.0426182	0.063942	0	0	0	0	0	0.0291163	0.363212	0	0.144281	0.179172	0	0.20207	0.133072	0	0	0.0776946	0	0	0	0	0
TCONS_00080697	0.0195573	0	0.0176417	0	0.112249	0	0.112814	0	0	0.079015	0.0780576	0.0571016	0.0579826	0.0212641	0.13464	0.639838	0.25153	0.381251	0.284067	0.0650317	0.0533953	0	0.0634095	0.146045	0.307951	0.0788965	0	0.0584454	0	0
TCONS_00080858	0	0.0182184	0	0	0	0.0721916	0	0.0791059	0	0	0	0	0	0	0	0.39327	0	0.0669521	0	0	0.0562609	0	0	0.153883	0.0540798	0.0831308	0	0.246328	0	0
TCONS_00080963	0	0.193787	0.0659079	0.185595	0	0.28796	0	0.455781	0.276161	0.110698	0.437426	0.106663	0.0722061	0.595808	0	0.497997	0.352386	0.118694	0.176876	0.242953	0	0.218945	0.355339	0	0.287621	0.147376	0.244935	0.218347	0	0.183459
TCONS_00081026	0	0.0472987	0	0	0	0	0	0	0	0	0	0	0	0	0	0.437576	0	0	0.172684	0.059299	0	0	0.0578198	0.0665855	0	0	0.0597826	0.15988	0.159059	0
TCONS_00081070	0.09799	0.0866322	0.471424	0.0553132	0.312454	0.0286072	0	0.0313471	0.423283	0.131966	0.0651835	0.349681	0	0.17757	0	1.78103	1.15525	1.91023	0.869792	0.977508	1.42684	2.25122	1.16493	1.95133	3.25737	0.922377	1.86146	2.14746	2.13643	2.13239
TCONS_00081370	0	0.0396978	0.0135014	0.0126732	0	0.0262175	0.0143897	0	0.0484906	0.0151178	0.209085	0.0145669	0.0591665	0.0325474	0	0.448871	0.0481249	0	0	0	0	0	0	0	0	0.241522	0	0	0.222497	0
TCONS_00081423	0	0	0	0	0	0	0	0	0	0	0	0	0	0	0	0.717952	0.282238	0.380263	0	0	0	0.263041	0	0.2185	0	0.354114	0	0	0	0
TCONS_00081836	0	0	0	0	0	0	0	0	0	0	0.0988045	0	0	0	0	0.236221	0	0	0.0599282	0	0	0	0	0	0	0	0	0.0369898	0	0.0621588
TCONS_00081886	0.0500819	0	0	0	0	0	0	0	0	0	0.199889	0	0	0	0	0.728215	0.483085	0.108478	0	0	0.182311	0.600302	0.378881	0.186995	0	0	0.391743	0.0997772	0.198529	0.0419172
TCONS_00081962	0.0546127	0.0643769	0	0	0	0	0.0350031	0.0698826	0	0.00919357	0.108986	0.0620097	0.0539712	0.0890685	0.0358073	0.248155	0.497523	0.384448	0	0	0	0	0	0	0.0238872	0	0.0915394	0	0.243551	0
TCONS_00082227	0.0453352	0	0	0.153544	0.130101	0.0397054	0	0.0435083	0	0.137372	0	0	0.0448026	0	0	0.865194	1.3119	2.6513	1.20723	0	0.371322	1.08681	1.46988	2.70835	1.78463	1.64599	0.759888	0.812884	0.673924	0.341499
TCONS_00082329	0.125242	0.233753	0.0627636	0.12961	0.199675	0.219378	0.173922	0	0	0.0281111	0	0.16252	0.110018	0.211823	0.109488	0	0.40269	0.271275	0.0673749	0.0925451	0.0379928	0.1251	0.0451183	0.103917	0.14608	0.112276	0	0.0415861	0.124118	0.0349414
TCONS_00082514	0.0158501	0	0	0	0	0	0	0	0	0	0	0	0	0	0	0.388916	0.86637	0.360481	0.268592	0.421638	0.043274	0.474965	0.35973	0.0591809	0.0415964	0.575472	0.159404	0.236834	0.188494	0.318387
TCONS_00082538	0	0	0	0	0	0	0	0	0	0	0	0	0	0.0296036	0	0.0742311	0.700353	0	0.131825	0	0	0	0.0882777	0	0.0714543	0	0.0912745	0	0.161898	0
TCONS_00082794	0	0	0	0.0156948	0.0177314	0	0	0	0	0	0	0.01804	0	0	0	0.0505356	0.297995	0.0602239	0.0897447	0.554724	0.101214	0.388816	0	0.276838	0	0.22433	0	0.166181	0.330654	0.139628
TCONS_00082817	0.0231701	0.0204845	0	0.117711	0	0	0	0	0	0	0	0	0	0	0	0.315848	0.446992	0.376399	0.336543	0	0	0	0	0.259536	0	0.747768	0	0	0	0
TCONS_00082832	0	0	0	0	0	0	0	0	0	0	0	0	0	0	0	0	0.320408	0	0	0	0	0	0	0	0	0	0	0	0	0
TCONS_00082851	0	0	0	0	0	0	0	0	0	0	0	0	0	0	0	0	0.472601	0	0	0.391003	0.160519	0	0	0	0	0.118591	0	0	0	0
TCONS_00083412	0.183056	0.0899101	0	0.0344437	0.149167	0	0.0716997	0	0	0.10272	0.14883	0	0	0.420179	0.100018	0.092421	0.653978	0	0.196953	0.0901773	0.0925518	0.548546	0.219819	0.151887	0	0.164105	0.340923	0.486266	0.221727	0.221308
TCONS_00083776	0	0.153809	0	0	0	0	0	0	0	0	0	0.14513	0	0.0540451	0.0733293	0	0.239734	0	0	0	0	0	0	0	0	0	0	0	0	0
TCONS_00083821	0	0	0	0	0	0.0336891	0	0	0	0	0	0	0	0	0	0.536008	0	0.749857	0.0827723	0.369508	0.140026	0.525105	0.859154	0.462786	0.964616	0.448287	1.31815	0.561989	0.0635344	0.525851
TCONS_00083858	0	0	0	0	0	0	0	0	0	0	0	0	0	0	0	0.066015	0.700691	0	0	0	0	0	0.392535	0	0.381273	0	0	0	0.215968	0
TCONS_00083863	0	0	0.060829	0	0	0	0	0.258866	0	0.272446	0	0.393776	0	0	0	0	0.867283	0.438188	1.46921	0	0	0.404146	1.09319	0.503568	0	0	0.22606	0.604564	0.400972	0.507965
TCONS_00083897	0	0	0	0	0	0.0448984	0	0	0	0	0	0	0	0	0	0	0.74174	0.166559	0	0	0.349906	0	0	0.287116	0	0	0	0.0766001	0	0
TCONS_00084206	0	0	0	0	0.0228393	0	0	0	0	0	0	0	0	0	0	0	0.153535	0.465436	0	0	0	0	0	0	0	0	0	0	0	0.17985
TCONS_00084354	0	0	0	0	0	0	0.176181	0	0	0	4.38846	0	0	0	0.060076	0.499614	0.196406	1.38926	0.443625	0.609355	0.833868	1.28133	0.198052	2.05269	2.88555	0.246423	2.66207	1.64292	0.908046	1.84055
TCONS_00084455	0	0	0.24912	0.0292297	0.0990679	0.0302344	0.199133	0	0.11184	0	0	0	0.136463	0	0	0.28235	0.221993	1.00944	0.334279	0.803529	0.28275	0.827572	0.447706	0.773369	0.634173	0.139263	0.347178	0.309493	0.513171	0.346721
TCONS_00084837	0	0	0	0	0	0	0	0	0	0	0	0	0	0	0	0.129693	0	0.231835	0	0.158181	0	0	0.0771175	0	0.124842	0	0	0	0	0
TCONS_00084838	0	0	0	0	0	0	0	0	0	0	0	0	0	0	0	0	0	0.40348	0	0	0.113017	0	0	0	0	0	0	0	0	0
TCONS_00084965	0	0	0	0.0340389	0	0	0.154597	0	0.173655	0	0.160452	0	0	0.0437095	0	0.657611	1.68036	1.04491	2.14103	0	0	1.20467	1.69444	0.600408	0	0	0.808598	0	3.22706	0.302825
TCONS_00085120	0.0212349	0.0563207	0.134085	0.0179799	0.0609391	0.130185	0.0816608	0.101896	0.0229318	0.193034	0.211883	0.103333	0.0209854	0.0461762	0.0208842	0.231574	0.409659	0.827908	1.33655	0.63549	0.231902	0.76359	0.481941	1.1893	0.445823	1.1993	0.711859	0.50767	0.44193	0.799786
TCONS_00085178	0	0	0	0	0	0	0	0	0	0	0	0	0	0	0	0	0	0.314548	0.0390613	0	0	0	0	0	0.0846911	0	0	0	0	0
TCONS_00085333	0	0	0	0.0201139	0	0	0.0913529	0.136787	0	0	0	0.208075	0.0704283	0.180799	0.350444	0	0.15276	0.154362	0.690083	0	0.324282	0.213554	0	0.177393	0	0.670819	0.159269	0.212971	0.141252	0.477179
TCONS_00085528	0	0	0	0	0	0	0	0	0.0202973	0	0	0	0.0185745	0	0.0184849	0.0512424	0	0	0.864499	0	0	0.168966	0.182817	0	0	0.530758	0	0	0	0
TCONS_00085562	0	0	0	0.0821145	0	0	0	0.0698038	0	0	0	0.141577	0.0958406	0	0.0715338	0	0	0.0787722	0.176078	0	0	0	0	0.181051	0.0636274	0	0	0	0	0
TCONS_00085578	0	0	0	0	0	0	0.0567908	0	0	0	0	0	0	0	0	0.0805238	0	0	0.429	0	0.322551	0	0	0	0	0	0.0990121	0	0	0
TCONS_00085605	0	0	0	0	0	0	0	0	0.150873	0	0	0	0	0	0	0	0	0	0.676418	0	0.254288	0	0	0	0	0	0	0	0	0
TCONS_00085734	0	0	0	0	0	0	0	0	0	0	0	0	0	0	0	0	0	0	0.97093	0.242483	0	0.10926	0.591084	0.136139	0.287063	0.58836	0.12223	0	0	0.183104
TCONS_00085744	0	0	0	0	0	0	0	0	0	0	0	0	0	0.0897196	0	0	0	0	4.99402	0	0	0	0	0	0	1.66444	1.93638	0.246599	2.20799	0
TCONS_00085810	0.029079	0	0.0786922	0	0	0	0.0279565	0	0.0314027	0	0	0	0.0287374	0.0632336	0.0285988	0.0792792	0.186995	0	0.774343	0	0	0	0.0942812	0.217149	0	0.117308	0	0.173801	0	0
TCONS_00085863	0.0964825	0	0	0	0	0	0	0	0	0.032484	0	0	0	0.104903	0.126519	0.263044	0	0	0.233566	0	0	0	0.104273	0	0	0	0	0	0	0
TCONS_00085881	0	0	0	0	0	0	0	0	0	0	0	0	0	0	0	0	0	0	0.734604	0	0	0	0	0	0	0	0	0.100761	0	0.0846608
TCONS_00085893	0	0	0	0	0	0	0	0	0	0	0.0530307	0	0	0	0.00871159	0.0724487	0	0.115117	0.493195	0	0	0	0	0.0992199	0.0464924	0.214402	0.0890829	0.026471	0.0526701	0
TCONS_00085904	0	0	0	0	0	0	0	0	0	0	0	0	0	0	0	0	0	0	0.846046	0	0	0	0	0	0	0	0	0	0	0
TCONS_00085920	0.55517	0.327214	0.222574	0.365611	0.177023	0.108051	0.118609	0.769597	0	0.249221	0.369302	0.180104	0	0.268276	0	49.2755	3.76842	3.80793	48.98	55.7917	89.2594	79.6691	78.3999	45.3731	79.9711	7.71426	78.3731	86.2723	63.8217	74.9656
TCONS_00085960	0	0	0	0.0119149	0	0	0	0	0	0	0	0	0	0	0.0138395	0	0.497698	0.0914394	1.05603	0.327542	0	0.168671	0	0	0.221578	0.567677	0.377386	1.00927	0.25102	0.106
TCONS_00085966	0.0826993	0	0.130548	0	0.158218	0	0.258398	0	0.066981	0.146178	0.041259	0.040243	0	0.26975	0.244001	0	0.132952	0	0.35035	0	0	0	0	0	0	0	0	0	0	0.155739
TCONS_00085991	0	0	0	0	0	0.0210175	0.0692138	0	0.0777458	0	0	0	0	0	0	0	0	0	0.46475	0.159593	0	0	0.077806	0.0896017	0	0	0.160895	0.0717149	0	0
TCONS_00086262	0	0	0	0	0	0	0	0	0.049798	0	0	0	0	0	0	0	0	0	0.781417	0	0	0	0	0	0	0	0	0	0	0
TCONS_00086397	0.0199091	0	0	0	0	0	0	0	0	0	0	0	0	0	0	0.54279	0.384082	0	1.20491	0.463411	0.380491	0.894895	0.774602	0	0	0	1.53505	0.416478	0	0.199961
TCONS_00086408	0	0	0.371247	0	0.618658	0	0	0	0.190477	0	0	0	0.0581034	0.0639252	0.0578232	0.801463	0	0.573068	0.853977	0.391003	0	0.352365	0	0.219524	0	0	0.394192	0.702806	0.349598	0
TCONS_00086567	0.312916	0.207485	0.176417	0.364308	0.149666	0.171286	0.112814	0.375383	0.380163	0.237045	0.390288	0.190339	0.23193	0.382754	0.192343	0.959757	0.75459	0.762502	1.60971	1.4307	1.1747	0.937686	1.26819	1.75254	0.410602	0.315586	0.524496	0	1.04661	0.196427
TCONS_00086646	0	0	0	0	0	0	0	0	0	0	0	0	0	0	0	0	0	0	0.628213	0	0	0	0	0	0	0	0	0.129252	0.257175	0
TCONS_00086842	0.0254588	0.0225079	0	0.0215564	0	0	0.0244762	0	0	0.0771439	0.355643	0	0.100639	0	0.0250385	0	0	0	0.0616312	0.507934	0	0.15258	0.0825439	0	0	0	0	0	0	0.12785
TCONS_00087050	0.389491	0.0898292	0.21386	0.903333	0.388781	0.400449	0.423299	0.130016	0.164589	0.53024	0.236562	0.263699	0.435121	0.570781	0.166547	1.47741	1.96017	1.32048	2.04975	1.01358	1.24832	1.47162	0.933392	1.64396	1.46658	0.8881	1.36246	1.87246	1.51041	1.65831
TCONS_00087072	0.279141	0.320822	0.856118	1.1345	0.640855	1.14904	0.402549	0	0.271303	0.676669	0.389941	1.14101	0	0.303502	0.631422	1.06545	0.359009	0.816239	0.608174	1.02102	0.838321	2.25848	1.44807	1.2507	1.61164	1.01348	1.2165	0.750772	1.24486	0.42054
TCONS_00087239	0	0	0.281151	0.647764	0.189731	0	0.217926	0.217541	0.275389	0	0.0565448	0.0275762	0	0.800991	0.222933	0	0.455519	0.276177	0.480148	0.188435	0	0	0.275602	0.317384	0.14872	0	0.094986	0.169351	0.505443	0.142291
TCONS_00087307	0	0	0	0	0	0	0	0	0	0	0	0	0	0	0	0.0864986	0	0	0.15361	0.738488	0	0	0	0	0.249789	0.255981	0.212717	0.0948136	0	0
TCONS_00087352	0	0	0	0	0	0	0	0	0	0	0.180219	0	0	0	0	0.24621	0.0967888	0.293411	0	0.700678	0	0	0.487999	0	0.631999	0	0.201826	0.269877	0.178994	0
TCONS_00087376	0	0	0	0	0	0	0	0	0	0	0	0	0	0	0	0	0	0.191772	0	0.441604	0	0	0	0	0	0	0	0	0	0
TCONS_00087452	0.102734	0	0	0.0811878	0	0	0	0	0	0	0	0.15331	0	0	0	0.0373452	0.198193	0	0	0.0227741	0.130893	0.451519	0.155442	0	0	0	0	0	0.0610874	0.154775
TCONS_00087470	0	0.169383	0.138259	0.146	0	0.184577	0.589422	0.404512	0.06207	0.0387029	0.0764679	0.335632	0.416545	0	0.150741	0.887976	1.66325	1.3072	2.50454	1.91122	0.47077	0.114824	0.248472	1.85992	1.15644	3.47803	0.642268	1.1451	0.341766	0.625386
TCONS_00087572	0.110527	0	0	0.0623898	0.0352428	0	0.0118067	0.0353576	0.145883	0.0496165	0	0.0119521	0.0364094	0.0133525	0.0483118	0.167407	0.236918	0.159601	0.0297294	0.367522	0.0670578	0.220803	0.637075	0.137561	0.0966871	0.148626	0.247013	0.367	0.255581	0.185016
TCONS_00087773	0	0	0.0277914	0	0.078591	0.0809495	0.0197466	0.0295676	0	0	0.122966	0	0	0.0223319	0.0202002	0.811963	1.12269	0.900892	0.596665	0.341487	1.17761	0.492387	0.366266	1.07366	0.727687	0.870015	0.688545	0.184141	1.09917	0.799379
TCONS_00087854	0	0.0127459	0	0	0	0	0	0.013836	0	0	0	0	0	0	0.0141789	0	0	0.0936816	0	0.0958782	0.472333	0.216009	0	0	0	0	0	0.344671	0.214313	0.108599
TCONS_00087863	0.0287019	0	0.0129453	0.0729071	0.0960956	0.0628441	0.027594	0	0.13948	0	0.773253	0.0279337	0	0.249654	0.14114	0.195628	0	0.326385	0.277928	0	0.39181	0	0.0930586	0	0	0.173681	0.0481088	0	0	0
TCONS_00087885	0.123402	0.0839222	0.196942	0	0	0.0415684	0.237278	0.0182199	0.0410042	0.0383514	0.757734	0	0	0.154814	0.0933573	0	0.427297	0.555141	1.10302	0	1.03665	0.170671	0.738647	0	0.274028	0.268057	0.477326	0.425513	0.564436	0.238349
TCONS_00087886	0.0703659	0	0	0.0670275	0	0	0	0	0	0	0	0	0	0	0.069204	0	0.141405	0	0	0	0.240141	0	0	0	0	0	0	0	0	0
TCONS_00087894	0.0267626	0	0	0	0	0	0	0	0	0	0.0534079	0	0	0	0	0.0729639	0.0860498	0	0	0.177981	0.438403	0.160394	0.0867709	0.399703	0	0	0	0.159956	0.159134	0.0671987
TCONS_00087895	0	0	0.0402799	0.201648	0	0	0	0.171417	0	0.0300682	0.0891117	0	0.161807	0.0161836	0.0439163	0.284063	0	0	0	0	0.487654	0.267619	0	0	0	0	0	0.266888	0	0.037374
TCONS_00087912	0	0	0	0	0	0	0	0	0.0162281	0	0.0299886	0	0	0	0	0	0	0.244118	0.145513	0.199874	0.451301	0.0450306	0	0.280542	0.276058	0.0606217	0.100752	0.134723	0	0.0377322
TCONS_00088037	0	0	0	0	0	0	0.157973	0	0	0.082983	0	0	0	0	0	0	0	0	0.795554	0	2.24307	1.72336	0	0.613517	0	0	0	0	0	0
TCONS_00088161	0	0	0	0	0	0	0	0	0	0	0	0	0	0	0.311505	0	0	0	0	0	0	0	0	0	0	0	0	0	0.376671	0
TCONS_00088235	0	0	0	0	0	0	0	0	0	0	0	0	1.89747	1.1196	0	8.89012	2.06932	5.01843	5.84249	4.20874	2.69424	0	3.51254	1.48185	6.61522	4.80315	0.970871	2.75673	0.9886	0
TCONS_00088236	0.0801737	0.0630052	0	0	0.153386	1.02986	0.137029	0	0	0	0	0.242754	0.105642	0.0677995	0.0876109	0.170007	0	0.115771	0.172521	0	5.15608	0.133472	0.34659	0.365874	0	0	0.59726	0.3727	0	0.536826
TCONS_00088261	0	0	0	0.0675009	0	0	0	0.0255027	0	0	0.159092	0.0258624	0	0	0	0.0724487	0	0	0.385978	0	0.290205	0.0796305	0	0	0	0	0.62358	0	0	0
TCONS_00088378	0	0	0	0	0.020359	0	0	0	0	0	0.382253	0	0	0	0	0.116049	0	0.138297	0.154566	0.0707698	0	0.510211	0	0.0794657	0.223416	0.257574	0.0713469	0	0.126551	0.106879
TCONS_00088709	0	0.0887903	0	0	0	0	0	0.16064	0.0361523	0.0676267	0.200422	0	0	0	0	0.365079	0.753471	0.217535	0.729376	0.111318	0.365596	1.00317	1.08541	0.374988	0.702845	0.270101	0.673352	0	0	0
TCONS_00088892	0	0.276302	0	0	0	0	0	0.0599865	0	0	0	0.182497	0.061771	0	0.122946	0	0.200973	0	0	0	0	0.749214	0	0.233381	0.984217	0	0	0.933961	0.371665	0.156946
TCONS_00088909	0	0	0	0	0	0	0	0	0	0	0	0	0	0	0	0	0	0	0.138858	0	0	0.343771	0	0	0	0.0771325	0	0	0	0
TCONS_00088985	0.127697	0	0	0	0	0	0	0	0	0	0	0	0	0	0	0.348147	0	0	0.103044	0	0.116213	0.510211	0.414027	0.158931	0	0	0	0.381614	0.506205	0.213759
TCONS_00089009	0.0320513	0	0	0	0	0	0	0.092279	0	0.129493	0.127924	0	0	0.139394	0	0	0	0	0.310361	0	0.0875064	0.576269	0	0	0.757026	0	0.322337	0	0	0
TCONS_00089112	0	0	0	0	0	0	0	0	0.0385533	0	0	0.0347449	0	0	0	0	0	0.231982	0.172848	0.118711	0.0974691	0.855839	0	0	0.0936905	0	0	0	0.10614	0.448204
TCONS_00089161	0	0	0	0.0528657	0.0398171	0	0.0200087	0	0	0	0.124599	0	0.0205676	0	0.0614051	0.0567408	0.200751	0.270474	0.151146	0	0	0.498924	0.134956	0.0777077	0.327709	0	0.279074	0.0621952	0.0618757	0
TCONS_00089162	0	0	0	0	0	0.0156632	0.429845	0	0	0	0	0	0.194414	0.0388899	0	0	0	0	0	0	0	0.643099	0.115969	0.200326	0	0.21644	0.179859	0.213781	0	0
TCONS_00089181	0	0	0	0	0	0	0	0	0	0	0	0	0	0	0	0	0	0	0.126515	0	0	0.391516	0	0	0	0	0.0875982	0	0	0.0656121
TCONS_00089187	0	0.105945	0	0.0507331	0	0.0262384	0.0576047	0.0287515	0.22647	0.0605195	0.0597862	0	0.0296068	0	0.0589281	0	0	0	0.217574	0.0996186	0.163587	0.448872	0	0.111859	0.157245	0	0.100431	0.0895294	0	0
TCONS_00089410	0.0470587	0	0.0169798	0.0159382	0	0.0453364	0	0	0	0.09031	0.375645	0	0.0465059	0.0613989	0.0370253	0.359235	0.620363	0.428105	0.603779	0.798045	0.513919	0.77559	0.595047	0.650116	0.456946	0.303746	0.394389	0.829726	1.03533	0.48446
TCONS_00089432	0	0	0	0	0	0	0.057974	0.173615	0	0.0609074	0	0.0586877	0	0	0.0593058	0	0.193888	0	0	0	0	0.5421	0	0.450306	0	0.486528	0	0	0	0
TCONS_00089546	0	0	0	0	0	0	0	0	0	0	0	0	0	0	0	1.05605	0.355841	0	0	0	0	0.331637	0.179411	0	0.871322	0	0	0	0	0.555773
TCONS_00090038	0	0	0	0.0214983	0.0242879	0	0.0244101	0	0	0	0.101338	0.0247106	0	0	0.0249709	0.346111	0	0.0824929	0	0	0.0693202	0	0.164642	0	0	0.204854	0.170231	0	0	0
TCONS_00090103	0	0	0	0.132279	0.128095	0.136826	0.0858262	0.107093	0	0	0.133615	0	0.0220558	0	0.0219495	0.121693	0.0717592	0.217535	0.162083	0.222635	0.243731	0.267513	0.361803	0.0833306	0.0585704	0.0900337	0.299268	0.133391	0.132706	0
TCONS_00090133	0	0	0	0.116279	0	0	0	0	0	0	0	0	0	0	0	0.936016	0.331166	0.55773	0.0831121	0.228323	0.374936	0.514401	0.779196	0.128189	0	1.10801	0.345277	0.820795	0	0.344823
TCONS_00090141	0	0	0	0	0	0	0	0	0	0	0	0	0	0	0	0.65913	0.829748	0.556023	0.861457	0.867139	0.652646	0.993093	0.695783	0.649127	0.541798	1.07393	0.418893	0.852378	0.920685	0.586587
TCONS_00090170	0	0	0	0	0	0	0.0414226	0	0	0	0	0	0	0	0	0	0	0	0	0	0	0	0.465648	0	0	0	0	0	0	0.252431
TCONS_00090171	0	0	0.0782989	0	0	0	0	0	0	0	0	0	0	0	0	0	0	0.211513	0	0	0.177738	0	0.211072	0.0810239	0.113898	0	0	0	0	0.163463
TCONS_00090231	0	0	0	0	0	0.031749	0	0	0	0.012205	0	0.0117602	0	0	0	0.296495	0.155409	0.274817	0.14626	0.281261	0.0989716	0	0.54849	0.0451174	0	0.194986	0.121523	0.252775	0	0
TCONS_00090286	0	0	0	0	0	0	0	0	0	0	0	0	0	0	0	0	0	0	0.273958	0.282228	0	0.0847795	0.917292	0	0.37124	0	0	0	0	0.0710387
TCONS_00090287	0	0	0	0	0	0	0	0	0	0	0	0	0	0	0	0	0	0	0	0	0	0	0.227612	0	0	0	0.0588346	0	0	0
TCONS_00090291	0	0	0	0	0	0	0	0	0	0	0	0	0	0	0	1.40745	0.18443	0.186363	0	0.5722	0	0.515656	0.371951	0	0.301066	0	0.192289	0	0	0.144027
TCONS_00090292	0	0	0	0	0	0	0	0	0	0	0.0668073	0	0	0	0	0.0912699	0.215278	0.108767	0.108056	0.148423	0.0609327	0.0668782	0.325622	0	0.0585704	0.0900337	0.187042	0	0.0663531	0
TCONS_00090485	0.058128	0.108491	0.00582605	0	0.123566	0	0.124187	0.061984	0.0278992	0	0	0	0	0.0772457	0.0952802	0	0.0830662	0	0	0.107382	0.0176334	0.0967703	0.293168	0.0241152	0	0	0	0	0	0
TCONS_00090692	0	0.0225844	0	0.0216296	0.0610908	0	0	0.110321	0.08276	0.0903067	0	0.0372924	0.0126226	0.041662	0.0125617	0.0348226	0.123204	0.207492	0.247362	0.084943	0	0.382745	0.372708	0.619973	0.1676	0.103053	0.385361	0.30536	0.341766	0.448995
TCONS_00090892	0	0	0	0	0.0837085	0	0	0	0	0	0	0	0	0	0	4.29435	0.562725	1.70588	2.11839	0.290979	0.477825	0.786675	2.26976	1.9604	2.98546	3.53016	0.586704	1.30755	2.60166	0.219724
TCONS_00091035	0.050305	0	0	0.0851883	0	0	0	0	0	0	0	0	0	0	0	0	0	0	0	0	0	0	0	0.751313	0	0	0	0	0	0
TCONS_00091055	0	0	0	0	0	0	0	0	0	0.030405	0.180219	0	0.0297489	0	0	0.24621	0	0.0978036	0	0.200194	0	0	0	0.561982	0	0	0.201826	0.269877	0.089497	0.15117
TCONS_00091084	0	0.0947771	0.241756	0	0	0.0469451	0.0515324	0	0.0578848	0	0	0.0521669	0	0	0.105433	0.730679	0.344689	0	0	0	0	0	0	0.800544	0	0	0	0	0	0.134589
TCONS_00091124	0.327914	0.144953	0.0369745	0.104119	0.15684	0	0	0	0.132795	0	0	0	0.121523	0.0891332	0	0.111751	0	0	0.595365	0	0	0.122829	0	0.612181	0	0	0	0	0	0.102921
TCONS_00091243	0	0	0.0194402	0	0	0	0	0	0.0232733	0	0	0	0	0	0	0.293778	0.415759	0.0700197	0.104342	0	0	0	0	0.885137	0	0.695518	0.0722459	0.128807	0	0.216452
TCONS_00091256	0.422386	1.14877	0	0.994122	0.612923	0.0438904	0	0.1752	0.170086	0.169929	1.61441	0.149801	0.194562	0	0.295717	0	0	0	0	0	0	0	0	0.948932	0.150304	0	0	0	0.500186	0
TCONS_00091320	0	0.0647717	0	0	0	0	0	0	0	0	0	0	0	0	0.057643	0.0798967	0.0942258	0	0	0.0487231	0	0	0	0	0	0	0	0	0	0.0367918
TCONS_00091351	0	0	0	0	0	0	0	0	0	0	0	0	0	0.0542601	0	0	0	0.0810706	0	0	0	0	0	0.559	0	0.100661	0	0	0	0
TCONS_00091358	0	0	0	0	0	0	0	0	0	0	0	0.0374449	0.0380226	0	0	0.524475	0.247415	0.375014	0	0	0	0	0.124744	0.574623	0	0	0	0	0	0.0966068
TCONS_00091523	0.0190812	0.151826	0	0.0323128	0	0.0167117	0.0733788	0.292997	0	0.32764	0.228473	0.0185706	0.169714	0.207465	0	0	0.0613519	0	1.201	0	0.46886	0	0	1.35366	0.751139	0.0769761	0.703628	0.171068	0.226919	0.33538
TCONS_00091607	0	0.0277223	0.0282855	0	0	0.0274629	0	0	0.0338626	0	0	0	0.0309885	0	0	0	0	0	0.0759091	0	0	0	0	0.351239	0.164583	0	0	0	0	0.0787345
TCONS_00091644	0.289448	0.284331	0.203075	0.0816934	0.184588	0.281671	0.0927583	0.339513	0.277847	0.779615	3.20904	0.532102	0.158915	0.384644	0.126519	3.59494	5.58397	5.53802	9.2648	7.27199	5.79517	4.72229	5.42221	5.40367	3.46046	3.76249	5.82191	6.24716	6.21507	5.24897
TCONS_00091668	0	0.0159553	0	0	0	0	0	0	0	0	0.0900377	0	0	0	0	0	0	0	0	0	0	0	0	0	0	0	0.332747	0	0	0
TCONS_00091732	0	0	0	0	0	0	0	0	0	0	0	0	0	0	0.0364959	0	0	0	0.0898332	0	0	0	0	0.554223	0	0	0.1244	0	0	0
TCONS_00091772	0.0251189	0	0	0	0	0	0.0241494	0.0241067	0	0.0253713	0.0501278	0.0244467	0	0.0273112	0	0.136966	0.242295	0	0	0.0835254	0.0685798	0.0752715	0.0814418	0.656521	0	0	0	0	0.522763	0
TCONS_00092006	0.0968135	0	0.0291103	0	0	0.0282637	0	0	0	0	0	0	0.0318921	0	0	0	0.103762	0	0	0	0.0881068	0	0	0	1.01629	0	0	0	0	0
TCONS_00092201	0	0	0	0	0	0	0	0	0	0	0.0793779	0	0	0	0	0.216886	0	0.129233	0.577744	0.793579	0	0	0.257928	0	0.93948	0	0	0	0	0
TCONS_00092207	0	0	0	0	0	0	0	0.012401	0	0	0.0257869	0	0	0	0	0	0	0	0.281531	0	0	0.348493	0	0	0.576492	0.104256	0	0	0	0
TCONS_00092352	0	0	0	0	0	0	0	0	0	0.0743035	0.0367016	0	0	0.139973	0.108524	0	0	0	0	0	0.100423	0.110222	0	0	0.675707	0.148384	0	0	0	0.0923572
TCONS_00092518	0	0	0	0.0503483	0	0	0	0	0.115587	0	0.261064	0	0	0	0	0	0	0	0.115159	0.158181	0.292223	0.0712748	0.424146	0	0.842681	0.143929	0	0	0.0707151	0.806257
TCONS_00092624	0	0	0	0	0	0.114429	0	0	0.0940629	0	0.260734	0	0	0	0.085664	0	0	0	0.527146	0	0.118903	0	0	0.16261	0.91435	0.175691	0	0.260298	0	0
TCONS_00092627	0	0	0	0	0	0	0	0	0	0	0	0	0.386118	0	0	0.65551	0	0	0	0	0	0	0	0	0.709863	0	0	0	0	0
TCONS_00092642	0	0	0	0.0566407	0	0.0292937	0.0321562	0	0.0180601	0	0.300366	0.130208	0.0495815	0	0	0	0.161315	0	0.0404848	0.0556093	0.0913178	0.100228	0.162666	0.187327	0.438888	0	0.336377	0	0.546926	0
TCONS_00092922	0	0	0	0.0455149	0.0342806	0	0	0.0515884	0	0	0.0715157	0.0523159	0	0	0	0.341958	0.230449	0	0.13013	0	0.0978405	0.0536937	0.11619	0	0	0.361421	0.0600673	0	0.0532721	0
TCONS_00093122	0.0135744	0.216018	0.220406	0.0229873	0.0389553	0.0594435	0	0.208438	0	0	0	0.0396333	0.0536597	0.0737953	0.133502	0.22205	0	0	0.197166	0	0	0	0	0.0506838	0	0.492847	0	0.324528	0	0
TCONS_00093181	0	0	0	0	0	0	0	0	0	0	0	0	0	0	0	0	0.260465	0.197397	0.294158	0	0.055292	0	0	0.831781	0	0.408495	0	0	0.301053	0
TCONS_00093196	0	0	0	0.0317968	0	0	0.0361035	0	0	0.0379304	0	0	0.0371119	0	0.036933	0	0.120744	0	0.0909091	0	0	0.112532	0.365269	0.420645	0.0985527	0.908963	0.12589	0.224449	0	0.282879
TCONS_00093256	0	0	0	0	0	0	0	0	0	0	0	0	0	0	0	0	0	0	0	0	0.0957432	0.0525427	0	0.196406	0	0.636613	0	0	0	0.352214
TCONS_00093701	0	0.0261531	0	0	0	0	0	0.141949	0	0	0	0.0287902	0	0	0.0872803	0.241951	0	0	0	0.295097	0	0	0.383647	0	0.0776335	0.596686	0	0	0.175898	0
TCONS_00093769	0	0	0	0	0	0	0	0	0	0	0	0	0	0	0	0.0937727	0.11059	0	0	0.11437	0	0	0	0	0	0.69377	0	0	0	0
TCONS_00093782	0	0	0	0	0	0	0	0	0	0	0	0	0	0	0	0	0	0.125261	0	0	0	0	0	0	0	0.777648	0	0	0	0
TCONS_00093887	0	0.138323	0	0	0	0.0513858	0	0.0563075	0.176001	0.0131692	0.104077	0.0126892	0.0322125	0.0567043	0	0.0888663	0.25153	0.0423612	0.0473445	0.0867089	0.0711937	0.0586054	0.084546	0	0.222409	0.289287	0.196686	0.194818	0.155054	0.0163689
TCONS_00093898	0	0	0	0	0	0	0	0	0	0	0	0	0	0	0	0	0	0.874138	0.279135	0	0.0524681	0	0.934626	0	0	1.1629	0	0.0574305	0.0571355	0.627303
TCONS_00093920	0	0	0	0	0	0	0	0	0	0	0	0	0	0	0	0	0.102357	0	0	0	0	0	0.103215	0	0	0	1.1739	0	0	0.319734
TCONS_00094144	0	0	0	0	0	0	0	0	0	0	0	0	0.022161	0	0	0	0	0.437143	0	0.0745655	0	0	0	0.0837279	0	0.542778	0.676563	0	0.133339	0.056306
TCONS_00094457	0	0	0	0	0	0	0.026483	0	0	0	0	0.026809	0	0	0	0	0	0.268494	0	0	0.376034	0.247636	0.0893117	0.411407	0.289165	0	0.184687	0.24696	0.573279	0.414999
TCONS_00094531	0	0	0	0.177361	0	0	0	0	0	0	0.22801	0	0	0	0	0.0519167	0	0	0	0	0.415921	0.342379	0.432186	0	0.0999492	0.0768203	0.57453	0	0	0.239072
TCONS_00094666	0.15453	0	0.0348486	0	0	0.0338352	0	0	0	0.117062	0	0	0.114536	0	0	0	0.248431	0	0.841702	0.128461	0	0	0.375769	0.432738	0	0	0.518034	0.230901	0	0
TCONS_00094668	0.0910359	0.187796	0.0547461	0	0.029028	0.239193	0.408436	0	0.0327703	0.429103	0.423903	0.147666	0.179933	0.626879	0.119377	0.0827317	0.195139	0.0985923	0.514223	0.302712	0.745639	0.272799	0.295161	0	0.716732	0.612084	0.305181	0	0.360875	0.609558
TCONS_00094677	0.0267246	0	0	0	0	0	0.051386	0	0	0	0	0	0	0	0	0.291441	0.859275	0.260485	0.194086	0.62205	0.0729634	0.160166	0.259943	0.0997837	0.631213	0.10781	0.627123	0.399322	0.317816	0.268413
TCONS_00094691	0	0	0	0	0	0	0	0	0	0	0	0	0	0	0	0	0.0523296	0.211513	0.0393992	0	0	0	0	0	0	0	0.272797	0	0	0.0408657
TCONS_00094731	0.178409	0.372817	0	0.260926	0.0620598	0.0568197	0.031186	0	0.157636	0	0.32367	0.205205	0.064114	0.211614	0	0	0	0.210784	0.392633	0	0	0	0	0.0605584	0.0851291	0	0.271856	0.630102	0.337543	0.407248
TCONS_00094850	0.430036	0.0475239	0.387915	0	0.051421	0.329554	0.0516796	0.257942	0.348301	0.325768	0.965461	0.0523159	0.371861	0.642905	0.211468	1.61209	0.518511	1.74649	2.21221	1.25121	1.46761	1.61081	0.871427	2.00708	2.68035	1.08426	2.16242	0.803207	3.03651	1.61968
TCONS_00095179	0.0270706	0	0	0	0	0	0	0	0	0	0	0	0	0	0	0	0	0.175906	0.262132	0.0900151	0	0	0	0	0	0	0.362997	0.323594	0	0
TCONS_00095233	0	0	0	0	0	0	0	0	0	0	0	0	0	0	0	0	0	0	0.061217	0.420433	0.207122	0	0.163978	0	0	0.306042	0	0.906846	0.0751823	0.380973
TCONS_00095258	0.238153	0	0.107413	0	0	0	0	0	0.0642961	0	0	0.173834	0.0588388	0	0	0	0	0	0	0	0	0	0	0	0	0	0	0.533777	0.354023	0
TCONS_00095274	0.0432508	0.114713	0.156058	0	0.0827464	0	0	0.0415079	0.140121	0	0	0	0.0427427	0.188102	0	0.471666	0	0	0.523511	0	0	0	0	0	0	0.348958	0	0.77551	0	0.325798
TCONS_00095277	0	0	0.108558	0	0	0	0	0	0.0433211	0	0	0	0	0	0	0.546841	0.515932	0	0.194224	0	0	0	0	0.599128	0.210554	0.647321	0.268958	1.07893	0	0
TCONS_00095432	0.0324195	0	0	0	0	0	0	0.165936	0.0933605	0	0	0	0	0	0.0850243	0	0.486446	0	1.20338	0.0179668	0	0	0.665708	0	0	0	0.706421	0.823506	0.337349	0.149238
TCONS_00095486	0	0	0	0	0	0	0	0	0	0	0	0	0.0215198	0	0.085664	0	0.28006	0.212247	0	0.289632	0.0594517	0.195758	0.282407	0.325221	0	0	0.145997	0.195224	0.194221	0.109354
TCONS_00095528	0	0	0	0	0	0	0	0	0.155929	0	0.230519	0.0140526	0	0	0.0568025	0.0787316	0	0.0469127	0	0	0	0	0	0	0	0.291245	0	0	0	0
TCONS_00095529	0.208274	0.306889	0.469685	0.470264	0.564492	0	0.13349	0	0.599781	0.31555	0	0.168917	0.0343046	0.679353	0	0	0	0	0	0	0	0	0	0	0.182195	0	0	0.414941	0.412809	0.08716
TCONS_00095530	0	0	0	0	0	0.200948	0	0.0990874	0	0	0.0686812	0	0	0	0	0	0	0.111818	0	0	0	0	0	0	0	0	0	0.308549	0	0
TCONS_00095649	0	0	0	0	0	0	0	0	0	0	0	0	0	0	0	0	0	0	0	0	0	0	0	0	0	0	0	0.330085	0	0
TCONS_00095667	0	0.261257	0	0.0417021	0	0	0.142051	0.0472668	0.159562	0	0	0.0479334	0.048673	0	0.0968765	0.134277	0	0	0.357687	0	0.268933	0	0.479057	0.551684	0.775522	0.198687	0	1.76621	0.585714	0.865668
TCONS_00095710	0	0	0	0	0.118404	0	0	0	0	0	0.0823371	0.0401548	0	0	0	0	0.13266	0	0	0.137194	0	0.123637	0.535087	0	0.216557	0	0	0.739796	0	0.310794
TCONS_00095815	0	0	0	0	0	0	0	0	0	0.0224358	0	0.0216181	0	0	0	0	0	0.0721691	0	0	0.24258	0	0.216056	0	0	0	0	0.331904	0	0.0557742
TCONS_00095958	0.351413	0.621362	0	0.961305	1.4222	2.98304	1.22145	0	0.291919	0.627976	0	0.92079	2.19056	0.0293909	2.39268	1.84244	0.782237	0	3.14107	1.79772	0	0	2.19109	0	0.425646	0.981445	0	0.646258	0.964408	1.01812
TCONS_00095993	0	0	0.455945	0.142659	0	0.0491872	0	0	0	0	1.34492	0	0	0	0	2.90919	3.25037	1.64222	6.66187	1.30723	1.07332	0.504881	0	7.12962	0	11.7812	0.376541	0.503503	1.66972	1.26915
TCONS_00096147	0	0	0	0	0	0	0	0	0	0	0	0.298079	0	0	0	0	0	0.142156	0	0	0	0.131112	0	0	0	0	0	0	1.04066	0
TCONS_00096154	0.0245188	0.00722562	0.0663517	0	0.117272	0	0.0235724	0	0.0441303	0.0908055	0.11417	0.0238626	0.0565385	0	0.257215	0.155975	0	0	0.0395703	0.0815298	0	0	0	0	0	0	0.246584	0	0.315883	0.574605
TCONS_00096334	0.119328	0	0	0	0.057074	0.0522549	0.172083	0.095433	0	0.140615	0	0.0580673	0.0589632	0.151366	0.0782386	0	0	0	0	0.132263	0	0	0	0.297031	0	0	0	0.29717	0.768672	0
TCONS_00096404	0	0	0	0	0	0	0	0	0	0.0236357	0	0	0.0462514	0.0254429	0	0	0	0	0	0.233435	0.127777	0.280489	0.151741	0	0.122823	0.188802	0.235338	0	0.556574	0
TCONS_00096516	0	0	0.0209781	0	0	0.040736	0	0	0	0	0.18564	0.0226336	0.137897	0.101142	0	0	0.074775	0	0.112597	0	0.126987	0	0	0	0	0.0938176	0	0.277995	0.483992	0
TCONS_00096522	0.112297	0	0	0	0.0247897	0	0.107963	0	0.00932855	0	0.275818	0	0.0256103	0	0	0	0	0	0.271851	0	0.0471683	0	0	0	0	0	0	0	0.308185	0.0867598
TCONS_00096539	0	0	0	0	0	0	0.0208716	0	0.00879168	0	0.0379086	0.0105643	0	0	0	0	0	0	0	0	0	0	0	0	0	0	0	0	0.564762	0
TCONS_00096735	0	0	0	0.0213542	0.0482502	0	0.242465	0	0.0817061	0	0	0.04909	0.249237	0.054842	0.322446	0	0.0810898	0	0	0	0.137711	0	0	0	0.132372	0	0	0	0	0.316627
TCONS_00096781	0	0	0.033277	0	0	0	0	0	0	0	0	0	0	0	0	0.100576	0.355841	0	0	0.245335	0.100718	0.110546	0.239215	0	0.290441	0.14882	0.123668	0	0.109678	0.648402
TCONS_00096834	0.298636	0	0	0	0.071418	0	0	0	0.241876	0	0	0.363305	0	0.16235	0.146853	0	0.240052	0	0.180736	0.248256	0	0	0	1.11504	0	0	0	0.223113	0.887868	1.87463
TCONS_00096984	0	0	0	0	0	0	0	0	0	0	0	0	0	0.0258938	0	0	0.153147	0	0	0.158381	0	0.14273	0.231645	0	0	0.192148	0	0	0	0.298992
TCONS_00097102	0	0	0.0149923	0	0	0.0145563	0	0	0	0	0	0	0	0	0.0163458	0	0	0	0.080469	0.110531	0	0.0498042	0	0	0	0	0.0557161	0	0	0.250392
TCONS_00097121	0	0	0	0	0	0	0	0	0.0176675	0	0	0	0	0	0	0	0	0.0797312	0	0	0	0	0	0	0	0	0	0	0	0.390249
TCONS_00097147	0.145096	0.171037	0.479908	0.122855	0.0462656	0.0423592	0	0.278498	0.156691	0.341958	0.193037	0.658992	0.669159	1.36724	1.09403	5.80185	6.53138	4.71418	3.5125	5.30719	9.90352	87.5386	12.2313	2.70878	56.229	2.92667	23.5096	42.06	20.1311	43.1117
TCONS_00097191	0	0	0	0	0	0	0	0	0	0	0.200779	0	0.0331427	0	0	0	0.107831	0.108961	0	0	0.274686	0	0	0.626094	0	0	0	0.300666	0	0.673664
TCONS_00097192	0.569109	0.532742	0.234035	0.325974	0.760564	0.359167	0.490819	0.658624	0.659779	0.481841	4.20886	0.374682	0.769197	0.928167	0.897185	2.66964	3.04079	2.6648	5.91605	6.90169	2.92477	2.33238	4.12455	3.34364	6.23775	6.4149	1.17837	7.45324	5.32484	8.88916
TCONS_00097320	0	0	0	0	0	0.0255469	0	0	0	0	0	0	0	0	0	0	0	0.284313	0	0	0	0	0	0.435645	0	0	0.195568	0	0.260166	0.439448
TCONS_00097333	0	0	0.0190475	0	0	0	0	0	0	0	0	0	0.0208676	0	0	0	0	0	0	0	0	0	0	0	0	0	0	0	0	0.10604
TCONS_00097342	0	0	0	0	0	0	0	0	0	0	0.0623683	0	0	0	0	0	0	0	0	0	0.085326	0.468259	0	0	0	0.252154	0	0	0	1.09862
TCONS_00097438	0	0	0	0.0660548	0	0.0569375	0	0	0	0	0	0	0	0	0	0	0.0418058	0	0	0	0	0	0	0	0	0	0	0	0	0
TCONS_00097439	0	0	0	0	0	0	0	0	0	0	0	0	0.0822298	0	0	0	0	0	0	0	0.151448	0	0	0	0	0	0	0	0	0.255355
TCONS_00097523	0.0749565	0	0	0.0476002	0.0537769	0	0	0.017984	0	0	0.0747923	0	0.055557	0	0.0184297	0.459804	0.241008	0.608837	0.499004	0.186934	0.358131	1.12307	0.364541	0.769646	0.147535	0	0.942291	0.448004	0	0.893998
TCONS_00097607	0.533534	0.347563	0.151982	0	0	0.295123	1.02588	0	0	0.453806	0	0	0.277509	0.610629	0.497107	0	0	0	0	0	0	0	0	0.209695	0	0.113281	0	0	0	0
TCONS_00097652	12.5681	17.8455	12.8487	32.9568	20.0375	16.2776	24.3124	31.4334	33.9723	25.2349	1.52007	22.7585	43.2082	42.7341	36.5574	0.207667	0	0	0.737578	0	0	1.14126	1.23482	0	2.59868	0	1.02139	1.13815	1.1323	4.78145
TCONS_00098400	0.663052	0.183187	0	0.140354	0	0.39924	0.35857	0.437478	0	0.125571	0	0.0403316	0.122862	0	0	0	0	0	0	0	0	0	0	0	0	0	0	0	0	0
TCONS_00098616	0.453196	0.148819	0.292004	0.888057	0.569771	0.635067	1.00834	0.969279	1.27247	1.56942	0.0258401	0.478872	0.358297	0.436434	0.573058	0.247113	0.291432	0	0.125383	0.129168	0.212111	0.194007	0.167928	0.29008	0	0.313414	0.130222	0	0.23098	0
TCONS_00098772	1.74274	2.05432	0.135229	0.77747	0.501918	0.361066	0.270237	0.683392	2.34745	0.416403	0.48615	0.38299	0.425937	0.407491	0.645039	0.970697	1.44605	0.304418	0.68046	0	0	0.44923	0.121514	1.32939	0.0983563	0.37798	1.6333	0.168001	0	1.59979
TCONS_00098808	0.165909	0	0	0	0	0	0	0	0	0	0	0	0	0	0	0	0	0	0	0	0	0	0	0	0	0	0	0	0	0
TCONS_00098953	0.342463	0.0567692	0.0675762	0.480262	0.337834	0.234325	0.473289	1.00653	0.959249	0.616142	0	0.82283	1.01532	0.639979	1.11568	0	0	0	0	0	0	0	0.0346985	0.0399589	0	0	0	0.0319821	0	0
TCONS_00098959	0.977793	0.178853	0.0304145	0.0856463	0.0322533	0.14765	0.0324155	0.0323583	0.291291	0.613004	0	0.0328146	0.0333209	0.0366596	0.132641	0	0	0	0	0	0	0	0	0	0	0	0	0	0	0
TCONS_00099166	0.0558696	0.148182	0	0.0118264	0	0.171261	0.0134283	0	0	0	0	0	0.0276066	0.0607456	0.054947	0	0	0	0	0	0	0	0.0452858	0	0	0	0	0	0	0
TCONS_00099354	0	0.246109	0	0	0.00649489	0	0	0.0912245	0	0	0.28454	0.0859031	0	0	0.200326	0	0	0	0	0	0.0926854	0	0	0	0	0	0.364176	0	0	0
TCONS_00099387	0.620604	0.693057	0	0.248909	0.156227	0	0	0.532901	0	0	0	0	0.129119	0	0	0	0	0	0	0	0	0	0	0	0	0	0	0	0	0
TCONS_00099421	0.127122	0.217751	0.139755	0.413728	0.570017	0.800227	0.294081	0.224937	0.617764	0.308961	0	0.320899	0.208073	0.328265	0.0703255	0	0	0	0.403908	0.330239	0	0	0.11592	0.207658	0.375316	0	0	0.261178	0.259836	0.0997481
TCONS_00099545	0.244095	0.448205	0.541997	0.222578	0.161653	0.246673	0.162466	0.180199	0.446095	0.0568956	1.04918	0.164466	0.0556679	0.0816609	0.184665	0.255956	0.724467	0.732063	1.22727	1.18628	0.922747	1.18158	1.03493	1.26194	0.886974	0.908963	1.38479	0.897796	1.1723	1.03722
TCONS_00099669	0	0	0.407423	0.250558	0	0.054562	0	0.239151	0.117734	0	0	0.439575	0.184699	0	0.245078	0	0	0	0	0	0	0	0	0	0	0	0	0	0	0
TCONS_00099704	0.366806	0.567508	0.468744	0.207054	0.336262	0.174013	0	0.469366	0.742722	0.308743	0	0.282616	0	0.0997046	0.360749	0	0.196565	0	0	0	0	0.137396	0.0495531	0.171197	0.320877	0	0.307412	0	0.408953	0.537262
TCONS_00099705	0	0.14247	0.702594	0.056853	0.115615	0.388126	0.271124	0.128879	1.10217	0	0	0.744969	0	0.175213	0	0	0.993104	1.13441	0.682694	0.267925	0	0	0	1.75494	0.634367	0	0	0	0	1.34877
TCONS_00099708	0	0	0.316112	0	0	0	0.126341	0	0.0946104	0.221224	0	0.0426323	0.108225	0	0	0	0	0	0	0	0	0	0	0.0817785	0	0	0	0	0.0651172	0
TCONS_00099734	0	0	0.37819	0.110935	0	0	0.151152	0	0	0	0	0	0	0.0569807	0	0	0	0	0	0	0	0	0	0	0	0	0	0	0	0
TCONS_00099772	0	0.073599	0	0.528657	0.318537	0.401007	0.0400174	0	0.134851	0	0.0830658	0.12153	0	0	0	0	0	0	0	0	0.113642	0	0	0	0	0	0	0	0	0
TCONS_00099819	0	0.0977667	0.0798023	0.0312112	0	0	0	0	0.11146	0.141481	0.0735614	0.12915	0.32057	0.104204	0	0	0.0237041	0	0	0	0	0	0.191222	0	0	0	0.0988569	0	0	0
TCONS_00099899	0	0	0.172791	0.547395	0.332118	0	0	0.0919169	0.0581795	0	0	0	0.12423	0	0	0	0	0	0	0.0199047	0	0	0	0	0	0	0	0	0	0
TCONS_00099900	0.0126822	0.112123	0	0.193289	0	0.377649	0.0182891	0	0.0342393	0.0896675	0.0379633	0.117257	0	0.0896289	0.268165	0	0.0203886	0	0	0.0632563	0.034625	0	0	0	0	0.0255809	0	0.0378999	0.0188526	0
TCONS_00099918	0.357796	0.0263603	0.188271	0.555411	0	0.235023	0.200658	0.171689	0	0	0.238008	0.34822	0.029466	0.129674	0	0.0812895	0.671079	0.387494	0.577438	0.495725	0.814045	0	1.83676	0	0.391243	0.721696	0	0.534623	0.620522	0.449199
TCONS_00099946	0.0571278	0.0505062	0	0.43534	0	0	0.164768	0.0365505	0	0	0	0.018533	0.225827	0	0.112369	0	0	0	0.276592	0	0.0519901	0.285316	0.0617408	0	0.0999492	0	0.0638367	0	0	0
TCONS_00100010	0	6.42279	0	0	0	0.407864	0.134316	0	0	0	0	0	2.48521	0	2.83963	0	0	6.65742	0	5.41984	5.97578	0	10.4183	10.0851	0	8.45403	0.312231	5.14927	3.59982	0.46773
TCONS_00100011	4.67016	0.15729	11.0735	12.4278	14.4659	4.55767	0.940741	7.72606	5.95598	12.8035	8.25473	12.9862	7.51635	15.33	10.6734	4.85046	0	0	7.4294	0	0.728599	6.26426	0	0	7.70388	0	7.90247	0.79751	3.04142	9.49281
TCONS_00100029	0	0.888806	0	0.382186	0	0	0.631202	0.571016	1.59527	0.124339	0.941714	0.159743	0.30414	0	0.78695	0.335618	0	1.59984	0	0.204669	0	0.307407	1.59651	0.38303	0.376908	0	1.37559	1.10364	0.365991	2.62735
TCONS_00100057	0.360653	0.0708557	0	0.152686	0	0.0701927	0	0	0	0	0	0	0	0	0	0	0	0	0	0	0	0	0	0	0	0	0	0	0	0
TCONS_00100064	0.035599	0	0	0.105498	0	0	0	0	0	0	0	0	0	0	0	0	0	0.173493	0	0.236747	0.0485963	0	0	0	0.0467123	0	0	0	0	0
TCONS_00100072	0.0264987	0.0234273	0.0239032	0.381427	0.101393	0.0232081	0	0.0254309	0.0858489	0.0802949	0	0.0773686	0.0785623	0.115245	0	0	0	0	0	0	0	0	0	0	0	0.106899	0	0	0	0.0665362
TCONS_00100079	0	0	0	0.318359	0	0	0	0	0.187403	0	0	0	0	0	0	0	0	0	0	0	0	0	0.187548	0	0	0	0	0	0	0
TCONS_00100090	0.0703476	0.131298	0.133965	0.119129	0.30656	0	0.0075147	0.127524	0.126616	0.134214	0.0779928	0.144537	0.355331	0.161473	0.138372	0.0852408	0.0502642	0.22856	0.0378442	0.103964	0.149382	0.0936907	0.380141	0.145924	0.0410261	0	0.209624	0.18687	0.092955	0.196264
TCONS_00100139	0	0	0	0.309658	0.777423	0	0	0	0.0877649	0	0	0.580032	0	0	0	0	0	0	0	0	0	0	0	0	0	0	0	0	0	0
TCONS_00100146	0	0	0.292953	0	0.416572	0.0258576	0	0	0.0159416	0.0521859	0	0.27297	0.029177	0	0	0.0603692	0	0	0	0	0	0.0442357	0	0.0826768	0	0.20843	0	0.0441149	0	0
TCONS_00100175	0	0	0	0	0.418543	0	0	0	0	0.0883866	0	0	0.0576529	0	0	0	0	0	0	0.096993	0	0	0	0	0	0	0	0	0	0.146483
TCONS_00100356	0.424546	0.286442	0.312417	0	0	0	0.397418	0	0	0	0	0	0.176656	0.0607365	0	0	0	0	0	0	0	0	0	0	0.41048	0	0.187264	0.534199	0	0
TCONS_00100357	0.194345	0.0925178	0	0.202529	0.328914	0.20949	0	0.186513	0	0.339746	0	0.640179	0	0.0975259	0	0.73364	0.288405	0.534286	0.289522	0.397683	0.367339	0.69437	0	0.39073	0.235399	0.603086	0.200463	0.826502	0.333347	0
TCONS_00100358	0.399087	0	0	0	1.06348	0	0.260356	0	0	0	0.341325	0	0.169028	0	0.546692	0.466306	0.68742	0	0	0.758309	0	0	0	0	1.4214	0.287494	0.668931	0.383349	1.01701	1.14523
TCONS_00100360	0	0.188837	0.0963365	0	0.578911	0	0	0.222069	0	0	0	0	0	0	0	0	0	0.0578309	0	0.118374	0.194385	0	0	0.265838	0.0934246	0	0.0596695	0.106385	0	0.13408
TCONS_00100367	0.147868	0	0.0627694	0	0.208014	0.045708	0.0250872	0	0.197258	0.0527132	0	0	0	0.0851154	0	0	0	0	0	0	0	0	0	0	0	0.0350894	0	0	0	0
TCONS_00100413	0.253104	0.103277	0.298563	0.142872	0.322822	0.397875	0.355643	0.236677	0.175212	0.0721056	0	0	0.327094	0.352812	0	0.0176936	0	0	0	0	0	0	0	0.0242317	0	0	0	0.0387889	0	0
TCONS_00100469	11.2148	3.93863	9.29269	2.38797	1.923	0.696514	8.113	6.52981	5.07343	12.8596	0.102865	14.6843	5.66161	10.7204	4.80872	0.0401516	0.0473526	0	0	0	0	0	0.0238747	0	0	0.0297058	0	0.0220057	0	0.036979
TCONS_00100470	0.544696	0	0	0.105952	0	0.496395	1.90361	0.494489	0	0	0	0	0	0	1.78085	0.0401359	0	0.0239152	0	0	0	0	0.0238654	0.164901	0	0.20786	0.0987022	0.0219971	0.153188	0.0369646
TCONS_00100554	0.0223445	0	0.0201559	0.0189195	0.0641235	0.391395	0.193338	0	0.120651	0	0	0.152226	0.22082	0.0242946	0	0	0.143689	0.0725977	0.108184	0.1486	0.183015	0.133915	0.144893	0.166859	0.23456	0	0	0	0.0664319	0.112211
TCONS_00100597	0.0511252	1.22038	0.922352	0.432886	0	0.507466	0	0.9813	0.717741	0.0344259	1.25833	0	0.707345	0.648517	0	4.78555	1.9178	4.20803	1.52643	2.04002	3.76872	3.52365	4.19927	2.48158	4.06985	1.37497	4.34182	6.21321	10.4373	7.87345
TCONS_00100635	0.333261	0	0	0	0	0.247652	0.38836	0	0	0	0	0	0.159683	0.109802	0.357554	0	0.0324707	0	0	0	0	0	0	0	0	0	0	0	0.0300245	0
TCONS_00100676	0.0813457	0.138697	0.199169	0.555934	0.222327	0.0457997	0.569785	0.172864	0.188242	0.440159	0.162335	0.0508941	0.0459372	0.170573	0.0114289	0.2693	0.0186822	0.169903	0.68923	0.425056	0.0793178	0.661636	0.0941938	0	0.396463	0	0.194783	0.0347279	0.155473	0
TCONS_00100677	0	0	0.0924362	0.0607361	0	0.0628236	0.10837	0	0	0.0310508	0.102249	0.0698115	0	0	0.0806249	0	0	0.332937	0.198455	0.0681487	0	0.122829	0.0996731	0.191306	0	0	0	0.122493	0	0.257302
TCONS_00100840	0	0	0	0	0	0	0.15679	0	0.0960642	0	0	0	0	0	0	0	0	0	0	0	0	0	0	0	0	0	0	0	0	0
TCONS_00100870	0.0152836	0.0270242	0	0	0.0146201	0	0.293873	0.0586708	0	0.0926228	0	0.104122	0.015104	0.0332349	0	0.0416683	0	0	0	0.152463	0	0	0.0991063	0	0	0.0616559	0.0512353	0	0.0908784	0.0767518
TCONS_00100893	0.333635	0.243665	0	1.12998	0.138761	0.11434	0.82281	0.64038	0.501282	0	0	0.29647	0.989146	0.59933	0.827447	0	0	0	0	0	0	0	0	0	0	0	0	0	0	0
TCONS_00100914	0	0.0168525	0.171948	0	0.237047	0	0.274892	0.457344	0.59697	0.211788	0	0	0	0	0.0374943	0	0	0	0	0	0	0	0	0	0	0.0768981	0	0	0	0
TCONS_00100915	0.274859	0.18225	0	0.430546	0.131463	0.0842543	0.277462	0.369296	0.133571	0.263739	0	0.347754	0.17656	0.0597694	0.054064	0	0	0	0	0	0	0	0	0	0	0	0	0	0	0
TCONS_00100974	0.151117	0.0334004	0.102237	0.127953	0	0	0.399531	0.725138	0.326387	0.34343	0	0.661828	0.336019	0.164306	0	0	0	0	0	0	0	0	0	0	0	0	0	0	0	0
TCONS_00101040	0	0	0	0.0739221	0	0	0	0.387511	0	0	0	0	0	0	0.064397	0	0	0	0	0	0	0	0	0	0	0	0	0	0	0
TCONS_00101067	0	0	0	0	0	0	0	0.461704	0	0	0	0	0	0	0	0	0	0	0	0	0	0	0	0	0	0	0	0	0	0
TCONS_00101098	0	0	0	0	0	0.0241609	0	0.26475	0	0	0	0.268483	0.190838	0	0	0	0	0	0	0	0	0	0	0	0	0	0	0	0	0
TCONS_00101275	0	0.0866322	0.14732	0.0829698	0	0	0	0	0.599651	0.0989746	0	0.0317892	0	0.319626	0	0	0.105023	0	0	0	0	0.0978791	0	0	0	0	0	0	0	0.16403
TCONS_00101304	0	1.02667	0.336	0.414334	0.300421	0.390195	0	0	2.62646	0.22131	0.36438	0.0142163	0	0.603517	0.754215	0.0995607	1.2681	0.403402	0.954757	0.145715	1.71487	0.634694	2.20225	0.790832	1.74422	0	2.37494	0.414699	0.673139	3.44769
TCONS_00101311	0.160347	0	0.144642	0	0.0511288	0.0468117	0.154158	0	0.634924	0.161958	0	0.260093	0.158464	0.406797	0	0	0	0	0	0	0	0	0	0	0	0	0	0	0	0
TCONS_00101339	0	0.323836	0.150188	0	0	0.437462	0.16007	0.159787	0.431524	0	0.199358	0.421305	0.427805	0	0	0	0	0	0	0	0	0	0	0	0.174778	0	0	0	0	0
TCONS_00101348	0.229041	0.11571	0	0	0.0625994	0.0286569	0	0.219811	0.371017	0.165244	0.130594	0	0.129343	0.124515	0.144809	0	0.105205	0.0531541	0.0396047	0	0.0446663	0	0	0	0	0	0	0.195563	0.0972794	0.0821578
TCONS_00101462	0	0	0	0	0.694878	0.827067	0.558699	0	0.313785	1.32068	0	0.141394	0	0.394905	0.500092	0	0	0	0	0	0	0	0	0	0	0	0	0	0	0
TCONS_00101469	0	0.0558311	0	0	0	0	0.056043	0	0.00524595	0.0834116	0	0	0.340849	0.364438	0.210212	0	0	0	0	0	0	0	0	0	0	0	0	0	0	0
TCONS_00101470	0	0.0349992	0	0	0	0.0606755	0	0	0	0.00999638	0	0	0	0.225974	0.457475	0	0	0	0	0	0	0	0	0	0	0.079851	0	0	0	0
TCONS_00101496	0	0	0	0	0	0	0	0	0	0	0	0	0	0	0	0	0	0	0	0	0	0	0	0	0	0	0	0	0.682142	0
TCONS_00101513	0	0	0	0	0	0.0575474	0	0	0	0	0.174835	0	0	0	0.107703	0	0	0.177902	0	0	0.568078	0.426612	0	0	0.574795	0	0	0.0981801	0.325586	0
TCONS_00101524	0.0590153	0.010435	0	0.0399754	0	0.227422	0	0.0113274	0.331403	0.453023	0	0	0	0	0.12769	0	0	0	0	0.0392475	0	0	0	0	0	0	0	0.0352726	0	0
TCONS_00101525	0.144354	0.0425406	0	0.0814844	0	0.126428	0.0925211	1.5239	0.259816	0.583216	0	0	0	0.209269	0.236617	0	0	0	0	0	0	0	0	0	0	0	0	0	0	0
TCONS_00101582	0.139184	0.0829261	0.502206	0.258757	0.156297	0.0954001	0.174537	0.119056	0.035943	0.149751	6.4911	0.217913	0.209314	0.105274	0.229135	2.77174	3.74554	2.32004	3.53054	4.00435	2.51131	5.47644	4.2282	2.83567	4.01002	2.45345	5.23391	5.50671	4.85771	5.11306
TCONS_00101796	0	0	0	0	0	0	0	0	0	0	0.131989	0	0	0	0	0.499343	0.556182	0	0	0.0676695	0.402818	0	0	0.702857	0	0	0	0	0	0
TCONS_00101814	0	0.00678083	0	0	0.0220106	0.0470216	0.0442427	0.00736075	0.0745447	0.0309875	0.535712	0.0895747	0	0.0083392	0.0150864	0.0209106	0.123304	0.199355	0	0.153022	0	0	0	0	0	0.0618821	0.0514233	0	0	0
TCONS_00101878	0.0926042	0	0.0556892	0.104546	0	0	0.192898	0	0.366683	0.311782	0.431206	0.105147	0.152527	0.318839	0.18215	0.0420785	0.248125	0	0.112089	0.153963	0.42138	0.369997	0.400328	0	0	0	0	0.13837	0.412979	0
TCONS_00101904	0	0.0714492	0	0	0	0	0	0	0	0.0489771	0.354814	0	0.0159734	0	0	0	0	0	0	0.161238	0	0.048435	0.157216	0	0.0424183	0.0652048	0	0	0.0961094	0
TCONS_00101938	0	0	0	0	0	0	0	0	0	0	0.259704	0	0.0183726	0	0	0	0.0597757	0.120805	0	0.0618187	0	0	0	0.208244	0.0487894	0.149997	0	0.111116	0	0
TCONS_00101979	4.35226	5.51416	9.89219	2.20527	6.1958	3.81179	11.4985	6.84086	6.2174	6.92281	25.1673	7.90456	12.497	7.78746	6.1341	8.59566	5.72975	6.12386	2.65474	0.227907	19.3676	10.6801	16.8889	6.52574	34.8052	4.42395	0	8.70506	11.5132	4.81872
TCONS_00102008	0	0	0	0	0	0	0	0	0	0	0.348337	0	0	0	0	0	0.200441	0	0	0.0414582	0	0	0.0808481	0	0.0981608	0.0502972	0	0	0	0.187836
TCONS_00102168	0	0.0361072	0	0	0.169295	0	0	0	0.0882095	0	0.0543353	0.152367	0	0	0	0.0556733	0	0	0.164781	0	0	0	0	0.0508305	0	0.247137	0	0.223759	0	0.222189
TCONS_00102176	0.413496	0.13056	0.0799275	0.150049	0.113013	0.284545	0.255559	0.170072	0.382749	0.238658	1.00201	0.86235	0.467016	0.578036	0.290478	0.402619	0.189931	0	0.286	0.196422	0.403189	0.0885061	0.574567	0.992511	0.542581	0.2383	0.198024	0.353058	0.175622	0.444967
TCONS_00102194	0.244772	1.50497	1.69612	0.471029	0.957871	1.31549	1.12314	0.82218	1.0333	0.752932	3.44151	2.02488	1.44039	0.943568	0	5.88467	3.07652	3.36182	3.7169	1.36886	2.39972	2.30048	1.73152	6.35594	2.89066	3.45605	1.11894	2.1612	5.09408	2.96127
TCONS_00102195	0	0.144564	0.22559	0.219895	0.662479	0	0	0	0.290845	0	0	0.346366	0.209125	0	0	0	0	0	0	0	0	0.461173	0	0	0	0	0.193468	0	0	0
TCONS_00102237	0.0375032	0	0	0.0635091	0.0478334	0	0	0.0359919	0.0270001	0	0	0	0.38298	0.0407762	0	0	0	0	0	0	0	0	0	0	0	0	0	0	0	0
TCONS_00102258	0.095868	0	0.216195	0	0	0	0.0230419	0.0230012	0	0	0.143487	0.0233256	0.355282	0.104235	0.141427	0	0.0770611	0	0	0.0796949	0.130869	0.143639	0.0777069	0.35795	0	0	0.0803448	0.0716235	0	0.0601793
TCONS_00102283	0.0461884	0.0136116	0	0.0651809	0.117822	0.0404527	0	0.0147757	0	0	0.0307248	0.104889	0.25866	0.0669593	0.0302838	0.0419752	0	0	0	0.10239	0	0	0.0499181	0	0	0.06211	0.0516127	0.0460102	0	0.0386585
TCONS_00102353	0.562454	0.174041	0.228313	0.333368	0.538037	0.221673	0.0270372	0	0	0.255647	0	0.10948	1.13949	0.764427	0.636141	0	0	0	0	0	0	0	0	0	0	0	0	0	0	0
TCONS_00102354	0.0109321	0	0.0345145	0.0370255	0	0.057447	0	0	0	0	0	0	0.167457	0	0	0	0.017575	0.0355184	0	0	0	0	0	0	0	0	0	0	0	0
TCONS_00102355	0.0746406	0	0	0	0	0	0	0	0	0	0	0.0272411	0.437972	0	0	0	0	0	0	0	0	0	0	0	0	0	0	0	0	0
TCONS_00102359	0.211895	0.138036	0.0201201	0.0661004	0.128019	0.0683723	0.0214438	0.0642179	0	0.0563222	0	0	0.540048	1.00643	0.43873	0	0	0.144937	0	0	0	0.0334193	0.0723176	0.0416406	0	0	0	0.0333281	0	0
TCONS_00102379	0	0	0	0	0	0	0	0.135759	0	0	0.112919	0	0.447352	0	0	0	0	0	0.136979	0	0	0	0.183458	0	0	0.342399	0	0	0	0
TCONS_00102382	0.0289537	0	0.0522354	0	0.188338	0	0	0.0778033	0	0	0	0	0.0801179	0	0.182244	0.142088	0	0	0	0	0	0.0173525	0	0	0.0455908	0	0	0	0	0
TCONS_00102387	2.22532	2.03893	0.620455	4.45361	7.31505	8.00853	10.8527	8.19312	4.63153	5.39443	7.26691	0.433153	3.59866	1.01181	0.358131	0	4.68333	0	0	3.09439	0	3.03109	0	0	1.16801	0	0	2.66008	0	0.812743
TCONS_00102404	0	0.393357	0	0	0	0	0	0	0	0	0	0	1.35051	0	0	0	0	0	0	0	0	0	0	0	0	0	0	0	0	0
TCONS_00102461	0.0683155	0.253668	0.0985986	0	0	0	0	0	0	0	0	0	0	0.237688	0	0.0745006	0	0	0.0330759	0	0	0	0	0	0	0	0	0	0	0
TCONS_00102523	0.145395	0.231376	0.209846	0.344703	0.417249	0	0.111826	0.139536	0.0314027	0	0.870457	0.0849022	0.0862121	0.379402	0.0857964	0.237838	0.0934977	1.13374	0.633553	1.16032	0.476348	0.784243	1.13137	0.651447	2.13678	0	0	0.955903	0.950993	2.48251
TCONS_00102548	0	0.102675	0.125713	0.531007	0.0888757	0.2848	0	0	0	0.187685	0	0	0.20659	0.328307	0	0	0	0	0	0.0772352	0.0634151	0	0	0.173451	0	0	0	0	0	0.0583219
TCONS_00102586	0	0.0268569	0	0	0.334181	0.0532112	0.0194703	0.0145769	0	0.0562525	0	0	0.37026	0.511952	0.0647321	0	0	0	0	0	0	0	0.032831	0.0378082	0	0.0612743	0	0	0	0
TCONS_00102587	0.0106555	0	0.0608749	0	0	0.0186646	0	0	0	0	0	0	0	0.189229	0	0	0.0114202	0	0	0	0	0	0	0	0	0	0	0	0	0
TCONS_00102597	0.152606	0.0385478	0	0.0123061	0.0556117	0	0.0698643	0	0	0.183499	0	0	0.22981	0.323947	0.128645	0	0	0	0	0	0.0198402	0	0	0	0	0	0.048722	0	0	0
TCONS_00102617	0	0.156315	0.0652463	0.0612438	0	0.028155	0	0	0.00867902	0.137998	0	0	0.174732	0.428171	0	0	0.0516813	0	0	0	0.021942	0.144498	0.0521144	0	0.0210914	0	0	0	0	0
TCONS_00102619	2.63749	1.08816	0	0.496268	0.280332	0	1.35236	4.55617	2.3419	0.414398	0	0	2.0852	3.69611	1.78693	3.35566	0	0	2.12829	0.194893	0	0	0	0	0	0	0	0	2.26531	0
TCONS_00102624	0.0558282	0	0	0.189083	0	0	0.16102	0	0	0.338334	0.557058	0.380338	0	1.03191	0.384344	0	0	0.181386	0	0	0.152422	0	0	0	0	0	0.187153	0.166838	0.497944	0.14018
TCONS_00102642	0	0	0.299493	0.0234268	0	0	0	0.0796585	0	0	0	0	0.136714	0.165453	0.0544218	0	0	0	0	0	0	0	0	0	0	0	0	0	0	0
TCONS_00102646	0.144724	0	0	0	0	0	0	0.149576	0	0	0	0	0.198033	0.14525	0	0	0	0	0	0	0	0	0	0	0	0	0	0	0	0
TCONS_00102671	0	0	0.104519	0	0.180112	0.0380548	0.278489	0.166798	0.187691	0.0585161	0	0	0.286267	0.472426	0	0.118461	0	0	0	0	0	0.130204	0	0.432626	0	0	0	0.346263	0.473666	0.472771
TCONS_00102694	0.0871023	0	0	0.0245836	0.0277737	0.0254286	0.251221	0.13932	0.125417	0.234606	0	0.254313	0.258237	0.15784	0.42832	0	0.0933534	0	0	0	0	0.0870036	0.0941357	0.108407	0	0.234254	0	0	0	0.0729023
TCONS_00102720	0.208755	0.184559	0.0706156	0.132568	0.224655	0.297102	0	0.0250429	0	0.15814	0.364522	0	0.103152	0.0283718	0.461944	0	0.167803	0	0	0.0867691	0.0712431	0	0.0846046	0	0.342406	0.105268	0.0874767	0.233944	0	0
TCONS_00102736	0.0813289	0	0	0.0459084	0.155597	0	0	0.104069	0.0585521	0.082146	0	0.0527682	0.133956	0.0589512	0.479916	0	0	0	0	0	0	0	0	0	0	0	0	0.0810151	0	0
TCONS_00102828	0.0324381	0	0.117043	0.32959	0.0620598	0.0852296	0	0.249047	0.385333	0.16382	0.064734	0.284129	0	0	0.542342	0	0	0	0	0	0	0	0	0	0	0	0	0	0	0
TCONS_00103133	0.147081	0.0108361	0.0995059	0.0830239	0.0351739	0	0	0	0.0132362	0	0	0	0	0	0	0.634905	0	0.676979	0.385727	0.692852	0.234243	0	0	0	0	0	0	0	0	0
TCONS_00103320	0.0677578	0	0	0	0	0	0	0.0216758	0	0	0	0	0	0.0982284	0	0.554193	0	0.146764	0	0	0	0	0	0	0	0.182229	0	0	0.0671496	0.226846
TCONS_00103353	0.380083	0.0560046	0.0571424	0.160911	0.181791	0.110961	0.0609019	0.364766	0.205228	0.383901	0.126417	0.123303	0.187809	0.551005	0.311505	2.59059	1.83312	2.26397	2.60698	1.89577	1.0377	0.949131	2.25926	5.67658	1.99494	2.81105	2.97303	2.461	2.07169	0.795298
TCONS_00103550	0.383961	0.0377174	0.115451	0.180615	0.0408103	0	0	0	0.184286	0	0.340551	0	0	0.0463856	0.0419579	1.04681	0.685861	0.831663	0.516388	1.27674	1.16477	0.127842	1.10657	0	0.111961	0	0.57207	0.764959	0.126838	1.49971
TCONS_00103568	0	0	0	0	0	0	0	0	0	0	0.0737637	0	0	0	0	0.705414	0	0.120093	0.357921	0	0	0	0.119843	0	0	0	0	0	0.109893	0
TCONS_00103986	0	0	0	0	0	0	0	0	0	0	0	0	0	0	0	0.153727	0	0	0	0	0	0	0	0	0	0	0	0	0	0
TCONS_00104050	0	0	0	0	0.0876494	0	0	0	0	0	0.0609509	0	0	0	0	0.832689	0	0	0	0	0.25016	0	0	0	0.480924	0	0	0.638914	0	0
TCONS_00104058	0	0	0	0	0	0	0	0	0	0	0	0	0	0	0	0.758034	0	0.15056	0	0	0	0	0	0	0.243226	0	0	0	0	0
TCONS_00104191	0	0	0	0	0	0	0	0	0	0	0	0	0	0	0	0	0.17907	0.312545	0	0.0168354	0	0.42481	0	0.472603	0	0.755716	0	0.347999	0.436527	0
TCONS_00104398	0.159441	0.105721	0.251693	0.202503	0.15252	0.209463	0	0	0.129137	0	0.477276	0	0.433313	0.130017	0.0392022	0.326019	0	0	0.0964946	0.39763	0	0	0	0	0	0.160802	0.400873	0.476479	0.237015	0.400345
TCONS_00104520	0	0	0	0	0	0	0	0	0.0525681	0.0245836	0	0	0	0	0	0	0.704317	0.0790779	0	0	0.132901	0	0	0	0	0	0	0	0	0
TCONS_00104521	0	0	0	0	0	0	0	0	0	0	0	0	0.0551723	0.121401	0	0.152207	1.07703	0	0	0	0	0	0	0	0	0.225218	0	0	0	0
TCONS_00104586	0	0	0	0	0	0	0	0	0	0	0	0	0	0	0	0.170979	0.806573	0.101879	0.227727	0.104267	0.0856104	0.0939639	0.101667	0	0.164583	0	0.420471	0.187415	0	0
TCONS_00104670	0	0	0	0	0	0	0	0	0	0	0	0	0	0	0	0.149981	0.2948	0	0.177565	0.0609751	0	0	0	0.0684676	0.0962473	0.14795	0.24589	0.219199	0	0
TCONS_00104909	0	0	0	0	0	0	0	0	0.0379295	0	0.0467277	0	0	0	0	0.319189	0.602295	0	0.0850257	0.03893	0	0	0	0.393422	0.491598	0.283379	0	0.104962	0.41769	0.0881905
TCONS_00104928	0.0134723	0	0	0	0	0.0412976	0	0	0	0.081646	0	0	0	0	0	0	0.563128	0	0	0	0	0	0	0	0	0	0	0	0	0
TCONS_00105325	0	0	0	0.0399253	0	0	0	0	0	0	0	0	0	0	0	0	0.454834	0	0	0	0	0	0	0	0	0	0	0	0.14019	0
TCONS_00105386	0.0417164	0.0368811	0	0	0	0	0	0	0	0	0	0	0	0	0	0.341199	1.34131	0.542148	0.100988	1.24844	0.227788	0.625037	1.62306	0.15576	0.328436	0.673157	0.139846	0.249332	0.620129	0.209493
TCONS_00105449	0	0	0	0	0	0	0	0	0	0	0.102026	0	0	0	0	0	0.821916	0	0	0	0.139582	0	0.165761	0	0	0	0.171388	0	0	0
TCONS_00105501	0	0	0	0	0	0.119404	0	0	0	0.0459012	0	0	0	0	0.0446942	0	0.87671	0.442951	0.220026	0.453337	0.744438	0.544718	0.736714	0.16968	0.715578	0	0.914068	1.08646	0.405331	0.456432
TCONS_00105760	0	0	0	0	0	0	0	0.0168432	0	0	0	0	0	0	0	0	0	0.413407	0	0	0	0	0.0853544	0	0	0	0	0	0.117402	0
TCONS_00106114	0	0	0	0	0	0	0	0	0	0	0	0	0	0.0552867	0	0.138632	0	1.15646	0	0	0.138828	0	0	0	0	0	0	0.151958	0.60471	0.127678
TCONS_00106146	0	0.0385925	0	0	0.167029	0.114694	0	0	0.0471406	0	0.0871131	0	0	0	0	1.0711	0	0.42548	0.422696	0	0.238358	0.392425	0.424593	1.14091	0	0.704394	0.146336	0.391354	0.648905	0.548036
TCONS_00106179	0	0	0.054805	0.0514431	0.0581184	0	0	0.0971794	0.0218704	0	0	0.0591299	0	0	0.0398351	0.441711	0	0.131598	0	0.202025	0	0	0	0	0.212594	0.490194	0.339455	0.726258	0.301053	0.610214
TCONS_00106662	0	0	0	0	0	0	0	0	0	0	0	0	0	0	0	0.105543	0	0.754657	0	0	0.105692	0.23201	0.564814	0.144543	0.0507972	0.546594	0.129775	0	0.402829	0.0486016
TCONS_00106861	0.120663	1.42783	0.96285	0.227911	1.37621	0.154453	0.446174	0.872955	1.42333	0.796875	1.35216	1.83377	0.862234	0.433947	0.337754	3.13785	2.26811	4.91551	0.966184	0.925908	1.24171	2.28072	1.20375	4.57459	2.50894	1.7973	1.46242	3.27306	3.31143	3.89206
TCONS_00106862	0.410532	1.794	0.973415	0.347604	1.14447	0.729376	0.124044	0	1.25402	0	1.80238	0.707765	0.985294	0.599398	0.634469	0.703529	2.03655	1.2195	0.198764	0.780056	0	0.949012	0.950747	0.744521	0.5233	1.041	0.353888	0	0	2.70957
TCONS_00106863	0	0	0	0.149321	0	0	0	0	0	0	0	0.2168	0	0	0	0	0	0.060313	0	0	0	0	0	0.034656	0	0	0	0	0	0
TCONS_00106972	0	0	0	0	0.271938	0	0	0.0496042	0.334905	0.0783095	0	0.125759	0	0	0	0	0.664758	0	0	0	0.070558	0	0.167582	0.192988	0	0.938305	0	0.617851	0.0768347	0.389347
TCONS_00106984	0	0	0	0	0	0	0	0	0	0	0	0	0	0	0	0	0	0.526203	0	0	0	0	0	0	0.0708391	0	0	0	0	0
TCONS_00107018	0	0	0	0	0	0	0.142144	0	0	0	0	0	0	0	0	0	0.118847	0.600464	0	0	0.302748	0	0.239685	0	0	0	0	0.331382	0	0
TCONS_00107082	0	0	0	0	0	0	0	0	0	0	0	0	0	0	0	0	0	0	0.793475	0	0	0.19644	0	0.489531	0	0	0.219758	0	0.194898	0
TCONS_00107094	0	0	0	0	0.194041	0.799458	0	0.243341	0	0	0	0	0	0	0	0	0	0	0.122764	0	0	0	0	0	0	0	0	0	0	0
TCONS_00107117	0	0	0	0	0	0	0	0	0	0	0.0651835	0	0	0	0	0	0	0	0.474432	0	0	0.0978791	0	0	0	0	0	0	0	0
TCONS_00107298	0	0	0	0	0	0	0	0	0	0	0	0	0	0	0	0.172126	0	0.205125	0.560403	0	0	0	0.27293	0.392884	0	0	0	0	0	0
TCONS_00107405	0	0	0	0	0	0.0686572	0	0	0	0.0791796	0.938643	0	0	0	0	0	1.00822	0	2.27727	3.38869	0.642078	1.87928	0.762499	0.878097	2.05729	0.632487	2.89074	1.40561	1.63146	2.55887
TCONS_00107426	0.034301	0	0	0	0	0	0	0.115216	0	0	0.273807	0	0	0	0.0337346	0	0.110288	0	0.954918	0	0.0936486	0	0	0	0	0	0	0	0.356928	0
TCONS_00107561	0.0206295	0	0.0139566	0.00436683	0.0246674	0.0135508	0.0049583	0.0346468	0.0779732	0.0312551	0	0.0200774	0	0.0280374	0	0	0	0.55296	0.249701	0	0	0.108182	0.953124	0	0.189487	0.436915	0.570541	0	0.168666	0
TCONS_00107574	0	0	0.0771422	0.108615	0.368127	0.112348	0.205544	0.123109	0.184705	0	0.0853312	0	0.084514	0.139473	0	0	0	0.277851	0.931612	0.426549	0.583707	0	0.415908	0.319308	0	0	0.57337	0	0	0
TCONS_00107598	0.20812	0	0	0.387682	0	0	0.16007	0	0	0.126127	0.0830658	0.202551	0	0	0	0	0	0	1.30994	0	0	0	0.269911	0.155415	0	0	0	0.12439	0	0.104515
TCONS_00107718	0.0580682	0	0	0	0	0	0	0	0	0	0	0	0	0	0	0	0	0	0.0702862	0	0	0	0	0.216814	0	0	0	0	0	0
TCONS_00107770	0.261307	0.192516	0.117856	0.258128	0.583247	0.267	0.251221	0	0.188126	0.263932	0.521468	0.211928	0.258237	0.23676	0.21416	0.474941	0.28006	0.282996	0.316288	0.144816	0.237807	0.913538	0.141203	0.487831	0.114294	0.702763	0.291994	1.04119	0.129481	0.218707
TCONS_00107873	0.0305672	0	0	0.0388226	0	0	0	0	0	0	0.0915005	0	0.015104	0.132939	0	0.0416683	0.491413	0	0.480984	0	0.166909	0.0457988	0.0495531	0.114131	0.721972	0.246624	0.102471	0	0	0.230255
TCONS_00108032	0	0	0	0	0	0	0	0	0	0	0	0	0	0	0	0	0	0	0.437442	0	0	0	0	0	0	0	0.0712663	0	0	0
TCONS_00108055	0	0	0	0	0	0	0	0	0	0	0	0	0	0	0	0	0	0	1.06747	0.244377	0.200649	0.220228	0	0	0	0	0	0	0	0
TCONS_00108343	0	0.0884754	0.283714	0	2.2565	0	0	0	0	0	0	0	0	2.39379	0	0	0	0	0	0.475384	0	0.0428407	0	0	0	0	0.047926	0	0	0
TCONS_00108411	0	0	0	0	0	0	0	0	0.0634132	0	0	0	0	0.127691	0.0462008	0	0	0.0381568	0	0.078103	0	0	0	0	0	0	0	0	0	0
TCONS_00108505	0.0895909	0.0495041	0.0303059	0.29395	0.171403	0.0294245	0.118433	0.483641	0.205595	0.203605	0.0670459	0.076294	0.16601	0.304406	0.440558	0.15266	0.216046	0.327467	0.216883	0.484099	0.152876	0.100676	0.254166	0.292699	0.146949	0.135533	0.112626	0.100401	0.233065	0.337434
TCONS_00108570	0	0	0	0	0.221279	0	0	0	0	0	0	0	0	0	0	0	0.247922	0	0	0.640989	0	0	0	0	0.303534	0	0.258486	0.115214	0.114622	0.0968047
TCONS_00108584	0	0.0432036	0	0.0413772	0	0	0	0	0	0	0	0	0	0	0	0.532921	0	0.317544	0.2366	0.649979	0.933932	1.1715	0.950648	1.27723	0	0.197139	0.16382	0.292075	0.290575	0.245406
TCONS_00108716	0.0914112	0.0808159	0.0149923	0.0492542	0.0953922	0.0291126	0.0639148	0.0319009	0	0.0251808	0.265341	0.0727894	0	0.126495	0	0.453124	0.641268	0.917988	0.764455	0.552655	0.226883	0.672357	0.188604	0.713647	0.370748	0.636957	0.696452	0.620853	0.592957	0.250392
TCONS_00108743	0	0	0	0	0	0	0	0	0	0	0	0	0	0	0	0.298914	0	0	0	0.437486	0.23947	0.7228	0.213286	0	0	0	0.220527	0.393178	0.391158	0
TCONS_00108924	0	0	0	0	0	0	0	0	0	0	0	0	0	0	0	0.0272404	0.257007	0.422015	0.870757	0.299015	0	0.299407	0.161975	0.373063	0	0	0.870864	0.477744	0.297056	0
TCONS_00108997	0	0	0	0	0.0571344	0.10462	0	0	0	0	0.178789	0	0	0	0	0.162837	0.576124	0	0	0.297907	0.244601	0	0	0	0	0.240947	0.800898	0.17849	0	0
TCONS_00108998	0.220048	0	0	0	0	0.224842	0	0	0	0	0	0.0356931	0	0	0.180345	0	0	0.238313	0	0	1.50194	0	0.594541	0	0	0	0	0	0	0
TCONS_00109028	0	0	0	0.0130897	0.0443648	0	0	0	0	0.0156147	0	0	0	0.0336172	0	0.0421476	0.397653	0	0	0.0514055	0.337658	0.231628	0.400985	0	0.162284	0	0.414598	0.0461992	0	0.155269
TCONS_00109076	0	0	0.0304145	0	0	0	0	0	0	0.0340558	0	0	0	0	0.0994807	0	0	0	0	0	0	0	0	0	0	0	0	0.201521	0	0
TCONS_00109152	0	0	0	0	0	0	0	0	0	0	0	0	0	0	0	0	0.233564	0.236012	0.175851	0	0.991626	1.74142	0.471042	0	0.57191	0	1.21758	0.217083	0	0.729586
TCONS_00109188	0	0	0	0	0	0	0	0	0	0	0.0295171	0	0	0	0	0	0	0	0.0358062	0	0.36344	0	0	0	0	0	0	0.0442016	0	0.148556
TCONS_00109198	0	0	0	0	0	0	0.11388	0	0	0	0	0.0768544	0	0	0.0388319	0	0	0	0.0477917	0	0.107799	0	0	0	0	0	0	0	0.234777	0
TCONS_00109204	0.117039	0.206947	0.0263939	0.173424	0.223917	0.435647	0	0.112323	0	0	0	0.313245	0	0.063627	0	0	0.0940793	0.570394	0	0	0.399426	0	0	0.437	0	0	0	0	0.173983	0.0734692
TCONS_00109263	0	0.0226613	0.0231216	0	0.0245195	0	0	0	0	0	0	0	0	0	0	0.279529	1.15382	0	0.372306	0	1.25966	0.768098	0	0	0.470878	0	0.859274	0.919201	0.304826	0
TCONS_00109313	0	0	0	0	0	0	0	0	0	0	0.0765458	0	0	0	0	0.104574	0.369988	0.0623111	0	0	0.733055	0	0	0.930908	0	0	0	0.515821	0.399133	0.144467
TCONS_00109355	0	0	0	0	0	0.023985	0	0	0	0	0	0	0	0	0	0	0.704431	0	0.397777	0.0910633	1.57015	1.47716	0.53275	0.920276	0	0.441912	0	0.409203	0.24426	0
TCONS_00109469	0	0.239329	0	0	0	0.0592724	0	0	0	0	0	0	0	0	0	0	0	0	0	0	0	0.6084	0	0	0	0	0	0	0	0
TCONS_00109470	0	0	0	0	0	0	0	0	0	0	0	0	0	0	0	0	0	0	0	0	0	1.03582	0	0	0	0	0	0	0	0.247983
TCONS_00109680	0	0	0	0	0	0	0	0	0	0	0	0	0.0506623	0	0.050418	0.0698824	0	0	0	0	0.0699813	0.460859	0.0831061	0.191411	0	0	0	0	0	0
TCONS_00109684	0	0	0	0	0.187752	0	0	0	0	0	0	0	0	0.121944	0	0	0	0	0	0	0	0.252064	0	0	0	0	0	0	0	0
TCONS_00109776	0	0	0	0	0	0.0229255	0	0	0	0	0.0391781	0.0764267	0	0	0	0.178413	0	0.510279	0	0.282882	0.625328	0.392197	0	0	0.498042	0.0791983	0.307127	0.528021	0	0.640831
TCONS_00109942	0.0569908	0.0377888	0	0	0	0	0	0	0	0	0.184814	0	0	0	0.0210186	0	0.068716	0	0	0	0.213945	0.576379	0.0461946	0	0.841299	0.20117	0	0	0.148258	0
TCONS_00109969	0	0	0	0	0	0	0	0	0	0	0	0	0	0	0	0	0.34967	0.471115	0.263269	0.723243	0	0.543144	0	0	0.761077	0	0.972188	0	0.107776	0
TCONS_00110170	0	0	0	0	0	0	0	0	0	0	0	0	0	0	0	0.104468	0	0	0.278282	0.254829	0.104616	0.229647	0.124236	0	0	0	0	0.0572551	0.170883	0.192427
TCONS_00110367	0	0	0	0	0	0	0	0	0	0	0	0	0	0	0	0.0689431	0.0813078	0.0821602	0.061217	0.168173	0	0.530442	0	0	0	0.102014	0	0	0	0
TCONS_00110469	0.394701	0.785142	0.882685	0.2228	0.471958	0.813804	0.347844	0	1.07449	0.1495	0.869722	0.496178	0.479454	0	0	2.24186	1.29552	0.908359	1.01522	0.7656	1.14496	1.89735	1.17308	2.64043	2.54643	2.1562	2.39823	1.13039	3.49598	0.0206472
TCONS_00110554	0	0	0	0	0	0	0	0	0	0	0	0	0	0	0	0.0740168	0	0	0.0657222	0	0	0.40677	0	0	0	0.109522	0	0	0	0
TCONS_00110566	0	0.118528	0	0	0	0	0	0	0	0	0	0	0	0	0	1.09654	0.862133	0.145195	0.216368	0.1486	0.36603	0.937407	0.144893	0.667437	0	0.360563	0.599246	0.400649	0.531455	0.224421
TCONS_00110592	0	0.0638762	0.0130348	0.134587	0.0967599	0	0	0.110943	0.0312098	0	0	0.0281268	0.071402	0	0	0.19698	0.0464616	0.0938974	0.279849	0.192198	0.197259	0.433014	0.187404	0	0.265456	0	0	0.0431832	0	0.145133
TCONS_00110594	0	0	0	0	0	0	0	0	0	0	0	0	0	0	0	0	0.704013	0.210784	0.274843	0	0	0.558923	0.420689	0	0	0.458008	0.706827	0.290816	0.216992	0.223986
TCONS_00110624	0	0	0	0	0	0	0	0	0	0	0	0	0	0	0	0	0	0	0.262762	0	0	1.13841	0	0	0	0	0	0	0	0
TCONS_00110698	0	0	0	0	0	0	0	0.198854	0	0	0	0.0806633	0	0	0	0	0	0	0	0	0	0	0.268722	0	0	0	0	0.371527	0	0
TCONS_00110731	1.13887	0.765216	0.575298	0.231432	0.479348	0.598465	0.0875926	0.524627	0.295171	0.18405	0.0909097	0.088671	0.180078	0.445774	0.0448025	0.124198	0	0	0	0.605913	0.621867	0.682547	0.1477	0	0	0	0	0	0	0.114384
TCONS_00110742	0	0	0	0	0	0	0	0	0	0	0	0	0	0	0	0.12686	0.0748058	0.277164	0.0750956	0.128938	0.0211732	0.209153	0.301731	0.0289562	0.0814095	0.0312854	0.181985	0.139055	0.0461135	0.0973634
TCONS_00110775	0	0	0	0	0	0	0	0	0	0	0	0	0	0	0	0	0	0	0	0.0619718	0.0763243	0	0.302129	0.0347933	0	0.18796	0	0.36202	0	0.0467961
TCONS_00110866	0	0	0	0	0	0	0	0	0	0	0	0	0	0	0	0.0683915	0	0.081503	0.0607273	0.083414	0	0.0751712	0.325333	0	0	0	0	0.074966	0	0.314938
TCONS_00111141	0	0	0.0388359	0	0	0	0.041391	0.0413179	0	0	0	0	0	0.0468102	0.0846838	0.234754	0	0	0	0.572636	0	0	0.697939	0.16075	0.225972	0	0	0.12866	0	0.540512
TCONS_00111179	0	0.0705302	0	0	0.139909	0	0.268442	0.204166	0.660501	0.241736	0.106136	0	0	0.245762	0.549218	0	0	0	0	0.0442124	0	0.199217	0.431095	0	0	0	0.133719	0	0	0
TCONS_00111209	0	0	0.100422	0	0	0	0	0	0	0	0.444328	0	0.0366727	0	0.0729918	0.101171	0.357947	0.482266	0.808499	0.123393	0.202628	0.4448	0.842208	0.277111	0.973864	0.299402	1.3684	0.110896	0.66196	0
TCONS_00111251	0	0	0	0	0	0	0	0	0	0	0	0	0	0	0	0	0.392175	0	0.221453	0.202789	0.416258	0	0.593192	0	0.240072	0.369036	0	0.0911256	0.453287	0.0765652
TCONS_00111266	0	0	0.0489086	0	0.0172885	0	0	0	0	0	0	0	0	0.0196504	0	0	0.406773	0	0	0.661062	0	0	0.644572	0.607329	0.0948605	0	0.36352	0.486091	0.537326	0.363041
TCONS_00111269	0	0	0	0	0	0	0	0	0	0	0	0	0	0.0625568	0	0	0	0.186933	0	0.382633	0	0.172411	1.11926	0.214825	0	0.232105	0.385753	0	0	0
TCONS_00111270	0	0	0	0	0.0617051	0.0376634	0	0	0.0232201	0	0	0	0	0	0	0	0	0	0	0	0.176113	0	0.348571	0.0802831	0	0.173482	0.0720808	0	0	0
TCONS_00111449	0	0	0	0	0	0	0	0	0	0	0	0	0	0	0	0.132371	0.0780555	0.394369	0	0	0	0	0.0787096	0.453211	0.127419	0	0.244145	0.0725477	0	0
TCONS_00111517	0.0389929	0	0	0	0.0186501	0	0	0	0	0	0.077815	0	0	0	0	0.212616	0.188061	0	0.0943947	0.129659	0.212917	0.292116	0.758548	0.509569	0	0	0.0653582	0.174791	0.231858	0.244771
TCONS_00111518	0	0	0	0	0	0	0.0200087	0	0	0	0.124599	0	0	0	0.0409368	0	0	0	0.251911	0.34602	0.170463	0	0.0674778	0.543954	0	0	0	0	0	0
TCONS_00111806	0	0	0	0	0.0986696	0	0	0	0	0	0	0	0.163097	0.291589	0.263755	0.168729	0	0	0.0998804	0	0.506904	0	0.0668859	0.462156	0	0	0	0	0	0.155397
TCONS_00111876	0.00573251	0	0	0	0.0329019	0.00502064	0	0	0	0.0057901	0	0	0.00566517	0	0	0	0	0	0	0	0.0939054	0	0	0.449483	0	0.208131	0.249823	0.137049	0	0
TCONS_00111936	0	0	0	0	0	0	0	0	0	0	0	0	0.128524	0	0	0.118188	0.139385	0	0.209887	0	0	0.259808	0	0.809306	0.568835	0	0	0.647747	0	0
TCONS_00112041	0.0428242	0.0883411	0.0386296	0	0.0477926	0	0.0548949	0.0342487	0.0693696	0.0792998	0.313356	0.0972488	0.0987493	0.139685	0.0701951	0.0583767	0.436027	0.255083	0.0863912	0.118666	0.194864	0.192491	0.254552	0.479689	0.112386	0.28793	0.28712	0.277283	0.275859	0.322585
TCONS_00112043	0	0	0	0	0	0	0	0	0.0737359	0	0	0	0	0	0.0244189	0	0	0.0201673	0	0	0.0677878	0.130204	0	0.231764	0.0488699	0.225366	0.166468	0.241148	0	0.124687
TCONS_00112263	0	0	0	0	0	0	0	0	0	0	0	0	0	0	0	0.185847	0.219177	0	0	0	0.372219	0	0.221014	0.593882	0.178895	0.0916648	0.228517	0	0	0.171162
TCONS_00112279	0	0	0	0	0	0	0	0	0	0	0	0	0	0	0	0.660949	0	0	0.71137	0	0	0	0	0	0	0	0	1.73437	0	0
TCONS_00112289	0	0	0	0	0	0	0.158944	0	0	0.0667948	0	0	0	0	0	0	0	0	0	0	0.180549	0	0	0.246916	0	0	0	0	0	0
TCONS_00112290	0	0	0	0	0	0	0.0164885	0	0	0	0	0	0	0	0	0.607856	0	0.111444	0.705809	0.0570287	0	0	0	0.576326	0	1.38375	0	0	0	0
TCONS_00112508	0	0	0	0	0	0	0	0	0.0324821	0	0	0	0	0	0	0	0.145067	0	0.0728145	0	0	0	0.0975218	0	0.315747	0	0.151249	0	0	0.0377624
TCONS_00112513	0	0.0271344	0	0	0	0	0.0885214	0	0.0331445	0	0.0612491	0.0298704	0	0.0333704	0.030185	0	0	0	0	0	0.0837948	0.0919712	0.0995105	0	0.563824	0	0	0	0.091249	0.0770648
TCONS_00112681	0.135029	0.0397928	0.121803	0.114332	0	0.118261	0.0432724	0.043196	0	0	0	0.0438052	0.044481	0.0978759	0.0442665	0	0	0	0	0	0.122886	0	0.145933	0	1.0631	0	0.301774	0.134508	0	0
TCONS_00112762	0.253388	0	0	0	0.0605971	0	0.0609019	0.0607944	0	0	0.294972	0	0.0417353	0	0	0.86353	0.746827	1.57792	1.7891	0.982993	0.576501	0.759305	1.71156	0.630732	3.93447	0.5111	2.40674	1.38826	1.50668	1.74966
TCONS_00112765	0	0	0	0.0527272	0	0.163618	0	0	0.159716	0	0.0932041	0.0606059	0	0.0930975	0.0765553	0.10611	0	0	0	0	0	0.233258	0	0	0.694558	0	0.208757	0.11631	0.231426	0.762262
TCONS_00112804	0.0283345	0	0	0	0	0.0744476	0.0272408	0	0.0611975	0.0858574	0.339269	0.165457	0.112006	0	0.0557332	0	0	0	0	0	0	0	0	0	1.41284	0	0	0	0	0
TCONS_00112812	0	0.0248259	0.126651	0	0	0.0245936	0.0269968	0.0269491	0	0	0.224154	0	0	0.0305314	0.0552341	0.229673	0	0	0	0	0	0	0.182089	0	0.810632	0	0	0	0	0.0705085
TCONS_00112821	0	0.0103829	0	0	0.0112343	0	0	0.0112709	0	0	0.210931	0	0.0116062	0	0.0808514	0.0320185	0.755218	0.11447	0.255873	0.702927	0.705404	0.211155	0.990011	0.0877	0.647236	0.615905	0	0.386061	0.139665	0.442329
TCONS_00112825	0	0	0	0	0	0.061104	0	0	0	0	0.04641	0	0	0	0	0	0.523425	0.528913	1.06967	0	0	0.069689	0	0	0.671352	0	0	0	0.276567	0.116788
TCONS_00112830	0	0	0	0	0	0.070118	0.461818	0	0	0	0	0	0	0	0	0	0	0	0	0	0	0	0	0	1.05053	0	0.268386	0	0	0
TCONS_00113201	0.00882876	0.0156109	0	0	0	0	0	0	0	0.0178349	0.317139	0	0	0.067195	0	0	0.340646	0.258163	0.363338	0	0	0	0	0	0	0.213698	0	0	0.603717	0
TCONS_00113379	0.049576	0	0	0	0	0.0217098	0.0476624	0.118945	0	0.0751111	0	0.0723738	0.146981	0	0	0.0675806	0.159402	0.0805365	0.0600072	0	0	0	0	0.092553	0	0.699985	0.415485	0.222231	0	0
TCONS_00113482	0	0.0783361	0	0	0	0	0	0	0	0	0	0	0	0	0	0.161048	0	0	0	0	0	0.0885061	0	0	0	0.476599	0	0.0882645	0	0
TCONS_00113815	0	0	0	0.0194034	0	0	0	0	0	0	0	0.0446055	0	0	0	0.562293	0.0736821	0	0.388329	0	0	0.412022	0.222899	1.19789	0.0601399	1.29425	0	0	0.272525	0.230162
TCONS_00113924	51.2543	36.1403	34.0835	78.8572	52.4075	37.3349	55.6458	56.8072	59.6027	45.9926	26.8184	44.9248	45.4943	63.0672	37.2527	3.83424	10.4506	4.87393	11.3485	7.69016	4.18097	8.05405	9.93022	14.1196	1.14825	20.4245	0	0	0	1.80488
TCONS_00113983	0.0284201	0.12563	0.0256364	0	0.0271863	0	0	0.0272748	0	0.0861168	0.964165	0.0276595	0.0280862	0	0	0	0	0	0	0.756018	0	0	0.737159	0	0	0.917201	0.285819	0	0.0844949	0
TCONS_00113984	0	0	0	0	0	0	0	0	0	0	0.245397	0	0	0.0891332	0.0806249	0.61463	0.131793	0	0.39691	0.408892	0.447636	0	0.265795	1.45393	0	0.578746	0.137409	1.22493	0.30466	1.33797
TCONS_00114004	0	0	0	0	0	0	0	0	0	0	0	0	0.0225644	0	0	0	0	0.0741835	0	0	0	0	0	0	0	0	0.38271	0.136467	0	0
TCONS_00114006	0	0	0	0	0	0	0.034475	0	0	0	0	0	0	0.0259925	0	0	0	0	0	0	0	0	0	0.446301	0	0	0.0801406	0	0	0
TCONS_00114388	0.0152712	0	0	0.0129304	0	0	0.0440452	0	0.0164915	0.0154246	0.121902	0	0	0	0.030038	0.0416345	0.491014	0.198465	0.110906	0.101559	0.12508	0.0915233	0.0990258	0.342116	0.120231	0	0.358356	0	0.136207	0.0766895
TCONS_00114533	0	0	0	0	0	0	0	0	0.0787503	0	0	0.0967789	0	0	0	0.542216	0.255784	0	0.834519	0.220439	0.235293	0	0.32241	0.668319	0.0347956	0.534873	0.533367	0	0	0.349561
TCONS_00114537	0	0	0	0	0	0.0713321	0	0	0	0	0	0	0	0	0.0267005	0	0	0	0	0	0	0	0.352092	0	0	0	0.273033	0	0.0807152	0.136337
TCONS_00114690	0	0	0	0	0.0558057	0	0.0560864	0.0559874	0	0	0	0.0567769	0	0	0	0	0	0	0	0	0	0	0	0	0	0	0.293352	0	0	0
TCONS_00114693	0	0	0	0	0	0	0	0	0	0	0	0	0	0	0	0	0	0	0	0	0	0	0	0	0	0	0.525589	0	0	0
TCONS_00114757	0	0	0	0	0	0	0	0	0	0	0	0	0	0	0	0.110738	0	0.356312	0.00983278	0	0.077626	0.596403	0	0	0	0	0.190628	0	0	0
TCONS_00114873	0	0.0256095	0.0261298	0	0.0415643	0	0	0	0	0	0.0289036	0	0	0.0787377	0.0142444	0	0	0	0	0	0	0	0	0	0.19005	0	0.339873	0	0.0430605	0
TCONS_00114874	0	0.089523	0	0.102886	0.0193728	0.0532112	0.155762	0.116615	0.240574	0	0.0404152	0	0.0200141	0	0.0398351	0.220855	0	0	0	0.0673418	0.387044	0.121374	0	0.151233	0.159445	0.163398	0.475237	0	0	0.0508511
TCONS_00114891	0	0	0.150633	0	0	0.121877	0.0802716	0	0	0	0.055541	0	0	0	0	0.379391	0.357947	0	0	0	0.455913	0	0.360946	0.103917	0	0	0.466499	0.748551	0.0827451	0
TCONS_00114934	0	0	0.079584	0	0	0	0	0.254011	0.381103	0.155946	0	0	0.828296	0	0.260306	0	0.212754	0	0	0	0.120437	0	0	0	0.405187	0	0	0.197741	0	0
TCONS_00114983	0	0	0	0	0	0	0	0	0	0.024363	0	0	0	0.0262257	0	0	0	0	0	0	0	0	0.078205	0	0	0	0	0.648744	0.215137	0
TCONS_00114985	0	0	0	0	0	0	0	0	0	0	0.0915749	0	0	0.0997857	0	0	0.147544	0	0	0	0	0	0	0	0	0.185118	0	0.548531	0	0.115221
TCONS_00115033	0.0197213	0.0174354	0	0	0.0565954	0	0	0	0.0212973	0	0	0	0	0	0	0.0537669	0	0	0.238708	0.065577	0.053843	0	0	0.0736349	0	0	0	0.294678	0	0
TCONS_00115043	0	0	0	0	0	0	0	0	0	0	0	0	0	0	0	0	0	0	0	0	0	0	0	0	0.123129	0	0	0.280421	0	0
TCONS_00115186	0	0	0	0	0	0	0	0.0233582	0	0	0.194286	0	0.0240531	0	0.0478743	0.0663566	0.0782574	0.0790779	0.117841	0	0.132901	0	0.0789132	0.181753	0	0	0.0815921	0.581883	0	0.305567
TCONS_00115203	0	0.0297556	0	0	0	0.0294771	0	0	0.0363463	0	0	0	0	0.036594	0	0.183519	0	0	0	0	0	0	0	0	0.176654	0	0.112828	0	0	0
TCONS_00115290	0.0396922	0	0	0	0	0.0347631	0	0	0	0	0	0	0	0	0	0	0.127622	0.12896	0.0960875	0.131984	0.108368	0.475767	0	0	0	0	0	0.830319	0.236015	0.199328
TCONS_00115332	0	0	0	0	0	0.0279916	0	0	0	0	0.063781	0	0	0	0	1.07467	1.02763	1.45376	0.722125	2.09007	0.8435	2.3624	1.41619	1.074	1.06243	0.429776	1.10713	1.94207	0.981883	0.963004
TCONS_00115343	0	0	0	0	0	0	0.17309	0	0.0486066	0	0	0	0	0	0	0	0	0	0	0	0.122886	0	0	0	0	0	0	0.269017	0.133817	0
TCONS_00115498	0	0	0	0	0.0775747	0	0	0.18484	0.514508	0.875413	0.0101147	0	0	0.236964	0	0	0	0	0	0.539315	0	0.151881	0	0	0	0	0.883533	0.287787	0	0.279983
TCONS_00115506	0	0	0	0	0	0	0	0	0	0	0.10517	0.128225	0	0	0	0	0	0	0	0.175239	0	0	0	0	0	0.212601	0	0.55122	0.0783413	0
TCONS_00115526	0	0	0.00384575	0	0.0203913	0	0	0	0	0	0	0	0	0	0	0.151103	1.34337	0.277033	0	0.425292	0.768224	0.102204	0.0829367	0.748163	0.805573	0	0.771769	0.764439	0.697136	0
TCONS_00115541	0.0504399	0	0	0.0427083	0	0	0	0.0484073	0	0	0	0	0	0	0	0	0.486539	0	0	0.167723	0	0	0	0.188332	0	0	0	0.150736	0.149962	0
TCONS_00115573	0	0.0487782	0	0	0	0	0.0795654	0	0	0.0557276	0	0	0.190838	0.0599885	0.135656	0	0	0	0	0	0	0	0	0	0.144794	0	0	0	0.328068	0
TCONS_00115618	0.952957	0.240715	0.589451	0.461077	1.32831	1.9077	0.366469	0.679384	0.382241	0.770025	0.163006	0.715464	0.726502	0.355243	0.58911	0.148462	1.40071	0.973082	1.31825	1.17697	1.41239	0.734306	1.14761	0.609966	0.714543	1.64758	0.912745	0.569568	1.13328	0.47856
TCONS_00115640	0	0	0	0	0	0	0	0	0	0	0	0	0	0	0	0	0	0.284313	0	0	0	0.52445	0	0	0	0	0	0	2.08133	0
TCONS_00115676	0.0133528	0	0.0120449	0	0	0	0	0	0	0	0	0	0.0131959	0	0	0.109213	0	0.13015	0.290922	0.355205	0	0.160052	0.476224	0.249282	0.105128	0.215467	0.223814	0.0798076	0.198494	0.201167
TCONS_00115705	0.0243916	0	0	0	0	0	0	0	0	0	0	0	0	0	0	0.110833	0	0	0	0	0.155386	0	0.0790837	0	0	0	0	0.0485951	0.821872	0
TCONS_00115741	0.0331088	0	0	0	0	0	0	0	0	0	0	0	0	0	0	0	0	0	0	0	0	0.099214	0	0	0	0.300522	0	0	0.221479	0
TCONS_00115828	0	0	0	0	0	0	0	0	0	0	0.0924772	0	0	0	0	0.252678	0.819486	0	0.168271	0.231135	0.189777	0.48602	0.450738	0.259536	0.0608065	0.373884	1.1651	0	0.482204	0.581782
TCONS_00115854	0	0	0	0	0	0	0	0	0	0	0	0	0	0	0	0.138507	0.163347	0.44016	0.122985	0	0.184937	0	0.164716	0.126459	0	0.0683154	0	0.101214	0.855901	0
TCONS_00115907	0	0	0	0	0.0105929	0	0	0	0	0	0	0	0	0.0120401	0	0.241524	0	0	0	0	0	0	0.10771	0	0.0871834	0	0.259856	0.0992781	0.131691	0.250245
TCONS_00115959	0	0	0	0	0	0	0	0	0.0500785	0	0	0	0	0	0	1.80611	1.21412	1.35599	0.609411	0.39651	1.10329	2.00501	0.300704	0.618378	1.75594	0	0.821695	1.38581	1.812	1.79648
TCONS_00116024	0	0	0	0	0	0	0	0	0	0	0	0	0	0	0	0.190683	0	0.340858	0.169314	0.116283	0	0	0	0.261144	0	0	0	0.418026	0.311909	0
TCONS_00116130	0	0	0	0	0	0	0	0	0	0	0	0	0	0	0	0	0	0	0	0.151793	0	0.0390838	0	0	0.154029	0.0263079	0	0.0974428	0.0775538	0.261994
TCONS_00116189	0	0	0	0	0	0	0	0	0	0	0	0	0	0	0	0.044642	0.368539	0.0532004	0.0792784	0.108896	0.0447052	0.0490673	0.159269	0.366829	0.0429721	0.132112	0.274459	0.195734	0.292092	0.328917
TCONS_00116205	0.59011	0.583089	0.876745	0.646613	0.0996162	0.212812	0.166862	0	0.262404	0.455794	0	0	1.02914	0.301935	0.546226	0	0.111611	0.225562	0.840322	0.692552	0	0	0	0	0	0.70017	0.814566	0.726146	0	0.69728
TCONS_00116207	0	0	0	0.0574061	0	0	0	0	0.0183041	0	0	0	0.0167505	0.0184289	0	0	0	0	0	0.0563608	0	0.253957	0.10991	0	0	0.273508	0	0	0	0.340474
TCONS_00116364	0	0	0	0	0.015941	0.00486499	0	0	0.00599869	0	0	0	0	0.00603958	0.00546307	0	1.44669	0	0.09413	0	0	0	0	0.684433	0	0.156861	0	0	0	0.697383
TCONS_00116403	0	0.0613024	0.0764472	0.123945	0	0	0.0592559	0	0.199681	0	0	0	0	0.360201	0.0454629	0.294067	0.322035	0.175221	0.466272	0.204948	0.399655	0.277044	0.124897	0.546563	0.262847	0.0621609	0.0516549	0.0690718	0.16034	0.909219
TCONS_00116413	0	0	0.0722182	0	0	0	0	0	0	0	0	0	0.0263732	0	0.026246	0	0	0.0867053	0	0.0887383	0.14572	0	0	0	0	0	0	0.079751	0.0793414	0.603073
TCONS_00116429	0	0.0378031	0.0385711	0	0	0	0	0	0	0	0	0	0	0	0	0	0.68742	0.833553	0.103512	0.710915	0	0.256265	0	0	0.448863	0	0	0.766697	0.254253	0.429461
TCONS_00116524	0	1.34307	0	0	0	1.8934	0.449388	0	0	0	3.14824	0	0	0	0	4.14172	5.63599	6.26459	3.39469	1.94287	6.22138	0	0	8.07194	3.68012	5.65702	3.52569	2.96837	2.43198	4.2546
TCONS_00116547	0	0	0	0	0	0	0.0154729	0	0	0	0	0.0156634	0	0	0	0.131635	0.0517476	0	0.038961	0.160549	0	0	0	0.120184	0.0422369	0.129852	0.161858	0.0961924	0.334944	0.404112
TCONS_00116572	0	0	0	0	0	0	0	0	0.00486999	0	0	0	0	0	0	0.122947	0	0	0	0	0	0.0810811	0	0	0.721924	0	0	0	0.509481	0
TCONS_00116573	0.0117295	0.0414797	0	0.00993155	0	0	0	0.0337704	0	0	0	0	0	0.0255063	0.0461432	0	0.993131	0	0.369134	0.390028	0	0	0	1.64962	0	0	0.524278	0.724422	0	1.24679
TCONS_00116605	0	0	0	0	0	0	0	0.0205181	0	0	0.170662	0	0	0.0232455	0	0	0.274968	0	0	0	0	0	0.34659	0	0.0561078	0.172496	0.0716712	0	0.127126	0.644192
TCONS_00116639	0	0	0	0	0	0	0	0	0	0	0	0	0	0	0	0	0	0	0	0.267353	0	0	0	0	0	0	0	0	0	0.259564
TCONS_00116661	0	0	0.0626246	0.0293915	0	0.0912051	0	0.0333135	0.0374863	0	1.24691	0	0	0.0377418	0.0682783	0.378551	1.67416	0.338343	0.0840322	2.88563	2.55883	0.520096	0.56273	0	2.45963	1.68041	0.930933	0.414941	2.37365	2.52764
TCONS_00116666	0	0	0	0.107202	0	0	0	0	0	0	0	0	0	0	0	0	0	0.0822708	0	0	0	0	0.0820995	0	0	0	0.169773	0.0756722	0	0.190743
TCONS_00117067	0.287677	0.169555	0	0	0	0	0.0737528	0.147245	0.0414222	0.154969	0.306183	0.0746608	0.113719	0.0625568	0.0565854	0	0	0	0.0464276	0	0	0	0.186544	0	0.100662	0.154737	0.0642922	0	0	0.0481557
TCONS_00117203	0.442107	0.0434292	0.0221557	0	0.258447	0	0	0.165002	0.0530485	0.297699	0	0	0	0.026705	0.241559	0	0	0	0	0	0	0	0	0	0	0	0	0	0	0
TCONS_00117225	0.207228	0.0289276	0.0295153	0.0554094	0	0.0859707	0.0314572	0.052336	0.0706698	0.121179	0	0.0106148	0.0431144	0.142303	0.160899	0	0	0.106308	0.105613	0	0	0	0	0.0407233	0	0.0879982	0	0.0325939	0	0
TCONS_00117464	0.632094	0	0	0	0	0	0.10724	0	0.0401533	0	0	0.0361869	0.146981	0	0	0	0	0	0	0	0	0	0	0	0	0	0	0	0	0
TCONS_00117466	0.754645	0	0	0	0	0	0.0667142	0	0.140509	0	0.0173102	0.0253258	0.0428609	0.0377244	0.0341234	0.0709456	0	0	0	0	0.047364	0.103971	0	0	0.204875	0	0.0872347	0	0.0515774	0.15246
TCONS_00117467	0.182543	0	0	0	0	0.1279	0	0	0	0	0	0	0	0	0.08378	0	0	0	0	0	0	0	0	0	0	0	0	0	0	0
TCONS_00117688	0.475009	0.172921	0	0	0	0	0	0	0	0	0	0.0815817	0	0	0	0	0	0	0	0	0	0	0	0	0	0	0	0	0	0
TCONS_00117691	0.27295	0.172367	0.0175868	0	0.0373002	0	0	0	0.30529	0	0	0	0	0.095391	0	0	0	0	0	0.0324148	0	0	0.0316062	0.0727956	0	0	0	0	0	0
TCONS_00117692	0.610187	0.314685	0	0	0	0	0	0	0	0.0513598	0	0	0	0	0.0500092	0	0	0	0	0	0	0	0	0	0	0	0	0	0	0
TCONS_00117706	2.48319	0	0.544857	2.27304	0.748997	1.15599	0.387136	0	1.11131	1.67209	0.0892883	0.391903	0.0663249	0	1.07808	0	0	0	0	0.0743882	0	0	0	0	0	0	0	0	0	0
TCONS_00117743	0.113566	0	0	0	0	0	0	0	0	0.0191178	0	0	0	0.123477	0	0.103207	0	0	0	0	0	0	0	0	0	0	0	0	0	0
TCONS_00118067	0.183254	0.180015	0.165305	0.137924	0.214254	0.481492	0.450239	0.0977052	0.307842	0.246794	0.0406339	0	0.0804895	0.199247	0.140177	0	0	0	0	0	0	0	0	0	0	0	0	0	0.0605364	0
TCONS_00118241	0.221559	0	0.149894	0.109432	0	0	0	0.23035	0	0.0186488	0	0	0.20071	0	0.0181584	0.151012	0.059365	0.0599875	0	0.061394	0	0	0.119725	0	0	0	0	0.0551761	0	0.0927197
TCONS_00118283	0.260244	0	0	0	0	0	0	0	0	0	0	0	0	0	0	0	0	0	0	0	0.0208976	0	0	0	0	0	0	0	0	0
TCONS_00118370	0.0780668	0.483127	0	0	0	0.102558	0	0	0.126458	0	0	0.60782	0	0.04244	0.0383888	0	0	0	0	0	0	0.584838	0	0	0.204875	0.157466	0	0	0	0
TCONS_00118478	0	0.196974	0	0	0	0	0	0.190062	0.080201	0	0	0	0.122323	0	0	0.269967	0.159192	0.241292	0.0599282	0.329266	0.135174	0.445092	0.160526	0.369725	0.064967	1.29826	0.248963	0.813775	0.883195	0.186476
TCONS_00118511	0	0.157067	0	0	0	0.108918	0	0.2046	0	0	0	0	0	0.135215	0.104835	0	0	0	0	0.0590751	0.097009	0	0.0576014	0.199002	0	0	0.0595568	0	0	0
TCONS_00118524	0	0.991692	0	0	0	0	0	0	0	0	0	0	0	0	0	0	0	0	0	0	0	0	0	0	0	0	0	0	0	0
TCONS_00118529	0	0.194878	0	0	0	0	0.0747948	0	0	0.0261931	0	0.0252385	0	0	0.0127522	0	0.0833811	0	0.094167	0.0431154	0	0	0.16816	0	0	0	0	0.0774976	0.462597	0.130229
TCONS_00118530	0	0.503497	0	0	0.0972829	0	0	0	0.153755	0	0	0.0395904	0	0.066344	0.100018	0	0	0	0	0	0.111062	0	0	0	0	0	0	0	0	0
TCONS_00118566	1.69069	0.382795	0.27898	0.104747	0.355016	0.207664	2.92379	2.53278	2.83889	8.17394	0.20573	1.18392	3.50467	3.41868	4.6436	0.196743	0	0.0334944	0.0249564	0.0685594	0.0281459	0	0.233972	0.769838	0.0541095	0	0.103678	0.0924238	0.153248	0
TCONS_00118570	0.0686646	1.032	0	0	0	0	0	0	0	0	0	0	0	0	0	0.561609	0	0	0	0	0	0.20576	0	0	0	0	0	0	0.204145	0
TCONS_00118613	0	0.48388	0	0.260676	0	0	0	0	0.110823	0	0	0	0.169028	0	0	0	0	0	0	0	0	0	0	0	0	0	0	0	0	0
TCONS_00118686	0.0254588	0.135048	0.252617	0.0646693	0	0	0	0.244329	0	0.0514293	0	0.049555	0.0754793	0.0553615	0	0	0	0	0	0	0	0	0.165088	0	0	0	0	0	0	0
TCONS_00118790	0.0488932	0.363099	0	0.157315	0	0.0856431	0	0	0.105601	0.0296306	0	0	0.0676463	0.0531603	0.182726	0	0	0	0	0	0	0	0	0	0	0.118345	0	0	0	0.0491068
TCONS_00118831	0.664738	0.560976	0	0.921018	0.279402	0	0.174294	0.357639	0.380683	0.925741	0	0.117627	0.527534	0	0.0198109	0	0	0	0	0	0	0	0	0	0	0	0	0	0	0
TCONS_00119030	0.11585	0	0.229907	0	0.0886568	0	0	0	0	0	0.369909	0	0	0	0	0.0631695	0	0	0	0	0	0	0	0.086512	0.121613	0	0	0.069242	0	0.407248
TCONS_00119044	0.0665985	0	0.51064	0	0	0	0.0320139	0	0.233742	0.134535	0	0	0.0658162	0	0	0	0	0	0	0	0	0	0	0	0	0	0	0.0995123	0.0495006	0.0418059
TCONS_00119054	0.63289	0.457799	2.3009	1.15295	0.71549	0.839843	0.295011	0.441735	0.642044	0.251825	0	0.410635	0.644408	0.312784	0.282927	0	0	0	0	0	0	0	0	0	0	0	0	0.0573134	0	0
TCONS_00119060	0	0.0198489	0.38479	0	0.0214765	0.0589895	0	0	0.072736	0	0	0	0	0	0	0	0	0	0	0	0	0	0	0	0	0.0905709	0	0.0670936	0	0
TCONS_00119111	0	0	0.103891	0.599037	0.13378	0	0	0	0.355358	0	0	0	0	0	0	0	0	0	0	0	0	0	0	0	0	0	0	0	0	0
TCONS_00119112	0	0.0860771	0.146376	0	0.204011	0	0	0	0	0	0	0	0	0	0	0	0	0	0	0	0	0	0	0	0	0.0374068	0	0	0	0
TCONS_00119118	0.368422	0.304004	0.664672	0	0.140971	0.172091	0.377815	0.0707151	0	0.223274	0	0	0.267002	0	0.169091	0.200889	0	0	0	0	0	0	0.0796343	0	0.0644581	0	0	0	0	0.123344
TCONS_00119119	0.901474	0	0.105412	0.466457	0.734585	0.760285	0.224694	0	0.450701	0	0.0333148	0.828606	0.296961	0.59898	0.640313	0	0	0	0	0.222043	0	0.10005	0	0	0	0	0.0559633	0.0498886	0	0
TCONS_00119125	0.461381	0	0.832379	0	0	0	0.295715	0.0983974	0.0553613	0	0	0	0.151987	0	0	0	0	0	0	0	0	0	0	0	0	0	0	0	0	0
TCONS_00119252	1.17828	0.42461	0.514106	1.72966	1.10875	1.2563	0.960418	1.35819	1.43841	1.21599	0	0.567141	1.70236	2.33943	0.932099	0	0	0	0	0	0	0	0.0415248	0	0	0.0258334	0	0	0	0
TCONS_00119287	4.77043	2.29666	0.653288	2.77279	3.14765	1.44783	2.52776	0.891464	1.17315	3.78472	0	1.71614	2.84731	0	2.24518	0	0	0	0	0	0	0.0471785	0	0	0	0	0	0	0	0
TCONS_00119340	0.17697	0	0	0.393338	0.095224	0.0871837	0.0425347	0.0318447	0.047778	0.100546	0	0	0	0	0.119658	0.06031	0.10669	0	0	0.110336	0.090593	0.0331442	0.107584	0	0	0.0446199	0.0741572	0.0330538	0.032884	0.0555446
TCONS_00119342	0.0139209	0	0.125574	0.165019	0	0	0	0	0	0	0	0	0.0137574	0	0	0.0189766	0	0	0	0	0	0	0.0225675	0	0.1096	0	0	0	0	0
TCONS_00119406	0.255106	0.451075	0	1.35002	0	0.279283	0.245259	0.367239	0.0688731	0.386504	0	0.558627	0.189082	0	0	0	0	0	0	0	0	0	0	0	0	0	0	0	0	0
TCONS_00119476	0	0.0578408	0	0.308633	0.00894055	0	0	0	0	0	0.0746065	0.100058	0.138547	0	0	0	0	0	0	0	0	0	0.242424	0.034897	0	0	0	0.0279307	0	0
TCONS_00119479	0.0992828	0	0	0.420322	0	0	0	0	0	0	0	0	0.0735874	0	0	0	0	0	0	0	0	0	0	0	0	0	0	0	0	0
TCONS_00119496	0.362935	0.207012	0.654772	1.25895	0.291183	0.635731	0.326415	0.842685	0.480441	0.484834	0.0467277	0.307645	0.277681	1.03108	0.46057	0.223432	0.225861	0.228229	0.14171	0.15572	0	0.175415	0.0759177	0.0874272	0.184349	0.18892	0.117742	0.139949	0.174038	0.0587937
TCONS_00119506	0	0	0.0626632	0.264686	0.166129	0	0	0.122225	0	0	0	0.11268	0	0	0.0569336	0	0	0	0	0.0384988	0	0	0	0	0	0	0	0	0	0
TCONS_00119528	0.142801	0.0157812	0	0.468535	0.273204	0.171969	0.188773	0.137047	0.0771066	0.288472	0	0.469056	0.211686	0.0388161	0.0877771	0	0.114787	0	0	0	0	0	0	0	0	0	0.119679	0.0533439	0.0530699	0.0448204
TCONS_00119529	0.235831	0.138998	0.118184	0.28843	0.476253	0.390141	0	0.0251475	0.0848924	0.502868	0	0	0	0.142452	0	0.0714396	0	0.0851354	0	0.0871316	0.0715407	0	0.0849581	0	0.0687673	0	0	0.313228	0	0
TCONS_00119533	0.395867	0.190341	0.100236	0.446916	0.179375	0.298047	0.106831	0	0.0675003	0.0771629	0	0.175738	0.253947	0.113267	0.0887945	0	0	0.0225645	0	0.0230936	0	0	0	0.0518625	0	0	0.0232819	0.0207547	0	0
TCONS_00119537	0	0	0	0.17187	0	0.0111111	0.341511	0	0	0.166582	0	0.160511	0	0	0	0	0	0	0	0	0	0	0	0.426318	0	0.051179	0	0	0	0
TCONS_00119556	0.0978202	0	0.0882389	0.257681	0.0831766	0	0.125393	0.146033	0	0.0878249	0	0	0.0429649	0.0945399	0	0	0	0	0	0	0	0	0	0	0	0	0	0	0	0
TCONS_00119561	0	0.0714646	0.0546873	0.855543	0.0966559	0	0	0.0969706	0	0	0	0	0	0.109861	0.0397496	0	0	0	0	0	0	0	0	0	0	0.163047	0	0	0	0
TCONS_00119576	0.388932	0.333432	0.648516	0.595428	0.217967	0.0103222	0.736508	0.113109	0.084851	0.563467	0.01568	0.305877	0.566838	0.299003	0.162277	0	0.0126317	0	0	0.0391901	0.0107259	0.0235449	0.0382125	0.0293371	0.0103101	0	0	0	0	0
TCONS_00119594	0.0256323	0	0	0.434066	0.0245195	0.0673476	0	0	0.0830419	0	0	0.0249463	0	0.0278693	0.050418	0	0	0	0	0	0	0	0	0	0	0	0	0.0766001	0	0
TCONS_00119671	0.445064	0	0.182487	0.411102	0	0	0	0	0	0	0	0.118133	0	0	0	0	0	0	0	0	0	0	0	0	0	0	0	0	0	0
TCONS_00119681	0.0812119	0.0239329	0	0.573029	0	0.165963	0.208206	0.0779393	0.409275	0.0273426	0	0.131731	0.187268	0.323765	0.133118	0	0	0	0.065533	0.0900151	0.147817	0.16224	0	0	0	0.109206	0	0.0808985	0	0
TCONS_00119693	0	0	0.00868318	0.728114	0	0	0	0.0970004	0.0138604	0.0794025	0	0.168631	0.00158549	0	0	0	0	0	0	0	0	0	0	0	0	0	0	0	0	0
TCONS_00119731	1.63918	0.740692	0.0328582	1.58839	0.749163	0.638053	0.280161	0.489415	1.00309	2.13394	0	0.319061	1.02595	0	0.823966	0	0	0	0	0.060562	0	0	0	0	0	0	0	0.0544283	0	0
TCONS_00119762	0.0184091	0	0.0664238	0.0311746	0.246539	0.0806151	0.0530955	0.0530017	0.139161	0.241723	0.14695	0	0	0.100079	0.0724204	0.301137	0.0591908	0.299057	0.222825	0.122428	0.0502605	0.0551647	0.238747	0.137471	0.434808	0.0742646	0	0.66017	0.273658	0.231119
TCONS_00119776	0	0	0.0279939	0.190506	0.437873	0.251413	0.193932	0	0.301622	0.227254	0.201276	0.271827	0.214683	0.362726	0.00763028	0	0.0748367	0	0.0563449	0	0	0	0	0	0	0	0	0	0	0
TCONS_00119782	0.0862372	0.0381208	0.129651	0.048679	0.316225	0.0503521	0.0138181	0.0275874	0.10865	0.130655	0	0	0.014204	0	0.0282711	0.156742	0.0924263	0	0	0.0477926	0	0	0.0932008	0.0536652	0	0.115964	0.144547	0	0.0854632	0.216535
TCONS_00119789	0	0	0	0	0.157687	0.0288745	0	0	0	0	0	0.0106954	0.0543022	0.0358459	0	0	0	0	0	0	0	0	0	0	0.0288405	0	0	0	0	0
TCONS_00119884	0	0.440203	0.288736	0.120455	0.850536	0.280339	0	0	0	0.287382	0.0709749	0.138454	0.527214	0	0.0349781	0	0	0	0	0	0	0	0	0	0	0	0	0	0	0.267906
TCONS_00119898	0	0.10829	0.132588	0.124455	0.398379	0	0.423935	0	0.264552	0.0494873	0.0977753	0.166893	0	0.0799065	0.216837	0	0	0	0.059304	0	0.0668831	0	0	0	0.12858	0	0	0.219627	0	0.246045
TCONS_00119916	0.10295	0.182034	0	0	0.295442	0	0.272184	0.0247003	0	0.0779882	0	0	0.0763054	0	0.0506249	0	0	0	0	0	0	0	0	0	0	0	0	0	0	0
TCONS_00120060	0	0	0.0904652	0	0.642762	0.0878344	0	0	0	0	0	0	0	0	0.295897	0	0	0	0	0	0.0273807	0	0	0	0	0	0	0	0	0
TCONS_00120061	0	0	0	0	0.047591	0	0	0	0	0.0418755	0	0	0.401525	0	0.0489293	0	0	0	0	0.0827155	0	0	0	0.0309598	0	0	0	0	0	0
TCONS_00120095	0.148435	0.328074	0.334739	0.377046	0.283982	0.877512	0.178381	0.21368	0.160296	0.562222	0	0.32504	0.880146	0.282431	0.255471	0	0	0	0	0	0	0	0	0	0	0	0	0	0	0.0931769
TCONS_00120187	0	0.0875441	0	0.125765	0	0.607074	0	0	0	0	0	0.192743	0.489291	0	0	0	0	0	0.719139	0.164633	0.405523	0	0.160526	0	1.29934	0	0	0.147959	0	0
TCONS_00120191	1.61264	4.53116	7.08112	2.24435	1.92385	7.54891	2.40578	2.97967	5.56481	2.54623	3.08874	12.4837	4.49714	11.0241	9.671	1.08652	0.476792	0.993694	0.919884	0.893721	1.11336	1.1109	1.02167	0.968934	1.02155	0.635602	1.14956	0.941691	0.936853	0.814495
TCONS_00120194	0	0	0.0929085	0	0	0.345792	0.181539	0.0823719	0	0.156047	0.034257	0	0	0.0373286	0	0.0936016	0	0	0	0	0	0	0	0	0	0	0	0	0	0
TCONS_00120210	0	0.0930538	0.134504	0.04456	0	0.215094	0	0	0	0	0	0	0.086681	0	0	0	0	0	0	0	0	0	0	0	0	0.212303	0	0	0	0
TCONS_00120234	0.305506	0.247587	0.114826	1.31494	0	0.602028	0.146857	0	0.0549867	0.0771439	0	0.222997	0.150959	0.332169	0.0500769	0	0	0	0	0.0846556	0	0	0	0	0	0	0	0	0	0
TCONS_00120245	0.0823537	0.0728082	0.280266	0.354991	0.272144	0.580294	0.154751	0.02874	0.153615	0.200391	0	0.0801497	0.203466	0.0895411	0.0331339	0	0.012036	0	0	0.0871316	0.0715407	0	0.0364106	0.0559075	0.0392956	0.0604046	0.0752933	0.0783071	0.0556463	0.00939927
TCONS_00120332	0.142262	0.0943292	0.160409	0.210797	0.0680429	0.218042	0.478696	0.477851	0	0	0	0.0346135	0.14059	0.0386693	0.0349781	0	0	0	0	0	0	0	0	0	0	0	0	0	0	0
TCONS_00120337	0.375343	0	0.126967	0.198631	0.40393	0.205458	0.360855	0.855518	0.152002	1.46907	0	1.32421	0.324567	0.204051	0.461432	0	0	0	0	0	0	0	0	0	0	0	0	0	0	0
TCONS_00120338	0.13758	0.0304084	0	0.189299	0.279666	0	0.496011	0.115532	0.0928591	0.503739	0	0	0	0.149587	0	0	0	0.055875	0	0	0	0	0	0	0	0	0	0	0	0
TCONS_00120444	0	0	0	0	0	0	0.156741	0.0938783	0	0	0	0	0	0	0	0	0	0.353132	0.105247	0	0.0890229	0	0	0.0811643	0.427859	0	0	0	0	0.109164
TCONS_00120445	0	0	0.207054	0	0	0	0.0456572	0.113941	0	0	0	0	0	0	0	0	0.127246	0	0	0	0.0864388	0	0	0	0	0	0	0	0.0705961	0
TCONS_00120446	0.400558	0	0.0766445	0.143886	0.0116112	0	0.30341	0	0.0655406	0.171641	0.0726691	0	0	0.118777	0.0955015	0	0	0	0	0	0	0	0	0	0	0.0489667	0	0	0	0
TCONS_00120510	0	0.155938	0	0	0.168725	0.102986	0.226098	0.338549	0.952387	0	0	0	0	0.319626	0	0	0.567122	0	0	0	0	1.23328	0	0	0	0	0.197096	0	0.174799	0
TCONS_00120563	0	0	0	0	0	0	0.134878	0	0	0	0	0	0	0	0	0	0	0	0	0	0	0	0	0	0	0	0	0	0	0
TCONS_00120648	1.29116	0.652289	0	0	0.617556	0.161546	0	2.21274	0	0.0931525	0	0.718061	6.6534	0.902473	0	0	0	0	0	0	0	0	0	0.344352	0	0	0	0	0	0
TCONS_00120674	0.227378	0.293803	0	0.547956	0	0.194036	0.442808	1.42679	0.623316	0.34155	0.849345	0.147529	0.645313	0.272578	0.665137	0	0.112475	0.0568273	0.0987971	0.387732	0.2706	0.8386	0	0	1.19344	0.0235198	0.29317	0	0	0.688043
TCONS_00120678	0	0	0	0	0	0.0140715	0	0.0925154	0	0	0	0	0.0635118	0	0	0	0	0.0522009	0	0	0.0438653	0.144436	0.0520922	0.119979	0	0	0	0	0	0
TCONS_00120682	4.56965	1.35718	4.95935	0	0.273204	0	0	3.11782	5.70589	6.74304	0	0	0	6.2882	5.75818	0	0	0	0	0	0	0	0	0	0.374762	0	0	0	0	0.986049
TCONS_00120685	0	4.87707	0	4.73645	5.64731	3.61086	5.08024	0.297217	0	0.410561	9.96584	4.63416	5.50906	0.252544	0	0	1.12024	0.440217	0.749719	2.38142	1.9553	4.46619	0.815842	0	0	0	0	0	0.863205	0
TCONS_00120725	0	0.0533121	0	0.0893521	0	0	0.057974	0.260422	0	0	0	0	0	0	0	0	0	0.0489801	0.145979	0	0.0411588	0	0	0	0	0	0	0	0	0
TCONS_00120820	0	0.00949936	0	0.191053	0	0	0	0.319665	0.0116034	0	0.257309	0.177772	0	0	0.0105673	0	0	0	0	0	0	0.128791	0	0	0	0	0	0	0	0
TCONS_00120832	0	0	0	0	0	0	0	0	0.167518	0	0	0	0	0	0	0.241666	0.071252	0	0	0	0	0.265622	0.502944	0	0	0	0	0	0	0.0556428
TCONS_00120862	0.0333583	0	0.180546	0.183593	0	0	0	0.0480211	0.234156	0	0	0	0	0.090674	0.164037	0	0	0	0.0403772	0	0	0	0	0	0	0	0	0	0	0
TCONS_00120875	0.332993	0	0.0300377	0.11278	0	0	0.16007	0.0958722	0.215762	0	0	0.0324081	0.230357	0	0	0	0	0	0	0	0	0	0	0	0	0	0	0	0	0
TCONS_00120958	0	0	0	0	0	0	0	0.185379	0.208599	0	0	0	0.267252	0.0420042	0	0	0.124216	0	0	0	0	0.115767	0.501026	0	0	0.155849	0	0	0	0
TCONS_00120962	0.363362	0.285551	0.327772	0	0.231725	0.21216	0.0776304	0.23248	0.523199	0.489351	0.402851	0.353638	0.438892	0.61456	0.714724	0	0	0	0	0	0	0	0	0	0	0.325744	0	0	0.120034	0
TCONS_00120966	0	0.451102	0.569057	1.14685	1.27792	0.455006	0.677849	1.3355	1.38256	0.168667	0	0.388242	0.742623	0	0.848529	0	0	0	0	0	0	0	0	0	0	0	0	0	0	0
TCONS_00120968	0	0.0611521	0.0623944	0.117134	0.0661667	0.0201933	0.0221665	0.0663821	0.398384	0.0931525	0	0.0224394	0	0.100275	0.0226758	0	0	0.0749108	0	0	0	0	0	0	0	0	0	0	0	0
TCONS_00120977	0.209118	0.132882	0	0.022133	0.143779	0.154532	0.0565442	0.106617	0.656316	0	0.0260825	0.534244	0	0	0.115687	0.0534495	0	0	0.0316398	0.0434599	0	0.0391652	0.105939	0	0.01715	0	0.0219071	0.0585875	0	0.0164087
TCONS_00121021	0	0	0.143536	0.0875749	0.0932307	0	0	0.0515393	0.204056	0	0	0	0	0	0.00391234	0.0596501	0.0639528	0.0129247	0.0288902	0.0992079	0.0760257	0.0596029	0	0	0.0156597	0.0641915	0.0133356	0	0	0
TCONS_00121146	0	0.10829	0.154686	0.0622274	0.187472	0	0.141312	0.352655	0.158731	0.767053	0	0.0238419	0.145258	0.186449	0.120465	0	0	0	0	0	0	0.0734093	0	0	0	0	0	0	0	0
TCONS_00121159	0.0426382	0.122512	0.0961546	0.153435	0.050984	0.130702	0.0819847	0.02046	0.103602	0.430665	0	0.124491	0.0526716	0.069539	0	0	0	0	0.154829	0.106335	0.0873081	0.12777	0.172804	0.159202	0	0.129006	0.107202	0.0637105	0.0950748	0
TCONS_00121161	0	0.198489	0.405042	0.209108	0.0429531	0.471916	0.151092	0.150825	0.0969813	0.249444	0.044804	0	0.0443749	0	0	0.0612096	0.144375	0	0.1087	0	0.0612962	0	0	0	0	0.271713	0	0	0	0
TCONS_00121166	0.0277699	0	0	0.0705397	0	0.0729641	0.747543	0.119929	0.104962	0.420733	0	0	0.123496	0.0603869	0.218491	0	0	0	0	0	0	0	0.0450184	0.0518433	0	0.168041	0	0	0	0
TCONS_00121252	0.110024	0.364767	0.248118	0.0931591	0.0263119	0.168632	0.0793328	0	0.0891122	0.583429	0	0.240929	0.108731	0.0299065	0.0270518	0	0	0	0.0665869	0	0	0	0	0	0	0	0	0	0	0
TCONS_00121258	0.104731	0	0.0674802	0.272365	0.257616	0.248968	0	0.258455	0	0.453355	0	0.174733	0.243965	0.431082	0.367861	0	0.0240529	0	0	0	0	0.0448337	0	0	0	0.0301783	0	0	0	0.0751343
TCONS_00121270	0.138022	0.213542	0.0622514	0.167994	0.156786	0	0.124401	0.0827874	0.0186314	0.339808	0	0.344215	0.341001	0.131309	0.135743	0	0	0	0	0	0	0	0	0	0.0452773	0	0.0867547	0	0	0
TCONS_00121282	0.11497	0	0.0444468	0	0	0	0	0	0	0.182483	0	0	0	0	0	0	0	0	0	0	0	0	0	0	0	0	0	0	0	0
TCONS_00121283	0	0	0	0.356646	0	0	0	0	0	0.354536	0	0.119565	0	0	0.207128	0	0	0	0	0	0	0	0	0	0	0	0	0	0	0
TCONS_00121284	0	0	0	0	0.094806	0.173602	0	0	0	0.216892	0	0	0	0	0	0	0	0	0	0	0	0	0	0	0	0	0	0	0	0
TCONS_00121347	0	0.142572	0	0.0455149	0.102842	0.188317	0	0.515884	0	0.760125	0	0	0	0	0.528669	0	0	0	0	0	0	0	0	0	0	0	0	0	0	0
TCONS_00121355	2.22532	1.57987	0	1.19905	1.2095	1.46173	1.52353	1.66645	0	1.95821	2.05223	0.0656293	1.78267	1.50304	0	0	0	0	0	0	0	0.707255	0	0	1.76971	0	0.734694	0	0	0.550295
TCONS_00121399	0	0	0	0	0	0	0	0	0	0	0.488594	0	0	0	0	0.237333	0.402354	0.707082	0.566355	0.615112	0.20796	0.358682	0.529207	0.629751	1.78481	1.38276	0.78428	0.178852	0.469096	0.327871
TCONS_00121410	0	0	0	0	0.0984133	0	0	0	0	0	0.898223	0	0.190633	0	0	0	0	0.0835642	0.249052	0	0.456433	0	0.208475	0.192065	0.0337491	0	0	0.153724	0.0764671	0
TCONS_00121482	0	0	0.223633	0	0	0	0	0.0528724	0	0	0.274859	0.026809	0.217781	0	0	0.150201	0	0	0	0	0	0	0.178623	0	0.0722912	0	0	0	0	0.0691665
TCONS_00121538	0	0	0	0	0	0	0	0	0.0286971	0	0.424245	0	0	0	0	0	0.0854421	0	0	0	0	0	0	0	0	0	0	0	0	0
TCONS_00121539	0	0	0	0	0	0	0	0	0	0	0.413727	0	0	0	0	0.211957	0	0	0	0	0.0707524	0	0	0	0.0680095	0	0	0.851886	2.31139	0
TCONS_00121541	0	0.0117717	0	0	0	0	0	0	0.0718952	0	0.186001	0	0.0131586	0	0	0	0	0	0.225632	0	0	0	0	0	0.0349433	0	0	0	0	0
TCONS_00121543	0.0841166	0.0743668	0.0421542	0	0	0.0572996	0	0.053818	0.0504659	0.0566412	0.22382	0.0636731	0.120074	0.10162	0.0827276	0.815398	0.601023	0.698423	0.791898	0.7148	0.357242	0.168043	0.212121	0.244279	0.539616	0.64097	0.657965	0.782059	0.69468	0.375485
TCONS_00121544	0.0252538	0	0.159462	0.14968	0	0	0.194232	0.0484723	0.0818158	0	0.403176	0	0	0.0549156	0.198694	0.481954	0.162397	0	0.611348	0.587817	0.551584	0.151351	0	0.660046	0.463925	0	0.423293	0	0.750814	0.824335
TCONS_00121545	0	0.194164	0	0	0.0700285	0	0	0	0	0	0.633067	0	0	0	0	0	0.863065	0.634264	0	0	0	0	0.316472	0	0	0	0	0.510469	0	0
TCONS_00121599	0	0	0	0	0	0	0	0	0	0	0.13846	0	0	0	0	0.0945796	0	0	0	0	0	0	0	0	0	0	0	0.0345571	0.0343796	0
TCONS_00121640	0.255781	0	0	0.409084	0.271863	0	0.109292	0	0	0	9.4715	0	0	0.0618008	0	2.32449	2.83275	3.41648	3.71519	4.91412	5.12111	2.89557	4.88368	3.60789	3.58005	2.17835	3.5251	6.19998	7.09758	2.92578
TCONS_00121681	0	0	0	0	0	0	0	0	0	0	0.223221	0	0	0	0	0	0	0.072684	0	0	0	0	0	0	0.0587097	0	0.0749949	0	0	0.112344
TCONS_00121684	0	0	0	0	0	0.49058	0	0	0	0.0665608	0	0	0	0	0.777727	2.15595	0	0.321159	0.478586	0	0.0899584	0	2.02977	1.23026	0	0	1.32548	0	0.979609	0.7446
TCONS_00121685	0	0	0	0.0860704	0	0	0.0895843	0	0	0	0.101429	0	0	0	0	0	0	0	0.12304	0	0	0	0	0	0	0	0	0	0	0
TCONS_00121686	0	0	0	0	0	0	0	0.105539	0	0.0185125	0.20117	0	0	0	0	0	0.117863	0.178648	0.110924	0	0	0	0	0.102651	0	0	0.0307212	0	0	0
TCONS_00121690	0	0	0	0	0	0	0	0	0	0	0.309443	0	0	0	0	0	0	0	0	0	0	0	0	0	0	0	0	0.154463	0.307339	0
TCONS_00121706	0.0499047	0	0	0	0	0	0	0	0	0	0.265575	0	0	0	0	0	0.267431	0	0	0	0	0	0	0	0.21828	0.134215	0	0.0497122	0.247284	0.083538
TCONS_00121726	0	0	0.0855695	0	0	0	0	0	0.0341472	0	0.631021	0	0.0312489	0	0	0	0	0	0	0	0	0	0	0	0	0	0	0	0	0
TCONS_00121789	0	0.0283604	0.0434048	0.0135807	0.015343	0	0.0462606	0.0769647	0.0259816	0.0648018	0.368095	0.023415	0.0396272	0.0174391	0	0.3061	0.128928	0.234503	0.0970704	0.186668	0.0218952	0.456602	0.416027	0.389267	0.210464	0.388227	0.510803	0.119831	0.214587	0.201367
TCONS_00121791	0	0	0	0	0	0	0	0	0	0.090491	0.357578	0	0	0	0	0	0.0576124	0.232866	0	0.0595814	0	0	0.639047	0.133805	0.141071	0.216853	0.0600673	0	0.106544	0
TCONS_00121793	0	0	0	0	0.0587508	0	0	0	0.13265	0	0.306412	0	0.131507	0	0	0	0	0	0	0	0	0	0	0.191098	0	0	0.102945	0.0611801	0	0
TCONS_00121804	0.735902	0.466471	0.0438373	0.223376	0.259002	0.243214	0.307027	0.572992	0.224918	0.119208	1.75952	0.16216	0.205827	0.649159	0.396014	0	0	0	0	0	0	0	0	0	0	0	0	0	0	0
TCONS_00121990	0	0	0	0	0	0	0	0	0	0	0.331476	0	0	0	0	0	0	0	0	0	0	0	0.183893	0	0	0	0	0	0	0
TCONS_00122007	0	0	0	0	0	0.0377352	0.0966528	0	0.0310192	0.0145062	0.143304	0.153753	0	0	0	0	0	0.093324	0.0347675	0	0	0.0860738	0	0.0536242	0.0376908	0	0	0	0.042699	0
TCONS_00122013	0.0518294	0	0	0	0	0	0	0	0.111943	0	0	1.41239	0	0	0	0	0	0	0	0	0	0	0	0	0	0	0	0	0	0
TCONS_00122014	0	0	0	0	0	0	0	0	0	0	0	0.374641	0	0	0.157744	0	0	0	0	0	0	0	0	0	0	0	0	0	0	0
TCONS_00122032	0.121558	0.0658679	0.0813546	0.0830044	0	0	0	0.0715012	0.0804573	0	0.0704276	0.179366	0.155007	0.0596884	0	0	0	0.535086	0	0	0	0	0	0	0	0	0	0	0	0
TCONS_00122067	0	0	0	0	0.816294	0	0.156267	0	0	0.615652	0	0.67231	0	0	0	1.10785	0	3.43263	0	0.675599	0.554711	0	0	1.82068	0	7.37674	0	0.485741	0.724868	0.204064
TCONS_00122077	0	0.0917282	0.21838	0.907787	0.09925	0.12116	0.199499	0.165955	0.373485	0	0	1.44734	0.205071	0	0.612245	0	0	0	0.167447	0.115001	0	0	0.112132	0	0.544576	0	0.231877	0.310061	0.102823	1.21575
TCONS_00122084	0	0.208496	0	0	0	2.86868	0.428264	0	0.141487	0	0.156876	2.16769	0.284852	0.284903	1.64933	0	0	0	0	0	0	0	0	0	0	0	0	0	0	0
TCONS_00122097	0.0628533	0	0.132293	0	0.0200416	0	0.221566	0	0	0.169293	0	0.387417	0.144935	0.0227796	0.0206051	0	0	0	0	0	0	0	0	0	0	0	0	0	0.0622891	0
TCONS_00122107	0	0	0	0.493413	0	0.218731	0.380166	0.0599201	0	0	0.0415329	1.05326	0.246811	0	0.204684	0	0	0	0	0	0	0.0623654	0	0.0777077	0	0.0839584	0	0	0	0.0522574
TCONS_00122195	0	0.0293876	0.0224884	0.0351815	0	0.0582252	0.11984	0.0957028	0.179484	0	0.298508	0.202193	0	0.0271061	0.0245187	0	0.053439	0	0.0603517	0.248695	0.0453765	0	0	0.124113	0.0872348	0.033524	0.111432	0	0.0494131	0
TCONS_00122213	0.181253	0.320489	0	0	0.138708	0.126996	0	0.800166	0.117443	0	0	0	0.823971	0	0	0	0	0	0	0	0	0	0	0	0	0	0	0	0	0
TCONS_00122228	0	0.421098	0.0429653	0.362967	0.0911257	0	0	0.411401	0	0.0962183	0	0.741694	0.706066	0.362513	0.23422	0	0	0	0	0	0	0	0	0	0	0	0	0	0	0
TCONS_00122235	0	0	0	0	0	0	0.0698374	0	0.176504	0	0	0	0.17947	0.0394905	0.107163	0	0	0	0.219814	0	0	0	0	0.0678067	0	0	0	0.108541	0	0
TCONS_00122237	0	0.297478	0.0447046	0.4395	0.20959	0	0.00501535	0.405526	0.34365	0.250284	0.0624634	0.137082	0.121153	0	0.164178	0	0	0	0	0	0	0	0	0	0	0	0	0	0	0
TCONS_00122253	1.40076	0.0485646	0	0.0813952	0.0394102	0	0	0.606257	0	0.0832253	0	0	0.162859	0	0.0540246	0	0	0	0	0	0	0	0	0	0	0	0	0	0.0816579	0
TCONS_00122294	0.29397	0.675731	0.0795529	0.0995638	0.140604	0.308957	0.395672	0.197487	0.126985	1.33616	0	0.314713	0.610085	0.543364	0.72279	0	0	0	0	0	0	0	0.0953124	0.109762	0	0	0.0985479	0	0	0
TCONS_00122357	0.54496	0.384288	0.0643738	0	0.142737	0.107958	0.767175	0.205464	0	0	0	0	0.538558	0.310368	0.0446634	0.0353749	0.0208596	0	0	0	0	0	0	0.0726701	0	0.0261719	0	0	0	0
TCONS_00122372	0.161911	0	0	0	0.061953	0	0	0	0	0	0	0	0.320018	0.387292	0	0	0	0	0	0	0	0	0	0	0	0	0	0	0	0
TCONS_00122374	0	0	0	0	0	0	0	0	0.0354996	0	0	0.0426571	0.108288	0	0.0431064	0	0	0	0	0	0.0299163	0	0	0	0	0	0	0	0	0
TCONS_00122383	0.699037	0.07063	0	1.09922	1.24185	0	0.115209	2.51096	1.83333	0.907792	0	0	2.82252	2.60587	1.09999	0	0	0	0	0.0664124	0	0	0	0	0	0.161143	0.401724	0.179059	0	0
TCONS_00122419	0.0829545	0.630719	0.0448976	0.196669	0.380896	0	0	0.0159223	0	0.0335152	0.0662182	0.161469	0.770612	0.505088	0.0326339	0	0	0	0.0803271	0.220672	0	0	0	0	0	0	0.111236	0.347065	0	0
TCONS_00122429	0.743227	0.548472	0.470963	0.166427	0.317289	0.387331	0.490138	0.896017	0.623523	0.564572	2.79478	0.693446	0.607022	0.768021	0.386621	0.234447	0	0	0	0	0	0	0	0	0	0	0	0	0.127832	0
TCONS_00122480	0.405573	0.258963	0.243899	0.133547	0.344859	0.611748	0.498229	0.324358	0.924632	0.409648	1.52881	0.394719	0.200404	0.783945	0.376716	0.184289	0.0724467	0.146413	0.490909	0.299691	0.492132	0.270076	0.219161	0.336516	0.473053	0.0908963	0.453202	0.202004	0.267955	0.452606
TCONS_00122507	4.80122	3.40565	2.82015	3.40349	0	4.205	3.0057	4.7149	6.57156	6.31558	7.35317	1.19535	3.97241	6.85916	0.988313	0	0	0	0	1.11384	0.76211	5.35344	0	0	4.10236	0	0	7.8414	0	5.32685
TCONS_00122599	0.0257023	0.181786	0	0.0217626	0.270452	0	0	0.123333	0.0277563	0.155763	0.410336	0	0.101601	0.475073	0.0252779	0.350367	0.0826407	0	0.622206	0	0.140345	0	0	0	0	0.414745	0	0	0.458489	0.516292
TCONS_00122616	0	0.452669	0	0.680051	0	0.114307	0.00965202	0.327589	0	0	0	0.127021	0.863179	1.03699	0	0	0	0	0	0.0333834	0	0	0	0	0	0	0	0	0	0
TCONS_00122617	0	0.00718194	0	0.364551	0	0	0.210869	0.249477	0	0.0738463	0	0	0	0.644772	0.151798	0	0	0	0	0	0	0	0	0	0	0	0	0	0	0
TCONS_00122628	0	0.222202	0.129552	0.212808	0.103038	0.31446	0.103557	0.0689157	0.310192	0.072531	0.214956	0.419326	0	0.585574	0	0.195777	0.346334	0	0.173838	0.477561	0.0980272	0.322777	0.116412	0.134061	0.0942269	0	0.601819	0.107299	0	0.180308
TCONS_00122629	0.337689	0.183927	0.375326	0.26295	0.115368	0.0845012	0.730472	0.422462	0.325602	0.587757	0	0.481239	0.560176	0.767102	0.738358	0	0.00969439	0.0293881	0	0.0300772	0.00823177	0	0	0.0450306	0.00791264	0.0973057	0	0	0.0179281	0
TCONS_00122668	1.36416	2.33169	1.49716	0.885546	0	0.288734	2.47001	0.261838	2.81131	0	0	1.81446	0.393207	0.964093	0.402491	0	0.109655	0.0369349	0	0	0.434518	0	0	0	0.268504	0	0	0	0	0
TCONS_00122714	0.0340835	0	0	0	0	0	0	0	0	0	0	0	0	0.889394	0	0	0	0	0	0	0	0	0	0	0	0	0	0.50928	0.911994	0
TCONS_00122741	0.112256	0.0992445	0	0	0	0.393263	0.172677	0.129279	0	0	0	0	0	0	0.353287	0	0	0	0	0	0	0	0.145585	0	0	0	0	0.0670936	0	0
TCONS_00122744	0	0	0	0	0.149622	0	0	0	0.168911	0	0.0445911	0	0	0	0	0	0.431066	0	0	0.1486	0	0	0	0	0	0	0	0	0	0
TCONS_00122793	0	0.0418977	0.0854976	0	0	0	0	0	0	0	0	0	0.187336	0.0515266	0.279649	0	0	0	0	0	0	0	0	0	0	0	0	0	0	0
TCONS_00122796	1.07817	1.04852	0	0.0456453	0.464115	0.283285	0	1.96597	0	0	0	0.104932	3.19652	1.34811	1.37848	0	0	0	0	0	0	0	0	0	0	0	0	0	0	0
TCONS_00122808	0.131383	0	0.0237029	0.0889956	0	0.115068	0.176837	0.277396	0.156071	0.172514	0	0.0127867	0.155808	0.11428	0.193821	0	0.0844874	0.0426866	0	0	0	0	0.127793	0	0	0.159005	0.0440438	0	0	0
TCONS_00122827	0.0177659	0	0	0	0	0.0155597	0	0	0.172671	0.269166	0	0	0.263358	0	0.471759	0	0.0571227	0	0.172032	0	0.194018	0.479136	0	0	0	0	0	0	0	0.267653
TCONS_00122829	0	0	0.0127892	0	0	0	0.0136307	0.0816395	0.0306218	0.143204	0.22635	0.0413954	0.0280227	0	0.153382	0	0.136759	0	0	0	0.232251	0	0.597588	0	0.297663	0	0	0.0847392	0.042152	0
TCONS_00122861	0.0644134	0	0	0.35451	0.0102695	0.0282072	0	0	0.0463739	0.108434	0	0	0.0742662	0.262631	0.232283	0	0.0345181	0	0	0	0	0	0.0174037	0.0400843	0	0.0216543	0	0	0	0
TCONS_00122862	0	0	0	0	0	0.261378	0	0	0	0	0	0.0242043	0	0.189283	0.103952	0	0	0	0	0	0.0339499	0	0	0	0	0	0	0	0	0
TCONS_00122911	0	0	1.22396	0	0	0.0144923	0	0	1.07217	0	0	0.917944	0	0	1.4321	0	0	0	0	0	0	0	0	0	0	0	0	0.840647	0	0
TCONS_00122930	0.79378	0.351838	0.20957	0.429857	0.502098	0.408834	0	0.109417	0.641168	0.182513	0.0128787	0.188423	0.756818	0.652555	0.370238	0	0	0	0	0	0	0	0	0.00803198	0	0	0.00721137	0	0.0127911	0
TCONS_00122941	0	0	0.0283801	0	0	0	0	0	0	0	0	0.0306197	0.0932763	0	0.556959	0	0	0	0	0	0	0	0	0	0	0	0	0	0	0
TCONS_00122948	0	0	0	0.244079	0	0	0	0	0	0	0	0	0	0	0.103952	0	0.0308953	0	0	0	0	0	0	0	0	0	0	0	0	0
TCONS_00123365	0.170007	0	0.255592	0	0.162627	0.148895	0.0544816	0	0.183593	0	0	0.0551523	0.0560032	0	0.111466	0.772495	0.182208	0.368236	0.685925	0.565306	0.61887	0.509443	0.183735	0	1.63591	0.22861	0.94986	0	0.336962	0.284583
TCONS_00123772	0.0178841	0.079056	0	0	0	0	0.240713	0.223125	0.0193133	0.397404	0.499658	0.0870274	0	0	0	0.243791	0	0.0581057	0	0.237873	0	0	0.0579847	0.0667754	0	0	0.119906	0	0.212683	0
TCONS_00123773	0	0	0	0	0	0	0	0	0	0	0	0.0168218	0	0	0	0.164931	0	0.252708	0.16737	0	0	0	0	0	0.090721	0	0	0	0	0
TCONS_00123790	0.335324	0	0.0864228	0	0.011456	0	0	0	0.0905303	0.0362886	0.31069	0.32635	0.142022	0.572926	0.282675	0.293853	0	0	0	0	0	0	0	0	0	0	0	0	0.106815	0
TCONS_00123864	0	0	0.0403598	0	0.0427998	0.0685755	0.0215076	0	0.0483177	0.0338938	0.0892883	0	0	0	0.0330025	0.518426	0.359649	0	0.406172	0	0	0.0335186	0.543994	0.250586	0.0293549	0.451239	0	0	0.0665109	0.0561721
TCONS_00123939	0	0	0.0982893	0.0922599	0	0	0	0	0.0392231	0.0366855	0	0	0	0	0	0.891203	0	0	0	0	0	0	0	0	0	0.146522	0	0	0	0
TCONS_00123954	0.0328344	0.232229	0.0296183	0.0834042	0.031409	0	0	0.0315112	0	0	0.196574	0.0319556	0.0973459	0.0713999	0.0322922	0.268553	0.105572	0.426717	0.317944	0.327542	0.268933	0.196783	0.106457	0.490385	0.603184	0	0.110071	0.490615	0	0.247334
TCONS_00124001	0	0	0	0	0	0	0	0	0	0	0	0	0	0	0	0	0	0	0	0	0	0.510002	0	0	0	0	0.103735	0.138712	0	0
TCONS_00124044	0	0	0	0	0	0	0	0	0	0	0	0	0	0	0	0.241951	0.214008	0	0	0.147548	0.0605734	0	0	0.165679	0	0	0.148752	0	0.131924	0.0557084
TCONS_00124128	0	0	0	0	0	0.0364551	0	0	0	0	0	0	0	0	0	34.4984	36.9382	39.0836	37.182	25.4671	65.2306	7.48385	36.7079	25.4881	29.8216	11.2504	7.81407	33.3366	40.838	41.4924
TCONS_00124254	0.0798335	0	0	0	0	0	0	0	0	0	0	0	0.0262985	0	0	0.544134	0.213907	0.04323	0.257683	0	0	0.159486	0.04314	0	0	0.536764	0	0	0	0.167046
TCONS_00124653	0	0.0798402	0.027154	0.0254883	0	0	0.173644	0	0.0325081	0	0	0.0292969	0.0297489	0.0981891	0.0888164	0.656559	0	0	0	0	0	0	0	0	0	0	0	0	0	0
TCONS_00124767	0.194461	0.128941	0.350827	0.288143	0.511552	0.383203	0.140216	0.0466561	0.420002	0.638348	0.873156	0.331199	0.192176	0.211432	0.0956249	0.397625	1.71944	2.05337	1.29457	0.64662	0.929105	1.01976	0.63049	2.35974	0.893086	1.17672	1.46676	0.871697	0.722683	0.854483
TCONS_00124832	0	0	0	0	0	0	0	0	0	0	0	0	0	0	0	0	0.273724	0	0	0	0	0	0	0	0	0	0	0	0	0
TCONS_00125143	0.136334	0	0.0307451	0.173154	0	0.029851	0.0655358	0.03271	0.220843	0.137704	0.204053	0.0331713	0.0336831	0.148232	0.234645	0.185847	0.767121	0.442951	0.495059	0.340003	0.558329	0.817078	0.110507	0	0.715578	0.549989	0.114258	0.50928	0.607996	0.599067
TCONS_00125151	0	0	0	0	0	0	0	0	0	0	0	0	0	0	0	0.0934311	0.550938	0	0.0829608	0	0	0.205386	0.111111	0	0	0	0	0	0	0
TCONS_00125162	0.0628533	0	0	0	0	0	0	0	0	0	0	0	0	0	0.0206051	0	0.336821	0	0	0	0	0	0	0	0	0	0.0702346	0.125222	0	0
TCONS_00125420	0	0	0.0410265	0	0	0.0265556	0	0	0	0.0459382	0.211781	0	0	0.0329671	0	0.082665	0.243727	0	0	0.100823	0.124173	0	0.196615	0	0	0	0.152467	0.135917	0.045073	0
TCONS_00125428	0	0.0399361	0	0	0	0.0197812	0	0.00722526	0	0	0	0	0	0	0.0888519	0	0.338896	0	0	0	0	0	0	0	0	0	0.15143	0	0	0.0945192
TCONS_00125531	0.0570124	0.0504042	0	0.14482	0.0818061	0.099865	0.0822176	0.0547149	0.123137	0.230341	0.0568875	0.305176	0	0.0619881	0.0841064	0.0777177	1.19153	0	0.207025	0.379155	0.0778276	0	0	0	1.34659	0	0	0	0.339004	0.0715768
TCONS_00125554	0	0	0	0	0	0	0	0	0	0	0	0	0	0	0	0.0620989	0.36618	0.148008	0.220559	0.227217	0.0621867	0.0682547	0	0.0850457	0	0	0	0.272273	0.0677187	0.171576
TCONS_00125603	0	0.135881	0	0	0.043242	0.332563	0	0	0	0.273952	0	0	0	0	0	0.147891	0.232554	0.0587479	0	0	0	0	0	0	0	0	0	0.027018	0	0
TCONS_00125679	0.130352	0.0576214	0.0979866	0.0183952	0.124693	0.209301	0.292414	0	0.0938456	0.0877742	0.303487	0.0634315	0	0.0236213	0	0.236922	0.558827	0.282343	0.631115	0.433445	0	0	0.422632	0.64894	0.171045	0.438213	0	0.45447	0.129182	0.381853
TCONS_00125768	0	0	0	0	0	0	0	0	0	0	0	0	0	0	0	0	0.587311	0	0.12634	0	0	0.0781947	0	0	0	0.105268	0	0	0	0
TCONS_00125804	0	0.0703611	0	0.0269547	0.0152262	0	0	0.0458272	0.0343783	0	0	0	0	0.0346126	0.0626173	0.0433956	0.511785	0	0	0.264638	0.0869141	0.286185	0	0	0.125317	0.192636	0.160078	0.0951345	0	0.1199
TCONS_00125840	0	0	0	0	0	0	0	0	0	0	0.270893	0	0.0402447	0	0	0	0.218229	0	0.131444	0	0	0.040677	0.0440115	0	0.106872	0.164282	0	0.121698	0.0807152	0.102253
TCONS_00125896	0.0830033	0	0.0249578	0	0	0.0242319	0	0.0265528	0.119515	0	0	0	0	0.0300824	0	0	0.533762	0.089893	0.535829	0	0	0	0	0	0	0	0	0	0	0.0694716
TCONS_00125952	0	0	0	0	0.0213999	0	0	0	0	0	0	0	0	0	0.0220017	0	1.72632	0	0	0	0	0	0	0.0835288	0.117419	0	0	0	0	0
TCONS_00126101	0.0389526	0	0	0	0	0	0	0	0	0	0	0	0	0	0	0.212396	0.626221	0.126557	0.471485	0	0	0.116725	0.126294	0.14544	0	0.314279	0	0.116407	0	0
TCONS_00126502	0	0.0870857	0	0.00834042	0	0	0.0284103	0.0283601	0.0638249	0.00994927	0	0	0.0389384	0.449819	0.0193753	0	0.506747	0	0.0715374	0	0	0	0	0	0.0258507	0.0794748	0.0660426	0	0.702856	0.0989334
TCONS_00126552	0.0525533	0	0	0.0889956	0	0	0.202099	0	0	0	0	0.0511468	0	0	0.103371	0	0.506924	1.02448	0	0	0	0	0	0.196223	0	0	0	0	0	0
TCONS_00126662	0	0	0	0	0	0	0	0	0	0	0	0	0	0	0.0269729	0	0	0.53464	0	0	0	0	0	0	0	0	0	0.0819599	0	0
TCONS_00127296	0	0	0	0	0	0	0	0	0	0	0	0	0	0	0	0	0.428117	0.129782	0	0	0	0.359098	0	0	0	0.161143	0.267816	0.358118	0	0
TCONS_00127412	0	0.0726348	0	0.278257	0	0.107933	0	0	0	0.248949	0	0	0	0.0893278	0.202002	0.111995	0	0.800793	0.0994442	0.27319	0.448613	0	0	0	0.970249	0	0.275418	0.122761	0.366391	0.103146
TCONS_00127646	0	0	0	0	0	0	0	0	0	0	0	0	0	0	0	0	0	1.47295	0.182913	0	0	0	0	0.282119	0	0	0.253296	0	0	0
TCONS_00127775	0	0	0	0	0	0	0	0	0	0	0	0	0	0	0	0.493208	0	0.117552	0.700699	0.601543	0.0987812	0.5421	0.117308	0.405275	0.189903	0.291917	0.24258	0.216248	0.968117	0
TCONS_00127793	0.0653267	0.144387	0.132588	0.0138283	0.0781134	0.171643	0.0942077	0	0.158731	0.329915	0	0.143051	0	0.266355	0.048186	0.0445257	0.0525113	0	0.355824	0	0	0.244698	0.0529513	0.243916	0.257161	0	0	0	0.0971105	0.16403
TCONS_00128007	0	0	0	0	0	0	0	0	0	0	0	0	0	0	0	0.163182	0.256598	0	0.676179	0	0.0544711	0.358717	0.0646871	0.148988	0	0	0	0	0.0593167	0.350673
TCONS_00128083	0	0.256616	0.285632	0.111713	0	0.161773	0	0	0	0	0.0526588	0	0	0	0.051903	0	0	0	0.511029	0	0	0.079072	0	0	0	0	0	0	0	0
TCONS_00128086	0	0	0.370179	0.347471	0	0.359413	0	0	0.170449	0.127538	0	0.12289	0.155982	0	0.279414	0	0	0	0.611348	0.104967	0	0	0.307047	0	0	0	0	0	0.0938518	0.0792629
TCONS_00128103	0	0.0330683	0	0	0	0	0	0.0358965	0	0	0	0.0364027	0	0	0	0.101975	0	0	0.543286	0	0	0.112084	0	0	0	0	0.125389	0	0	0.0939179
TCONS_00128177	0	0	0.0618637	0	0	0.160172	0.241758	0	0	0.253991	0.0456206	0.289231	0	0.223699	0.247312	0.436277	0.73503	0.81701	0.774771	0	0.249654	0.20551	0.518833	0.682845	0.719925	0.645552	0	0.204949	0.203897	0.287003
TCONS_00128247	0	0	0	0	0	0	0	0	0	0	0	0	0	0	0	0	0.143009	0.144509	0.484526	0	0	0	0	0	0.175088	0	0	0	0	0.22336
TCONS_00128301	0	0	0	0.0851883	0	0	0	0	0	0	0.133853	0	0.0331427	0	0	0	0.431323	0	0.487117	0.111516	0.0915619	0	0.108734	0	0	0	0	0	0.299121	0.252624
TCONS_00128314	0.275664	0.0913922	0.0932488	0	1.15368	0.513043	0	0	0.148847	0.522064	2.88813	0	0	0.112396	0.203334	3.10017	2.65903	4.03037	8.67532	4.01029	4.70387	3.09771	4.24541	7.71953	3.34592	5.42132	2.54131	9.26777	11.9862	3.80694
TCONS_00128362	0.0920004	0.203342	0.331957	0	0.528039	0.0402878	0.0884493	0	0.0496762	0.882785	0.367195	0	0	0	0.452406	1.12871	0.295809	0	0.779507	0.764798	0.502359	0.275689	1.19315	0.171755	2.65586	0	1.54207	0.412404	0.410286	1.38604
TCONS_00128369	0.385964	0	0.194733	0.0886242	0	0	0.465404	0	0	0	0	0.337434	0.323245	0	0.386024	0.410207	0.588944	0	0.871001	0.239279	0.0893015	0.470473	0.721139	0.195404	0	0	0.24123	0.645135	0.272288	0
TCONS_00128370	0.451867	0.14527	0	0.243475	0.17683	0	0.394932	0.532216	0.565609	0.435661	0.18445	0	0	0.614129	0	0	0	0	0.820415	0.375636	0.33646	0	0	0.498483	1.02415	0.331434	0.757399	0	0.457988	0.283651
TCONS_00128409	0	0.0179432	0.0183077	0	0.0194146	0	0	0	0.0219176	0	0.0810048	0	0	0	0.0399211	0.110666	0	0.0659409	0.294793	0	0	0.121636	0	0.0757796	0.0532631	0	0	0	0.0603405	0.407687
TCONS_00128410	0	0	0	0	0	0	0	0	0	0	0.0470498	0.0688367	0	0	0	0	0	0	0.228298	0	0	0.0706496	0	0	0	0.0951108	0	0.0704567	0.350474	0
TCONS_00128456	0.055012	0.0291814	0.00992473	0	0.0526238	0	0	0	0	0	0	0	0	0	0.0865657	0.209974	0.141504	0	0.506061	0.0731702	0	0	0	0	0	0.044385	0	0.0328798	0.163555	0
TCONS_00128523	0	0	0	0.0163387	0	0	0.0185517	0	0	0	0	0	0	0	0	0	0	0	0.326993	0	0	0	0	0	0	0	0	0	0	0
TCONS_00128525	0	0	0	0	0.0780231	0	0	0	0	0	0	0	0	0	0	0	0	0.353337	0.0658171	0	0	0.162943	0	0	0	0	0	0	0	0
TCONS_00128526	0	0	0	0	0	0	0	0	0.0301448	0	0	0.081501	0	0	0.0549063	0.152207	0	0	0.202725	0	0.076211	0.167295	0	0	0	0	0	0	0	0
TCONS_00128527	0	0	0	0	0	0	0.0299468	0	0	0	0	0.0303155	0	0	0	0	0	0	0.301626	0	0	0	0	0	0.326986	0	0	0	0	0
TCONS_00128620	0.0758633	0.0670701	0	0	0	0.0664424	0.43761	0.364031	0.327703	0.0766255	0.605576	0.0738329	0.0749721	0.0824841	0.149221	2.06829	1.21962	1.97185	1.65286	0.50452	0.414244	1.13666	1.22984	1.13303	1.59274	4.59063	2.79749	1.36027	0.902188	1.90487
TCONS_00128675	0	0	0	0.0242838	0	0	0.0827189	0	0	0	0	0	0	0.0623661	0	0	0	0	0.555432	0	0	0	0	0	0	0	0	0.085708	0.170536	0
TCONS_00128780	0	0	0	0	0.197773	0	0	0	0	0	0	0	0	0	0	0	0	0	0.875874	0	0	0	0.502747	0	0	0	0	0.463389	0.153669	0
TCONS_00128915	0	0	0	0	0	0	0	0	0	0	0.0552956	0	0	0	0	0	0	0	1.00616	0	0.0756498	0.664252	0	0.206915	1.38162	0.223559	0.0928876	0	0	0
TCONS_00129457	7.67065	5.66817	4.23421	3.48978	6.71706	1.73802	6.9343	2.16085	2.30788	5.01096	10.6621	3.86268	9.42854	8.3401	10.7342	1.87279	7.11682	2.85178	1.94007	9.26352	3.64669	9.94912	11.7545	1.70988	5.50835	0	6.65249	9.12365	4.42493	15.6191
TCONS_00129470	0	0	0	0	0	0	0	0	0	0	0.121115	0	0.119955	0	0	0	0	0	0	0.201808	0	0.272799	0	0	0	0	0	0	0	0
TCONS_00129498	0	0	0	0	0	0	0	0	0	0	0.0567156	0	0	0	0	0.0774829	0.0913791	0	0.0687998	0.378009	0	0.0851637	0	0	0.149169	0.11465	0	0	0	0
TCONS_00129558	0	0	0	0	0	0	0	0	0	0	0	0	0	0	0	0	0	0	0	0.461701	0	0	0	0	0	0	0	0	0	0
TCONS_00129559	0	0	0	0	0	0.0209374	0	0	0	0	0	0	0	0	0	0.130352	0	0.0776712	0	0.397462	0.326342	0	0	0.26778	0	0.0964402	0	0.0714415	0	0.120053
TCONS_00129560	0	0	0	0	0	0.0268513	0	0.00980767	0	0	0.0203942	0	0	0.0666683	0	0	0.131435	0	0	0.441763	0.111605	0.643099	0.364475	0	0.804588	0.0824535	0	0	0	0
TCONS_00129561	0	0	0	0	0	0	0	0	0	0	0	0	0	0	0	0	0	0	0.296552	0	0	0	0	0	0	0	0	0	0	0
TCONS_00129562	0	0	0	0	0	0	0	0	0	0	0	0	0	0	0	0	0.328568	0	0.0549734	0.453063	0.65099	0	0.220881	0.254367	0.0595955	0	0.0380632	0.950082	1.04647	0.655725
TCONS_00129563	0	0	0	0	0	0.0398494	0	0	0	0	0	0	0	0	0.0223741	0.124048	0	0.739144	0	0.453885	0.248446	0	0	0.339771	0	0	0.0762644	0	0	0
TCONS_00129564	0	0	0	0	0	0	0	0	0	0	0	0	0	0	0	0	0	0	0	0.307876	0	0	0	0	0	0	0	0	0	0
TCONS_00129624	0	0	0.0408947	0	0	0	0	0	0	0	0	0	0	0	0	0.123599	0.291532	0.589178	0.109748	0.753741	0	0.407554	0.146988	0	0	0	0.303955	0	0	0.113833
TCONS_00129787	0.0495108	0	0	0	0	0	0	0.0593945	0.106935	0.0750123	0.247011	0	0	0	0	0.236221	0	0.482583	0.239713	0.45274	0.371729	0.296728	0.481578	0.138647	0.259868	0.349532	0.290457	0	0.0735995	0.0310794
TCONS_00129833	6.89891	4.80714	3.87692	4.46759	4.89328	3.37365	4.67975	1.29565	2.54137	4.32856	9.63978	5.50884	3.29265	2.62603	4.90907	27.5885	28.2354	28.129	26.9855	17.0507	35.8786	31.7708	19.316	21.8281	29.807	42.2713	23.2934	22.2085	13.5144	28.5808
TCONS_00129916	0.0490254	0.160988	0.0273764	0.0751145	0.156324	0	0.0403998	0.0067214	0.148745	0.136764	0.288849	0.174949	0.0692136	0.10407	0.121688	0.770137	0.870727	0.94812	0.734695	1.42059	0.586387	0.986394	1.14294	1.33365	0.575908	0.941785	1.12696	0.899982	1.36733	0.721009
TCONS_00130038	0	0	0	0	0.140057	0	0	0	0.0527045	0.147884	0	0.237491	0	0	0.119996	0	0	0	0	0	0.199869	0.146247	0	0.820012	0	0	0	0	0	0
TCONS_00130127	0	0	0	0	0	0	0	0.0168118	0	0	0.55934	0	0	0	0.0172285	0.238797	0.11265	0.341493	0.46648	0.3495	0.81306	0.104988	0.170391	0.26163	0.137919	0.353345	0.11745	0.575856	0.208326	0.351886
TCONS_00130172	0	0.0481603	0.651088	0	0.136788	0.125238	0	0	0.463267	0.206331	0.10871	0	0.0269172	0.436811	0.194209	0.0928224	0	0.774322	0.115388	0	1.0039	0	0	0	0	0	0	0	0	0
TCONS_00130186	0	0	0	0	0	0	0	0	0	0	0	0	0	0	0.0319575	0.44295	0.417914	0	0.314649	0	0.621008	0	0.632123	0.242652	0.0852761	0	0.435721	0.291319	0.0966073	0.407951
TCONS_00130211	0.143133	0	0	0	0.0608532	0.0835726	0	0	0	0	0.317377	0	0.0628675	0	0.0312822	0.693743	0.562488	0	0.231	0.105766	0.781566	0.3336	0.103127	0.356286	0.542581	0	0.106628	0.047527	0.0945658	0.439263
TCONS_00130215	0	0	0	0	0	0	0	0	0	0	0	0.15574	0	0	0	0.249301	0.367515	0.0742737	0	0.0760152	0.561721	0.20551	0.444714	0.170711	0.119988	0.184443	0.229905	0	0	0.0574006
TCONS_00130257	0	0	0	0	0	0.0494827	0.0543179	0	0	0	0	0	0	0	0	0	0	0	0	0.375739	6.17012	20.6551	3.84684	0	31.8787	0	0	13.0009	4.7033	0.425592
TCONS_00130265	0	0	0	0.0158038	0	0	0.0179443	0	0	0	0	0	0	0	0	0	0.180039	0	0	0.434448	0.305751	0.447447	0.544642	0	0	0.075296	0.437991	0	0	0.421792
TCONS_00130287	0	0	0.0187943	0	0	0	0	0	0	0	0	0	0	0.0226535	0	0.227214	0.535929	0	0	0	0.227536	0.124869	0	0	0	0	0	0	0	0.156946
TCONS_00130379	0	0	0	0	0	0	0	0	0	0	0	0	0	0	0	0	0.480285	1.59462	0	0	1.78665	5.92559	0	0	0	0	0	0	0	0
TCONS_00130419	0	0	0	0	0	0	0	0	0	0	0	0	0	0	0	0	0	0.085017	0	0	0.357206	0	0	0.097702	0.0686716	0	0.08772	0	0	0
TCONS_00130429	0	0	0	0	0	0	0	0	0	0	0	0	0.0187999	0	0	0.259321	0	0	0	0	0.20775	0.0570054	0	0.071029	0	0.0767426	0	0	0	0.429895
TCONS_00130547	0	0	0	0	0	0	0	0	0	0	0	0	0	0	0	0.800629	1.07012	0.636079	1.04266	0.976491	0.908664	2.05332	1.52341	1.31577	1.13033	1.02672	1.44387	0.643568	1.39694	1.47474
TCONS_00130548	0	0	0	0	0	0	0	0	0	0	0	0	0	0	0	0.212837	0.31376	0.25364	0.283478	0.648968	0.159853	0.760289	0.442945	0.364355	0.768281	0.0787328	0.588834	0.349945	0.580245	0.588059
TCONS_00130663	0	0	0	0	0	0	0	0	0.031549	0	0.116602	0.0284326	0	0	0	0	0.0939332	0	0.141446	0.0971436	0.319045	0.525264	0.0947204	0.327241	0.153338	0.117855	0.391743	0.17461	0	0
TCONS_00130691	0	0	0	0	0	0.0160289	0.105571	0	0	0.0924276	0	0	0	0	0	0	0.117691	0.237849	0	0.0608565	0	0.274214	0	0	0.0960601	0.0738311	0	0.218772	0.0544121	0
TCONS_00130737	0	0	0.0732573	0.0458423	0.0517909	0	0	0	0	0	0	0	0	0	0	0.147608	0	0.0879528	0	0	0	0.32448	0.175539	0	0	0	0	0	0	0
TCONS_00130741	0	0	0.110634	0	0	0.0913042	0	0	0	0	0	0.0775871	0.109086	0	0	0	0	0	0	0	0	0.202139	0	0	0	0	0.0822304	0.109957	0	0.169377
TCONS_00130742	0	0	0	0	0.311373	0	0.0208626	0	0	0	0	0.105597	0	0	0.192077	0	0	0	0	0	0	0.520216	0	0	0	0.175083	0	0	0.129033	0
TCONS_00130824	0.0330362	0	0.0596006	0	0	0.0434005	0.0476415	0	0	0.016684	0	0.048228	0.0652961	0	0	0.22517	0.690438	0.268337	0.159949	0	0.180391	0.494981	0.107111	0.308375	0.303445	0.066636	0	0.049363	0.638423	0.705085
TCONS_00130851	0	0.331342	0.38315	0.296179	0.310711	0.372007	0.336295	0.239787	0.485679	0.151419	0.598338	0.437703	0.222228	0.217329	0.270302	1.02179	1.20504	0.811783	1.08874	1.16314	0.341077	1.5723	0.567064	0.559743	2.42612	0.100795	1.50767	0	0.668554	0.627367
TCONS_00130894	0	0	0	0	0	0	0	0	0	0	0	0	0	0	0	0.202542	0.0597167	0.120686	0.179844	0.123515	0	2.22619	0.0602171	0	0	0.149849	0	0.499526	0	0.0466345
TCONS_00130903	0.00917313	0.00540659	0.0193075	0.0233011	0	0	0	0.00880347	0.00330206	0.00308843	0.0488162	0.0148794	0.0181307	0	0	0.891991	1.67135	1.3511	0.910465	0.833733	0.776379	1.27362	1.25906	1.48419	1.25183	1.3322	1.44531	1.56255	1.4818	1.56624
TCONS_00130941	0	0	0	0	0	0	0	0	0	0	0	0.0341297	0	0	0	0	0.0563774	0	0	0	0	0.0525427	0.1137	0	0	0	0	0.261997	0	0
TCONS_00131180	0	0	0	0	0	0	0	0	0	0	0	0	0	0	0	0	0	0.230669	0	0.118039	0	0.531871	0	0	0.372641	0	0	0	0.105539	0
TCONS_00131203	0.326492	0.32473	0	0	0.0780795	0	0	0	0	0	0	0.0794385	0.927637	0	0	0	0	0.662985	0	0	0	0.366887	0	0	0	0	0	0	0	0
TCONS_00131214	0	0.0413937	0	0	0	0.00683439	0	0	0	0	0	0	0	0	0.0230237	0	0	0.481716	0.415595	0	0	0.210454	0.0253007	0.116545	0	0	0	0	0	0
TCONS_00131311	0	0	0	0	0.0129757	0	0	0	0	0	0	0	0	0.0294969	0	0	0.0436143	0.132215	0	0	0	0.284534	0.0879595	0.101294	0.0355983	0.109443	0.181891	0.0405368	0.080657	0.0340596
TCONS_00131312	0	0	0	0	0	0	0	0	0.0157257	0	0	0	0	0	0	0	0.0468212	0	0	0	0.0795143	0.392729	0	0	0.114648	0	0	0.130552	0	0
TCONS_00131313	0	0	0	0	0	0	0.0252624	0.0252178	0	0.079622	0	0	0	0	0	0	0	0.0853732	0	0	0	0.472444	0	0	0	0	0.176175	0.0785258	0.0781224	0.0659786
TCONS_00131365	0.0499047	0	0	0	0	0.0437075	0	0	0	0	0.0995908	0	0	0	0	0	0	0.162141	0	0	0	0.149545	0	0	0	0	0	0	0	0.125307
TCONS_00131401	0	0	0	0	0	0	0	0	0	0	0	0	0	0	0	0	0	0	0	0	0	1.24731	0	0	0	0	0	0	0	0
TCONS_00131438	0	0	0	0	0.0322677	0	0	0	0	0.034071	0	0	0	0	0	0.252905	0.135574	0.054798	0.285807	0.140207	0	0.404327	0.13671	0.22041	0.132788	0.0340199	0.0282701	0.504029	0.100288	0.063524
TCONS_00131532	0	0	0	0	0	0	0	0	0	0	0	0	0.053893	0.0592929	0	0.297355	0.701368	0.708721	0.792095	0.544004	0.446663	0.980493	1.06087	0.814466	0.429347	0.219995	0.548441	0.814847	1.29706	1.3693
TCONS_00131642	0	0	0	0	0	0	0	0	0	0	2.57107	0	0	0	0	0.167262	0.0657532	0	0.396047	0	0	0.245123	0	0	0	0	0	0.672249	0.0607996	1.23237
TCONS_00131741	1.08984	0.354981	0.724384	0.194271	0.713309	0	0.330876	0.825728	0.123888	0.753172	1.25916	0.334949	0.0566862	0.124732	0.620541	2.97128	2.02873	2.98182	2.22173	2.67027	1.25284	1.89074	0.557926	1.07085	0.752666	1.38839	0	0.85708	1.02321	0
TCONS_00131759	0	0	0	0	0	0	0	0	0	0	0	0	0	0	0	0.0375503	0	0.0447491	0.0666844	0.0457983	0.0376034	0.412726	0.223279	0.0514259	0.108437	0.22225	0.138515	0.16464	0.0409485	0.10375
TCONS_00131802	0	0	0	0	0	0	0	0	0	0	0	0	0	0	0	0	0	0.44231	0	0.258675	0.148672	0.431259	0	0	0	0	0	0.0348715	0	0.341829
TCONS_00131892	0	0	0	0	0	0	0	0	0	0	0	0	0	0	0	0	0.318384	0	0	0	0	0	0	0	0	0	0	0	0	0
TCONS_00131948	0	0	0	0	0	0	0	0	0	0	0	0	0	0	0	0	0	0	0	0.795261	0	0.238891	2.06779	0	0	0	0	0.476479	0.237015	0
TCONS_00131952	0.801281	1.50182	0.693885	0.732735	0.398578	0.336853	0.986051	1.53798	0.830702	0.776959	0.575658	2.49548	0.66517	0.766667	1.48153	0.699062	0.92749	0.83308	1.08626	0.95919	0.96257	0.672314	1.66269	1.79509	1.09348	1.81018	0.967012	0.574696	0.476454	1.04622
TCONS_00131980	0.0159848	0	0	0.0541383	0	0	0.0153678	0.0153406	0.103573	0.0161454	0.0956985	0.0466709	0.078985	0.0173798	0	0.17432	0.102792	0.10387	0	0	0.0436417	0	0.362786	0.238735	0	0.0644846	0.107172	0.238847	0	0
TCONS_00131998	0.0388453	0	0.0467207	0	0.13625	0	0	0	0	0	0	0	0	0.0985495	0	0	0	0	0.0940374	0	0	0	0.20991	0	0	0	0	0	0	0.0975376
TCONS_00132056	0.0439581	0	0.0396525	0.260541	0	0.173247	0	0.12656	0	0	0	0	0.0651626	0	0.0864646	0	0	0	0	0	0	0	0.570093	0	0.173043	0	0	0	0	0
TCONS_00132057	0	0	0.342854	0	0	0	0	0	0.433259	0	0.337111	0	0	0.183668	0.124602	0	0	0	0.255586	0	0	0	0.0684623	0	0	0	0	0	0	0
TCONS_00132095	0	0	0	0	0	0	0	0	0	0	0	0	0	0	0	0	0	0	0	0	0	0	0.519464	0	0	0	0	0	0	0
TCONS_00132130	0	0	0	0	0	0	0	0	0.0760009	0	0	0	0	0	0	0	0.150855	0	0	0.390028	0	0	0.608478	0	0	0.189273	0.235925	0	0.209236	0.235615
TCONS_00132155	0	0	0	0	0	0	0	0	0	0	0.199711	0	0	0	0	0	0	0	0	0	0	0	0.540779	0	0	0.269143	0	0.299066	0	0
TCONS_00132170	0	0	0	0	0	0.0253503	0	0	0	0	0	0.0281701	0	0	0.0284668	0.0789133	0	0	0.0700699	0	0	0	0.375384	0.108073	0	0	0	0	0	0
TCONS_00132180	0	0.0810067	0	0	0	0	0	0	0	0	0	0	0	0	0	0.166538	0	0.198465	0	0	0.0833868	0.27457	0.792207	0	0.320616	0	0.102387	0	0.0908046	0
TCONS_00132268	0	0	0	0	0	0	0	0	0	0	0.141682	0	0	0	0	0	0	0	0	0	0	0	0.920753	0	0	0	0	0.106084	0	0
TCONS_00132313	0	0	0	0	0	0	0	0	0	0	0	0	0	0	0	0	0	0	0.361831	0.0621256	0	0	0.605759	0	0	0	0.0626323	0.0558336	0.111094	0
TCONS_00132314	0	0	0	0	0	0	0	0	0	0	0	0	0	0.04561	0	0	0	0	0	0	0	0	0.408026	0	0	0	0	0	0	0
TCONS_00132378	0	0	0.0198495	0	0	0	0	0	0.0712898	0	0.175653	0.0642476	0	0	0	0.0599926	0	0.0714938	0	0.219511	0.180232	0.131879	0.998829	0.164322	0.0577484	0	0.221301	0.131519	0.0654218	0.221009
TCONS_00132536	0	0	0	0	0	0	0	0	0	0	0.0720647	0	0	0	0	0	0.116109	0	0	0	0	0	1.9904	0	0	0.291357	0	0.107916	0	0
TCONS_00132549	0.0260583	0	0	0	0.0747812	0.068467	0.0250525	0	0.112563	0	0	0.0253609	0	0	0	0.0710438	0.251356	0	0	0.259947	0.142289	0.546605	0.591412	0.389184	0.615476	0.630735	0.0873555	0	0.23242	0.327152
TCONS_00132833	0	0	0	0	0	0	0	0	0	0	0	0	0	0	0	0	0	0	0	0	0	0.132344	0	0.659603	0	0	0	0	0	0
TCONS_00132883	0	0	0	0	0	0	0	0	0	0	0	0	0	0	0	0.204357	0	0	0	0	0	0	0	0.373162	0	0	0	0	0	0
TCONS_00132884	0	0.0984223	0.200844	0.0942616	0	0	0.0356763	0.178066	0	0	0	0	0.0733455	0	0	0	0	0	0	0.123393	0.202628	0	0	0.692778	0	0	0.1244	0	0	0
TCONS_00132936	0	0	0	0	0	0	0	0	0.0264208	0	0	0	0	0	0	0	0	0	0	0	0	0	0.0793237	0.548097	0	0.0986975	0	0	0.145476	0
TCONS_00133003	0.0315673	0.0279083	0	0	0.120787	0.304119	0	0	0.10227	0.0318844	0	0.12289	0.0935893	0	0.031046	0	0.101498	0.102562	0	0	0.17237	0.472973	0.307047	0.589327	0.911281	0	0	0.471682	0.187704	0
TCONS_00133048	0	0	0	0	0	0.030742	0	0.0673729	0	0	0	0.068323	0	0	0	0	0	0	0.0849729	0	0	0	0	0.131059	0	0	0	0	0	0
TCONS_00133066	0	0	0	0	0.0593971	0	0.164164	0	0	0	0	0	0	0	0.183202	0	0	0.151305	0	0	0	0	0.45297	0.521642	0	0.0626225	0.468347	0	0.0923031	0.428752
TCONS_00133139	0	0	0	0.142963	0	0.211253	0	0	0	0.41417	0	0	0	0.0524515	0	0.920655	0	1.489	0.467133	0	1.71221	0.939639	0.078205	0.900612	0.0633011	0.389223	2.50666	0.144165	0	0
TCONS_00133150	0	0	0	0	0	0	0	0	0	0	0	0	0	0	0	0.0431765	0.20368	0.0514539	0.268365	0.105321	0.0432376	0.332196	0.359427	0.295655	0	0	0.0530898	0.331289	0.470839	0.119295
TCONS_00133186	0	0.208289	0.349141	0.455963	0.402445	0.280033	0.744224	0.710609	0.308944	0.322951	0.167915	0.343937	0.365874	0.494019	0.430312	0	0	0	0	0.22383	0	0.201711	0.381931	0.1885	0	0	0	0	0	0
TCONS_00133337	0	0.0868584	0.0443114	0.0415932	0	0.0430228	0.0472268	0	0	0.0165388	0.196061	0	0	0	0	0.089284	0	0.0532004	0.0396392	0	0.268231	0.0981347	0.212358	0.305691	0.0429721	0.132112	0.219567	0.0489334	0.048682	0.0822293
TCONS_00133419	0	0	0	0	0.180878	0	0	0	0.204197	0	0	0	0	0	0	9.0215	15.1992	0	8.23938	16.6618	2.45216	16.2902	0	15.5322	17.1199	10.1071	48.1746	22.3203	0	18.3978
TCONS_00133624	0	0	0	0	0	0	0	0	0	0	0.428278	0	0	0	0	0	0	0.309897	0.0577255	0.0792909	0	0	0	0.445169	0	0	0.159875	0.142521	0.425366	0
TCONS_00133625	0	0	0	0	0	0	0	0	0.0268042	0	0	0	0.0735874	0	0	0	0.239418	0	0.120173	0	0	0	0	1.94618	0	0.400519	0	0	0	0
TCONS_00133739	0.0286364	0	0	0	0	0	0	0	0	0	0	0	0	0	0	0	0	0	0	0	0	0	0.0928461	0.641532	0	0	0	0.0855776	0.085138	0
TCONS_00133749	0	0	0	0	0	0	0	0	0	0	0	0	0.0762011	0	0	0.140147	0.247922	0	0.0622206	0	0	0.693177	0.0833332	0.383867	0	0	0.258486	0.307238	0.0764148	0.387219
TCONS_00133754	0	0	0.01794	0	0	0	0	0	0	0.0200879	0	0	0	0	0	0.108443	0.127892	0.323083	0	0.264526	0.0542984	0.357579	0	0.742576	0.104387	0.401154	0.200013	0	0.354772	0
TCONS_00133787	0	0	0	0	0	0	0	0	0	0	0	0	0	0	0	0.0962358	0	0.114685	0	0.117374	0	0	0.114446	0.395391	1.01899	0	0.118331	0.105487	0	0.177263
TCONS_00133864	0.0329494	0	0	0	0.031519	0	0	0	0	0	0.0657543	0	0	0.035825	0	0	0.105942	0	0.159529	0	0	0.197472	0	1.10723	0.605296	0	0.33137	0	0.489804	0
TCONS_00133931	0	0.143568	0	0	0.133149	0.162542	0	0	0	0.0468634	0	0	0	0	0	0.189742	0.0745906	0	0	0	0	0	0	0	0.42617	0	0	0	0.206914	0
TCONS_00133954	0.058794	0	0.0265176	0.124455	0	0	0	0	0	0.0296924	0	0	0	0.223738	0	0	0	0	0.0711648	0	0	0	0	0	0.540038	0	0	0	0	0
TCONS_00133995	0	0	0	0	0.564433	0	0	0	0.50976	0	0	0	0.299888	0	0	0	0.10841	0	0	0	0.0920542	0	0.109319	0	0.575155	0.136019	0	0	0.100243	0.0846608
TCONS_00134087	0	0	0	0	0	0.379283	0	0.369431	0	0	0	0	0	0.104635	0	0	0	0	0	0	0	0	0	0	0	0	0	0	0.143058	0
TCONS_00134101	0	0.0670701	0.0684326	0	0	0.0221475	0	0.19415	0	0.0510836	0.100929	0	0.0249907	0.0274947	0.0248702	1.37886	2.60185	0.739442	1.59164	1.68173	2.2093	1.89443	1.31183	0.188838	2.12365	0.612084	1.27159	3.92967	2.40583	3.49226
TCONS_00134102	0	0.014655	0	0.0140354	0	0	0	0	0.017901	0	0.13232	0	0	0	0	0	0	0	0	0	0	0	0	0	0.82654	0	0	0	0	0
TCONS_00134192	0	0	0	0	0	0	0	0	0	0	0	0	0	0	0	0	0.777363	0	0.106415	0.730847	0	0.724488	0.498831	0.246195	0.346086	1.33	1.17889	0	0.326727	0
TCONS_00134216	0	0	0	0	0	0	0	0	0	0	0.259704	0	0	0	0	0	0	0.120805	0.315038	0	0	0	0.120553	0.0694147	0.0975788	0	0	0.0555578	0	0.0466805
TCONS_00134217	0	0	0	0	0	0	0	0	0.0452507	0	0	0	0	0	0	0.11424	0.134728	0	0.0338125	0.0464443	0	0	0.0452858	0	0.219933	0	0	0.125222	0	0.175355
TCONS_00134239	0	0	0	0	0	0	0	0	0	0	0.102724	0	0	0	0	0.280677	0	0	0.124611	0	0.0702685	0	0	0.0960981	0.607899	0.103828	0.08628	0.0769145	0.306077	0.258499
TCONS_00134249	0	0	0	0	0	0	0	0	0	0	0	0	0	0	0	0.0605592	0	0	0	0	0	0	0	0	0.466351	0.0896085	0.0744636	0.331904	0	0.167322
TCONS_00134406	0.0130835	0	0	0	0	0.137505	0	0	0	0	0	0	0	0.0995775	0	0	0	0.170034	0	0	0	0	0	0	0.446365	0	0	0	0	0
TCONS_00134503	0	0	0	0	0	0	0	0	0.0351515	0	0.064958	0	0	0	0	0.0887434	0.104659	0.211513	0.157597	0.216472	0.266607	0.390162	0.316609	0.121536	0.0854237	0.656561	0.109119	0	0	0
TCONS_00134508	0	0	0	0	0	0	0	0	0	0	0	0	0	0	0	0	0.577499	0	0.760903	0.447927	0	0.134555	0.291169	0.670623	0.23568	1.81142	0.150527	0.134187	0	0.338239
TCONS_00134655	0	0.0335013	0.102545	0.0481275	0	0.165939	0.0728615	0.327298	0.0818432	0.0765483	0	0.0368793	0.149793	0.103001	0	0	0	0	0.0458665	0	0	0	0	0	0	0.305734	0	0.113242	0	0.0475737
TCONS_00134729	0	0	0	0	0	0	0	0	0	0	0.490336	0	0	0.0763286	0	1.33976	0	0.68426	0.254919	0.233435	0	1.57775	0.113806	0	0	0.849609	0	0	0	0
TCONS_00134919	0	0	0	0	0	0	0	0.131795	0	0	0.34257	0.0668269	0	0	0	0.280805	1.21428	1.4501	1.91158	0.684969	1.78095	0	2.56022	2.4356	1.9822	1.80051	0	0.205199	1.1228	0.431028
TCONS_00135042	0	0	0	0	0	0	0	0	0	0	0	0	0	0	0	0	0	0	0	0	0	0	0.117195	0	0.0948605	0.364546	0	0.10802	0.0537326	0
TCONS_00135090	0	0	0	0	0.0415643	0	0	0	0.140768	0	0.0867107	0	0	0	0	0	0.139707	0.141171	0.210372	0	0	0	0.140877	0.32447	0.11403	1.40228	0.29132	0.129849	0.129182	0
TCONS_00135158	0	0	0	0	0	0	0	0	0	0	0	0	0	0	0	0.0451926	0.106596	0	0	0	0.0452566	0.0496726	0.107489	0.123785	0.0435021	0.401225	0.277844	0.049537	0.295695	0
TCONS_00135160	0	0	0	0	0	0	0.0374232	0	0	0	0	0	0	0	0	0	0	0	0	0	0	0	0	0	0	1.04687	0	0	0	0
TCONS_00135238	0	0	0.1518	0	0.193174	0	0.12943	0.0323004	0	0.0339948	0	0	0	0	0.132404	0	0	0	0.162953	0	0.0918895	0.403423	0	0.251334	1.23658	0.678877	0.112828	0	0.200128	0.253528
TCONS_00135279	0.117313	0.0518578	0	0	0.0140275	0	0.0422943	0	0	0	0.234112	0	0	0.0797197	0	0.359815	0.282898	0.095288	0	0	0.280252	0	0.237724	0.0547527	0	1.00567	0.39327	0	0.697561	0.147282
TCONS_00135280	0	0	0	0	0	0	0	0.0430586	0	0	0	0	0	0	0	0	0	0	0.362047	0	0	0.134448	0	0	0.274741	0.482661	0	0	0	0
TCONS_00135557	0	0	0.0229963	0	0	0	0	0	0	0	0.050875	0	0	0	0	0.139007	0.163938	0.496969	0.185144	0	0.556816	0.381967	0.413279	0	0.200711	0.205687	0.170923	0	0.682142	0.192035
TCONS_00135576	0	0	0	0	0	0	0	0	0	0	0	0	0	0	0	0.413659	0.585416	0.295777	0.293842	0.100904	0.745639	1.18213	0.295161	0	0.557458	0.612084	0.508635	0	0.451094	0.0761947
TCONS_00135730	0	0	0	0	0	0	0	0	0	0	0	0	0	0	0	0.0726539	0.0856841	0.259747	0.451584	0.177225	0.0727567	0.079856	0	0.199002	0	0	0.536011	0	0.158458	0.133826
TCONS_00135997	0	0	0	0.0377046	0	0	0	0	0	0.0449778	0	0.0866772	0.0660109	0	0	0	0	0	0	0	0	0	0	0	0	0	0.22392	0	0	0
TCONS_00135998	0	0	0	0.0317335	0.0448141	0	0	0.026976	0	0	0	0	0	0	0	0	0	0	0	0	0	0	0	0	0	0.037798	0.219868	0	0	0
TCONS_00136041	0	0	0	0	0	0	0	0	0	0	0	0	0	0	0	0	0	0	0	0	0	0	0	0	0	0	0.445055	0	0	0
TCONS_00136433	0.117496	0.0129847	0.0397454	0.211408	0.0702472	0.077179	0.0141201	0.0140952	0.174468	0.0445038	0	0	0.0725725	0.095813	0	0	0.0472232	0	0.0711092	0.146512	0.120296	0	0.142857	0.109676	0	0.118499	0.344649	0.0877822	0.0436656	0.036878
TCONS_00136491	0	0	0	0	0	0	0	0	0	0	0.0803977	0	0.0398139	0	0	0.878692	0.388606	0.654467	0.585166	0	0.659952	0.603623	0.130621	0.300847	1.05728	0	0.675275	1.08356	0.958212	0.202316
TCONS_00136516	0	0.326899	0.0784799	0	0.0624185	0	0	0.0208739	0.0939541	0.109845	0	0.0211683	0	0.141892	0	0	0.0699341	0	0.0526537	0.144649	0	0.0651773	0	0.162422	0.342485	0	0.437484	0	0	0.0546135
TCONS_00136531	0	0.0436801	0	0	0	0	0	0.0568989	0	0	0	0	0	0	0	0	0	0.0321046	0	0.0328574	0	0.148052	0.160189	0.0368948	0.0259322	0	0.463755	0	0.117512	0
TCONS_00136568	0	0	0	0	0	0	0	0	0	0	0.243277	0	0	0	0	0	0	0	0.245926	0	0	0.304419	0	0.0758615	0	0.0819637	0.408665	0	0.302028	0.102032
TCONS_00136605	0	0	0	0	0	0	0	0	0	0.0398388	1.02326	0	0	0	0	0	0.253639	0.512597	0	0.131154	0	0.827355	0.127882	0	0	0	0.661118	0	0	0.297111
TCONS_00136607	0.00826993	0.0731137	0	0.049016	0.0316437	0.00724296	0.00795071	0.04762	0.0357232	0.100236	0.165036	0	0.0653822	0.0359667	0.0732003	0.293107	0.345674	0.134346	0.24024	0.274991	0.15805	0.322162	0.187692	0.308781	0.151923	0.266896	0.277234	0.271855	0.467155	0.249182
TCONS_00136638	0.0570412	0	0.0428784	0	0.0545649	0.0416314	0.0274197	0.0821139	0	0	0.113832	0	0	0	0	0.103676	0.24454	0	0.0690431	0.252897	0.337424	0.199418	0.0308236	0.10649	0.349292	0.268463	0.38244	0.142053	0.423969	0.190968
TCONS_00136650	0.0843681	0	0	0	0	0.0246304	0.162223	0	0.12148	0	0.280611	0	0.194546	0.122308	0	0.0766721	0	0	0	0.187027	0.383903	0	0.638265	0	0.073804	0	0.848484	1.00851	0.501665	0.776753
TCONS_00136807	0.214406	0.0710828	0	0	0.102549	0	0	0.128603	0.0868273	0	0.0534839	0.208667	0.238373	0.320537	0.210865	0	0	0	0	0.178235	0.146343	0	0	0	0.140669	0	0.449221	0.400459	0.239041	0.201883
TCONS_00136871	0.0266866	0.330308	0.168509	0	0	0	0.0513131	0	0	0	0	0.0519449	0.0263732	0	0	0	0	0	0	0	0	0	0	0	0	0	0	0.319004	0	0
TCONS_00136917	0	0	0	0	0	0	0	0	0	0	0	0	0	0	0	0	0.109589	0	0	0	0	0	0	0	0	0	0	0.712992	0	0
TCONS_00137093	0	0	0	0	0	0	0	0	0	0	0	0	0	0	0	0	0	0	0	0	0.210517	0.231059	0	0.287901	0	0	0	0.921713	0.458489	0
TCONS_00137118	0.0570124	0.302425	0.257141	0.0965467	0.327224	0.299595	0.32887	0.273575	0.646468	0.547059	0.568875	0.943272	0.366227	0.371928	0.420532	1.78751	2.65802	2.77851	1.51818	1.04267	1.32307	1.36675	1.94091	3.51239	1.34659	1.14998	1.81567	2.81122	2.71203	1.64627
TCONS_00137127	0	0	0.10909	0.0146283	0.0165265	0	0	0.0165803	0	0.0174501	0.344772	0.184955	0.0512206	0.0375685	0	0	0	0	0	0.172343	0	0	0	0.0645066	0	0.209087	0	0.206518	0	0
TCONS_00137148	0	0	0	0	0	0	0	0	0	0	0	0	0	0	0	0.192833	0	0	0	0	0	0	0	0	0	0	0	0.845481	0	0
TCONS_00137150	0	0.023762	0	0	0	0	0	0.0257942	0	0	0	0	0	0	0	0	0	0	0	0	0	0	0	0.301062	0	0	0	0.642565	0	0
TCONS_00137156	0	0	0.022272	0	0.0236185	0	0	0	0	0	0.0985452	0	0	0	0	0	0.0793871	0	0	0	0	0	0	0	0.0647964	0.0996042	0	0.221356	0	0.247983
TCONS_00137158	0	0	0	0	0	0.0452934	0	0.0198526	0	0	0.268331	0	0	0.0224916	0	0	0.0332562	0	0.0751162	0.0343928	0	0.0929825	0	0	0	0	0	0.432734	0.184505	0
TCONS_00137271	0	0	0	0	0	0	0	0	0	0	0.0772546	0	0	0	0	0	0	0.125776	0	0.128725	0	0.116005	0.0627571	0.0722713	0	0.390424	0.324438	0.636285	0.230188	0.145805
TCONS_00137283	0	0	0	0	0	0	0.0613148	0	0	0	0.127274	0	0.0630274	0	0.0627234	0	0	0	0	0.212069	0	0.191113	0.206779	0.238128	0	0.257283	0.427598	0.952957	0.568837	0.320276
TCONS_00137316	0.0908893	0.0803545	0	0	0	0.278609	0	0.0436133	0.0490763	0	0.453451	0.0442284	0.179643	0	0	0	0.438355	0.442951	0	0	0.124073	0	0	0	0	0	0.761723	0.67904	0.675551	0.228216
TCONS_00137383	0	0	0	0	0	0	0	0	0	0	0	0	0	0	0	0	0	0	0	0	0.322804	0	0	0.331097	0	0.238487	0.148635	0.57417	0	0
TCONS_00137406	0	0	0	0	0	0	0	0	0	0	0	0	0	0	0	0	0	0	0.128478	0	0	0	0	0	0	0	0	0.71371	0	0
TCONS_00137605	0	0	0.223708	0	0	0	0	0.0432736	0	0	0.0449919	0	0	0.0735389	0.0332596	0.122933	0.28996	0.366251	0.30018	0.112451	0.0307767	0	0.0730976	0.0841794	0	0.272852	0.113369	0.370563	0.335145	0.169829
TCONS_00137661	0.0221082	0	0	0	0	0	0	0	0.0238749	0.0223303	0.0441195	0	0	0.0240377	0	0.120549	0.568677	0	0	0.294056	0	0.0662495	0	0	0	0.267562	0	0.198206	0.460105	0.222048
TCONS_00137662	0	0	0	0	0	0	0	0	0	0	0	0	0	0	0	0	0.324185	0	0	0	0	0.060427	0	0	0.0529206	0	0	0.180786	0.419667	0
TCONS_00137786	0	0	1.59686	0	0	0	0	0	0	0.498988	0	0	0	0	0	0	0	0	0	0	0	0	0	0	0	0	0	0	0	0.7236
TCONS_00137787	4.24598	3.17134	3.89613	4.95882	2.03083	4.87279	3.6598	4.8477	2.84604	1.92249	6.86634	6.34101	6.58354	3.34301	9.71969	2.39503	0.470763	0.237849	4.07605	2.19083	3.1979	0	3.32295	1.36669	0.768481	0.295325	1.96329	5.68808	2.61178	1.1029
TCONS_00137791	15.9762	23.1566	34.6442	13.9634	12.0049	11.3963	9.66034	12.6089	18.4334	25.2879	33.2038	36.5291	7.19832	8.81096	10.7092	27.1369	24.6027	25.2705	20.3046	20.1661	19.3413	24.5356	27.024	25.2735	18.8949	18.699	26.3558	24.7513	23.5305	21.8785
TCONS_00137797	0	0.0363174	0.0277914	0	0.0294716	0.0179888	0.0394932	0.0591351	0.0443615	0.0207458	0	0.00999485	0.0608943	0.0446639	0.0505006	0.167992	0.0660404	0.233565	0.124305	0.27319	0.084115	0.0923226	0.199781	0.0766897	0.0539027	0.207146	0.275418	0.122761	0.580119	0.283651
TCONS_00137834	0.0655543	0	0	0	0	0.0287068	0	0	0	0.0331065	0.098116	0	0	0	0	0.134043	0	0.15974	0.31739	0.0544952	0	0.540211	0.212543	0.122383	0.129028	0.132227	0.219758	0.097952	0.584693	0.617257
TCONS_00137840	0.0863032	0.019075	0	0	0	0.0188965	0	0	0	0	0	0	0	0.0234588	0	0	0.0693727	0.0701	0	0.0717437	0	0	0	0	0	0	0.216986	0	0.449025	0
TCONS_00137843	0	0	0	0	0	0	0	0	0	0.0458459	0	0	0	0	0	0	0	0	0.164821	0	0	0	0	0	0	0	0	0	0.944631	0
TCONS_00137848	0	0.0501509	0.136453	0	0	0	0	0.0181467	0	0.0763944	0	0	0	0	0	0.463963	0.303985	0.0614344	0.274646	0	0.206497	0	0.122613	0	0	0	0.507101	0.056507	0.674601	0
TCONS_00137897	0	0	0	0	0	0	0	0	0	0	0	0	0	0.132545	0	0	0	0	0	0.13512	0.0554711	0.182651	0	0	0	0.0819637	0	0.0607176	0.120811	0.0510159
TCONS_00138015	0	0	0	0	0	0	0	0	0	0	0	0	0	0	0	0	0	0	0	0	0	0	0	0	0	0	0	0	0.326791	0
TCONS_00138222	0.131383	0.0464619	0.0237029	0	0.0754078	0	0.0252624	0	0	0	0.0524382	0.0255734	0	0	0.0258428	0	0	0	0	0.17475	0	0	0	0	0.137919	0	0	0	0	0.329893
TCONS_00138307	0	0	0	0	0	0	0	0	0	0	0.141415	0	0	0	0	0	0	0	0	0.117816	0.0967349	0.212348	0.114877	0	0	0	0.118777	0	0	0.533793
TCONS_00138402	0	0	0	0	0.646611	0.148004	0.0541553	0.162179	0.0608311	0.398269	0.674474	0.548221	0.389675	0.551211	2.21598	0.614295	0	0.366031	0.272727	0.561921	0	0	0	1.05161	0.147829	0.454482	0.755337	0	0.334944	1.41439
TCONS_00138498	0	0	0.150056	0	0.668336	0.276814	0	0	0.071857	0	0	0	0	0	0	0	0.641835	0.108094	0.724861	0.276572	0	0	0.269672	0	0.654839	0	0.669185	1.34223	0.642939	2.46437
TCONS_00138515	0	0	0	0	0	0	0	0	0	0	0	0	0	0	0	0	0.437562	0.44215	0	0	0.0464433	0	0	0.12703	0	0.274497	0	0	0	0.170852
TCONS_00138652	0	0	0	0	0	0	0.0213805	0	0	0	0	0	0	0	0	0	0	0	0	0.221846	0	0	0	0.124553	0	0	0	0.265837	0	0.16752
TCONS_00138658	0	0	0.0211612	0	0.201965	0.0205458	0	0.0225136	0.0253336	0	0	0	0.0695502	0	0	0	0.226283	0	0	0	0	0	0.0760597	0.175181	0.0615647	0	0	0	0.0697452	0.176711
TCONS_00138838	0	0	0	0	0	0	0	0	0	0.178573	0	0	0	0	0	0.160669	0.142114	0	0	0	0	0	0	0	0	0.0594349	0	0	0	0.702877
TCONS_00139117	0.302061	0.27468	0.0622799	0.0219223	0.181624	0.0831445	0.141052	0	0.19572	0	0	0.0923928	0	0	0.042439	0	0.138745	0	0	0	0	0	0	0.0644475	0.158543	0	0	0	0	0.0866802
TCONS_00139593	66.4339	56.8855	276.942	43.0206	80.1915	104.607	71.1593	83.2069	75.2248	59.8723	17.3941	52.8972	5.77751	12.135	7.49197	0.0965982	0	0	0.085773	0.117816	0.19347	0.106174	0	0.132293	0.185969	0.142935	0.118777	0.211768	0	0.0889656
TCONS_00139810	4.16572	3.851	1.13642	3.81399	3.35958	3.5131	4.5591	5.64604	3.31139	0	0	0	3.21239	1.73159	3.0917	0.081007	0	0	0	0	0	0	0	0	0	0	0	0	0	0
TCONS_00140253	0.374996	0	0	0	0	0.0375347	0.0515031	0	0	0	0	0.145984	0	0	0	0	0	0	0	0	0	0	0	0	0	0	0	0	0	0
TCONS_00140282	0.197086	0	0	0.147621	0.362557	0	0.0947391	0.181869	0.0982316	0.153127	0	0	0.277173	0.387363	0.477123	0	0	0	0	0	0	0	0	0	0	0	0	0	0	0
TCONS_00140283	0.0517277	0	0	0.381674	0	0.045304	0.120775	0.106378	0.335168	0.0895669	0	0.0647271	0	0.0321384	0.0799441	0	0	0	0	0	0	0	0	0	0	0	0	0	0	0
TCONS_00140284	0.271264	0.102781	0	0.0820299	0	0	0.0372562	0	0	0	0	0	0	0.147469	0	0	0	0	0	0	0	0	0	0	0	0	0	0	0	0
TCONS_00140305	1.54295	0.880073	1.75101	0	2.61866	0.479511	0.693847	2.6033	3.30564	1.25682	0	2.01029	0.36891	3.92345	4.65033	0	0	0.0808561	0	0	0	0	0	0.464601	0	0.301184	0.333707	0.148742	0.073989	0.249951
TCONS_00140402	0.743571	0.305761	0	0	0	0	0	0	0	0	0	0	0	0	0	0.0471449	0	0	0	0	0	0	0	0	0	0	0	0	0	0
TCONS_00140608	0.491027	0	0.0699366	0	0	0.0226342	0	0	0	0	0.0515738	0	0	0	0	0	0	0	0	0.0859347	0	0	0	0	0	0	0	0	0	0
TCONS_00140741	1.15369	0.156919	0	2.32942	0	1.94313	0.853202	0	0.670863	0.627461	0	0	0.526219	0.675436	1.83289	0	0.285344	0	0	0	0.242294	0.265936	0	0	0	0	0	0	0.527695	0.222834
TCONS_00140902	0.307935	0.159362	0.392948	0.0190781	0	0.322319	0.0144414	0.0864955	0.0243324	0	0	0.277765	0.00742238	0	0.273304	0	0	0	0	0	0	0	0	0	0	0	0	0	0	0
TCONS_00140934	2.0303	1.31631	1.89248	0.945498	1.29477	2.10417	1.04103	2.37065	0.877018	1.12788	7.02294	1.67957	2.67526	2.79615	2.22973	5.07401	2.61121	5.60699	2.21174	1.8003	2.03248	0.6084	2.85251	3.28497	1.50966	4.09524	2.4956	2.02246	3.42053	1.61434
TCONS_00141349	0	2.09664	0	0	0	0	0	0.682787	0	0	0	0	0	0	0	0	0	0	0	0	0	0	0	0	0	0	0	0	0	0
TCONS_00141444	0.141556	0.295806	0.26699	0.250612	0.135411	0.146519	0.272184	0.222303	0	0.428935	0.205449	0.150292	0.190763	0.349796	0.151875	0.0350846	0	0.167243	0.0934585	0.042791	0.0351342	0.0385625	0.208618	0.0960981	0.0337722	0	0.08628	0.0769145	0.0765194	0
TCONS_00141450	2.09045	1.32836	0	0.497819	0	0.629358	0	0.501554	0.634924	0	0	0.317892	0	0	0.256992	0	0	0	0	0	0	0	0	0	0	0	0	0	0	0
TCONS_00141458	0.305672	0.135121	0	0	0	0	0	0	0	0.0308743	0	0	0	0	0.0150312	0	0	0.0496566	0	0	0	0	0	0	0	0	0	0	0	0
TCONS_00141494	0	0.102993	0.231188	0	0.0891509	0	0	0.156522	0	0	0	0	0	0	0	0	0	0	0	0	0	0	0	0	0	0	0	0	0	0
TCONS_00141495	0.115876	0.335275	0.0190048	0	0	0	0	0	0	0	0	0	0	0	0	0	0	0	0	0	0	0	0	0	0	0	0	0	0	0
TCONS_00141527	0.2089	0.507889	0	0.221099	0.349705	0.651791	0.426778	0.175422	0.465288	0.0395623	0.885881	0.393912	0.39999	0.425872	0.115566	1.10347	0.461778	0.76356	0.790171	0.738049	0.320816	0.156498	0.677306	1.90122	0.616758	0.684719	0.525224	0.702318	0.543441	0.557316
TCONS_00141757	0	0.20655	0.111572	0	0.0525853	0	0	0	0	0	0	0	0	0	0	0	0	0	0	0	0	0	0	0	0	0	0	0	0	0.0345075
TCONS_00141834	0.29094	0.457275	0	0.218972	0	0.0849367	0.217552	0.0930718	0.314189	0.391817	0	0.314615	0.191681	0.175739	0.158964	0	0	0	0	0	0	0	0	0	0	0	0	0	0	0
TCONS_00141835	1.00651	1.16365	0.558725	0.196669	0.814694	0	0.707139	1.26317	1.50501	0.74292	0	0.263732	0.306059	1.01018	1.37062	0	0	0	0	0	0	0	0.125514	0	0	0	0.25955	0	0	0
TCONS_00141848	0	0.255541	0	0	0.0502719	0.552326	0.10105	0.176524	0	0.318488	0	0.0511468	0	0	1.05955	0	0	0	0	0.087375	0	0	0	0	0	0	0	0	0	0
TCONS_00141851	0	0.605395	0	0.252587	0.168624	0	0	0	0.519837	0	0.12177	0.349715	0	0	0	0	0	0.0440557	0	0	0	0	0	0	0	0.0273508	0	0	0	0.0170237
TCONS_00141888	0.293461	0.807165	0	0	0	0	0	0	0	0	0	0	0	0	0	0	0	0	0	0	0	0	0	0	0	0	0	0	0	0
TCONS_00141946	0	2.21232	0.668819	0	0	0	0.0891028	0	0	0.748891	0	0	0	0	0	0	0	0	0	0	0	0	0	0	0	0	0	0	0	0
TCONS_00142107	0.183851	1.24615	0	0.0518899	0.0586232	0.590407	0.765936	0.176442	0	0.247598	0.366896	0.0596435	0	0.93285	0.482174	0.835402	2.95568	0.597334	0.890139	1.42646	2.50975	2.02007	3.37785	0.22882	1.6083	1.48336	2.4653	2.01456	1.45761	0.615514
TCONS_00142197	1.07814	1.08934	1.10078	0.662087	0.612	0.965005	1.38962	1.09154	1.42018	1.4001	5.65077	0.58806	0.948387	1.44275	0.209736	2.00265	2.85704	0.885344	0.86043	1.69402	3.23465	3.9053	2.80415	3.1408	2.61177	1.48164	3.93199	3.22193	3.3815	4.93826
TCONS_00142202	0	0	0.306183	0	0	0	0.0932365	0	0	0	0	0	0	0	0	0	0	0	0	0.161238	0	0	0	0	0	0	0	0	0	0
TCONS_00142322	0	0	0.161712	0.143803	0.108309	0	0	0	0.0203787	0.0476507	0	0.293851	0	0.0923293	0.120634	0	0.0303375	0	0	0	0	0	0	0	0	0	0	0	0	0
TCONS_00142348	0.138085	0.18312	0.34254	0	0.561385	0	0	0	0	0.278945	0	0	0	0	0	0.28235	0.332989	0	0	0.11479	0.377	0	0	0.25779	0	0.417789	0	0	0	0
TCONS_00142505	0.182915	0	0.318211	0.0553132	0.13748	0	0.0879272	0.250777	0	0.158359	0	0.139872	0	0	0.115646	0	0	0	0	0	0	0.430668	0.042361	0.146349	0	0	0	0	0.0388442	0
TCONS_00142572	0	0	0.682263	0	0	0	0	0	0	0	0	0	0	0	0	0	0	0	0	0	0	0	0	0	0	0	0	0	0	0
TCONS_00142628	0	0	0.971924	0	0	0	0	0	0	0.418571	0	0	0	0	0	0	0	0	0	0	0	0	0	0	0	0	0	0	0	0
TCONS_00142692	0.236868	0.149581	0.366287	0.171909	0	0.148181	0.0325322	0.227323	0.0730848	0	0.202585	0	0.100322	0.294332	0	0	0.870403	0	0	0	0	0	0	0	0	0	0	0	0	0
TCONS_00142877	1.65434	0.114713	0	1.09863	0	0.426148	0	0	0	0	0	0.22099	0	0.0352691	0	0	0	0	0	0	0	0	0	0	0	0	0	0	0	0
TCONS_00142896	0.491364	0.285797	0.565709	0.728082	0.457664	0.696481	0.503477	0.459154	0.942568	1.00566	0.748334	0.585183	0.702831	1.13879	0.83933	0.987094	1.01861	0.630178	1.00169	0.537461	0.494246	0.523098	0.649827	0.531082	0.424183	0.391229	0.823603	0.386422	0.365216	0.535719
TCONS_00143038	0.322527	0	0.246177	0.938307	0.237327	0.267989	0	0.412707	0.0267924	0	0	0.040243	0.253356	0.134875	0.130134	0	0	0	0	0.0274991	0	0	0.0268131	0.0617562	0.0434065	0.0333619	0	0.0494281	0	0
TCONS_00143103	0.352233	0.263084	0.443729	0.653046	0.482175	0	0.0350314	0.711047	0.327914	1.14706	0	0.118209	0.900246	0.488621	0.854096	0	0	0.0394624	0	0.121163	0.0497414	0	0	0	0	0	0.0203585	0	0	0
TCONS_00143111	0.0695959	0	0.125558	0.824992	0.754512	0	0	0	0	0.421771	0.0462956	0	0	0.252233	0.228156	0	0	0	0	0	0	0	0	0	0	0	0	0	0	0
TCONS_00143123	0	0	0.0472211	0.159568	0	0	0	0	0	0	0	0	0	0	0	0	0	0	0	0	0	0	0	0	0	0	0	0	0	0
TCONS_00143124	0.364144	0	0	0.608088	0.222548	0.203757	0	0.15532	0.120158	0.173684	0	0.0295332	0	0	0.338235	0	0	0	0	0	0	0	0	0	0	0	0	0	0	0
TCONS_00143129	0	0	0	0.282913	0.295038	0	1.68029	0	0	0.882658	0	0	0.508007	0	0	0.280293	0	0	5.10209	2.13663	0	1.61741	0	0	2.36082	0	0	0	0	0
TCONS_00143130	0	0.323427	0	0.973513	0.249963	0.0915429	0.552685	0	0	0.527864	0.104294	0	0	0	0	0	0	0	0.885606	0	0	0	0.169444	0	0	0	0.175196	0	0	0
TCONS_00143292	0	0.0466793	0.206386	0.268235	0	0.138727	0.253806	0	0	0	0	0	0	0	0	0	0	0	0.383451	0	0	0	0	0.262854	0	0	0.0589997	0	0.156976	0
TCONS_00143296	0.187143	0.0772106	0	0.654955	0.584794	0.0655612	0	0.131708	0.0943124	0.239429	0	0.121423	0.147955	0.230606	0.147242	0	0	0	0	0	0	0	0	0	0	0	0.0418241	0	0	0
TCONS_00143418	0.245498	0.0493279	0	0.0755882	0.533729	0	0.225294	0	0	0.40576	0.0222691	0.195486	0	0.0970632	0.0877979	0	0	0	0	0	0	0	0	0	0	0.0900337	0	0	0.0995296	0
TCONS_00143460	0.116767	0.21937	0.0394987	0.0494343	0.265283	0.140617	0.22452	0.0700385	0.0945737	0.0884552	0	0.0426157	0.317337	0.111088	0.0287097	0.0397934	0	0.142267	0	0.0970683	0	0	0.14197	0.0544978	0	0.117763	0	0.0872374	0	0
TCONS_00143692	0.549762	0.324027	0	0.310329	1.22709	0	0.822176	0.117246	0	1.04887	0	0.772849	0.301836	0.664158	0.540684	0	0	0	0	0	0	0	0	0	0	0	0	0	0	0
TCONS_00143696	0	0	0	0.0532783	0.963068	0	0	0	0	0.190667	0	0	0	0	0	0	0	0	0	0	0	0	0	0	0	0	0	0	0	0
TCONS_00143697	0	0	0	0	0.484873	0	0	0	0	0	0	0	0	0	0	0	0.0958684	0	0	0	0	0	0	0	0	0	0	0	0	0
TCONS_00143708	0	0	0	0	0.240104	0	0	0	0	0	0	0	0.107848	0	0	0	0	0	0	0	0	0	0	0.0407469	0	0	0	0	0	0
TCONS_00143840	1.4861	1.55035	1.17968	0.931149	1.59218	1.48378	2.88606	2.51014	1.50857	1.23085	0.711767	1.24385	1.87987	0.0323161	0.555395	0.567228	0.191131	0.77254	0.359759	0.197663	0	0.178131	0.674565	0.665855	0.858015	0.119903	0.398551	0.532933	0.088366	0.0746299
TCONS_00143945	0	0	0	0	0	0.34894	0	0.0424845	0	0	0	0	0	0	0	0	0	0	0	0.147201	0	0	0.143529	0	0	0	0	0	0	0
TCONS_00144015	0	0.0252787	0	0	0	0.183642	0.0733045	0	0	0	0	0.250448	0.169542	0.082902	0	0	0	0	0	0	0	0	0	0	0	0	0	0	0	0
TCONS_00144107	0	0.0834799	0.234233	0.0599631	0.067744	0.372144	0.18156	0	0.152955	0	0	0	0.0233288	0.128332	0.139298	0	0	0	0	0	0	0	0	0	0	0	0.237405	0	0	0
TCONS_00144169	0.0675308	0.226873	0	1.76113	0.490954	0.343039	0.610287	1.04991	0.16044	0.518391	0.0808594	1.09101	1.22797	1.3657	0.664157	0	0	0	0	0.0449106	0	0	0	0	0	0	0.0905537	0.0403621	0	0
TCONS_00144170	0	0	0	0.063467	0	0.175062	0	0	0	0	0	0	0	0	0	0	0	0	0	0	0	0	0	0	0	0	0	0	0	0
TCONS_00144286	0.190362	0.182322	0.157406	0.0671594	0	0.0833612	0	0	0	0.144206	0.316574	0	0	0.0517438	0.0156015	0.129748	0	0	0	0	0.129931	0	0	0.177692	0	0	0	0	0	0
TCONS_00144409	0.0990215	0	0.0893225	0.104804	0.118404	0.281856	0.404597	0	0.106935	0	0.0494023	0.192743	0.0489291	0.188411	0	0.202475	0	0	0.239713	0.164633	0.135174	0.0741821	0.561841	0.0924312	0.129934	0.0998663	0	0	0	0.124318
TCONS_00144440	0.716727	0	0.143672	0.269718	0.43803	0.366172	0.153125	0	0.365501	0.784256	0	0	0.295128	0	0	0.054279	0	0	0	0	0	0	0.0645502	0	0.574734	0	0	0	0	0
TCONS_00144516	0.0684149	0	0.0411425	0	0	0.059919	0.219247	0.0437719	0.0246274	0.0691022	0	0	0.0450741	0.123976	0	0.0621741	0	0	0	0	0	0	0	0	0	0	0	0	0	0
TCONS_00144587	0	0	0	0	0	0.307342	0	0	0	0	0	0.07762	0.354679	0.086715	0	0	0	0	0	0	0	0	0	0	0	0	0	0	0	0
TCONS_00144588	0	0	0	0	0	0	0.576284	0.0371139	0.334102	0	0	0	0.391735	0.073583	0	0	0	0	0	0	0	0	0	0	0	0	0	0	0	0
TCONS_00144595	0	0	0	0.252496	0.0518655	0.237431	0.573391	0.338223	0.0878282	0.246438	0	0.0263841	0.0535823	0	0	0	0	0.176159	0	0	0	0	0	0	0	0.109364	0.27264	0.0810151	0.161198	0
TCONS_00144652	0.145564	0.0321729	0.262612	0	0.104433	0	0.734711	0.209547	0.353691	0	0	0.035417	0.10789	0.0791337	0.03579	0.297642	0	0	0.176191	0.121007	0.0993544	0.109049	0.117988	0	0	0	0	0.217503	0.216386	0.182749
TCONS_00144767	0	0	0	0	0	0	0	0	0	0	0	0	0.0811925	0	0	0	0.264161	0	0.16574	0	0	0	0	0	0	0	0	0	0	0
TCONS_00144826	0	0	0	0	0	0	0	0.0542763	0.0916123	0	0	0	0	0	0	0	0	0	0	0	0	0	0	0	0	0	0	0	0	0
TCONS_00144852	0	0	0	0.646518	0	0	0.719404	0.0586231	0	0	0	0	0	0	0.15019	0	0	0	0	0	0	0	0	0	0	0	0	0	0	0
TCONS_00144873	0.241317	0.289541	1.25944	0.226219	0.395727	0.324573	0.198859	0.496269	0.139608	0.191511	0.481576	0.385839	0.281068	0.234266	0.423807	0.563925	0.637352	0.476025	0.542456	0.573161	0.329422	0.361565	0.614749	0.547051	0.565448	0.660591	0.317809	0.566623	0.614959	0.77905
TCONS_00144958	0.0169802	0	0	0.0862646	0	0	0	0.277031	0.0916858	0.0686033	0	0	0.67123	0	0	0	0	0	0	0	0	0	0	0	0	0	0	0	0	0
TCONS_00144980	0.130051	1.26475	0	2.78962	0.248811	0	1.33367	3.24507	0	0	0	0.843805	1.75649	2.82803	0.298442	0	0	0	0	0	0	0	0.140553	0	0	0	0	0	0	0
TCONS_00144981	0	0	0	0	0	0	0.565246	0.376165	0	0.113114	0	0.163487	0.249014	0	0.110139	0	0	0	0	0	0	0	0	0	0	0	0	0	0	0
TCONS_00144982	0	0	0	0.331879	0	0	0.345428	0	0.423283	0	0	0	0	0	0	0	0	0	0	0	0	0	0	0	0	0	0	0	0	0
TCONS_00144983	0	0.101976	0.150291	0.13022	0.134857	0.179594	0.147857	0.282893	0	0	0	0	0	0.139346	0.075627	0	0	0	0	0.0852323	0	0	0	0	0	0	0.0859274	0	0	0
TCONS_00144991	0	0	0	0	0	0	0	0.265528	0.10865	0	0	0	0.124285	0	0	0	0	0	0	0	0	0	0	0	0	0	0	0	0	0
TCONS_00144992	0	0	0.120706	0.196389	0	0	0.188683	0.171227	0	0.207241	0	0	0	0	0.245659	0	0	0	0	0	0	0	0	0	0	0.0359879	0	0	0	0
TCONS_00144996	0.214745	0.305877	0.269044	0.0101016	0.0570619	0.16718	1.50254	0.50378	0.927626	0.542258	0	1.13788	0	0	0.117333	0.0325261	0.0767191	0	0	0	0	0	0	0	0	0	0	0	0	0
TCONS_00145020	0	0.060632	0	0.0677469	0.142142	0	0.175824	0.493631	0.0987489	0.380986	0	0	0.124255	0.198844	0.112414	0.0311626	0	0	0	0	0.0312067	0.102755	0.074119	0.0853557	0	0.184443	0	0	0	0
TCONS_00145052	1.25331	0.178306	0.376851	0.0975817	0	1.16076	0	0.95395	0	0.0436519	1.23619	0	0.59794	0.0626526	0.085008	0.196377	1.11166	0.468049	0	0	0.511303	0.172675	0	0.215154	0	1.33665	0	0.47356	0	0.325549
TCONS_00145217	0.0848437	0.187524	0	0	0.121741	0	0	0	0.412307	0.299936	0	0.0206433	0.125771	0.322869	0	0	0	0	0	0	0	0	0	0	0	0	0	0	0	0
TCONS_00145218	0.549635	0.181259	0.121982	0.31395	0.450664	0.206306	0.268403	0.351657	0.475788	0.255548	0	0.0721724	0	0.21343	0.167316	0	0	0	0	0	0	0	0	0	0	0	0	0	0	0
TCONS_00145219	0	0	0	0	0	0	0	0.0332522	0.205795	0	0	0	0	0	0	0	0	0	0	0	0	0	0	0	0	0	0	0	0	0
TCONS_00145270	0.410116	0.256828	0.52409	0.274908	0	0.224492	0.575001	0.327991	0.848873	0.207118	0	0.166309	0.557286	0.836079	0.537792	0	0.164831	0.0555197	0	0	0.0466542	0.0512065	0	0.0638036	0	0	0.0572849	0	0	0
TCONS_00145390	0	0	0	0	0	0.550277	0	0	1.31932	0.105769	0	0	0	0	0.0343292	0	0	0	0	0	0	0	0	0	0	0	0	0	0	0
TCONS_00145395	0	0	0	0	0	0.0732343	0	0	0	0.00938425	0	0	0	0.0808141	0.283262	0	0	0	0	0	0	0	0	0	0	0	0	0.0277652	0	0
TCONS_00145400	0	0.0352029	0	0	0	0	0	0	0.0645003	0	0.397309	0	0.236103	0	0.0195803	0	0	0.0646849	0	0	0	0	0	0	0	0	0.0667415	0.0594968	0.177574	0
TCONS_00145506	0	0.287712	0.770588	0.103331	0.233479	0.249393	0	0.273279	1.14218	1.25318	0	0.0791808	0.241207	0.552867	0.360066	0	0	0	0	0.067633	0.0555311	0	0	0	0	0	0	0	0	0
TCONS_00145581	0	0.0264022	0	0	0	0	0	0	0.161251	0	0	0	0	0	0	0	0.336072	0	0	0	0	0	0	0	0	0	0.0500561	0	0	0
TCONS_00145620	0.690003	0.276545	0.431544	0.592027	0	0.306188	0.212278	0.688686	0.645791	0.538964	0.917988	0.376061	0.654622	0.500148	0.316684	0	0	0.0298911	0.155901	0	0.12559	0	0.0894864	0	0.0482884	0	0.277573	0.412404	0	0.207905
TCONS_00145630	0.55663	0	0	0	0	0	0	0	0	0.899556	0	0.16252	0	0	0	0	0	0	0	0	0	0	0	0	0	0	0	0	0	0
TCONS_00145726	4.45413	3.25814	3.8631	4.98727	5.31228	4.64114	7.07999	9.17126	8.38503	8.17628	0.0380402	3.01157	7.88055	11.5856	3.53696	0	0	0	0	0	0	0	0	0	0	0	0	0.0759534	0	0
TCONS_00145781	0.207869	0	0.137978	0	0.307647	0.216405	0.158368	0	0.22448	0.562527	0	0.187037	0	0	0.771458	0	0.0252212	0.0509712	0	0	0	0.0117528	0	0	0	0	0	0	0	0.00984797
TCONS_00145783	0	0	0	0	0	0	0	0	0	0.349873	0.0197505	0	0	0.118368	0	0	0	0	0	0.0329093	0	0	0.096265	0	0	0	0	0	0	0
TCONS_00145833	0	0	0.0669478	0	0	0	0	0	0	0.299852	0	0	0	0	0	0	0	0	0	0	0	0	0	0	0	0	0	0	0	0
TCONS_00145853	0.100395	0.0887587	0	0.102008	0	0.158271	0.115824	0	0.0650509	0.486739	0.0801403	0.0195417	0.238118	0.0654943	0.0592425	0	0.581043	0.260949	0	0.0667668	0.328919	0.300845	0.325506	0.224913	0.474252	0	0.269245	0	0	0.100834
TCONS_00145861	0.610352	0.337254	0.378516	0.0193798	0.211647	0.173731	0.366745	0.402707	0.329563	0.493187	0.213155	0.207906	0.384528	0.688505	0.457708	0.104002	0.196246	0.272668	0	0	0.145808	0.182898	0.0742091	0	0.160178	0.15389	0	0.0683996	0.0453655	0
TCONS_00145870	0.952318	0	1.4038	0.51134	1.53311	0	2.85833	1.49351	2.88459	3.7537	3.56916	4.29507	0	0.0252544	0.434031	0	0.149365	5.81086	0.112458	0	0	2.22729	0	0	0	0	0	0	0	0
TCONS_00145928	0	0.0598323	0.101746	0	0	0.138302	0.130129	0	0.121808	0.706351	0	0	0.133763	0.0245277	0.0221864	0.0615032	0.0725336	0.219882	0	0	0	0.2028	0	0	0.0592025	0.0910053	0	0	0.134138	0
TCONS_00146070	0	0.070671	0	0	0	0	0.0209593	0	0	0	0.232032	0	0	0.0316046	0.0428816	0.0990608	0	0	0.158327	0.0483279	0.0396804	0.0653283	0	0.0813994	0	0	0.0730831	0	0.108026	0
TCONS_00146194	0.125288	0	0.0565081	0	0.119849	0.0548648	0.0200753	0.0601196	0.24805	0.168729	0.416712	0	0.020636	0.18163	0.0205365	0	0	0	0	0	0.0570103	0.0625731	0.0677025	0	0.0548001	0.084238	0	0.0624023	0.0620817	0
TCONS_00146266	0.303104	0	0.0976483	0	0	0.0189617	0.0208146	0	0.0935217	0.0218678	0.30244	0.0210708	0.0641878	0.0470796	0	0	0.0696122	0.070342	0.0524113	0.215974	0.0591096	0	0.0701955	0.161675	0	0.17468	0	0.323501	0	0
TCONS_00146271	0	0.338689	0.11519	0	0	0.260959	0.327382	0.326804	0.413706	0	1.10429	0	0.252395	0.0925614	0.0418629	0.232098	0.958034	0	0	0.424619	0.929706	1.27553	1.5181	0	1.00537	0	0.142694	0.636023	0.379654	0
TCONS_00146295	0	0	0	0	0	0.0177371	0.0778811	0.252666	0.0874815	0.0613664	0.484982	0	0.0200141	0.0220194	0.0199176	0.165642	0	0.0657989	0.0980526	0.0673418	0.165876	0.0606872	0.0656619	0.151233	0.159445	0.408495	0.135782	0.242086	0	0.406809
TCONS_00146338	4.3253	4.92142	2.20452	3.61304	3.61802	5.86063	3.74811	2.30818	3.53987	4.60385	0.774139	1.62341	0.996742	2.08778	2.38446	0.31728	0.873095	0.56716	0	0.0644954	0.476594	0.639342	0.628865	0.289681	0.916235	0.156492	0.260085	0.0579634	0.288328	0
TCONS_00146447	0	0	0.00470901	0	0	0	0	0	0	0	0.531307	0	0	0	0	0.0569297	0.386054	0.118727	0.315937	0.243021	0.228041	0.484942	0	0.253391	0.0548001	0.40013	0.402504	0.218408	0	0.471883
TCONS_00146448	0	0	0	0	0	0	0	0	0.00612713	0	0.294387	0	0	0	0	0	0.237156	0	0.288436	0	0	0	0.239143	0	0	0	0	0	0.303631	0.0427389
TCONS_00146505	0.187205	0	0	0	0.179078	0	0	0	0	0	0.373589	0.0303658	0	0	0	0.255192	0.10032	0	0.0755314	0	0	0	0	0	0	0	0	0	0.0927623	0.235028
TCONS_00146651	0.0204649	0	0	0	0	0	0	0	0	0	0.72151	0	0	0	0	0.130187	0.329005	0.443272	0.280737	0.362933	0.148996	0.367952	0.530819	0.101882	0.0716097	0.0825581	0.640311	0	0.730125	0.428215
TCONS_00146675	0.0654783	0.0964813	0.157506	0.0184805	0.0835143	0.0573471	0.0629508	0	0.0942811	0.0881815	0.696904	0.021242	0.0215697	0.0474619	0	0	0.0701775	0.21274	0.105674	0	0	0.0654041	0	0	0	0	0.146336	0.0652256	0.0648905	0.109607
TCONS_00146732	0	0.0493084	0	0	0	0	0	0	0	0	0.296804	0	0.0367452	0	0	0	0	0	0	0	0	0	0	0	0	0	0	0	0	0
TCONS_00146801	0	0.454819	0.022098	0	0.023434	0.450563	0.0235519	0.399675	0.105821	0	0	0.810624	0.0726292	0	0.144558	0	0	0	0	0	0	0	0	0	0	0	0	0	0	0
TCONS_00146831	0.0866314	0.14652	0.142701	0.720766	2.21589	0.118758	0.463513	0.491613	0	1.72721	0.02255	1.26103	1.57455	1.45383	0.426005	0	0.0242214	0.0244754	0	0.0876724	0	0	0	0.070318	0.0197697	0.0455846	0	0.0225123	0	0
TCONS_00146863	0.0209511	0.0555681	0.0566969	0.106438	0	0.0366987	0.140997	0.201068	0.0678761	0.0211616	0.0418104	0.285465	0.0621149	0	0.0412103	0	0.202092	0	0.101438	0.0696665	0	0.313911	0.271715	0.156454	0.16495	0.169039	0	0.125222	0.186867	0.631279
TCONS_00146941	0	0	0	0	0	0	0.190399	0	0	0.0500082	0	0.385486	0	0.269159	0	0	0	0	0	0	0	0	0	0	0	0	0	0	0	0
TCONS_00146952	0	0	0.105194	0.987409	0	0.102135	0.710061	0	0.125935	0.510414	0	2.79955	0.614647	0	0	0	0	0	0	0	0	0	0	0	0	0	0	0	0	0
TCONS_00146954	0.128952	0	0	0	0.0370062	0	0	0	0	0	0	0.614954	0	0	0	0	0	0	0	0	0	0	0	0	0	0	0	0	0	0
TCONS_00146955	0	0	0	0	0.0768023	0.199233	0	0	0	0.0540629	0	0.755343	0	0	0	0	0	0	0	0	0	0	0	0	0	0	0	0	0	0
TCONS_00146965	0	0	0	0.386447	0.436593	0	0.828825	1.50872	0	0	0.101201	0.690965	0.400929	0.110275	0.947614	0.414774	0	0	0	0	0	0	0.16442	0	0	0	0	0	0	0
TCONS_00146980	0	0	0.0405365	0.152199	0	0.0131192	0.129611	0	0	0	0	0.29157	0	0	0	0	0.0963264	0.0973363	0.108787	0.149428	0	0	0	0	0	0	0	0.0447647	0	0
TCONS_00147033	0	0	0	0	0	0	0	0	0	0	0	1.18035	0	0	0	0	0	0	0	0	0	0	0	0	0	0	0	0	0	0
TCONS_00147073	1.32274	0.013758	0	0	0.0148861	0.327101	0.493714	0	0.453742	0	5.80732	0.939003	1.3841	0	1.11725	5.26089	1.90135	0	5.04805	0.310474	0	1.67876	6.20595	0	0	0	0	3.39486	0	0.117223
TCONS_00147083	0.45518	0.0670701	0.239514	0.289056	0.399134	0.365433	0.328207	0.145612	0.163851	0.536378	0	0.0738329	0.749721	0.329937	0.298442	0	0	0	0	0	0	0	0.122984	0	0	0	0	0	0	0
TCONS_00147121	0.249855	0.265074	0.157768	0.14809	0.0717025	0.0437655	0	0	0	0.100946	0.0498615	0.0729505	0.296304	0.108664	0.196583	0	0.080336	0	0	0	0	0.149743	0	0	0.0655709	0.100795	0.251278	0	0.148567	0
[truncated: 5,850 more rows]

## Sheet: DE mRNA
Supplementary Table S5B.
#ID	L01	L02	L03	L04	L05	L06	L07	L08	L09	L10	L11	L12	L13	L14	L15	L16	L17	L18	L19	L20	L21	L22	L23	L24	L25	L26	L27	L28	L29	L30
ENSOARG00000000006	0	0	0	0	0	0	0	0	0	0	0	0	0	0	0	1033.28	1143.87	1166.16	1382.08	793.11	1112.01	1044.9	941.175	1218.23	692.645	1577.81	988.725	993.741	944.292	1126.04
ENSOARG00000000033	0	0	0	0	0	0	0	0	0	0	0	0	0	0	0	48.8733	44.1204	52.3608	53.6623	63.1241	52.3981	51.3176	44.658	134.053	35.5519	131.757	55.7573	33.4877	34.3466	38.3531
ENSOARG00000000035	5853.84	7891.2	7782.01	6230.33	5925.54	7534.79	6450.25	6565.38	6207.84	6325.29	4261.61	4275.88	5968.96	8295.14	7048.53	284.11	291.764	340.698	319.194	326.377	234.754	294.371	227.923	483.217	193.176	551.966	307.192	232.421	204.962	228.98
ENSOARG00000000038	20.0903	14.4233	18.6585	14.5305	19.7189	20.8315	22.0508	25.3086	20.5773	21.7843	56.5202	20.1311	23.2283	24.6905	27.5947	52.0274	52.9289	47.6864	47.5314	54.7621	52.5336	49.0727	53.6409	41.9362	61.1767	40.2843	49.4894	64.7491	59.3977	64.1897
ENSOARG00000000039	0	0	0	0	0	0	0	0	0	0	0	0	0	0	0	0	0.0446414	0	0	0.0864767	0.0434786	0	0	0.305949	0	0.31568	0.047476	0.117801	0	0
ENSOARG00000000040	5.30959	6.26043	7.90163	4.63531	5.55042	4.66685	7.47342	6.05004	7.474	7.25831	13.6229	9.09156	4.8521	4.74063	4.97023	16.8584	17.8624	19.6525	17.1531	13.8363	18.0043	15.3425	17.9016	21.3084	18.3929	19.4785	17.2184	15.835	16.3134	17.2505
ENSOARG00000000041	0	0	0	0	0	0	0	0	0	0	0	0	0	0	0	0	0.163172	0	0	0	0	0	0	0	0	0	0	0	0	0.618231
ENSOARG00000000042	2475.84	1629.73	2466.83	2706.73	2296.13	2559.09	2033.79	2548.07	1782.07	1558.61	8.14272	2051.11	2591.17	2875.86	3239.27	0.377872	0.34358	2.53256	0.603583	76.5784	0.319066	0.164518	0.248964	0.273805	0.171797	0.327715	0.135961	6.64174	0.168716	1.03687
ENSOARG00000000043	1.82242	2.11721	2.20398	2.40048	2.09996	1.36748	2.75856	2.5211	2.75731	2.25778	11.9441	1.98778	1.87492	2.33243	2.58099	9.64084	11.2712	10.636	12.5858	12.4541	12.3363	14.7882	11.6298	9.83773	9.87112	13.8677	11.7235	9.61195	11.1645	11.49
ENSOARG00000000044	0	0	0	0	0	0	0.034632	0	0	0	0.312253	0	0	0	0	0.0881503	0.0894704	0.584707	0.244287	0.216646	0.0871399	0.138164	0.160833	0.102197	1.01528	0.126537	0.285454	0.786992	0.314865	0.169494
ENSOARG00000000045	0	0	0	0	0	0	0	0	0	0	0	0	0	0	0	0	0.446414	0.0486234	0	0.0432384	0	0.0919165	0.0534986	0.203966	0	0.31568	0.142428	0.0392671	0	0
ENSOARG00000000046	0	0	0	0	0	0	0	0	0	0	0	0	0	0	0	0	0.0726136	0.0790907	0	0	0	0	0.0435104	0.0829428	0	0	0	0	0	0.0687801
ENSOARG00000000047	0	0	0	0	0	0	0	0	0	0	0	0	0	0	0	0	0	0.0914926	0.0764501	0	0.163624	0	0	0.287846	0	0.831602	0	0.147774	0.0985378	0.318261
ENSOARG00000000048	5.25752	4.27953	4.27826	6.2178	5.82219	4.89732	5.80885	5.96004	4.84274	6.00595	24.9617	5.78005	6.16189	6.28556	6.29894	11.414	9.52714	10.1169	15.2413	13.7865	13.1102	15.0283	14.2922	10.259	14.9245	12.0431	12.8404	10.4202	12.2829	13.5255
ENSOARG00000000049	0.0484486	0	0	0	0	0	0	0	0	0	0	0	0.0951793	0.0452322	0.0412784	0.0199903	0.0202896	0.0110497	0	0.0196519	0	0	0	0.0347637	0	0.0573909	0.118679	0.00892349	0	0.0192185
ENSOARG00000000050	0	0	0	0	0	0	0	0	0	0	0	0	0	0	0	0	0.0494633	0.0538754	0	0	0.0481749	0.0509224	0	0.338996	0	0	0.210416	0.087017	0	0
ENSOARG00000000052	1.91925	2.29256	2.92474	1.41334	1.64796	1.9679	1.77739	1.87042	2.20919	1.81842	3.77768	3.05196	1.60593	1.83608	1.8068	4.82837	4.11553	4.84335	3.43745	3.38068	3.96484	5.44748	4.65114	6.97068	4.36926	4.64698	4.17898	4.06521	4.0028	3.90883
ENSOARG00000000053	60.8678	48.8327	49.8735	36.1524	43.5202	30.9624	53.6536	45.7349	42.5068	63.2046	0.24275	48.8896	53.4833	64.6064	48.7207	0	0.0133191	0.0652823	0.00606102	1.2965	0.0064861	0.041136	0.0239426	0.0532481	0	0.06593	0.0637418	0.240171	0.0234364	0.145084
ENSOARG00000000054	0	0.103206	0.111259	0.092155	0	0.117208	0	0	0.238131	0.454284	88.3009	0	0	1.17213	0.777942	0	0	0.312369	10.4405	0	0	1.03336	1.20291	0.163791	0	0.608401	0	25.3523	26.2409	27.9796
ENSOARG00000000055	0	0	0	0	0	0	0	0	0	0	0	0	0	0	0.0587014	0.0852836	0.346243	0	0	0.16768	0	0.178228	0	0	0	0	0	0	0	0.163982
ENSOARG00000000056	5.61879	5.20636	3.63647	3.51281	3.56637	4.15411	5.59998	6.76022	4.49997	5.69238	9.84028	4.44669	6.0934	6.30011	5.54435	5.17906	5.44269	4.26879	5.85319	7.65964	7.84944	6.88432	8.96156	4.94164	9.22401	5.11526	8.91742	7.65175	6.90308	7.66694
ENSOARG00000000057	0.291804	0.395796	0.325936	0.451586	0.528881	0.412037	0.189209	0.241418	0.653215	0.429496	0.319869	0.378681	0.655943	0.669728	0.372927	1.34698	2.10037	3.78514	0.841102	2.87769	1.33898	1.21877	2.6727	4.75467	1.05829	7.7018	2.63175	1.92141	1.76504	0.969422
ENSOARG00000000058	55.4693	26.8041	0.858286	0	0	0	0	2.5584	0.306168	39.1333	13.4406	1.85915	0	0	0.125026	14.8947	88.6787	13.4542	0	0	0	172.909	21.4314	18.1106	0	14.3409	0	0	0	0
ENSOARG00000000059	0	0	0	0	0	0	0	0	0	0	0	0	0	0	0	0	0	0.0997564	0	0.0887084	0.0446006	0.0942885	0.109758	0.0523075	0.0547	0.194296	0.0487012	0.201402	0.053719	0.0433759
ENSOARG00000000060	0	0	0	0	0	0	0	0	0	0.0355808	0	0	0	0	0	0.0442611	0	0	0	0	0	0	0	0	0	0.0635356	0.0477765	0	0	0
ENSOARG00000000061	0	0	0	0	0	0	0	0	0	0	0	0	0	0	0	0	0	0.152337	0	0	0	0	0	0.0798784	0	0.0989027	0.148743	0	0	0
ENSOARG00000000062	0	0	0	0	0	0	0	0	0	0	0	0	0	0	0	0	0.0470065	0.0511995	0	0	0	0	0	0	0	0	0	0	0.055142	0
ENSOARG00000000063	0.115535	0.125367	0.0675747	0.0186571	0.0220907	0.0711879	0.337113	0.24619	0.168737	0.0229929	1.46347	0.243957	0.062854	0.345167	0.236246	1.14409	1.50959	1.67587	0.3699	0.449891	0.650312	0.627626	0.452276	0.298441	0.728214	0.533751	1.26583	1.40446	0.578935	1.23741
ENSOARG00000000064	0	0	0	0	0	0	0	0	0	0	0	0	0	0	0	0	0	0	0	0	0	0	0	0	0	0	0	0	0	0
ENSOARG00000000065	2.94645	2.35722	2.82749	2.53467	3.25562	3.68564	2.54437	3.13836	3.31313	2.63049	8.85436	2.75222	2.28041	2.98222	2.71371	10.9642	11.0592	11.5307	11.5871	13.0908	11.007	10.1982	12.4105	13.9628	12.0944	13.3576	10.5473	15.3678	14.7454	13.3373
ENSOARG00000000066	1.80867	0.896881	1.87685	1.03639	1.56178	1.13839	2.26986	2.26043	1.76508	2.90281	2.89931	3.5727	1.69284	2.66906	2.63459	2.81656	1.83253	2.95406	1.93467	2.27191	1.99897	3.09399	2.89887	2.93048	2.8894	1.86604	4.13164	2.77249	2.49363	2.08294
ENSOARG00000000067	17.0853	22.0731	17.3006	15.6041	19.9657	23.6874	19.9334	20.3412	23.4124	24.193	26.1009	20.1568	16.6749	20.8801	16.034	27.539	22.6401	35.8831	39.2503	19.392	30.0601	17.9408	20.5324	30.5575	28.3006	50.2277	22.7502	25.6628	23.4576	21.6072
ENSOARG00000000068	0.662068	0.306822	0.217819	0.307378	0.118678	0.433437	0.265625	0.152301	0.388503	0.370575	0.00806383	0.401922	0.202603	0.494492	0.183327	0.010244	0.114372	0.0679493	0.00946294	0.0503533	0.0202532	0	0.0124604	0.118765	0.0124197	0.014705	0.0221153	0.00914571	0.0121969	0.00984852
ENSOARG00000000069	1.81749	1.24904	1.6493	1.90507	1.65542	3.06097	1.61988	1.68997	1.5306	1.17718	6.092	1.16527	2.3191	1.61662	1.85258	9.58795	8.86798	9.46908	8.49415	9.53827	10.3838	8.95006	8.6373	9.09563	9.79928	7.33961	7.63846	6.88741	7.98715	6.25267
ENSOARG00000000070	2.35241	4.25435	1.24056	1.02754	3.20752	3.60386	5.73874	2.16644	3.50003	1.99544	16.6838	3.74579	4.75545	4.21246	1.87283	29.5483	46.6577	37.0988	136.212	102.255	28.8321	13.667	40.6443	191.54	80.618	25.9702	61.3685	61.2414	101.054	32.7673
ENSOARG00000000071	0	0	0	0	0	0	0	0	0	0	0	0	0	0	0	0	0	0	0	0	0	0	0	0	0	0	0	0	0	0
ENSOARG00000000072	0.0850637	0.0512793	0.124382	0	0.0406613	0	0	0.0274637	0.103529	0.0282146	0.207211	0.0748401	0	0.0264722	0.0241582	0.350979	0.0356235	0.620818	0.0324218	0.0172519	0.0693912	0.0366743	0.0640372	5.94087	0.0638281	0.151146	0.113656	0.109672	0.208945	0.202457
ENSOARG00000000073	0.0429631	0.155398	0.0418809	0.104069	0.287515	0.0441203	0.25072	0.12484	0.179277	0.0855021	0.251174	0	0.116865	0.120333	0.109814	0.584987	0.269885	0.352751	0.491257	0	0.157713	0.889109	0.129373	0.801518	0.322376	0.305357	0.172213	0.284873	0.379914	0.102255
ENSOARG00000000074	0	0	0	0	0	0	0	0	0	0	0	0	0	0	0	0	0	0	0	0.10496	0	0	0.519467	0	0	0	0.115247	0.0953201	0	0
ENSOARG00000000075	0	0	0	0	0	0	0	0	0	0	0	0	0	0	0	0	0	0	0	0	0	0	0	0	0	0	0	0	0	0
ENSOARG00000000076	1.12993	1.24581	1.2464	0.52019	0.379029	0.865183	0.279567	0.614415	0.506654	0.453686	0.0386309	0.0837159	0.33252	0.444175	0	0.0368066	0.0249052	0.0135634	0.0340002	0.0241225	0	0.0512797	0.0298466	0.0426719	0.0148746	0.123281	0.0264866	0.0328604	0.0146078	0
ENSOARG00000000077	9.68511	10.7179	8.81174	8.49029	10.2292	16.103	13.3224	12.195	11.2101	13.171	13.1668	11.2965	11.4579	14.7688	14.696	28.7152	24.3939	28.5894	35.6488	19.3058	24.0971	18.3728	19.3735	35.3428	21.2481	25.5678	23.2315	15.6469	20.7311	15.8065
ENSOARG00000000078	2.87044	0.27625	1.03612	0.472783	0.419843	0.817004	0.916167	0.468512	0.365177	0.512989	7.33643	0.766034	0.502065	0.285219	0.287401	19.609	15.7206	19.3002	12.743	7.73717	17.1958	13.8135	13.7608	13.3991	17.4505	10.5513	16.8208	24.9129	15.0927	13.2546
ENSOARG00000000079	0	0	0	0	0	0	0	0	0	0	0	0	0	0	0	0	0	0	0	0	0	0	0	0	0	0	0	0	0	0
ENSOARG00000000080	0.374512	0.437771	0.347269	0.486775	0.32311	0.553447	0.337603	0.415829	0.886204	0.763506	4.75282	0.540059	0.662583	0.511681	0.739343	3.92346	3.23627	3.12495	3.84364	4.14606	3.36434	4.47775	5.74879	2.68726	4.49627	3.86288	5.12603	3.43214	2.65208	4.38072
ENSOARG00000000081	0	0	0	0	0	0	0	0	0	0	0.0212545	0	0	0	0	0.027001	0.109621	0.0596998	0	0.026544	0	0	0.0985283	0.0626074	0	0.271314	0.291455	0	0	0.0259585
ENSOARG00000000082	21.6039	17.0579	22.3526	20.8111	20.0281	13.9423	21.8015	22.3195	18.0043	20.5683	20.3023	24.4947	15.7515	18.3857	20.109	16.6326	17.7696	16.2861	15.7735	14.6098	14.1999	17.4925	15.6726	18.3815	15.294	15.0075	15.3655	17.0092	15.9971	16.8938
ENSOARG00000000083	238.297	161.545	269.672	237.518	135.588	230.019	334.934	302.076	314.793	429.022	1.51414	301.208	84.998	172.543	121.959	0.178932	0.15891	0.197811	0.0619833	3.58404	0.0663304	0.140227	0.24485	0.0518614	0	0.256852	0.193143	0.379401	0.0798912	0
ENSOARG00000000084	0	0	0	0	0	0	0	0	0	0	0	0	0	0	0	0	0.0692486	0.0754256	0	0	0	0	0	0	0	0	0	0	0	0
ENSOARG00000000085	0.630934	0.0877728	0.16296	0.208998	0.134041	0.0498406	0.178328	0.255935	0.185644	0.13415	5.58022	0.261895	0.171134	0.256764	0.211347	5.59372	5.50811	5.82232	7.47333	8.76041	7.58835	8.04205	8.88247	6.4464	7.84996	8.7291	6.8882	7.93793	10.1014	8.35541
ENSOARG00000000086	0	0	0	0	0	0	0	0	0	0	0	0	0	0	0	0	0	0.147259	0	0	0	0	0	0	0	0	0	0	0	0
ENSOARG00000000087	6.78859	5.4188	5.68059	4.05033	4.85316	3.45487	6.17907	6.08069	9.16571	6.84476	23.3562	7.27822	5.89655	6.81465	5.31043	19.0928	17.5295	17.2023	21.5869	15.4617	14.2244	19.387	15.6708	28.1056	22.111	18.307	15.773	20.0665	20.3199	22.4843
ENSOARG00000000088	0	0	0	0	0	0	0	0	0	0	0	0	0	0	0	0	0	0	0	0	0	0	0	0	0	0.0766307	0.115247	0.0953201	0	0
ENSOARG00000000089	4.00137	2.89803	3.6695	2.88629	4.13359	4.07994	4.29758	3.63227	3.95663	3.91558	9.40993	3.93424	3.89891	3.39934	3.95853	10.0703	8.77966	9.33573	9.84455	13.8575	9.60679	12.4297	12.5917	7.96705	10.6936	10.2099	9.35614	8.86485	10.3341	9.85639
ENSOARG00000000090	20.0112	21.3381	24.2482	26.5899	30.8884	38.0229	16.8034	28.4868	28.0849	18.2341	27.9234	17.5831	20.5646	38.7414	31.5739	24.4055	19.0514	18.0841	21.4585	28.1173	22.142	23.2988	21.8204	21.1269	26.0499	19.3789	14.4847	23.689	23.2416	19.0785
ENSOARG00000000091	0	0	0	0	0	0	0	0	0	0	0	0	0	0	0	0	0	0.624737	0	0	0	0	0	0	0	0	0	0	0	0
ENSOARG00000000092	8.45573	9.85589	6.85433	5.9679	8.98682	7.83669	6.60559	9.09037	5.4115	7.87694	87.1095	8.78489	8.3466	15.8727	12.7736	62.763	50.7438	56.4396	47.6745	56.0817	51.7519	39.6168	47.9226	53.573	33.3665	43.7153	30.6488	43.2763	55.5931	50.6697
ENSOARG00000000093	0	0	0	0	0	0	0	0	0	0	0	0	0	0	0	0	0	0.218805	0.243775	0	0	0	0.0802479	0	0	0	0	0.117801	0	0
ENSOARG00000000094	0	0	0	0	0.00549924	0	0	0	0	0	0.0168146	0	0.0104312	0.00537035	0.00490091	0.0356012	0.0794955	0.078715	0.0263093	0.0839967	0.0492703	0.0520803	0.0433036	0.132078	0.0517946	0.11243	0.0461145	0.0953525	0.0254329	0.020536
ENSOARG00000000095	74.1229	53.3219	64.2617	54.0927	48.102	43.803	76.7336	74.3159	72.613	62.7768	225.559	66.498	83.31	78.0588	84.0528	60.0405	53.6787	49.0374	59.2568	67.8152	37.6027	55.8577	54.731	74.9398	39.8866	80.7275	43.8389	63.8501	60.7694	50.3725
ENSOARG00000000096	10.6989	13.5321	14.526	12.9178	14.934	11.3219	14.7099	14.31	14.8774	14.0762	28.586	15.3338	10.6309	11.273	12.0931	44.0364	46.1893	53.3072	50.5392	31.491	33.899	36.6448	44.6684	58.8076	38.1622	55.1241	42.1951	37.9002	39.5228	44.3565
ENSOARG00000000097	8.63064	18.1221	2.253	15.0552	15.5665	23.4995	2.39982	3.84192	5.59326	12.5557	0.162307	4.9572	4.62544	6.06512	3.97381	0.128868	0.156958	0.156712	0.107138	0.481412	0.191087	0.0673283	0.203774	0.074702	0.062495	0.258982	0.153014	0.299134	0.107405	0.53274
ENSOARG00000000098	0	0	0	0	0	0	0	0	0	0	0	0	0	0	0	0	0	0.0991169	0	0	0	0	0	0	0	0	0	0	0	0
ENSOARG00000000099	4.29404	3.94085	5.81025	3.82465	4.30014	5.3072	4.07445	3.76409	5.25756	3.63511	7.02259	4.38591	4.60136	5.31447	3.76278	6.16628	6.35378	5.05486	5.36967	7.08996	6.40216	8.05593	5.81608	6.16227	7.07367	4.45164	6.7728	5.96231	5.87345	6.04608
ENSOARG00000000100	7.53385	7.32363	7.78317	6.5109	8.16508	9.41473	8.17798	8.85408	8.93735	8.33158	21.4201	8.83058	9.16142	11.0906	11.9573	22.6853	19.6073	19.6159	17.9763	17.7873	18.2968	14.9422	18.0454	20.4065	15.4416	13.8417	17.4064	17.3249	17.3515	18.3304
ENSOARG00000000101	0	0.0690365	0	0	0	0	0	0	0	0	0.0743906	0	0.0692243	0	0.130095	0	0	0	0.174596	0	0.18684	0.0987481	0	0	0	0	0.204018	0.0843712	0.225039	0
ENSOARG00000000102	0	0	0	0	0	0	0	0	0	0	0	0	0	0	0	0	0	0	0	0	0	0	0	0	0	0	0	0	0	0
ENSOARG00000000103	22.9191	23.7138	26.5407	20.8349	20.4938	19.936	21.1809	24.1589	22.8434	21.7495	56.9231	20.5382	16.5667	19.4149	18.4518	25.9147	23.7355	24.619	23.7784	16.5534	23.1172	18.7867	17.4952	23.3167	23.3309	23.8506	20.9061	18.0662	18.1883	19.3115
ENSOARG00000000104	0	0	0	0	0	0	0	0	0	0	0	0	0	0	0	0	0	0.116257	0	0.206764	0.103956	0	0	0.243839	0.254992	0.301914	0	0.28166	0	0
ENSOARG00000000105	9.14705	5.51416	7.16828	9.95603	8.53042	8.19622	8.1988	6.2973	8.60672	17.2222	0.174759	10.9354	13.2131	6.32112	7.6023	0.055502	0	0.122716	0	0.491064	0.329195	0.23198	0.0675101	0.128693	0.134579	0	0.0599102	0.247757	0.198249	0.320155
ENSOARG00000000106	0.953019	1.2035	0.864943	1.53898	1.06819	0.995561	1.34244	1.12997	1.35416	1.60233	7.42882	1.63069	1.29617	1.76416	1.58195	11.4916	12.5307	11.8272	13.8282	9.97744	15.7631	13.793	12.5182	13.0399	19.9243	14.0142	14.973	14.9989	13.198	15.6431
ENSOARG00000000107	0	0	0	0	0	0	0	0	0	0	0.0754097	0	0	0	0	0.239495	0	0	0	0	0	0.100101	0	0	0	0.137515	0.0517033	0	0	0
ENSOARG00000000108	0	0	0	0	0	0	0	0	0	0	0	0	0	0	0	0	0	0	0	0	0.446006	0	0	0	0	0	0	0	0	0
ENSOARG00000000109	1.86445	0.879617	1.02728	0.512711	0.955807	0.693721	1.57687	1.29551	1.15573	1.4116	2.1063	2.63885	1.15151	1.60192	1.1511	2.45837	2.32544	2.03369	2.0392	1.67694	1.48787	1.88727	2.90888	2.52052	2.87911	2.92877	2.16622	2.8816	2.11065	2.36346
ENSOARG00000000110	12.5204	6.49782	7.3998	6.28366	8.22011	6.46059	12.5497	10.7426	9.6507	10.2748	6.00386	4.82409	8.81148	9.81366	7.91545	7.62014	7.74133	7.36921	5.50132	6.95707	5.28122	6.44125	6.4729	7.63929	5.77619	6.25914	6.39834	5.93876	5.97945	5.52459
ENSOARG00000000111	1.13447	0.533439	1.50401	0.806078	1.12796	1.39803	1.01513	1.5823	0.757428	0.812785	13.4417	0.287458	1.23436	1.27098	3.55697	25.1083	21.4365	28.068	27.6043	24.4625	28.2632	18.5472	22.3418	17.5829	22.2007	16.6101	16.7951	19.4074	24.0765	18.1447
ENSOARG00000000112	0	0	0	0	0	0	0	0	0	0.0730099	0	0	0	0	0	0.181643	0.0921816	0	0	0.0892844	0.0897805	0.474504	0.441884	0	0.11011	0.130372	0	0	0.108136	0
ENSOARG00000000113	4.66315	6.38221	5.12458	5.3844	5.28638	4.68877	6.63748	6.86452	5.6263	7.74971	12.9765	6.92748	5.92291	4.68986	6.6604	13.5206	14.3957	12.3227	14.0703	11.2068	13.9016	13.7375	12.327	14.9347	15.5447	12.8524	12.8124	17.0629	9.41208	15.3503
ENSOARG00000000114	1410.26	1406.57	1512.53	1860.54	1383.36	1234.88	1656.5	1119.57	1318.11	1411.54	154.535	1586.79	2734.88	1446.28	1744.58	151.867	86.221	131.688	83.6778	245.269	99.5782	108.427	158.693	66.4459	87.9176	79.4489	129.227	167.211	92.0702	127.553
ENSOARG00000000115	0.235342	0.898522	0.68824	0.12668	0.449982	0.671334	0.720602	0.481221	0.809271	0.6505	1.4608	0.395708	0.576934	0.724254	0.423302	1.1113	2.5844	2.40939	3.20925	1.07128	1.99447	2.01803	2.49348	2.82694	2.01443	1.34743	2.01479	2.22511	1.04054	2.42722
ENSOARG00000000116	0	0	0	0	0	0	0	0	0	0	0	0	0	0	0	0	0	0.0250198	0	0	0	0	0	0.0524768	0	0	0.0244294	0.0202054	0	0
ENSOARG00000000117	4.70665	3.2247	2.72248	3.6161	4.18584	4.0507	3.95549	4.26239	4.58498	4.00803	14.5605	4.8047	4.51475	4.44612	4.27078	8.60815	11.9383	8.26785	13.7661	10.8252	11.6954	16.3993	15.5634	11.4729	12.7574	9.36147	12.347	13.8641	13.0452	13.5326
ENSOARG00000000119	2.68655	1.21466	1.38646	1.25473	2.01442	1.4065	1.87007	1.8368	1.86841	2.28016	21.8143	3.33693	1.33737	1.62295	2.13186	16.6273	14.3283	18.4177	13.0405	11.7626	11.7313	17.5785	19.035	18.521	9.84217	13.7124	11.543	9.31427	8.19058	8.4315
ENSOARG00000000120	0.110438	0.0939892	0.0063327	0.440606	0.00621062	0.527034	0.0126369	0.00629222	0.182979	0.22625	0.0063299	0.740737	0.0647933	0.00606506	0.27121	0.00804131	0.00816173	0.0266693	0.00742817	0.00790521	0.00794913	0.00840248	0.00978108	0.00932272	0.00974913	0.0115431	0.00867997	0.122046	0.00957429	0.54889
ENSOARG00000000121	0	0.0240977	0	0	0.0254772	0	0	0.0516239	0	0	0.259665	0	0	0	0	0.0659741	0	0.29174	0.243775	0.162144	0.293481	0.103406	0.601859	0.305949	0.119979	0.426168	0.071214	0.294503	0.27493	0.317135
ENSOARG00000000122	0.272079	0.123014	0.382237	0.394139	0.122406	0.534162	0.077832	0.100762	0.183657	0.103517	14.3627	0.177422	0.442604	0.186777	0.347718	6.76543	5.89153	7.61066	8.26262	6.50486	4.6022	11.0749	10.2533	3.7897	9.28311	6.54075	12.6275	10.1081	6.09741	7.27559
ENSOARG00000000123	2.94225	1.4722	1.5515	1.26151	1.51461	1.75442	1.77523	1.19508	1.66797	1.95424	4.39634	1.50307	2.13157	2.73328	3.15372	0.822382	0.44028	0.72932	0.734632	1.79461	0.72362	1.75641	1.11023	0.6915	0.931301	0.791328	0.819413	0.540572	1.26968	0.738501
ENSOARG00000000124	0	0	0.0363921	0	0	0	0	0	0	0	0	0	0	0	0	0	0.0234515	0.0255434	0	0.0454289	0	0	0	0.241087	0.0280126	0.0331673	0.0249406	0.0825128	0	0
ENSOARG00000000125	32.8453	31.9627	27.0509	25.9535	26.194	19.0504	33.4445	31.0005	30.8904	31.3321	78.3817	26.6562	25.5623	31.3911	27.3473	71.1915	87.0349	68.2649	69.4788	57.0289	80.5118	73.6787	67.7593	59.2859	81.4576	79.6946	71.0364	89.353	75.0279	90.7549
ENSOARG00000000126	0	0	0.036962	0	0	0	0	0	0	0.0754599	0.0738914	0.0400319	0	0.0353999	0	0	0	0.0518867	0	0.138421	0.0927933	0.147128	0.0570891	0.108828	0	0.269493	0	0	0.0558822	0.0451225
ENSOARG00000000127	0	0	0	0	0	0	0	0	0	0	0.120766	0	0	0	0	0	0	0	0.0708596	0	0	0.160308	0.0933047	0	0	0	0.248403	0	0	0.147494
ENSOARG00000000128	5.88713	6.41979	6.27495	4.58185	5.58041	4.82629	5.76239	5.54477	5.34609	6.39289	9.19514	6.8885	6.73191	7.06	6.32572	6.17325	6.76821	6.10622	6.28853	7.65061	7.75429	8.00253	6.75609	7.39017	10.5606	6.15199	8.0998	7.51426	7.93959	7.33311
ENSOARG00000000129	69.8036	57.0746	66.1922	50.7561	43.9853	52.5563	70.5097	68.2103	62.2129	76.5793	136.343	73.7195	68.4821	69.098	70.7741	108.323	101.384	96.544	89.8055	115.353	137.06	160.375	134.01	111.239	207.779	71.8454	156.339	152.322	122.363	162.655
ENSOARG00000000130	0	0	0	0	0	0	0	0	0	0	0	0	0	0	0	0	0	0.0527122	0	0.0703115	0.0471348	0.0498229	0.115995	0	0.028904	0.0684452	0	0.0212846	0.0851568	0
ENSOARG00000000131	0.00310221	0	0	0.0100192	0.00296577	0	0	0.00600948	0	0.00617381	0.843343	0	0	0	0	1.39008	2.50219	1.88485	1.68137	1.40052	1.60949	1.74542	1.61142	1.54481	1.87618	2.88288	1.6497	1.00449	1.06986	1.41024
ENSOARG00000000132	1.54323	0.288718	0.414996	0.214835	0.559619	1.25691	0.258788	0.566971	0.222056	0.688379	19.2369	0.449464	1.35102	1.09301	0.952124	16.5994	12.3685	13.0349	20.2016	23.053	23.3114	17.3449	17.7069	5.80391	15.3332	10.8739	14.576	8.82123	17.411	12.0955
ENSOARG00000000133	2.77788	3.30782	3.76499	2.9991	3.4265	3.79637	3.61269	3.53631	3.357	3.75563	8.70333	4.10371	3.33278	3.27388	3.58164	9.60084	8.66532	9.9586	8.67555	9.93961	9.20215	9.03022	9.50993	11.0853	9.55284	8.46422	8.79687	7.89837	9.88484	10.4075
ENSOARG00000000134	1.10734	1.01961	1.14353	1.22071	1.60972	1.19429	1.29341	0.768906	0.611879	0.799995	3.00536	0.800758	0.765639	1.36428	0.749599	6.04608	5.85075	6.46259	5.85103	5.11926	5.91491	6.28494	5.3824	4.24491	6.92039	4.60004	6.10065	4.77201	5.7679	4.33241
ENSOARG00000000135	14.9976	12.5643	10.3469	9.613	15.2482	13.4074	16.4481	17.5029	14.9572	18.1691	49.0022	18.4616	18.1285	17.9887	16.9142	24.0602	21.6374	27.7082	25.9982	24.4904	25.5031	25.653	25.8595	28.449	20.8661	28.0892	24.7368	21.8556	26.3269	23.8941
ENSOARG00000000136	0	0	0	0	0	0	0	0	0	0	0	0	0	0	0	0.121975	0	0	0	0	0	0.063727	0	0	0	0.262638	0	0	0	0
ENSOARG00000000137	1.87266	2.08602	1.73289	2.38858	2.03679	2.38297	2.5341	2.20813	1.84032	2.36303	8.68709	1.83384	1.93174	2.45781	1.98861	4.33369	5.21693	4.02959	3.94119	5.16856	5.42974	7.47703	5.29173	3.2132	9.8565	3.39979	6.61794	7.06327	5.65985	7.57376
ENSOARG00000000138	0	0	0	0	0	0	0	0	0	0	0	0	0	0	0	0.0344495	0	0.114253	0.159114	0.0338665	0.102164	0.0359968	0	0	0.041766	0.346159	0.148743	0.030756	0.164068	0
ENSOARG00000000139	0.463414	0.0155201	0.0501935	0.124724	0.246129	0.0528773	0.183628	0.132994	0.10743	0.0683151	0.551884	0.0906039	0.140061	0.176264	0.13161	0.59487	0.388143	0.5402	0.706515	0.438601	0.819071	0.266395	0.0258419	0.27094	1.54545	0.792924	0.84851	0.341415	0.480615	0.388077
ENSOARG00000000140	0.145797	0	0	0	0	0	0.0709025	0	0	0	0.0710311	0	0	0	0	0.0902356	0	0	0	0	0	0.0942885	0	0.104615	0	0	0	0	0.214876	0
ENSOARG00000000141	0.47052	0.53646	0.299131	0.280803	0.586729	0.546218	1.31321	1.06999	0.981696	1.20103	3.74746	0.971928	1.02019	0.954963	0.906347	1.19016	1.51641	1.93161	2.01169	1.51854	1.02633	2.46078	2.03288	1.46789	1.65783	2.14464	4.40074	2.78074	1.9296	2.02063
ENSOARG00000000142	157.45	174.648	225.676	148.44	194.395	293.58	98.3672	135.392	258.194	95.7527	244.351	193.981	117.942	126.681	83.1074	471.238	423.249	505.253	315.177	279.562	403.536	267.966	281.537	414.035	273.884	443.994	470.038	326.751	345.038	236.108
ENSOARG00000000143	0.199827	0.0164267	0.247919	0.234684	0.434178	0.167898	0.282698	0.0527858	0.20846	0.25307	1.32755	0.383586	0.230599	0.610562	0.371461	1.07935	0.456462	1.83956	1.59943	1.72425	0.978059	1.78572	1.53168	1.64239	0.790599	1.71076	0.31554	0.903396	1.57961	1.08091
ENSOARG00000000144	0	0	0	0	0	0	0	0	0	0	0	0	0	0	0	0	0	0	0	0	0	0	0	0	0	0.0869145	0	0.054056	0	0
ENSOARG00000000145	1.53447	3.0484	4.01152	1.35161	2.75615	2.88897	3.95726	4.729	3.17728	4.09487	0.385117	2.11098	6.9777	10.0716	4.91256	0.143894	0.0584196	0.0954459	0.0797535	0.226334	0.0568979	0.0601429	0.105016	0.200189	0.139564	0.289178	0.372775	0.15416	0.137061	0.110671
ENSOARG00000000146	0.0333149	0	0	0.0268993	0.0318497	0.0171061	0.0324026	0	0	0.0331505	0.129845	0.0175865	0.0453105	0.0311032	0	0.0618568	0.104639	0.136767	0.133327	0.425669	0.142678	0.12927	0.10032	0.31076	0.174986	0.325577	0.133539	0.147266	0.171848	0
ENSOARG00000000147	2.11778	1.94531	2.8092	1.76947	2.13356	1.86512	2.73117	2.20703	2.93638	1.76722	4.80618	2.54723	2.08428	2.10232	1.96994	6.93519	6.39913	7.13501	6.49069	8.01664	7.22472	6.2585	6.42764	5.99178	7.97562	4.21551	8.05014	4.76222	5.22502	5.52695
ENSOARG00000000148	0	0	0	0	0	0	0	0	0	0	0	0	0	0	0	0	0	0	0	0	0	0	0	0	0	0.187638	0	0	0	0
ENSOARG00000000149	0	0	0	0	0	0	0	0	0	0	0	0	0	0	0	0	0	0	0	0	0	0	0	0	0	0	0	0	0	0.31271
ENSOARG00000000150	0	0	0	0	0	0	0	0	0	0	0	0	0	0	0	0.0305382	0	0	0	0	0	0	0	0	0	0	0.0329637	0	0	0
ENSOARG00000000151	1.89751	1.76539	2.18677	1.69552	1.38674	1.2601	1.98089	1.72761	1.81233	1.75807	4.15385	1.86978	1.082	1.54714	1.98672	4.95852	5.41421	4.93353	6.66334	4.31017	5.19579	4.88672	5.80276	5.6095	5.30288	5.7542	4.81711	4.95346	4.7044	5.31906
ENSOARG00000000152	0.23487	0.0877229	0.0945679	0.136046	0.0927449	0.125841	0.0397284	0.0642908	0.0745705	0.106694	0.0398005	0.16172	0.10185	0.157308	0.0870043	0.0442411	0.192444	0.20961	0.0817356	0.130477	0.162441	0.184913	0.322877	0.146546	0.0766244	0.498983	0.238774	0.0959232	0.0827753	0.139751
ENSOARG00000000153	0.751098	0.957534	1.54838	0.924596	1.35961	1.68175	0.826337	1.18666	0.78997	1.14559	3.13738	1.51448	1.02154	1.67836	2.14012	2.29383	2.73812	2.05564	2.08373	2.8918	2.15454	2.13408	2.55837	2.93325	2.45762	1.72841	2.03181	2.81671	2.18671	2.98187
ENSOARG00000000154	1.1964	1.27386	1.05519	1.08309	1.06951	0.936092	1.40543	0.677223	1.07519	0.932809	5.31398	0.869424	1.24445	1.44577	1.26203	8.43037	9.63026	9.58919	10.5532	7.67006	8.94214	8.06545	8.38281	7.18726	9.67675	9.22112	8.50481	9.04325	8.09109	8.80752
ENSOARG00000000155	1.17019	0.997096	0.621541	0.781308	1.69242	0.570039	0.809832	0.668426	0.829479	2.32882	11.234	2.84313	0.958999	1.80683	2.991	11.7921	9.21685	11.3221	9.34053	8.19694	9.84875	6.93706	9.29498	17.7188	8.36405	13.2486	9.10052	12.2355	14.5929	12.9436
ENSOARG00000000156	3.29314	3.00211	2.25935	1.25	2.35267	2.83964	3.20296	3.36302	2.35252	2.31519	21.9121	2.71154	4.64117	4.3862	3.27085	24.9232	25.3526	22.8872	33.1529	30.6539	25.4149	26.0773	27.2569	23.0645	35.4673	31.6105	21.4982	42.1879	46.1339	31.4687
ENSOARG00000000157	14.9666	18.3137	19.9681	18.8336	20.3097	25.9555	17.7381	20.3525	18.6807	20.0871	30.5506	19.7779	15.6074	17.8904	16.8614	54.1466	38.437	52.6711	52.2092	38.3949	43.2574	27.6911	41.636	70.6457	36.7897	52.4239	37.9641	40.2357	40.7071	42.7772
ENSOARG00000000158	24.6108	18.0412	16.3647	16.2237	19.5255	11.3558	13.4956	14.8956	13.9824	12.4835	22.2318	12.7715	11.1325	16.114	12.2646	14.4964	23.2765	12.0733	36.1954	21.0988	28.7374	32.8806	25.4063	9.51008	12.0711	11.1038	15.9211	28.8675	39.4728	15.9785
ENSOARG00000000159	0.173736	0.261836	0.206996	0.171452	0.11073	0.178416	0.150203	0.168277	0.281933	0.172879	6.43284	0.55028	0.175032	0.378472	0.361836	5.35247	4.09872	4.64924	6.26873	4.90952	3.70851	4.44434	6.9174	4.15541	5.15662	3.15565	6.37081	6.54924	6.31596	3.9972
ENSOARG00000000160	0.0321003	0	0.0625834	0	0.0613769	0.0329649	0	0.0310917	0	0	0	0	0	0	0.0273495	0	0.0403294	0	0	0	0.157116	0	0.0483311	0.0921325	0	0	0.0428902	0.0354743	0	0
ENSOARG00000000161	17.864	19.3755	19.7664	16.0323	17.837	16.1996	17.8632	17.24	16.0001	19.3713	47.974	17.9883	15.2283	17.8272	19.1667	56.9752	60.1277	48.6252	47.2234	43.1611	51.328	43.6347	46.1119	47.2979	55.3431	41.8716	50.1394	60.281	47.2137	58.9192
ENSOARG00000000162	0	0	0	0.0306495	0	0	0.0738402	0	0	0	0.258909	0	0	0	0	0.0469872	0.0953816	0.259724	0.0434045	0.138576	0	0.19639	0.114306	0.0544748	0.113933	0	0.101438	0.545342	0.111889	0.225865
ENSOARG00000000163	1.32303	1.31951	1.61688	1.24891	1.32065	1.46856	1.77409	1.40396	1.52735	1.76179	3.63518	1.56629	1.17756	1.32148	1.5085	3.76907	3.9294	4.0536	4.58293	3.81774	4.71983	6.16549	4.35018	4.34177	5.5185	3.68184	4.57535	3.95088	4.22236	5.1517
ENSOARG00000000164	0	0	0	0	0	0	0	0	0	0	0	0	0	0	0	0.0454108	0	0	0	0.0446422	0	0.0474504	0	0	0	0.195558	0	0.040542	0	0
ENSOARG00000000165	0	0	0	0	0	0.0557867	0	0	0.0566705	0	6.56354	0	0.0492558	0.0507171	0.0462838	5.78289	4.02674	4.98063	9.37947	14.6092	0.199416	0.702631	5.31642	5.613	4.56534	0.0965252	6.24218	1.14063	2.24173	2.84445
ENSOARG00000000167	0	0	0	0	0	0	0	0	0	0	0	0	0	0	0	0	0	0	0	0.128904	0	0	0.106328	0.35471	0	0	0.0943585	0.195108	0	0.0840407
ENSOARG00000000168	0	0	0	0	0	0	0	0	0.110163	0	0	0	0	0	0	0	0	0	0	0	0	0	0	0	0	0	0	0	0	0.125668
ENSOARG00000000169	7.39021	6.47083	4.33572	5.14015	7.3298	6.8393	6.95384	6.69607	5.47505	9.33253	23.0051	7.52142	6.63322	10.1496	12.836	18.7067	16.3439	18.1427	14.5439	23.0174	17.5726	17.666	19.5643	18.4	16.5384	13.9523	21.2251	14.1599	18.9875	16.1196
ENSOARG00000000170	146.152	167.632	178.294	248.249	211.049	305.327	172.192	207.378	171.579	214.363	129.545	200.628	195.568	213.103	217.508	68.8215	69.9184	57.3693	53.0689	77.6799	87.7382	124.703	81.4854	56.1474	130.268	30.3035	106.74	119.793	101.085	146.466
ENSOARG00000000171	0.0114481	0	0.0223195	0.0277305	0.0109446	0.0352694	0	0.0110884	0.0119427	0	0.0111548	0	0.0207603	0.0106881	0.00975383	0	0.0287659	0.0626636	0.0261805	0.0696545	0.0420249	0.118458	0.0344733	0.0328578	0	0.0610251	0.0305924	0	0.0674889	0.0408709
ENSOARG00000000172	0	0.046833	0.0252437	0.104546	0.123785	0.106374	0.0755607	0.0250824	0.0540297	0.103073	0.10093	0.0546807	0.0234802	0.145061	0.0220635	0	0	0.0354368	0.0592211	0.0630243	0.0316872	0	0	0	0	0	0	0.0572358	0	0
ENSOARG00000000173	0	0	0	0	0	0	0.00738237	0	0	0.00755275	0	0	0	0	0	0.0751626	0.0381441	0.0623198	0.00867895	0.0646542	0.00928764	0.00981732	0.011428	0.0871401	0.0113907	0.0539469	0.111557	0.008388	0.0671187	0.00903259
ENSOARG00000000174	0	0	0	0	0	0	0	0	0	0	0	0	0	0	0	0	0	0.0583481	0	0.025943	0.0260872	0.0551499	0.0641983	0.0305949	0	0.0378816	0	0	0.0314205	0
ENSOARG00000000175	2.3091	13.5751	13.4148	14.276	3.5308	1.58542	2.81543	4.8147	2.93645	1.47	11.4442	6.97645	8.22391	5.78402	7.5236	22.8661	9.65627	44.52	12.2124	8.19482	6.52225	15.3291	13.6161	42.5246	11.4545	9.25824	16.1999	22.1353	14.6326	17.0734
ENSOARG00000000176	6.41883	6.92909	7.26362	7.78413	7.76579	7.84363	7.42876	9.4944	9.49919	7.82302	9.75732	9.29846	5.26735	6.78243	9.22075	8.82305	6.97035	9.14116	8.07919	7.06916	6.63657	5.61527	7.04226	13.3174	7.48597	11.1401	7.64564	4.82523	5.99504	6.17306
ENSOARG00000000177	3.54182	2.07722	1.80773	4.65385	4.08082	4.94112	2.70549	2.27354	2.53585	4.95403	2.53133	4.73594	1.39363	2.25385	1.49459	1.23045	0.850079	1.60033	1.25125	2.16514	1.74787	2.9712	1.42121	0.911063	1.17838	2.18188	1.75231	1.24623	1.80974	1.2923
ENSOARG00000000178	0.024161	0.0218476	0.0471048	0.0975411	0.0230984	0.124059	0.0469988	0.0234019	0.0252049	0.0721253	1.22418	0.0255086	0	0.022557	0	0.448605	0.455323	0.429813	0.99456	0.470414	0.295642	1.09376	0.909438	0.24271	0.362587	1.1162	0.871623	0.667513	0.676561	0.747561
ENSOARG00000000179	0	0	0	0	0	0	0	0.0304007	0	0	0	0	0.0284589	0	0	0.0388514	0.0394332	0.128852	0.0358891	0.0381939	0.0768122	0	0	0.0450426	0	0.16731	0.0838743	0.0693719	0.046258	0.112054
ENSOARG00000000180	0.391081	0.741494	0.504207	0.0101861	0.192971	0.233195	0.0122701	0.268821	1.02652	0.125533	0.196677	1.22536	0.0114386	0.011778	0.182724	0.265468	0.332842	0.207161	0.158676	0.0307029	0.0154368	0.391611	0.0189943	0.0181042	0.302916	0.291408	0.286552	0.0139415	0.0185927	0.345296
ENSOARG00000000181	0	0	0	0	0	0	0	0	0	0	0	0	0	0	0	0	0	0	0	0	0	0	0	0	0	0	0	0	0	0
ENSOARG00000000182	0	0	0	0	0	0	0	0	0	0	0	0	0	0	0	0	0	0	0	0	0	0	0	0	0	0	0	0	0	0
ENSOARG00000000183	0	0.179253	0	0.0800293	0	0	0	0	0	0	0	0	0	0	0	0.122689	0	0	0	0	0	0.128199	0.596932	0	0.148746	0	0.132433	0	0	0
ENSOARG00000000184	0.528107	0.477542	0.579155	0.239854	0.567991	0.610123	0.866777	0.479544	0.309895	0.624032	5.3709	0.348477	0.478841	0.770386	0.421827	2.28796	4.35417	3.61338	4.3025	3.53452	3.59454	3.92762	5.61563	4.78407	4.65615	4.22267	3.83682	5.65377	4.6213	4.28141
ENSOARG00000000185	1.93595	1.10172	0.998243	0.869081	1.4292	0.967183	0.959646	0.868784	1.14626	1.40575	0.553525	0.733922	1.2606	1.298	1.01896	0.749443	0.90153	0.664859	0.658112	0.736759	0.640243	1.0248	0.742775	0.6007	0.60574	1.0758	0.689119	0.611268	0.539796	0.631556
ENSOARG00000000187	19.3792	18.9482	21.3342	20.9377	22.9254	17.0883	21.4255	22.559	23.7835	21.8576	33.0905	21.3389	16.8977	18.3266	19.9353	28.6637	29.5877	26.6904	25.0145	27.2091	25.8707	25.6674	26.2533	28.2858	26.3959	27.7381	25.941	24.532	24.5638	25.9272
ENSOARG00000000188	0.462996	0.77752	0.49969	0.467293	0.300358	0.560371	0.723724	0.384384	0.293249	1.10241	4.76913	0.820518	0.599719	0.55576	0.380385	5.95621	8.24751	7.01458	7.27936	2.45484	4.7144	5.32546	3.01247	8.28168	4.93821	4.14277	4.02106	5.33588	3.75299	3.83718
ENSOARG00000000189	0.0724671	0.0201626	0.0652077	0.0405082	0.0213169	0.0286227	0.0379522	0.0809886	0.0290761	0.0277344	4.20947	0.0823943	0.0252718	0.0520432	0.0189976	5.36138	3.99196	5.25579	4.36618	4.25993	5.02027	3.10031	4.58256	4.08783	2.42601	5.12084	4.55826	3.21568	4.37066	3.69497
ENSOARG00000000190	0	0	0	0	0	0	0	0	0	0	0	0	0	0	0	0	0.258108	0	0	0	0	0	0	0	0	0	0	0	0	0
ENSOARG00000000191	288.306	247.344	217.018	310.108	291.526	239.876	240.412	188.076	201.841	282.946	44.9722	258.668	224.678	337.28	224.682	6.01049	5.76658	6.37887	8.4861	17.5273	8.69349	5.92346	8.15741	4.98783	5.06255	5.77614	3.93369	7.17359	10.6064	6.93412
ENSOARG00000000193	8.58759	8.97149	5.41698	3.28425	5.37564	7.06189	5.84945	5.25909	5.8167	3.82705	7.0036	5.15033	1.58122	2.3718	1.51794	11.505	13.5604	10.9453	13.5003	14.4648	15.0412	12.7229	12.6743	11.3228	12.9087	13.0396	14.5159	15.1677	15.2613	14.1121
ENSOARG00000000194	7.89119	6.7324	6.99381	6.93734	7.07976	6.17389	7.83	8.09058	8.07429	7.48776	17.1936	7.56629	6.54855	7.14428	8.5551	27.9336	28.2619	29.9765	31.9223	21.9764	28.6365	26.2838	26.9276	29.7681	27.1025	34.594	29.7053	25.4139	25.0087	26.4003
ENSOARG00000000195	0.0272054	0.0246005	0.0265201	0.0219663	0.0260088	0.0279381	0.0264604	0.0263506	0.0283807	0.0541422	3.87022	0.0287228	0.0246674	0.0761978	0.023179	0.909236	0.820313	1.11686	1.08877	1.29111	1.19842	1.86496	1.59749	0.351375	1.38813	1.49854	1.3086	1.17253	0.521238	0.74463
ENSOARG00000000196	18.2304	18.8931	20.5629	17.131	22.1054	19.7742	21.4704	20.1077	21.0291	23.2854	7.20958	25.4943	24.4915	25.8943	26.4126	5.82082	6.22998	5.27607	8.23113	9.22077	6.69493	9.82963	6.96273	7.05223	8.74606	6.31622	8.88869	8.94035	7.83375	7.51891
ENSOARG00000000197	5.02971	4.88779	4.09031	5.56277	5.55299	4.33725	6.87907	6.36246	6.36523	6.70965	11.1586	5.31025	4.98415	5.68799	6.89243	15.1395	17.4495	16.2604	20.5534	13.9022	18.3739	19.718	16.8838	16.4082	20.4721	19.9904	16.3664	18.0116	16.3648	19.9408
ENSOARG00000000198	0	0	0	0	0	0	0	0	0	0	0.0626745	0	0	0.0400348	0	0	0.0269373	0.11736	0	0.0782721	0.0524713	0.0554638	0.0645638	0.0923073	0	0.0380972	0.0572955	0.0710831	0.126398	0
ENSOARG00000000199	0	0.109083	0	0	0	0	0	0	0	0	0	0	0.218759	0	0.513898	0.149322	0.151558	0	0	0	0	0	0	0	0	0.428696	0	0	0	0
ENSOARG00000000200	0.0170256	0.0153954	0	0	0.0976605	0.104905	0.0331187	0	0.0355223	0.0338831	0	0.0179752	0.308745	0.190743	0.493198	0.126448	0.0213902	0.0931928	0.0194677	0.0621538	0	0	0	0.0732988	0	0.060504	0.0227484	0.564452	0.100369	0
ENSOARG00000000201	1.83965	2.34641	3.03918	2.53296	2.33264	1.96874	2.9005	2.04443	2.85849	2.26412	6.18889	2.81115	2.41425	2.60339	2.26033	10.9303	12.1402	12.0571	13.1858	8.67168	10.1297	9.98109	10.9335	13.2279	13.4697	11.5096	9.65093	10.807	10.9164	10.9807
ENSOARG00000000202	0.15133	0.13684	0	0.0610938	0.0723371	0	0.441558	0.366437	0.0789339	0.150583	0.589811	0.15977	0.137212	0.0706417	0.0644667	0.655618	0.570374	1.34604	3.80681	0.736596	1.11103	1.1744	1.59493	1.73736	2.95233	1.7478	1.92087	0.585325	0.892119	0.450218
ENSOARG00000000203	0.126485	0.0311929	0.0784627	0.0742741	0.0439715	0.106275	0.0894699	0.0445492	0.0959631	0.12586	0.302508	0.0728397	0.135537	0.203969	0.117562	0.768594	0.418945	0.676604	0.604806	0.349808	0.196981	0.327195	0.398191	0.231019	0.276097	0.286039	0.384092	0.40663	0.254199	0.492613
ENSOARG00000000204	0	0	0	0	0	0	0	0	0	0	0	0	0	0	0	0.0868728	0.0881737	0.240097	0	0.0427012	0	0	0.052834	0.0503581	0	0.249407	0.0468862	0.0387793	0.051717	0
ENSOARG00000000205	4.23514	5.62287	11.2877	4.43728	5.23782	7.95628	3.41629	5.22525	5.94341	4.74937	12.7729	4.98591	6.09531	7.1705	9.20701	11.9825	12.0352	12.2349	11.3187	10.9208	12.9556	11.8034	11.2602	13.6025	11.3999	7.28634	11.6318	13.6322	12.211	13.1799
ENSOARG00000000207	0.0751616	0.022655	0.0244228	0.141604	0.0958079	0.180101	0.146207	0.0970667	0.104545	0.124651	1.19619	0.132256	0.1363	0.0233906	0.0853838	1.0234	0.47215	0.857109	1.60427	1.46339	1.19561	3.04608	0.754437	0.467404	2.18072	0.0445172	0.435179	1.10749	1.62467	1.46093
ENSOARG00000000208	0.893461	0.533223	0.975469	0.44727	0.375833	0.550515	0.121659	0.190385	0.111847	0.106686	1.16656	0.433915	0.405055	0.367024	0.867803	1.26078	0.942905	1.76059	1.24637	2.63109	2.33959	1.10939	1.10308	0.461585	1.76989	0.730274	1.62354	0.868886	4.55606	1.14831
ENSOARG00000000209	0	0	0	0	0	0	0	0	0	0	0	0	0	0	0	0	0	0.0252927	0	0.089966	0	0	0.0278286	0	0.166426	0.164209	0.0493916	0	0	0
ENSOARG00000000210	0	0	0	0	0	0	0	0	0	0	0	0	0	0	0	0	0	0	0	0	0	0	0	0	0	0	0	0	0.0876468	0
ENSOARG00000000211	0.698446	0.884199	0.726242	0.864712	0.400636	0.33472	0.996335	0.6314	0.582897	1.06566	1.04351	0.589921	0.802165	1.30415	1.11081	1.21037	1.287	0.509744	0.745389	1.58652	1.82323	1.32496	0.84128	1.33643	1.32768	0.992831	0.55993	1.02914	0.960743	2.21646
ENSOARG00000000212	0.759949	0.90784	0.39419	0.546049	0.599883	0.601422	0.827293	0.371412	1.23645	0.728448	2.09916	0.434291	1.09996	0.735534	1.08705	2.93423	4.27456	2.5569	5.26954	2.16343	3.42953	3.43575	2.89724	2.77148	4.2375	2.94841	4.02431	2.60423	1.67488	3.79168
ENSOARG00000000214	0.0642411	0	0	0	0	0	0.0416546	0	0	0	0.0625953	0	0.0388321	0	0	0.079519	0.134516	0.146515	0.0979411	0.0781732	0.31443	0	0.161205	0.430223	0.192815	0.304393	0.171669	0.0709933	0.0315595	0
ENSOARG00000000215	2.09534	2.44207	2.95036	2.18058	2.84897	2.48649	1.90209	2.5256	2.42874	1.99233	3.58424	1.91724	2.1954	2.34748	2.539	4.26512	4.32899	4.39654	4.73854	3.05971	4.61506	3.79421	3.64555	5.21207	3.00474	3.47491	5.97259	5.86612	4.73509	4.54374
ENSOARG00000000216	1.97346	2.07963	3.041	2.10209	3.10573	2.53326	2.50262	2.69808	3.19101	2.56794	6.50826	3.34967	2.09905	2.52981	2.58675	6.37943	6.06491	5.99309	4.95568	6.47466	6.38989	7.75568	7.00539	6.88407	7.1192	4.26181	6.2269	5.50253	5.74983	5.6273
ENSOARG00000000217	0	0	0	0	0	0	0.0757923	0	0.0812929	0	0.0759297	0	0.141313	0	0	0	0	0	0	0.0948262	0	0.100791	0.117328	0.335489	0	0.276928	0	0.0861168	0	0.0927346
ENSOARG00000000218	3.51194	1.82473	2.79015	2.36182	2.00934	2.12149	2.49267	2.21263	2.37686	2.57999	15.7708	3.43282	2.51651	2.44861	3.05085	13.5196	10.8633	14.7739	13.4062	14.6461	11.9175	12.1247	12.4236	14.0412	12.1494	15.816	12.5771	9.94588	13.7274	11.9964
ENSOARG00000000219	0	0	0	0	0	0	0	0	0	0	0	0	0	0	0	0	0	0	0	0	0	0	0	0	0	0	0.126869	0.209865	0	0
ENSOARG00000000220	0.458475	0.590992	0.494472	0.700988	0.55022	0.440771	0.73055	0.869242	0.712336	0.669759	2.11959	0.576736	0.495307	0.746789	1.10538	3.33261	3.25997	2.88332	3.13428	1.92299	3.41378	2.372	2.43806	2.58979	3.0303	3.22391	3.46696	3.49275	2.9472	4.03976
ENSOARG00000000221	1.03846	0.603219	0.442464	0.360936	0.946766	0.437873	0.775914	0.426313	1.16225	0.58168	1.05876	0.733342	0.985235	0.738377	0.679693	1.51528	2.60072	1.21402	2.74443	1.75743	2.34784	2.33942	2.13304	1.63831	2.68339	1.27087	3.11504	0.92721	1.82442	1.86598
ENSOARG00000000222	0.0454395	0.0821775	0.17718	0	0	0.326644	0	0	0	0	0.265652	0.0959479	0	0	0.0774292	3.37476	0.0570883	2.86031	0	0.221176	3.44728	0	1.02623	0	0	0	0.18214	0	0	0.108149
ENSOARG00000000223	0	0	0	0	0	0	0	0.0305706	0	0	0	0	0	0	0	0.117205	0.118961	0.0863812	0.0360896	0.0384073	0.0386207	0	0	0	0	0	0.168686	0.104639	0.0465164	0.0751202
ENSOARG00000000224	0.019504	0.0264547	0.0190127	0.015748	0.0372923	0.0100146	0.00948494	0.0188911	0.0203466	0.0291116	0.494111	0	0	0.0182091	0.0249261	0.39835	0.392063	0.613863	0.724802	1.03242	0.715971	0.70635	0.455169	0.699741	0.819555	0.57182	0.429988	0.43108	0.488664	0.417786
ENSOARG00000000225	0	0	0	0	0	0	0	0	0	0	0	0	0	0	0	0	0	0	0	0	0	0	0	0	0	0	0.0756129	0	0	0
ENSOARG00000000226	20.9902	19.9786	12.7782	13.106	31.4476	19.4086	8.93885	10.5217	11.1492	9.90241	11.0329	8.45381	17.3525	17.9415	16.9111	14.8957	17.4985	15.8437	14.501	17.208	15.3492	15.8244	12.8428	8.79672	17.62	13.0687	11.8272	16.8428	16.164	19.1323
ENSOARG00000000227	1.27827	1.02133	1.35815	1.31062	1.33844	1.11128	2.47338	1.88664	2.10255	1.80363	5.10072	1.96366	1.39819	2.09636	1.71143	3.34873	2.90604	2.92462	3.10113	3.26736	2.29241	4.21646	4.32781	4.38707	4.70952	3.25674	3.65084	3.37088	3.28938	4.07259
ENSOARG00000000228	0.121872	0.0787165	0.161232	0.0562301	0.0416115	0.0983359	0.0423339	0.0168633	0.0272438	0.129933	0.687053	0.0183814	0.0394653	0.0568907	0.0519177	1.17452	0.349978	0.714742	1.12478	0.328385	0.713679	0.799418	0.930579	0.337299	0.509493	0.35576	0.0814188	0.163542	0.102637	0.300423
ENSOARG00000000230	5.72851	3.38134	3.47502	3.8798	4.50598	3.90143	5.61632	5.2237	5.20444	4.28318	19.046	3.59874	5.01083	4.52903	4.74763	11.9413	9.48834	12.3149	10.9153	13.2318	8.26311	10.5763	10.2435	10.7062	8.63131	10.2685	10.1768	7.4678	10.5483	6.65857
ENSOARG00000000231	0	0	0	0	0	0	0	0	0	0	0	0	0	0	0	0	0.0880825	0	0	0.0853142	0.0428941	0	0.105559	0.0503061	0	0.186862	0	0.0387392	0	0
ENSOARG00000000232	0	0	0	0	0	0	0	0	0	0	0	0	0	0	0	0	0.374811	0.204122	0	0.317652	0.045631	0	0.056147	0.0535159	0	0	0.0498263	0.041211	0.05496	0
ENSOARG00000000233	0.58213	1.03929	0.843925	0.506183	0.542258	0.812408	1.87278	1.70598	0.762993	0.460435	9.38088	0.914018	0.554892	1.90916	1.76771	8.92402	11.8331	10.172	14.5927	9.55402	11.7075	9.71097	8.18041	8.31116	22.5571	16.0459	8.75528	12.8003	17.3348	13.8551
ENSOARG00000000235	0	0.0298755	0.0322066	0.0533529	0.0315858	0.0339288	0	0.0320008	0.206798	0.0328758	66.9281	0.0348816	0.119827	1.38805	0.619283	0	0.0830173	0.406901	5.59114	0.0804082	0.202137	1.28199	0.646676	0	0.148746	0.117411	0.0882887	26.0692	10.615	14.6653
ENSOARG00000000236	0	0	0	0	0	0	0	0	0	0	0	0	0	0	0	0	0	0	0	0	0	0	0	0	0	0	0	0	0	0
ENSOARG00000000237	5.33445	1.69831	2.66997	1.785	2.19455	2.71897	2.31511	2.16022	1.95248	1.77803	9.22003	2.87796	2.14049	2.02744	1.88911	5.42455	6.73475	7.041	7.47167	8.49906	12.2489	6.93342	9.6027	7.75827	6.73321	5.01738	6.24749	7.53108	10.9086	5.86701
ENSOARG00000000238	0	0	0	0	0	0.0227522	0	0	0	0	0	0	0	0	0	0	0.0278352	0.121272	0	0.0808812	0.0542204	0	0.133432	0.222563	0	0.393672	0.0296027	0.0489684	0.0326527	0
ENSOARG00000000239	5.70983	6.19031	8.53601	7.28288	7.55157	9.68	6.83392	7.33018	6.95319	7.97228	11.5962	9.63416	7.32579	5.49933	7.17861	9.33055	7.32482	6.58844	8.71373	11.3971	9.54578	11.2967	10.1147	7.7406	10.7929	7.16472	10.333	9.11995	6.34184	9.20307
ENSOARG00000000240	0	0	0	0	0	0	0	0	0	0	0	0	0	0.115925	0	0	0	0	0	0.151097	0.151936	0	0	0	0	0	0	0	0.182999	0
ENSOARG00000000241	0	0	0	0	0	0	0	0	0	0	0	0	0	0	0	0	0	0	0	0	0	0	0	0	0	0	0	0	0	0
ENSOARG00000000242	19.1162	22.2103	23.0225	31.0493	31.7695	47.8222	25.4929	30.5363	24.2319	25.1228	13.8615	24.4066	28.3003	31.0941	35.257	16.9214	16.9886	17.6422	20.9051	17.6719	16.4101	16.4116	19.0485	11.6963	18.1245	11.7501	16.0626	15.7213	19.0007	20.2359
ENSOARG00000000243	0	0	0	0	0	0	0	0	0	0	0	0	0	0	0	0.0775592	0	0.0285809	0	0.0254155	0	0	0.0314465	0.0599457	0	0.0742227	0	0.0692437	0	0
ENSOARG00000000244	3.22175	2.89231	2.64352	2.31125	2.11615	2.16601	2.6263	2.5705	2.26078	2.35249	9.49667	3.13226	2.73205	3.28917	3.68296	8.44929	8.72142	7.72319	6.78469	7.93963	9.51526	9.84807	9.96325	7.56715	8.76546	4.85972	10.0494	9.81025	9.13774	11.0606
ENSOARG00000000245	0	0	0	0	0	0	0	0	0	0	0	0	0	0	0	0	0	0	0	0	0	0	0	0	0	0	0	0	0	0
ENSOARG00000000246	0	0	0	0.042303	0	0	0	0	0	0	0.255251	0.0553146	0	0	0	0.51882	0.855707	0.501866	0.419353	1.33885	1.47451	0.271061	0.631068	0.225561	1.33664	0.279282	0.140007	0.289496	0.231648	0.561137
ENSOARG00000000247	0	0	0	0	0	0	0	0	0	0	0.116438	0.0841094	0.036117	0	0.0339378	0	0	0	0.0455467	0	0	0.0515208	0	0.0571633	0.298889	0.141555	0	0.0440198	0	0.331818
ENSOARG00000000248	3.48043	0.86491	1.5182	1.35455	1.41712	0.884544	1.64142	3.47778	2.21505	2.26233	15.673	2.68586	3.7097	2.61352	5.21814	21.8135	13.9737	18.7082	23.1565	20.2012	18.8673	17.0545	22.2201	19.1307	15.2861	14.6642	13.1882	31.6112	25.1306	22.05
ENSOARG00000000249	19.3411	22.7929	21.4968	14.7438	20.2353	17.6693	16.0884	17.2145	18.3652	18.6021	11.7321	19.7651	15.6008	16.9404	21.7778	11.7237	8.13689	10.8511	11.3363	8.6682	7.46961	7.78102	8.43068	9.80294	10.9294	11.5237	8.18004	9.11553	7.50816	8.09743
ENSOARG00000000251	0.757437	0.272089	0.182061	0.335109	0.228149	0.394247	0.393577	0.321595	0.194834	0.526557	0.384181	0.569637	0.244605	0.532786	0.468533	0.41099	0.143394	0.326567	0.225419	0.404035	0.406279	0.44287	0.484288	0.297802	0.389279	0.424037	0.166362	0.378392	0.351714	0.469208
ENSOARG00000000252	0	0	0	0	0	0	0	0.0256606	0	0	0.0258143	0	0	0	0	0.0163969	0.682338	0.0181269	0	0.128955	0.0162089	0	0	0.133068	0.159034	0.0235372	0	0.0585554	0	0.0945827
ENSOARG00000000253	0	0	0	0	0	0	0	0	0	0	0	0	0	0	0	0	0.00839005	0.100523	0	0.0650109	0.00817151	0.0345502	0.0301641	0.0383341	0	0.0949279	0.0624596	0.01476	0.0295264	0.0317884
ENSOARG00000000254	0.0278003	0.033518	0.0632335	0.0972691	0.106311	0.0666146	0.0630912	0.0807805	0.0483357	0.00922105	0.072235	0.0391346	0.0756206	0.0519095	0.0394766	0.355589	0.395842	0.545279	0.116556	0.86829	0.272139	0.239717	0.544141	0.970792	0.347669	2.38753	0.606701	0.563244	0.314119	0.154389
ENSOARG00000000256	0	0	0	0	0	0	0	0	0	0	0	0	0	0	0	0	0	0	0	0	0	0	0	0	0	0	0	0	0	0
ENSOARG00000000257	2.503	1.2736	1.78769	1.16057	1.05036	0.848322	1.66716	1.3802	1.76661	1.36862	12.9751	1.37363	1.44933	1.4075	1.81936	15.4198	16.2578	17.5893	14.7069	16.737	12.9788	15.2362	14.5085	16.1699	12.1056	19.9036	14.3376	17.6372	18.6942	13.4039
ENSOARG00000000258	8.75665	5.31619	6.795	5.02735	7.88535	7.87162	7.06923	6.46324	7.69873	7.77544	12.303	8.38078	7.0738	5.67408	6.58358	9.85658	9.24062	10.3874	12.211	11.2594	10.7453	11.6469	15.7053	14.7202	11.3915	10.6006	13.407	8.44342	9.13989	7.27676
ENSOARG00000000259	0	0	0	0	0	0	0	0	0	0.01536	0	0.0162972	0	0.0288228	0	0	0.0193934	0.0422466	0	0.0375678	0	0	0	0.199369	0	0.0822838	0.0824993	0.0341173	0	0
ENSOARG00000000260	0.651503	0.678383	0.615847	0.717327	0.754968	1.07454	0.729672	0.803132	0.67965	0.628642	0.846415	0.896277	0.698129	0.645114	0.773751	2.73702	2.77801	2.94476	2.88952	1.87388	2.60902	1.48105	2.28882	3.71149	1.45176	3.99908	2.16305	2.59629	2.70597	2.06749
ENSOARG00000000261	22.7986	22.3336	27.0128	22.7882	25.0222	28.8037	24.0586	25.9684	24.2399	25.7333	47.0475	28.0951	23.4597	26.4779	35.1429	34.564	31.5483	38.5188	37.2309	32.6101	31.6442	40.5462	43.5853	44.0361	34.3266	31.9148	46.3609	37.668	33.7295	39.1198
ENSOARG00000000262	0	0	0	0	0.0283526	0	0.0865345	0	0	0	0	0	0	0	0	0.03671	0.186299	0.12175	0.101733	0.144355	0.0362892	0	0.0446524	0.212799	0	0.158089	0	0.0655482	0.0437084	0.0352927
ENSOARG00000000263	1.36566	0.981744	1.2536	1.28461	1.61458	1.80915	1.29505	1.05158	1.41041	1.23661	2.86759	0.881918	2.14425	1.94012	1.92954	1.88484	1.58993	1.85946	2.6234	2.57861	2.08326	3.55628	2.59763	1.92715	2.20317	1.76736	2.26567	2.03742	2.29113	2.13981
ENSOARG00000000264	0.494305	0.584507	0.315058	0.214908	0.418038	0.351428	0.221893	0.220972	0.198331	0.397276	5.59444	0.281009	0.310286	0.443739	0.356357	7.0364	8.09719	8.14304	7.58683	9.09199	6.11827	5.43441	5.66767	8.59421	6.13419	6.11438	3.4293	6.82825	7.50921	7.4661
ENSOARG00000000266	0.105366	0.136111	0.0586928	0.0243073	0.100732	0.170036	0.087841	0.131215	0.0785133	0.134803	1.144	0.158919	0.163778	0.0702653	0.0512986	1.37878	3.32836	1.68904	2.06538	2.96732	2.22865	4.14689	4.23803	4.01783	2.66553	2.19316	1.87041	3.41007	2.57336	2.34657
ENSOARG00000000267	6.52305	5.99789	4.80478	6.83511	7.84775	5.32513	5.39989	7.50717	6.91956	6.30853	9.85527	4.10117	8.14078	8.51916	7.41541	8.84553	12.362	6.71981	10.3081	15.4295	9.30466	14.6226	9.51783	2.89246	9.70673	7.16269	14.5424	11.3597	13.3403	12.3635
ENSOARG00000000268	0	0	0	0	0	0	0	0	0	0	0	0	0	0	0	0	0	0	0	0.0494597	0	0	0	0	0	0.144441	0.108614	0	0	0
ENSOARG00000000269	10.4758	18.7228	10.2906	5.60308	7.9194	10.2066	4.6331	5.81817	22.3663	8.92975	18.9004	13.0419	5.91505	5.02018	7.9073	21.3421	19.1714	24.0524	15.085	13.4551	17.7384	31.5686	26.7253	25.6873	16.9146	17.3372	35.5994	24.3002	23.483	23.0162
ENSOARG00000000270	4.36682	3.33232	3.53005	2.44805	3.39412	3.62401	3.43923	4.07831	4.20734	2.76967	6.51733	2.3914	4.04314	4.2095	4.30131	8.01573	6.91362	6.36433	5.79698	7.52581	7.50681	7.74207	7.1735	4.84014	7.32056	5.79103	6.3944	6.3324	6.83347	5.84729
ENSOARG00000000271	0.546071	0.0875063	0.256051	0.0948798	0.118949	0.134871	0.174798	0.234329	0.0576875	0.130685	2.93655	0.124063	0.125349	0.148428	0.276797	3.67916	2.39687	3.86871	2.34743	2.19537	3.6539	3.03083	3.77787	1.99385	2.85267	1.91602	2.74302	2.00901	4.22774	2.86259
ENSOARG00000000272	0	0	0	0	0	0	0	0	0	0	0	0	0	0	0	0	0	0	0	0	0	0	0	0	0	0	0	0	0	0
ENSOARG00000000273	53.2562	31.4786	34.9878	29.6509	32.8836	37.7118	39.3535	29.6139	25.4817	34.9707	30.6008	35.8763	36.7622	45.9974	29.8013	13.5751	16.7011	20.1237	13.6801	23.7588	20.4343	21.8146	24.7683	6.31921	25.8095	9.15286	20.5369	20.3831	29.6323	19.6754
ENSOARG00000000275	0	0	0	0	0	0	0	0	0	0	0	0	0	0	0	0	0	0.132723	0	0.118024	0	0	0	0.556749	0	0.430842	0.129591	0	0	0
ENSOARG00000000276	2.5306	2.04665	1.66167	1.28481	1.77673	1.71726	2.44949	2.00009	1.68956	1.68008	13.7886	2.11602	2.87825	2.72171	1.9284	5.6885	5.22938	5.20826	6.1946	4.98126	4.16669	5.46219	5.4988	7.23414	3.63972	6.91384	4.29009	4.48796	4.75001	5.2665
ENSOARG00000000277	0	0	0	0	0.0488794	0	0	0	0	0	0	0	0	0	0	0	0	0	0	0	0	0	0	0	0	0	0	0	0.0376762	0
ENSOARG00000000278	0	0	0	0	0	0	0	0	0	0	0	0	0	0	0	0	0	0.103024	0	0.114518	0	0	0	0.0270105	0	0.066887	0	0	0	0
ENSOARG00000000279	0	0	0	0	0	0	0	0	0	0	0	0	0	0	0	0	0	0	0	0	0	0	0	0	0	0	0	0	0.0817654	0
ENSOARG00000000280	0.985818	0.773287	0.555751	0.642534	0.749427	1.07336	1.0859	1.31147	1.48686	0.862766	2.26831	0.815086	1.17385	1.29739	0.930995	1.41139	2.70091	1.05646	1.39884	2.19688	2.16549	1.88957	2.5036	1.142	1.06947	3.03902	2.80894	1.69322	2.52069	2.69967
ENSOARG00000000281	3.52427	4.61251	2.89305	4.90489	4.89874	5.47641	4.66807	5.07538	4.06353	5.39874	10.0534	3.94115	3.30061	5.00039	5.0374	8.03603	9.40895	9.74058	11.5856	9.95967	11.6038	13.2252	13.3354	7.32019	13.3267	7.99245	12.5157	9.55738	10.7298	15.1204
ENSOARG00000000282	0	0	0	0	0	0	0	0	0	0	0	0	0	0	0	0	0	0	0	0	0	0	0	0	0	0	0	0	0	0
ENSOARG00000000283	0	0	0	0	0	0	0	0	0	0	0	0	0.115115	0	0	0	0.159505	0.347466	0	0	0	0	0	0.182195	0	0	0	0	0	0
ENSOARG00000000284	2.05549	1.69845	3.17831	1.64535	2.21919	2.22004	2.18017	2.41998	2.34764	2.6184	5.72361	3.62001	2.04047	2.72966	2.4835	2.98301	2.4266	3.51598	4.20426	3.29909	2.52601	2.95656	3.78847	4.72982	2.65922	2.75498	3.1489	1.9876	2.2198	1.77131
ENSOARG00000000285	13.5967	10.3514	12.1169	12.9127	13.4003	9.97653	18.2696	20.299	18.3169	13.8025	11.1102	15.1248	13.7544	12.3828	14.8887	16.9592	13.9851	18.1546	16.0273	19.4142	15.1758	20.9723	20.7068	15.7453	19.6231	18.3786	20.6025	14.8339	15.1774	14.6806
ENSOARG00000000286	42.323	49.5014	51.9939	58.7155	46.9132	49.4941	46.9282	47.5972	65.5114	39.1697	54.7541	55.3707	56.8914	46.5849	61.0782	72.2235	65.3121	83.4489	85.2508	66.1151	51.5817	56.1554	65.1398	75.3635	54.0535	101.878	60.7006	60.3334	72.388	63.9818
ENSOARG00000000287	0	0	0	0	0	0	0	0	0	0	0	0	0	0	0	0.0362972	0.049121	0.0936295	0.0223531	0.0475772	0	0.025285	0.117734	0.224434	0.0293373	0.208414	0.11754	0	0.0864337	0.0348958
ENSOARG00000000288	104.996	107.94	106.785	106.283	128.977	131.276	92.9124	138.835	103.943	122.641	14.771	106.11	113.73	120.618	100.346	20.5796	21.1344	22.1664	20.8059	23.5049	22.039	15.9786	18.8958	23.6768	16.6509	19.5712	23.5254	18.4752	19.6363	18.7408
ENSOARG00000000289	0	0	0	0	0	0	0	0	0	0	0	0	0	0	0	0	0	0	0.0242403	0	0	0	0	0.0304227	0	0	0	0	0	0
ENSOARG00000000290	0	0	0	0	0	0	0	0	0	0	0	0	0	0	0	0	0	0	0	0	0.0973676	0	0	0	0	0	0	0	0	0
ENSOARG00000000291	1669.65	3359.65	2148.01	3473.69	1861.05	1896.2	2176.72	1711.8	3117.29	1854.44	9.49323	2204.05	2534.82	1955.76	2929.8	0.986466	1.15636	3.08733	0.72515	57.1345	0.508181	0.275841	1.28439	0.265781	0.471651	1.3263	0.479916	7.97593	0.918114	1.64297
ENSOARG00000000292	0	0	0	0	0	0	0	0	0	0	0	0	0	0	0	0	0.0174398	0.132968	0	0.0168916	0	0	0.0835998	0.0796822	0.0416634	0.394639	0.0370943	0.0306804	0	0
ENSOARG00000000293	0	0	0	0	0	0	0	0	0	0	0	0	0	0	0	0	0	0.219323	0	0	0	0.103651	0	0.115002	0	0	0	0	0	0
ENSOARG00000000294	3.34042	2.41472	2.97815	2.66867	3.08624	2.51847	3.02757	2.89701	2.93628	2.67637	7.50925	2.42674	2.79626	3.08573	3.35954	10.4879	10.8584	11.3839	9.65889	8.82801	9.50469	10.0758	8.97769	9.90953	8.77998	10.9709	8.40393	8.54152	9.70447	10.0906
ENSOARG00000000295	0	0	0	0	0	0	0	0	0	0	0	0	0	0	0	0	0.0294522	0.160397	0	0.0285266	0	0	0.0705915	0	0.0351805	0.124962	0.125289	0	0	0
ENSOARG00000000296	0.180996	0	0.126026	0	0.0741579	0.0265529	0.0251485	0.0500882	0.0539472	0.0514578	1.36048	0.109195	0.0468888	0.0724198	0.110149	1.18421	0.747156	1.27378	1.21218	1.69906	1.32883	1.0033	0.622885	0.445272	0.73726	0.55132	0.967337	0.457188	0.99079	1.2308
ENSOARG00000000297	0	0	0	0	0	0	0	0	0	0	0	0	0	0	0	0	0.0422709	0.138124	0	0.0614135	0.0411698	0	0.0759866	0.241419	0	0.298917	0.0674324	0.018591	0.0495868	0
ENSOARG00000000298	2.3825	1.82713	1.90601	2.58116	2.39785	1.96147	3.02124	3.16936	2.43824	2.15068	70.9467	1.77775	2.42458	2.68422	2.56521	49.8923	58.1479	63.7749	56.5828	58.1614	53.066	82.0648	110.483	46.7994	59.7266	81.7826	125.641	58.8186	51.9662	52.518
ENSOARG00000000299	0.724604	0.906053	0.612539	1.08328	0.952511	1.04642	0.947024	0.47703	0.773627	0.957615	2.20638	0.770996	0.734	0.734636	0.805468	2.83795	4.33845	3.66415	4.82884	3.71989	4.28086	4.48107	3.30705	3.72075	4.00137	3.92291	3.27513	3.66601	2.88672	3.27405
ENSOARG00000000300	1.03652	0.381851	0.523914	0.495946	0.770722	0.473081	0.933455	0.297466	0.800961	0.4202	0.486277	0.445837	0.38289	0.609294	0.654158	3.42139	1.59162	1.73359	1.27299	3.08319	2.11386	1.14203	1.56061	2.14858	2.53491	1.77353	1.64139	1.52728	1.64077	2.05581
ENSOARG00000000301	26.6023	32.3923	39.1457	26.1236	29.0511	33.9423	26.4909	36.7858	30.4871	27.923	54.7881	31.8815	26.038	30.3247	28.3946	64.3659	58.0237	62.5917	54.8156	49.9728	58.8411	45.1023	55.9408	61.3613	56.7419	55.7604	63.7423	56.5534	55.6308	56.7975
ENSOARG00000000302	5.98427	6.54742	9.29324	5.15606	6.25355	6.78394	7.14321	6.56154	7.95891	6.9343	22.6549	10.0241	6.23638	6.49396	6.18013	21.7895	20.3582	22.7059	21.5647	19.8602	20.0657	20.1378	21.6476	26.1539	20.3523	20.5069	20.8375	15.8604	19.9682	18.9597
ENSOARG00000000303	2.64139	1.59232	2.28876	1.42182	1.96406	3.61672	3.28269	2.27413	1.99009	2.9204	42.4664	5.11265	3.06025	4.11006	3.75079	43.5943	35.029	50.6037	59.0632	45.7136	45.0698	41.7563	44.1884	52.8577	46.6868	30.2462	45.2921	33.2444	45.417	45.5784
ENSOARG00000000305	0	0	0	0	0	0	0	0	0	0	0	0	0	0	0	0	0	0	0	0	0	0	0	0	0	0	0	0	0	0
ENSOARG00000000306	0.0795069	0.178764	0.0418942	0.0815462	0.110934	0.0485477	0.0606098	0.0999033	0.1345	0.0983586	0.23241	0.0816728	0.0974187	0.102315	0.078725	0.523996	1.02859	0.62045	0.754319	1.31266	0.425961	0.705954	0.375301	0.582826	0.380524	0.98509	0.551257	0.565177	0.769569	0.554908
ENSOARG00000000307	0.664436	0.505951	0.465889	0.329419	0.278602	0.335181	0.46484	0.259682	0.401293	0.568363	1.49927	0.787643	0.348788	0.522379	0.30788	1.58719	1.23019	1.62704	1.81272	2.00006	2.01117	1.49263	2.1763	1.25462	1.13707	1.07705	2.22723	1.53296	1.46028	1.26234
ENSOARG00000000308	0.914511	0.385909	1.1292	0.44304	0.932576	1.12697	0.770873	0.472414	0.763217	1.15266	1.00989	0.708047	0.497519	0.569199	0.727222	4.90534	1.45534	3.58746	1.60339	5.86098	2.53646	2.44455	1.10153	9.09925	3.93427	3.46658	2.36236	1.21276	2.42605	3.48255
ENSOARG00000000309	0	0	0	0	0	0	0	0.0377388	0	0	0.0379649	0	0.0353283	0.0727528	0	0	0	0	0.044552	0.0948262	0	0	0	0	0	0	0	0	0	0
ENSOARG00000000310	2.6056	2.87265	2.3104	1.33917	2.07424	2.07373	2.3588	2.71787	2.59272	2.29358	6.91836	1.77223	2.4534	2.34374	2.0236	5.34031	6.53455	5.50607	4.84717	5.32309	5.57953	7.1745	5.99023	5.24931	5.19613	5.71601	6.62811	3.58273	3.74413	4.0906
ENSOARG00000000311	2.39024	0.589466	0.635462	0.175449	0.207737	0.66944	1.05672	0.210467	0.453364	0	14.6092	0.917655	1.57618	1.62295	2.22162	31.7386	21.8399	20.2199	36.0271	28.5573	22.0687	16.8631	17.6669	28.3768	24.7833	21.2356	26.4204	15.1284	28.5021	23.0142
ENSOARG00000000312	0.0037585	0.0169931	0.00366382	0.0121388	0.0143728	0.00771946	0.00731115	0.00728081	0.0352879	0.0224397	2.57453	0.0158725	0.0408945	0.0105269	0.012809	1.92142	2.24768	2.93678	3.50256	2.20905	1.00259	4.10295	4.26116	1.76914	2.71868	3.91349	3.94216	4.13278	2.16031	2.62996
ENSOARG00000000313	3.98567	1.7485	2.26961	1.78431	1.65996	2.87727	1.49688	1.94933	1.56434	2.35604	5.88301	1.87484	2.9698	2.65264	3.05958	7.57128	8.32918	5.99409	9.02449	5.95451	7.24306	5.76763	8.31813	3.62438	9.2385	8.20386	5.64174	10.728	6.74645	8.59387
ENSOARG00000000314	0.00658595	0.00595536	0.00642005	0.00531767	0.00629629	0.00676334	0.0064056	0.00637902	0.00687049	0.00655345	0.00641722	0.00695328	0.00597155	0.00614872	0.00561125	0.00815223	0.00827431	0.144198	0.0753064	0.0641141	0.0805879	0.00851839	0.009916	0.00945132	0.00988361	0.105321	0.00879971	0.0727818	0.00970636	0.00783749
ENSOARG00000000315	2.99197	2.79618	4.30159	2.88816	2.74852	2.74642	3.98302	3.52936	3.76641	4.34107	8.2085	4.46475	3.04628	4.36947	3.27547	10.8002	10.815	8.66892	8.3904	6.8749	8.73341	9.79359	9.6891	10.8422	10.711	6.38552	8.73235	9.54992	10.2972	11.5767
ENSOARG00000000316	3.52987	2.2147	2.80219	3.39653	2.81595	2.55489	3.16365	2.28277	2.5214	3.48038	6.837	4.33691	2.48176	3.12503	2.96718	13.7037	17.8012	16.649	18.1469	19.1894	16.2308	20.6021	18.852	19.0878	18.223	22.084	17.1977	16.7218	18.539	17.7946
ENSOARG00000000317	2.26032	6.36155	6.69051	4.09385	1.20853	1.58744	1.22283	1.55047	0.408524	1.68174	9.36526	1.84963	0.330155	0.352779	0.362916	8.80181	10.3837	9.48606	9.23049	11.8297	14.1232	9.56148	9.98203	7.38464	6.34083	10.6205	8.71143	10.4167	13.8414	11.2172
ENSOARG00000000318	1.24481	0.896325	1.49434	1.37734	1.87324	1.70444	1.42371	1.33966	1.68335	1.69743	1.32522	2.19039	1.41085	0.968471	1.93457	3.18156	1.18742	3.05985	2.31955	2.52461	1.9886	3.399	2.77662	3.0931	2.40431	1.26976	3.14165	2.29274	1.93651	2.82555
ENSOARG00000000319	6.8429	8.34275	7.83572	5.18031	7.47818	6.62393	7.93745	8.22543	10.5235	6.91659	18.0321	7.30231	5.89297	6.89045	6.04765	14.5739	15.3533	16.3568	17.8071	11.9677	11.1573	14.6253	15.6428	21.3097	12.7555	25.3295	16.3906	11.5358	13.0802	13.9499
ENSOARG00000000320	1.96025	1.47619	1.72655	1.45553	1.77763	1.47581	1.69814	1.77656	1.93316	1.54917	7.79367	2.45556	1.27446	1.77127	1.35867	12.8968	17.4929	14.663	12.4324	12.9087	17.1221	12.9543	12.3466	12.8082	15.0021	13.126	11.4788	11.6046	10.9987	9.88611
ENSOARG00000000321	17.9479	17.9937	23.0289	19.0105	30.3007	21.1828	20.0714	15.8739	21.2067	16.6238	8.13228	24.6459	10.4921	15.9545	30.6548	14.52	11.6527	14.2954	11.7903	12.8997	12.9085	10.4267	10.7248	10.0213	10.3325	10.998	10.9332	12.4835	11.0691	13.5706
ENSOARG00000000322	0.841736	0.782888	1.35974	1.00004	1.18408	1.23487	0.877163	1.05987	0.953368	0.646134	1.78094	1.61233	1.24294	0.797081	1.32162	2.26245	2.17547	1.90878	1.60871	2.37049	2.13352	2.30186	1.93722	2.05352	2.34595	1.34608	2.08867	1.30229	1.98488	2.47561
ENSOARG00000000323	0	0	0	0	0	0	0	0	0	0	0	0	0	0	0	0	0	0	0	0	0	0	0.106997	0.101983	0	0.31568	0	0.117801	0	0
ENSOARG00000000324	3.09589	2.62776	2.13533	4.29281	4.51457	3.15384	3.41794	3.37444	3.49662	3.24491	6.42463	2.60613	2.27311	2.82099	2.84637	4.09785	5.49722	4.7524	9.06544	6.6204	5.20587	4.89412	9.64155	5.04705	7.78056	12.3661	7.70679	5.6839	4.29098	4.26385
ENSOARG00000000325	0	0	0	0	0	0	0	0	0	0	0	0	0	0	0	0	0.0474781	0.0517132	0	0	0.0693622	0	0.142245	0.13558	0	0.436462	0.176725	0.0208812	0	0
ENSOARG00000000326	1.89484	1.65222	1.36134	1.69883	1.55271	2.028	2.01647	1.46586	1.73924	1.82427	5.14924	1.85113	1.75154	2.05622	1.47288	3.60959	2.9912	3.45164	3.61574	2.58277	3.84674	4.05021	3.75141	3.35489	4.46852	2.41583	4.19219	3.19539	3.8897	3.49951
ENSOARG00000000327	0.0440264	0.00884688	0.0071529	0.00197489	0.00233834	0.00502358	0.0309261	0.0260597	0.00255158	0.00486768	0.0309822	0.00258233	0.0221774	0.00228353	0.00208392	0.130187	0.0430212	0.0435116	0.0195773	0.0684563	0.293304	0.107562	0.00368264	0.0702013	0.0440473	0.143419	0.0555571	0.0946048	0.0396526	0.0814999
ENSOARG00000000328	1.62828	0.53541	0.0721485	0.11952	0.495304	0.304025	1.00781	0.286749	0.386053	0.220943	1.44233	0.85955	1.14084	0.483695	1.51342	0.0916147	0.0929867	0.607686	0.761663	0.270193	1.35847	0.0957296	1.11436	0.106214	0.111072	0.13151	0.395564	0.0817922	1.6362	0.264233
ENSOARG00000000329	2.14889	3.58038	4.34691	2.46759	2.63505	2.89762	2.45272	1.56382	3.05982	3.30497	3.58462	2.80854	2.01465	1.98829	2.28612	6.0051	6.38963	7.11214	6.1626	5.08952	6.36902	5.87705	5.72423	6.22832	5.84399	5.7923	6.21495	5.21682	5.06499	5.45759
ENSOARG00000000330	0	0	0	0	0	0	0	0	0	0.0178942	1.47187	0	0	0	0	0.0667791	0.135558	0.812075	0.699123	0.372011	0.0660137	0.302374	0.595665	0.645172	0.188911	0.127813	0.264304	1.0334	0.662582	1.30542
ENSOARG00000000331	0	0	0	0	0	0	0	0	0	0	0	0	0	0	0	0	0	0	0	0	0	0	0	0	0	0	0	0	0	0
ENSOARG00000000332	11.3226	7.26805	12.1956	12.0202	7.41686	8.54123	12.644	13.5393	11.1556	11.2667	38.6819	10.921	6.52735	10.9624	8.6941	14.1884	9.22006	9.75556	13.7459	13.3529	31.2158	25.2217	17.8895	14.4433	29.8932	12.0463	18.397	24.0985	13.185	24.9523
ENSOARG00000000333	1.33823	0.842747	0.815327	0.660855	0.83959	1.11046	0.650793	0.688598	0.760348	0.737151	2.24698	0.586594	1.53299	1.26612	0.956934	2.86928	1.77137	2.56705	2.00837	2.87888	2.50012	3.82497	2.96835	2.06621	2.42968	1.96385	2.65015	2.58146	3.90054	4.44346
ENSOARG00000000334	0.0724314	0.0327481	0.0353034	0.058483	0	0.0371911	0	0.0350778	0.113341	0.036037	0.0705757	0	0	0.0338114	0.0617117	0.0448286	0.0454999	0	0.082821	0	0	0	0	0	0.0543493	0.1287	0.096778	0	0.0533746	0
ENSOARG00000000335	0	0	0	0	0	0	0	0	0	0	0	0	0	0	0	0	0	0	0	0	0	0	0	0	0	0	0	0	0	0
ENSOARG00000000336	6.76083	6.99951	6.86047	9.29762	10.3652	8.64038	8.55214	8.1659	9.9772	8.61387	12.9013	9.1664	6.98764	7.02393	8.40626	11.0106	13.4128	12.6446	15.544	11.7263	8.77321	14.0178	13.7969	13.9085	10.3698	15.2226	10.4336	13.9213	12.959	11.5842
ENSOARG00000000337	2.69265	3.95244	2.17537	2.38756	4.29037	2.37376	1.55461	1.63747	2.19973	1.04605	9.37451	2.14835	2.1739	1.31434	1.24659	14.8007	14.7443	15.2519	8.82895	10.2488	10.9752	10.4005	9.77435	9.1928	10.176	12.693	9.63504	10.0072	12.1227	8.57416
ENSOARG00000000338	0.251616	0.158738	0.182532	0.0803194	0.139854	0.162247	0.182121	0.153027	0.18313	0.192147	0.974976	0.185337	0.175086	0.229448	0.199421	0.412859	0.286713	0.320295	0.501815	0.804623	0.529849	0.605478	0.555044	0.470253	0.658609	0.353509	0.680202	0.62079	0.577806	0.612788
ENSOARG00000000339	10.3954	12.908	12.8872	10.5679	11.8826	10.0565	20.1115	18.3316	14.8719	16.7529	25.818	13.9973	11.1502	14.4348	13.1409	11.3291	12.2795	12.911	15.8486	9.05195	10.3236	9.96237	10.0374	13.9182	11.022	15.3256	11.1217	12.4037	9.2146	12.1019
ENSOARG00000000340	33.2035	35.5129	35.1751	34.5967	39.9555	49.9978	35.6462	39.1851	32.0623	40.8197	52.0001	38.1781	43.3283	50.3526	52.1087	91.4323	77.13	89.7115	99.312	77.7104	94.979	73.3841	83.3718	86.4776	94.0225	81.0706	78.6942	83.5621	83.9594	80.4342
ENSOARG00000000342	0	0	0	0	0	0	0	0	0	0	0.0801685	0	0	0	0	0.101844	0.103369	0	0.0940782	0.10012	0	0.106418	0	0	0	0.292387	0.109932	0.0909243	0.121259	0.0979115
ENSOARG00000000343	2.99727	3.30432	3.4581	2.99028	3.31293	3.94659	3.0909	2.76788	3.64932	3.55446	22.1156	3.84068	3.31331	3.57261	3.6731	21.4982	17.9203	22.0584	18.967	23.6824	23.8944	22.7612	23.9734	19.0318	23.8704	24.3378	24.7746	17.4962	19.025	13.5442
ENSOARG00000000344	0.408562	0.0646525	0.116992	0.090718	0.0390593	0.0209783	0.0372538	0.0544122	0.0426214	0.0254091	7.13088	0.0889659	0.0486213	0.0977436	0.0848484	13.3544	10.3975	15.8256	12.2368	19.1441	12.7763	12.2764	11.9069	10.8908	12.4811	12.4774	14.4457	8.65479	14.0675	10.6114
ENSOARG00000000345	4.39145	2.76928	2.6528	4.14474	5.08197	3.752	3.57284	3.32362	4.1301	3.37109	2.63617	2.05224	2.9135	3.50733	2.2003	2.35209	3.02526	2.23112	2.07749	2.93018	1.94165	2.99136	3.54785	2.81799	2.36941	2.32609	3.01064	2.98108	2.39123	2.84194
ENSOARG00000000347	2.10941	1.74615	2.08399	2.41703	2.93351	4.02185	2.46901	2.35611	2.6482	2.36395	6.05275	2.69376	3.07051	2.44964	2.61875	6.82847	4.58259	5.65994	4.79145	8.74816	4.75424	7.51633	6.74119	5.99496	4.72127	5.11233	5.50565	4.63654	5.55858	4.41757
ENSOARG00000000349	3.76471	4.92191	2.9349	5.04953	5.85044	4.22143	2.55158	2.36592	2.53204	4.4193	6.37039	2.61708	3.50715	4.79244	4.52312	5.68282	6.38429	5.93614	6.67261	7.81124	7.79777	7.43427	7.62766	5.43228	10.6872	5.50564	6.67237	6.88265	10.2596	9.08316
ENSOARG00000000350	0	0	0	0	0	0	0	0	0	0	0	0	0	0	0	0	0	0	0	0	0	0	0	0	0	0	0	0	0	0
ENSOARG00000000351	0	0.0117667	0	0.0105067	0	0	0.0126563	0.0126038	0.0135748	0.0129484	0	0.0137384	0.0117987	0.0121487	0	0.0483219	0.0163485	0.0534204	0.0148792	0.0475041	0.0159227	0.0168308	0.0195922	0.130719	0	0.0462432	0.086933	0.0287607	0.019178	0.0154854
ENSOARG00000000353	0	0	0	0	0	0	0	0	0	0	0	0	0	0	0	0	0	0	0	0	0	0	0	0	0	0	0	0	0	0
ENSOARG00000000354	0.054586	0.0987189	0	0.0881482	0.0521852	0.112112	0	0.0528708	0.0569443	0.0543166	0	0	0.0989874	0.101924	0.0930148	0	0.0685795	0	0.0624158	0.132848	0	0	0.246559	0.15667	0	0	0	0	0	0.064959
ENSOARG00000000355	0.0663689	0.0300071	0.0485228	0.200955	0.285524	0.204469	0.193654	0.19285	0.640435	0.792496	484.513	0.175176	0.210621	0.185888	0.296869	450.752	429.548	496.29	749.952	521.725	691.959	298.003	497.186	345.332	455.199	484.478	388.585	490.713	573.167	330.121
ENSOARG00000000356	2.48799	2.19698	2.78804	1.73787	2.22511	2.49506	2.10052	2.14127	2.99127	2.05462	6.38408	2.70378	2.52712	2.61572	2.53626	6.51159	5.82994	6.09038	5.65635	6.80979	5.23169	7.76663	6.70103	5.90536	5.82509	4.90047	6.68756	4.80556	6.17225	4.4021
ENSOARG00000000357	4.0757	2.68336	4.74467	3.18381	4.58281	4.83201	4.51914	4.72148	3.97525	3.30455	11.7883	6.37096	3.67879	3.53701	3.68268	6.17977	4.2463	5.80401	4.55928	7.83143	4.00955	7.70023	6.60213	5.72741	4.86774	5.45599	5.99664	5.00047	5.67576	4.20176
ENSOARG00000000358	10.2507	10.028	12.0569	11.136	12.5008	11.8533	14.3075	14.4098	10.8448	11.9227	20.3357	15.656	14.2503	14.0947	15.6179	20.3734	23.8084	21.9337	20.5633	19.6703	21.8226	20.6974	21.1494	26.6402	24.5025	18.2764	22.6314	22.1512	19.4978	21.0613
ENSOARG00000000359	0.916607	1.06851	0.511351	0.472589	0.775995	0.663443	0.767985	0.78619	0.869804	0.983511	6.39175	0.577141	1.36681	1.54655	0.785656	4.33334	6.20886	2.94687	4.16709	5.77183	3.79719	6.27774	5.12954	3.32812	5.01335	3.54189	4.64061	8.47582	6.38826	5.00055
ENSOARG00000000360	0.134515	0	0	0	0	0	0.130832	0	0	0	0	0	0	0	0	0	0	0	0	0	0	0	0	0	0	0	0	0	0	0
ENSOARG00000000361	0.223413	0.220387	0.257383	0.163991	0.19417	0.333717	0.177787	0.118033	0.169502	0.12126	0.455169	0.235874	0.128909	0.151695	0.242262	1.81012	1.81171	1.55641	1.92756	1.38404	1.81422	2.15412	2.69102	2.01113	2.95655	1.2631	2.30667	1.90783	1.28713	1.40185
ENSOARG00000000362	4.91449	5.9556	8.04994	5.03329	5.33378	5.56395	6.67033	5.89157	7.05987	6.43346	14.5326	6.58144	5.13173	5.50963	5.6029	14.4851	19.2063	17.4605	16.5704	12.6836	17.2273	19.1346	17.3006	17.964	19.5262	12.5796	18.8515	17.3504	18.1223	21.0207
ENSOARG00000000363	1.1944	1.01036	0.563378	0.634631	0.699856	0.830904	0.74948	1.01506	0.8923	0.950806	5.33847	0.960002	1.11791	1.40288	0.892891	5.6849	7.28031	4.85062	4.21172	7.76415	5.01628	8.73096	6.46237	3.73774	7.64394	3.28611	6.6821	6.80409	5.58756	6.3916
ENSOARG00000000364	0	0	0	0	0	0	0	0	0	0	0.109008	0	0	0	0	0	0	0	0	0	0	0	0	0	0.335782	0	0	0	0	0
ENSOARG00000000365	0	0	0	0	0.0553966	0	0	0	0	0	0	0	0	0	0	0.0717257	0	0.158587	0	0	0	0	0.0872439	0.249466	0.0869589	0.10296	0.232267	0.0640356	0.256198	0.0689565
ENSOARG00000000366	0	0.163044	0	0.0485284	0	0.0617215	0.116914	0.407499	0	0.059806	1.05413	0.317274	0.163487	0.112225	0	0	0.377552	0.164492	0.343619	0.658235	0.588349	0.155476	0.452462	0.690014	0.811771	0.320382	0.401526	0.797039	0.265738	0.143048
ENSOARG00000000367	0	0	0	0	0	0	0	0	0	0	0	0	0	0	0	0	0	0	0	0	0	0	0	0	0	0	0	0	0	0
ENSOARG00000000368	0.0102783	0.00929418	0.0100194	0.00829898	0.00982626	0.0105552	0.00999686	0.00995537	0.0107224	0.0102276	0.010015	0.0108516	0.00931946	0.00959596	0.00875715	0.0127227	0.0129132	0.0140651	0.0117526	0.0125074	0.0125769	0.398825	0.0154753	0.0147501	0.0154248	0.0182631	0.0137332	0.340759	0.0151482	0.0122315
ENSOARG00000000369	486.968	532.144	386.607	445.263	392.06	536.211	468.318	445.509	426.246	421.335	33.928	435.142	441.044	495.678	306.903	21.7936	19.3523	19.5595	28.0401	41.4988	33.2038	34.1366	33.4123	16.9464	30.6763	19.9205	32.5031	33.1203	30.9442	43.3879
ENSOARG00000000370	0	0.0573475	0	0	0	0.032564	0	0	0.0661598	0	0.061795	0	0.0575034	0	0	0.196256	0.318712	0.0433926	0	0.347282	0.0388013	0.123043	0	0.22753	0.142762	0.56344	0.127106	0.280343	0.140202	0.188679
ENSOARG00000000371	87.23	83.3724	65.7825	64.5021	82.2804	82.3597	73.474	76.6821	77.8253	85.9083	41.974	62.5945	74.3014	71.7398	61.8826	29.5989	28.692	28.7389	32.4111	28.5531	34.0815	33.8243	30.8114	31.8094	38.4388	25.2225	30.2745	30.5328	30.622	30.2147
ENSOARG00000000372	4.14795	4.26704	4.83211	3.33168	3.79479	2.97315	4.06068	3.92851	4.71104	4.42903	8.23627	3.92794	3.31939	3.84478	3.56633	10.3928	12.0577	10.1749	11.5649	9.42994	9.67105	12.1579	10.4536	11.5092	11.0935	12.2021	12.2088	10.3101	10.4559	10.8223
ENSOARG00000000373	3.69468	2.58598	3.92086	2.3426	2.9501	3.37262	2.59307	2.81015	3.23839	3.0201	11.3664	2.38136	2.81886	2.69578	2.62913	10.0888	13.1374	11.9359	11.9936	10.9396	12.3775	13.0655	13.4938	13.9074	11.5877	13.3347	9.74991	11.7342	12.1413	10.3689
ENSOARG00000000374	329.176	285.797	316.806	254.074	216.331	241.19	402.861	369.449	316.79	413.726	644.83	375.656	331.676	324.134	311.123	542.739	548.061	499.027	465.472	468.103	709.997	668.426	713.288	608.682	946.158	370.622	869.313	845.544	675.828	786.677
ENSOARG00000000375	0	0.0213753	0	0	0	0	0	0	0.01233	0	0	0	0	0	0	0.0146302	0.0296987	0.0161739	0	0	0	0	0.0177956	0.0508849	0	0.0630039	0.0157922	0.039185	0	0
ENSOARG00000000376	0	0	0	0	0	0	0	0	0	0	0.215879	0	0	0	0	0.548491	0	0	0	0.269604	0.542204	0	0.333579	0	0	0	0.592054	0.489684	0.326527	0
ENSOARG00000000377	0	0	0	0	0	0	0	0	0	0	0	0	0	0	0	0	0	0	0	0	0	0	0	0	0	0	0	0	0	0
ENSOARG00000000378	5.8488	4.60636	7.11151	2.58974	10.4616	11.3668	6.11682	5.42137	1.96822	7.32185	0.551512	7.50298	11.1196	7.86783	5.84052	2.25756	0.711115	1.9794	4.81806	4.13259	1.00041	1.78956	0.378758	4.96387	5.00215	0.670483	1.09239	0.903508	0.463438	2.32008
ENSOARG00000000379	0	0	0	0	0	0	0	0	0	0	0	0	0	0	0	0	0.105155	0.0572676	0	0.0509252	0.0512081	0.0541286	0.0630095	0	0	0.0743602	0.167749	0.0462479	0	0
ENSOARG00000000380	1.88322	1.31691	2.36204	1.94631	2.20848	2.3723	2.12471	1.73892	2.47537	2.23621	2.32429	3.39328	2.24256	2.3677	2.54581	2.12906	0.930624	2.04445	1.14845	2.36802	2.27364	2.58193	1.51223	2.34221	1.73338	1.04848	2.26461	1.65105	1.62828	2.85365
ENSOARG00000000381	2.11313	1.9108	2.4365	2.25917	2.75328	2.47061	2.41963	2.63071	2.66852	2.41141	3.85562	2.23717	2.60597	2.8527	3.45117	3.69528	3.31672	3.68466	4.94626	4.60147	4.5769	4.35337	4.29206	3.1669	4.19898	3.4115	3.60554	5.28501	5.19342	5.41947
ENSOARG00000000382	1.84377	2.59096	3.2789	3.69158	3.60872	3.51819	3.29575	3.53547	3.49595	3.4338	9.38323	2.84099	2.84652	3.02401	3.85293	6.10657	5.30588	6.01783	7.4643	5.42715	7.04267	7.08983	6.8838	5.64944	8.31958	7.06135	5.59285	6.84235	6.00385	8.48005
ENSOARG00000000384	7.60421	11.0018	17.7575	7.06763	10.6946	10.6203	9.7627	10.6715	10.859	11.3668	19.8242	16.128	6.0368	7.76199	8.696	34.9314	31.8878	38.2008	30.9541	20.9331	25.5571	19.5397	24.0177	53.302	23.3307	29.3652	24.2491	21.1768	20.0731	24.614
ENSOARG00000000385	0	0	0.0147947	0	0	0	0.0147614	0	0	0.0151021	0.0517587	0	0	0.0141695	0.0258617	0.140898	0.123941	0.207686	0.0520621	0.138514	0.0278567	0.117781	0.022851	0.0435603	0.182211	0.161805	0.0304178	0.0335445	0.0335518	0.126428
ENSOARG00000000386	0	0.00635674	0.0342638	0.00567607	0.00672066	0.00721918	0	0.00680896	0.0220007	0	0.0136995	0.0296877	0.0828624	0	0	0.0696135	0.026496	0.202016	0.0723438	0.179643	0.0602136	0.10911	0.105843	0.151325	0.0421991	0.224839	0.244213	0.1243	0.0310817	0.23424
ENSOARG00000000387	0.106597	0.0642604	0.173187	0.0286898	0.135878	0.0729788	0.138238	0.103248	0.407743	0.247499	0.276976	0.112543	0	0.132694	0.0302737	0.351862	0.357131	0.534857	0.609437	0.908006	0.30435	0.505541	0.74898	0.815865	0.266619	0.757632	0.664664	0.471205	0.523676	0.422846
ENSOARG00000000388	3.17759	3.08275	2.65129	3.50496	2.91426	3.31848	3.66155	4.53316	2.56762	3.4781	2.39298	3.34345	2.84697	2.92138	3.20289	4.31995	5.08159	5.33587	5.59788	4.63351	4.73834	5.0852	4.86536	5.71169	5.10811	5.83752	4.56951	4.97573	4.65932	4.71718
ENSOARG00000000389	0	0	0	0	0.0155953	0	0.015866	0.0158002	0	0.0162322	0.0635793	0	0	0.0152298	0	0.0201923	0.0409893	0.379487	0.130569	0.218356	0.0199608	0.0210992	0.0491219	0.21069	0.0489615	0.0579709	0.021796	0.0360547	0.0961668	0.0194127
ENSOARG00000000390	0	0.016374	0	0	0	0	0	0	0	0	0	0	0	0	0	0.0224143	0.0909998	0.0247792	0	0.0220349	0	0.117105	0	0.103944	0	0.0965252	0	0.0600334	0.0266873	0
ENSOARG00000000391	0	0	0	0	0	0	0	0	0	0	0	0	0	0	0	0	0.0913413	0	0	0.0221176	0.0222405	0.0235089	0.0547321	0.0260836	0	0.193775	0.0242853	0.0803449	0.0267875	0
ENSOARG00000000392	0.167209	0.0652906	0.00370449	0.00306839	0.00363307	0.00390257	0.00369615	0.00368081	0.0039644	0.00378146	0.10368	0.00401217	0.00344569	0.00354792	0.061518	0.493918	0.868946	1.34168	0.00434531	0.00462437	0.00465007	0.00491526	0.686605	0.567173	0.0684363	0.0472671	0.350354	0.00419964	0.00560075	0.00452237
ENSOARG00000000393	0.0473931	0.0857105	0.0577491	0.0191332	0.101944	0.0243348	0.103714	0.0688559	0.0370805	0.0471592	0.334797	0.0250182	0.0214859	0.0442467	0.0706633	0.219991	0.282828	0.243202	0.230312	0.33161	0.217469	0.67429	0.428138	0.374069	0.355617	0.189474	0.411602	0.117842	0.209543	0.0422994
ENSOARG00000000394	1.39165	0.590362	0.904398	0.541019	0.739136	0.77632	1.35354	1.34793	1.14708	1.23092	3.68296	0.761844	0.965842	1.47571	1.4199	4.31718	3.9717	5.19588	2.53425	4.57862	5.2768	4.31108	3.69913	2.68749	3.99645	2.80858	3.48931	4.40492	4.83634	3.63935
ENSOARG00000000395	0.841869	1.12813	1.14695	0.704315	0.940599	1.1562	0.947063	1.30663	1.33323	1.06985	3.42945	1.15654	1.17719	1.13635	0.846902	4.05534	4.72774	4.03906	4.00128	3.49299	3.98403	4.5261	5.19234	5.35659	5.28193	3.06385	5.33964	4.34913	3.75213	4.5385
ENSOARG00000000396	0	0	0	0	0	0	0	0	0	0	0	0	0	0	0	0	0	0.0492951	0	0	0	0	0	0	0	0.192025	0	0	0	0
ENSOARG00000000397	0	0.0158409	0	0	0	0	0	0	0	0	0.0170695	0	0	0.0327106	0	0.0650536	0.0660277	0.0239725	0.0801245	0.106588	0.0643079	0.0679754	0	0	0.0525798	0.155638	0.421322	0.0387192	0	0.0833892
ENSOARG00000000398	0	0	0	0	0	0	0	0	0	0	0	0	0	0	0	0	0	0	0	0	0	0	0	0	0	0	0	0	0	0
ENSOARG00000000399	4.46697	2.78616	2.35208	1.98788	3.17117	2.72008	3.37439	3.23663	2.9631	2.88994	15.1644	3.13889	4.17056	3.60152	3.14853	15.3896	17.818	15.85	13.2553	20.9536	15.9589	19.6339	19.3851	15.0987	17.338	15.0186	14.4648	14.6954	16.7519	16.3686
ENSOARG00000000400	15.5573	14.4828	19.4311	14.1368	17.2094	18.4024	16.0801	15.5733	16.4389	15.5281	32.8337	18.379	14.8344	15.2344	15.337	27.2844	24.2681	27.8072	26.2867	31.0651	24.4845	28.1634	28.8671	29.9919	25.1628	22.9183	25.0934	23.7513	26.678	23.926
ENSOARG00000000401	4.61346	4.28732	5.27889	4.7853	4.9827	5.33441	6.1373	7.29368	6.47967	6.40615	7.47324	6.86448	5.15772	4.97984	6.01483	11.1336	10.198	10.2251	10.1186	9.16339	10.2381	9.69472	10.7079	11.9155	11.388	9.7461	10.4108	11.4553	10.6271	10.0261
ENSOARG00000000403	0.13901	0.339856	0.00501884	0.00415705	0.339624	0.30137	0.00500754	0.254325	0.187984	0.0666005	3.49659	0.086971	0.0606869	0.00480672	0.00438656	1.16625	2.1087	1.57112	1.38345	1.89832	1.90887	2.73027	1.60462	1.32993	0.455861	1.49116	5.49641	0.790865	2.0032	1.53785
ENSOARG00000000405	0.954503	0.924425	0.508448	0.518005	0.807807	1.15161	1.33928	1.17206	0.865152	0.8408	8.57373	0.704868	1.19651	1.39757	0.946557	10.4269	13.5712	11.7341	6.82285	9.46978	8.8012	11.5497	10.6489	10.3445	13.4868	10.1576	10.2027	11.7876	10.4622	9.69539
ENSOARG00000000406	0.055692	0.184652	0.126675	0.0299781	0	0.0762561	0.0180557	0.0359614	0	0.0738896	0.180884	0.0391989	0.0168322	0	0	0.229789	0.349846	0.101614	0.254722	0.11295	0.159009	0.0480221	0.139753	0.133204	0.417889	0.0659712	0.099216	0.123091	0.136798	0.088367
ENSOARG00000000407	0	0	0	0	0.0172837	0	0	0	0	0.0179897	0	0	0.0163923	0	0	0	0	0	0	0.065999	0	0.0467671	0.0272201	0	0	0	0.0966232	0.239749	0.213157	0
ENSOARG00000000408	0.0839057	0	0.0817921	0.0451651	0	0.0287219	0	0.0270898	0.0291769	0	0.027252	0.0885855	0.0253594	0.0522236	0	0.0346201	0.0702771	0.0765458	0.0319804	0.0340342	0	0	0.0421103	0	0	0.248481	0.0373697	0.0309083	0	0
ENSOARG00000000409	1.24975	1.29153	1.24147	1.78751	1.64994	1.83344	1.92169	1.39493	1.29132	1.59889	3.28207	1.28175	2.02889	2.43357	1.90648	1.94475	2.258	1.66132	2.02783	2.99811	2.78175	2.925	2.90313	1.14441	3.87605	1.6919	2.11512	2.43337	2.21025	2.63453
ENSOARG00000000410	7.7278	10.5196	12.7249	7.84169	9.20495	10.4025	11.6806	9.60911	13.1819	11.9917	9.21894	21.1027	8.38932	8.44323	9.59144	6.90277	5.85157	5.34462	5.46894	5.566	6.36363	6.6185	5.72326	6.77387	5.73591	4.00803	7.00451	4.59316	6.43337	6.43743
ENSOARG00000000412	0.0736377	0.0369928	0	0.0330316	0.0391106	0.0588164	0.0557054	0.0396244	0.0341418	0.0569911	1.33138	0.120936	0.140955	0.0534715	0.0418263	1.76224	1.78863	1.29878	1.41269	2.40945	1.12131	4.48707	1.90945	1.70255	2.3698	1.64282	2.78771	1.73606	1.61585	1.43131
ENSOARG00000000413	2.71223	2.98649	2.44879	1.95558	2.31547	3.45334	2.62823	2.99537	3.44541	3.34617	4.8174	3.1171	3.37574	3.20493	3.44492	5.50045	5.65827	5.72473	5.11539	4.84714	5.76806	5.56628	4.9576	5.27106	4.88133	4.74812	5.25533	5.01026	5.45754	5.39528
ENSOARG00000000414	73.6969	58.3756	68.7696	38.9772	46.6593	43.6503	55.5823	67.2557	51.0533	74.6576	22.0917	58.0393	64.1666	59.5668	49.5968	14.609	16.2213	14.6325	20.8514	21.6505	29.263	22.6107	27.4561	20.63	22.306	19.7882	25.3731	20.1524	12.8166	20.3282
ENSOARG00000000415	0.738485	0.57612	0.197615	0.268907	0.415297	0.475843	0.676011	0.406728	0.407854	0.489893	2.90648	0.749098	0.800885	0.838165	0.789573	2.61687	4.4207	2.71464	3.21208	3.34788	2.88809	2.95915	3.31385	9.2471	3.97667	2.72728	3.01818	6.00077	4.24681	5.44523
ENSOARG00000000416	0.568575	0.391722	0.26393	0.327916	0.155305	0.250238	0.184335	0.288467	0.480161	0.296355	1.18716	0.485947	0.196394	0.353885	0.253748	0.871364	0.306143	0.296401	0.526297	1.02135	0.795117	1.01556	0.611474	0.50511	0.406318	0.240542	0.723516	0.628336	0.558643	0.644402
ENSOARG00000000417	0.685796	1.72751	3.1516	1.46343	0.842957	1.66006	1.66754	0.996371	1.53305	1.1211	72.2161	5.63721	2.88701	1.60067	4.50745	78.5226	25.1712	57.3801	58.0843	24.7377	80.5596	32.9465	82.3093	68.5402	29.4052	33.2493	46.0121	56.6243	32.0544	85.7507
ENSOARG00000000418	3.44511	2.46686	2.44642	2.79701	2.98262	2.35779	3.29766	2.69065	2.87318	3.03828	10.1654	2.53179	2.52955	2.80188	2.59539	9.63685	11.9259	10.6926	10.8893	14.0243	9.76172	12.2071	11.7647	11.4826	10.9602	13.3989	10.6433	11.6893	11.7504	10.8725
ENSOARG00000000419	0.496672	0.392977	0.302601	0.100256	0.178061	0.382537	0.181152	0.5412	0.388598	0.308888	1.45184	0.131094	0.394046	0.23185	0.317375	1.15273	1.326	1.27436	1.3488	1.28432	1.36743	1.52571	1.77604	0.801857	2.32926	1.87535	1.82496	1.02914	0.731995	2.21646
ENSOARG00000000420	16.2618	18.4399	18.9164	13.0154	14.5348	10.479	15.2634	20.2489	15.7203	14.7905	63.5886	14.8174	12.9688	13.8697	15.1404	74.9152	73.2885	77.7399	63.1343	57.4435	69.1664	67.1045	73.6907	88.3947	71.9684	66.3784	77.2878	64.029	56.3024	56.543
ENSOARG00000000421	0.34972	0.587294	0.194806	0.242034	0.69256	0.333487	0.145776	0.290342	0.781778	0.770559	0.803221	0.0791199	0.67949	0.373146	0.446944	0.216446	0.219687	1.16223	0.142816	0.0303975	0.0305664	1.09853	0.0376107	0.0358482	1.49951	0.932105	0.50065	0.276056	1.10447	0.505359
ENSOARG00000000422	3.68228	3.83972	2.84334	4.44999	4.30604	5.30397	4.17704	3.80851	3.78253	3.70419	15.812	3.25814	4.33235	3.91174	3.91305	15.2299	14.2128	15.3483	17.1827	17.09	16.4159	15.1844	15.6255	12.4881	15.9856	13.5153	14.3294	14.621	15.8414	14.4981
ENSOARG00000000423	0.167922	0.293565	0.0545641	0.144624	0.342478	0.137956	0.239542	0.206018	0.186856	0.367606	1.94162	0.260022	0.294363	0.480774	0.152608	0.651288	2.08157	0.459578	1.22886	1.25328	0.904091	4.14116	2.29231	1.07638	3.34324	1.8897	1.42099	2.57327	3.25028	1.42547
ENSOARG00000000424	0	0	0	0	0	0	0	0	0	0	0	0	0	0	0	0	0	0	0	0	0	0	0	0	0	0	0	0	0	0
ENSOARG00000000425	0	0	0	0	0	0	0	0	0	0	0	0	0	0	0	0.040307	0.0818211	0.178239	0.0744673	0	0	0	0.0980551	0.18692	0.0977348	0.173579	0.0870165	0	0.095982	0
ENSOARG00000000426	0	0	0	0	0	0	0	0	0	0	0	0	0	0	0	0	0	0	0	0	0	0	0	0	0	0	0	0	0	0
ENSOARG00000000427	0	0	0	0	0	0	0	0	0	0	0	0	0	0	0	0	0	0	0	0	0	0	0	0	0	0.180876	0.0680062	0	0.075013	0
ENSOARG00000000428	14.0532	17.9694	19.987	21.4417	23.6427	24.5508	21.1166	21.986	20.1294	21.9863	19.5502	20.314	18.7151	21.5254	25.0108	18.8563	20.1042	17.165	18.2659	15.6481	19.8661	19.224	18.9067	14.5544	20.1836	14.5093	17.7134	19.883	18.6485	23.7954
ENSOARG00000000429	0.822194	1.10458	2.06096	1.29927	2.21212	1.58012	0.811104	1.62685	1.89923	1.37914	0.354786	1.82291	0.830692	1.30494	0.830606	0.552482	0.324648	0.771505	0.590939	0.571717	0.416798	0.531721	0.371376	0.438252	0.423043	0.66785	0.768993	0.272584	0.623185	0.223643
ENSOARG00000000430	0.0309758	0.00933665	0.0402608	0.0166738	0.00987116	0.0106034	0	0	0.0107714	0	0.0100607	0	0.0374482	0.0289194	0.0175943	0	0.0389167	0	0.0590317	0.0251291	0	0.0267098	0.015546	0.0444526	0	0.165119	0.0689797	0.0228211	0	0.294898
ENSOARG00000000431	0.203981	0.0754568	0.144613	0.149727	0.115233	0.0761727	0.126251	0.116747	0.145086	0.221426	0.198755	0.137046	0.117696	0.277002	0.110595	0.0803383	0.128136	0.203005	0.169629	0.124109	0.0680721	0.155901	0.0697999	0.332645	0.0417431	0.181222	0.198215	0.051232	0.081989	0.0331014
[truncated: 22,596 more rows]
