# Supplementary material for: Comparative analysis of long noncoding RNA and mRNA expression provides insights into adaptation to hypoxia in Tibetan sheep
Source: Sci Rep. 2022 Apr 21;12:6597. doi: 10.1038/s41598-022-08625-y (PMC9023463; doi:10.1038/s41598-022-08625-y)
Supplement: Supplementary file 12 — Supplementary Table S7. [file 41598_2022_8625_MOESM12_ESM.xlsx]

## Sheet: DE mRNA_annot_liver
Supplementary Table S7A.
#GeneID	GO_annotation	KEGG_annotation	nr_annotation
ENSOARG00000019143	Molecular Function: voltage-gated calcium channel activity (GO:0005245);; Cellular Component: voltage-gated calcium channel complex (GO:0005891);; Biological Process: regulation of ion transmembrane transport (GO:0034765);; Cellular Component: sarcolemma (GO:0042383);; Biological Process: T cell receptor signaling pathway (GO:0050852);; Biological Process: calcium ion transmembrane transport (GO:…	K04864|0.0|pon:100438771|CACNB3	PREDICTED: voltage-dependent L-type calcium channel subunit beta-3 isoform 1 [Ovis aries]
ENSOARG00000020029	Molecular Function: ubiquitin-protein ligase activity (GO:0004842);; Cellular Component: nucleus (GO:0005634);; Cellular Component: cytoplasm (GO:0005737);; Cellular Component: centrosome (GO:0005813);; Molecular Function: zinc ion binding (GO:0008270);; Biological Process: muscle cell differentiation (GO:0042692);;	K10315|0.0|bta:613597|FBXO40	PREDICTED: F-box only protein 40 [Ovis aries]
ENSOARG00000020390	Molecular Function: transporter activity (GO:0005215);; Cellular Component: membrane (GO:0016020);; Biological Process: single-organism process (GO:0044699);;	K03460|0.0|bta:282472|SLCO1A2, SLC21A3	PREDICTED: solute carrier organic anion transporter family member 1A2 isoform 1 [Ovis aries]
ENSOARG00000006711	Molecular Function: thyroxine 5'-deiodinase activity (GO:0004800);; Cellular Component: endoplasmic reticulum membrane (GO:0005789);; Molecular Function: selenium binding (GO:0008430);; Cellular Component: integral component of membrane (GO:0016021);; Biological Process: hormone biosynthetic process (GO:0042446);; Biological Process: oxidation-reduction process (GO:0055114);;	K01562|1e-149|bta:782446|DIO1	PREDICTED: LOW QUALITY PROTEIN: type I iodothyronine deiodinase [Capra hircus]
ENSOARG00000007904	Molecular Function: serine-type endopeptidase activity (GO:0004252);; Molecular Function: scavenger receptor activity (GO:0005044);; Molecular Function: protein binding (GO:0005515);; Cellular Component: cytoplasm (GO:0005737);; Biological Process: proteolysis (GO:0006508);; Biological Process: hemostasis (GO:0007599);; Molecular Function: drug binding (GO:0008144);; Molecular Function: peptidase…	K09635|0.0|bta:513343|TMPRSS4, MGC159370	PREDICTED: transmembrane protease serine 4 [Ovis aries]
ENSOARG00000008811	Molecular Function: serine-type endopeptidase activity (GO:0004252);; Molecular Function: protein binding (GO:0005515);; Cellular Component: plasma membrane (GO:0005886);; Biological Process: proteolysis (GO:0006508);; Biological Process: nitrogen compound metabolic process (GO:0006807);; Molecular Function: peptidase activity (GO:0008233);; Biological Process: response to external stimulus (GO:0…	K08664|0.0|bta:613506|PRSS8, MGC142619, prostasin	PREDICTED: prostasin [Capra hircus]
ENSOARG00000004679	Molecular Function: serine-type endopeptidase activity (GO:0004252);; Molecular Function: protein binding (GO:0005515);; Biological Process: proteolysis (GO:0006508);; Biological Process: apoptotic process (GO:0006915);; Biological Process: response to stress (GO:0006950);; Molecular Function: peptidase activity (GO:0008233);; Biological Process: single-multicellular organism process (GO:0044707)…	K01319|1e-164|bta:505658|CTSG	PREDICTED: cathepsin G-like [Ovis aries]
ENSOARG00000008009	Molecular Function: proton-dependent oligopeptide secondary active transmembrane transporter activity (GO:0005427);; Molecular Function: calcium ion binding (GO:0005509);; Molecular Function: protein binding (GO:0005515);; Cellular Component: plasma membrane (GO:0005886);; Cellular Component: cell-cell junction (GO:0005911);; Biological Process: homophilic cell adhesion (GO:0007156);; Biological …	K06811|0.0|bta:507526|CDH17, MGC138926	PREDICTED: LOW QUALITY PROTEIN: cadherin-17 [Ovis aries]
ENSOARG00000000317	Molecular Function: protein-lysine 6-oxidase activity (GO:0004720);; Molecular Function: copper ion binding (GO:0005507);; Cellular Component: proteinaceous extracellular matrix (GO:0005578);; Cellular Component: extracellular space (GO:0005615);; Biological Process: regulation of transcription, DNA-templated (GO:0006355);; Biological Process: cellular protein modification process (GO:0006464);; …	K00277|1e-180|cfa:481478|LOX	PREDICTED: protein-lysine 6-oxidase isoform 1 [Orcinus orca]
ENSOARG00000007230	Molecular Function: protein binding (GO:0005515);; Cellular Component: extracellular region (GO:0005576);; Biological Process: anatomical structure morphogenesis (GO:0009653);; Biological Process: cellular component organization (GO:0016043);; Biological Process: macromolecule metabolic process (GO:0043170);; Cellular Component: intracellular membrane-bounded organelle (GO:0043231);; Biological P…	--	PREDICTED: uncharacterized protein C19orf69-like [Pantholops hodgsonii]
ENSOARG00000007707	Molecular Function: protein binding (GO:0005515);; Biological Process: cell adhesion (GO:0007155);; Biological Process: signal transduction (GO:0007165);; Biological Process: anatomical structure morphogenesis (GO:0009653);; Biological Process: cellular component organization (GO:0016043);; Molecular Function: kinase activity (GO:0016301);; Biological Process: phosphorylation (GO:0016310);; Biolo…	K06756|0.0|bta:534500|NRCAM	PREDICTED: neuronal cell adhesion molecule [Capra hircus]
ENSOARG00000000193	Molecular Function: phospholipid binding (GO:0005543);; Cellular Component: cytoplasmic membrane-bounded vesicle (GO:0016023);; Biological Process: synaptic vesicle priming (GO:0016082);; Cellular Component: presynaptic membrane (GO:0042734);; Cellular Component: postsynaptic membrane (GO:0045211);; Biological Process: positive regulation of exocytosis (GO:0045921);;	--	PREDICTED: calcium-dependent secretion activator 2 isoform 1 [Ovis aries]
ENSOARG00000002283	Molecular Function: peroxidase activity (GO:0004601);; Molecular Function: calcium ion binding (GO:0005509);; Molecular Function: protein binding (GO:0005515);; Cellular Component: cytoplasm (GO:0005737);; Cellular Component: cytoskeleton (GO:0005856);; Biological Process: thyroid hormone generation (GO:0006590);; Biological Process: response to oxidative stress (GO:0006979);; Biological Process:…	K13411|0.0|bta:785698|DUOX2	PREDICTED: dual oxidase 2-like, partial [Ovis aries]
ENSOARG00000021057	Molecular Function: peroxidase activity (GO:0004601);; Molecular Function: calcium ion binding (GO:0005509);; Molecular Function: protein binding (GO:0005515);; Biological Process: thyroid hormone generation (GO:0006590);; Biological Process: fertilization (GO:0009566);; Biological Process: response to virus (GO:0009615);; Biological Process: anatomical structure morphogenesis (GO:0009653);; Cell…	K13411|0.0|bta:785698|DUOX2	dual oxidase 2 precursor [Ovis aries]
ENSOARG00000010944	Molecular Function: oxygen transporter activity (GO:0005344);; Molecular Function: iron ion binding (GO:0005506);; Molecular Function: protein binding (GO:0005515);; Cellular Component: hemoglobin complex (GO:0005833);; Biological Process: oxygen transport (GO:0015671);; Molecular Function: oxygen binding (GO:0019825);; Molecular Function: heme binding (GO:0020037);;	K13822|1e-83|bta:512439|HBA, HBA2, MGC128174, alpha_globin	alpha globin chain [Ovis aries]
ENSOARG00000019163	Molecular Function: oxygen transporter activity (GO:0005344);; Molecular Function: iron ion binding (GO:0005506);; Cellular Component: hemoglobin complex (GO:0005833);; Biological Process: oxygen transport (GO:0015671);; Molecular Function: oxygen binding (GO:0019825);; Molecular Function: heme binding (GO:0020037);;	K13823|2e-95|bta:280813|HBB	PREDICTED: hemoglobin subunit beta-like [Ovis aries]
ENSOARG00000000200	Molecular Function: opioid receptor activity (GO:0004985);; Molecular Function: somatostatin receptor activity (GO:0004994);; Cellular Component: plasma membrane (GO:0005886);; Biological Process: adenylate cyclase-inhibiting G-protein coupled receptor signaling pathway (GO:0007193);; Biological Process: glutamate receptor signaling pathway (GO:0007215);; Biological Process: neuropeptide signalin…	K04218|0.0|bta:282083|SSTR2	PREDICTED: somatostatin receptor type 2 [Ovis aries]
ENSOARG00000020163	Molecular Function: nucleotide binding (GO:0000166);; Biological Process: regulation of heart rate (GO:0002027);; Molecular Function: RNA binding (GO:0003723);; Molecular Function: catalytic activity (GO:0003824);; Molecular Function: calcium ion binding (GO:0005509);; Molecular Function: protein binding (GO:0005515);; Cellular Component: nucleus (GO:0005634);; Cellular Component: mitochondrion (…	--	PREDICTED: calsequestrin-2 isoform 1 [Ovis aries]
ENSOARG00000012688	Molecular Function: magnesium ion binding (GO:0000287);; Molecular Function: phospholipid-translocating ATPase activity (GO:0004012);; Molecular Function: binding (GO:0005488);; Molecular Function: ATP binding (GO:0005524);; Biological Process: ion transport (GO:0006811);; Biological Process: cation transport (GO:0006812);; Biological Process: tissue development (GO:0009888);; Biological Process:…	K01530|0.0|ssc:100513137|ATP8B3	PREDICTED: probable phospholipid-transporting ATPase IK [Capra hircus]
ENSOARG00000017418	Molecular Function: left-handed Z-DNA binding (GO:0003692);; Molecular Function: RNA binding (GO:0003723);; Molecular Function: double-stranded RNA adenosine deaminase activity (GO:0003726);; Cellular Component: nucleus (GO:0005634);; Cellular Component: cytosol (GO:0005829);; Biological Process: positive regulation of type I interferon-mediated signaling pathway (GO:0060340);;	K12965|0.0|bta:508333|ZBP1	PREDICTED: z-DNA-binding protein 1 [Ovis aries]
ENSOARG00000007274	Molecular Function: iron ion binding (GO:0005506);; Molecular Function: protein binding (GO:0005515);; Cellular Component: endoplasmic reticulum membrane (GO:0005789);; Biological Process: xenobiotic metabolic process (GO:0006805);; Biological Process: steroid metabolic process (GO:0008202);; Molecular Function: electron carrier activity (GO:0009055);; Molecular Function: oxidoreductase activity,…	K07412|0.0|ssc:403104|CYP2B22	PREDICTED: cytochrome P450 2B11-like [Pantholops hodgsonii]
ENSOARG00000005252	Molecular Function: iron ion binding (GO:0005506);; Molecular Function: protein binding (GO:0005515);; Cellular Component: endoplasmic reticulum membrane (GO:0005789);; Biological Process: lipid metabolic process (GO:0006629);; Molecular Function: electron carrier activity (GO:0009055);; Molecular Function: heme binding (GO:0020037);; Biological Process: cellular metabolic process (GO:0044237);; …	--	PREDICTED: cytochrome P450 2C25-like isoform 1 [Ovis aries]
ENSOARG00000014659	Molecular Function: ion channel activity (GO:0005216);; Cellular Component: extracellular space (GO:0005615);; Biological Process: calcium ion transport (GO:0006816);; Cellular Component: integral component of membrane (GO:0016021);; Cellular Component: secretory granule (GO:0030141);;	K05027|0.0|bta:507643|CLCA1	PREDICTED: calcium-activated chloride channel regulator 1 [Ovis aries]
ENSOARG00000013440	Molecular Function: GTP binding (GO:0005525);; Cellular Component: cytoplasm (GO:0005737);;	--	PREDICTED: interferon-induced protein 44 [Ovis aries]
ENSOARG00000001090	Molecular Function: glycoprotein binding (GO:0001948);; Molecular Function: ubiquitin-protein ligase activity (GO:0004842);; Biological Process: DNA repair (GO:0006281);; Biological Process: glycoprotein catabolic process (GO:0006516);; Biological Process: response to unfolded protein (GO:0006986);; Biological Process: protein ubiquitination (GO:0016567);; Cellular Component: SCF ubiquitin ligase…	K10103|0.0|bta:785057|FBXO44	PREDICTED: F-box only protein 44 [Ovis aries]
ENSOARG00000001783	Molecular Function: double-stranded DNA binding (GO:0003690);; Molecular Function: sequence-specific DNA binding transcription factor activity (GO:0003700);; Cellular Component: nucleus (GO:0005634);; Cellular Component: transcription factor complex (GO:0005667);; Cellular Component: endoplasmic reticulum (GO:0005783);; Cellular Component: cytosol (GO:0005829);; Biological Process: cellular respo…	K04379|0.0|bta:280795|FOS, MGC139881	proto-oncogene c-Fos [Ovis aries]
ENSOARG00000013870	Molecular Function: DNA binding (GO:0003677);; Cellular Component: nucleus (GO:0005634);; Biological Process: regulation of transcription, DNA-templated (GO:0006355);;	--	PREDICTED: POU domain class 2-associating factor 1 [Ovis aries]
ENSOARG00000005289	Molecular Function: cytochrome-c oxidase activity (GO:0004129);; Cellular Component: mitochondrial respiratory chain (GO:0005746);; Molecular Function: electron carrier activity (GO:0009055);; Cellular Component: integral component of membrane (GO:0016021);; Cellular Component: respiratory chain complex IV (GO:0045277);;	K02270|1e-49|bta:338086|COX7A1, COX, VIIIC, VIIa-M	Cytochrome c oxidase subunit 7A1, mitochondrial, partial [Bos mutus]
ENSOARG00000013765	Molecular Function: chromatin binding (GO:0003682);; Molecular Function: sequence-specific DNA binding transcription factor activity (GO:0003700);; Molecular Function: binding (GO:0005488);; Cellular Component: transcription factor complex (GO:0005667);; Biological Process: regulation of transcription, DNA-templated (GO:0006355);; Biological Process: regulation of transcription from RNA polymeras…	K02620|0.0|mcc:710234|transcription factor 7-like	PREDICTED: transcription factor 7 isoform X1 [Bos taurus]
ENSOARG00000002655	Molecular Function: cholinesterase activity (GO:0004104);; Molecular Function: protein binding (GO:0005515);; Cellular Component: extracellular region (GO:0005576);; Biological Process: metabolic process (GO:0008152);; Cellular Component: membrane (GO:0016020);; Cellular Component: intracellular membrane-bounded organelle (GO:0043231);; Cellular Component: cytoplasmic part (GO:0044444);; Biologic…	--	PREDICTED: LOW QUALITY PROTEIN: carboxylesterase 4A [Ovis aries]
ENSOARG00000011817	Molecular Function: calcium-transporting ATPase activity (GO:0005388);; Molecular Function: calcium ion binding (GO:0005509);; Molecular Function: calmodulin binding (GO:0005516);; Molecular Function: ATP binding (GO:0005524);; Cellular Component: endoplasmic reticulum (GO:0005783);; Cellular Component: plasma membrane (GO:0005886);; Cellular Component: cilium (GO:0005929);; Biological Process: c…	K05850|0.0|ecb:100034081|ATP2B4, ATP2B2, PMCA	PREDICTED: plasma membrane calcium-transporting ATPase 2 isoform 1 [Ovis aries]
ENSOARG00000006446	Molecular Function: binding (GO:0005488);; Molecular Function: calcium ion binding (GO:0005509);; Cellular Component: plasma membrane (GO:0005886);; Biological Process: cell adhesion (GO:0007155);; Biological Process: homophilic cell adhesion (GO:0007156);; Cellular Component: integral component of membrane (GO:0016021);; Biological Process: cellular metabolic process (GO:0044237);; Cellular Comp…	--	PREDICTED: cadherin-related family member 5 [Pantholops hodgsonii]
ENSOARG00000015398	Molecular Function: binding (GO:0005488);; Cellular Component: plasma membrane (GO:0005886);; Cellular Component: cell projection (GO:0042995);; Cellular Component: intracellular organelle (GO:0043229);; Biological Process: cellular metabolic process (GO:0044237);; Cellular Component: membrane part (GO:0044425);; Biological Process: single-multicellular organism process (GO:0044707);; Biological …	--	PREDICTED: mucin-2-like [Capra hircus]
ENSOARG00000020773	Molecular Function: binding (GO:0005488);; Cellular Component: plasma membrane (GO:0005886);; Biological Process: cellular process (GO:0009987);; Cellular Component: intrinsic component of membrane (GO:0031224);; Cellular Component: intracellular membrane-bounded organelle (GO:0043231);; Cellular Component: cytoplasmic part (GO:0044444);; Biological Process: single-organism transport (GO:0044765)…	K01672|0.0|bta:509027|CA14	PREDICTED: carbonic anhydrase 14 [Ovis aries]
ENSOARG00000012846	Molecular Function: binding (GO:0005488);; Cellular Component: membrane part (GO:0044425);; Cellular Component: cell part (GO:0044464);; Biological Process: single-organism cellular process (GO:0044763);; Biological Process: single-organism transport (GO:0044765);; Biological Process: response to stimulus (GO:0050896);;	K04978|0.0|aml:100484739|transient receptor potential cation channel subfamily M member 3-like	PREDICTED: transient receptor potential cation channel subfamily M member 3 isoform 8 [Ovis aries]
ENSOARG00000009108	Molecular Function: binding (GO:0005488);; Biological Process: regulation of transcription from RNA polymerase II promoter (GO:0006357);; Biological Process: apoptotic process (GO:0006915);; Biological Process: multicellular organismal development (GO:0007275);; Biological Process: negative regulation of signal transduction (GO:0009968);; Biological Process: negative regulation of macromolecule b…	--	PREDICTED: KN motif and ankyrin repeat domain-containing protein 4 [Ovis aries]
ENSOARG00000020983	Molecular Function: binding (GO:0005488);; Biological Process: innate immune response (GO:0045087);; Biological Process: positive regulation of biological process (GO:0048518);; Biological Process: regulation of cellular process (GO:0050794);; Biological Process: response to other organism (GO:0051707);; Biological Process: cellular response to stimulus (GO:0051716);;	--	PREDICTED: natural killer cells antigen CD94-like [Capra hircus]
ENSOARG00000006792	Molecular Function: binding (GO:0005488);; Biological Process: cellular component movement (GO:0006928);; Biological Process: gene expression (GO:0010467);; Cellular Component: membrane (GO:0016020);; Biological Process: cellular component organization (GO:0016043);; Biological Process: RNA metabolic process (GO:0016070);; Cellular Component: cell projection (GO:0042995);; Cellular Component: int…	--	PREDICTED: serine/arginine repetitive matrix protein 2-like isoform X1 [Capra hircus]
ENSOARG00000018851	Molecular Function: ATP binding (GO:0005524);; Molecular Function: zinc ion binding (GO:0008270);;	--	PREDICTED: MORC family CW-type zinc finger protein 4 isoform 1 [Ovis aries]
ENSOARG00000010676	Molecular Function: ATP binding (GO:0005524);; Cellular Component: plasma membrane (GO:0005886);; Biological Process: protein folding (GO:0006457);; Biological Process: spermatogenesis (GO:0007283);; Biological Process: response to heat (GO:0009408);; Cellular Component: membrane (GO:0016020);; Cellular Component: cytoplasmic membrane-bounded vesicle (GO:0016023);; Biological Process: RNA metabol…	--	PREDICTED: dnaJ homolog subfamily A member 1 [Ovis aries]
ENSOARG00000006790	Molecular Function: ATP binding (GO:0005524);;	--	PREDICTED: schlafen family member 13 [Ovis aries]
ENSOARG00000014652	Molecular Function: actin binding (GO:0003779);; Cellular Component: cytoplasm (GO:0005737);; Cellular Component: cytoskeleton (GO:0005856);; Cellular Component: focal adhesion (GO:0005925);; Biological Process: apoptotic process (GO:0006915);; Biological Process: protein localization (GO:0008104);; Biological Process: anatomical structure morphogenesis (GO:0009653);; Biological Process: single-o…	--	PREDICTED: tensin-4 isoform 2 [Ovis aries]
Ovis_aries_newGene_29389	Molecular Function: aminoacylase activity (GO:0004046);; Cellular Component: cytoplasm (GO:0005737);; Biological Process: proteolysis (GO:0006508);; Biological Process: cellular amino acid metabolic process (GO:0006520);; Molecular Function: metallopeptidase activity (GO:0008237);; Molecular Function: metal ion binding (GO:0046872);;	K14677|0.0|cfa:476602|ACY1	PREDICTED: aminoacylase-1 isoform 1 [Ovis aries]
Ovis_aries_newGene_39710	Molecular Function: RNA binding (GO:0003723);; Molecular Function: RNA-directed DNA polymerase activity (GO:0003964);; Molecular Function: structural molecule activity (GO:0005198);; Cellular Component: fascia adherens (GO:0005916);; Biological Process: RNA-dependent DNA replication (GO:0006278);; Biological Process: regulation of transcription, DNA-templated (GO:0006355);; Cellular Component: ac…	--	PREDICTED: retinol-binding protein 4 [Ovis aries]
Ovis_aries_newGene_54146	Molecular Function: RNA binding (GO:0003723);; Molecular Function: RNA-directed DNA polymerase activity (GO:0003964);; Molecular Function: protein kinase activity (GO:0004672);; Molecular Function: structural molecule activity (GO:0005198);; Cellular Component: proteinaceous extracellular matrix (GO:0005578);; Cellular Component: mitochondrion (GO:0005739);; Cellular Component: plasma membrane (G…	--	reverse transcriptase-like [Bos taurus]
Ovis_aries_newGene_34577	Molecular Function: protein kinase activity (GO:0004672);; Cellular Component: proteinaceous extracellular matrix (GO:0005578);; Cellular Component: mitochondrion (GO:0005739);; Cellular Component: plasma membrane (GO:0005886);; Cellular Component: anchored component of membrane (GO:0031225);; Molecular Function: heparan sulfate proteoglycan binding (GO:0043395);; Biological Process: cellular res…	--	reverse transcriptase-like [Bos taurus]
Ovis_aries_newGene_68486	Molecular Function: G-protein coupled receptor activity (GO:0004930);; Cellular Component: integral component of membrane (GO:0016021);; Biological Process: sensory perception of taste (GO:0050909);;	--	PREDICTED: LOW QUALITY PROTEIN: pancreatic progenitor cell differentiation and proliferation factor-like protein [Ovis aries]
ENSOARG00000009285	Cellular Component: zona pellucida receptor complex (GO:0002199);; Molecular Function: ATP binding (GO:0005524);; Cellular Component: nucleus (GO:0005634);; Cellular Component: centrosome (GO:0005813);; Cellular Component: microtubule organizing center (GO:0005815);; Cellular Component: chaperonin-containing T-complex (GO:0005832);; Cellular Component: microtubule (GO:0005874);; Biological Proces…	K09496|0.0|bta:613336|CCT4, MGC134500	PREDICTED: T-complex protein 1 subunit delta isoform X1 [Bos mutus]
ENSOARG00000007766	Cellular Component: ruffle (GO:0001726);; Molecular Function: motor activity (GO:0003774);; Molecular Function: actin binding (GO:0003779);; Molecular Function: calmodulin binding (GO:0005516);; Molecular Function: ATP binding (GO:0005524);; Molecular Function: phosphatidylinositol-3,4,5-trisphosphate binding (GO:0005547);; Cellular Component: microvillus (GO:0005902);; Cellular Component: brush …	K10356|0.0|bta:281936|MYO1A, MGC127048	PREDICTED: unconventional myosin-Ia [Panthera tigris altaica]
ENSOARG00000001052	Cellular Component: photoreceptor outer segment (GO:0001750);; Cellular Component: photoreceptor inner segment (GO:0001917);; Molecular Function: catalytic activity (GO:0003824);; Molecular Function: protein binding (GO:0005515);; Cellular Component: neurofilament (GO:0005883);; Biological Process: nucleobase-containing compound metabolic process (GO:0006139);; Cellular Component: ionotropic glut…	--	PREDICTED: SH3 and multiple ankyrin repeat domains protein 2 [Ovis aries]
ENSOARG00000009920	Cellular Component: nucleus (GO:0005634);; Cellular Component: cytoplasm (GO:0005737);; Biological Process: regulation of transcription, DNA-templated (GO:0006355);;	--	PREDICTED: metastasis-associated in colon cancer protein 1 [Ovis aries]
ENSOARG00000004645	Cellular Component: nucleus (GO:0005634);; Biological Process: DNA metabolic process (GO:0006259);; Biological Process: tissue development (GO:0009888);; Biological Process: gene expression (GO:0010467);; Biological Process: cellular component organization (GO:0016043);; Biological Process: regulation of nucleobase-containing compound metabolic process (GO:0019219);; Biological Process: protein m…	K11288|1e-163|bta:615997|TSPYL5	PREDICTED: LOW QUALITY PROTEIN: testis-specific Y-encoded-like protein 5 [Ovis aries]
ENSOARG00000015242	Cellular Component: nucleus (GO:0005634);;	--	PREDICTED: synaptonemal complex protein 2-like [Capra hircus]
ENSOARG00000003822	Cellular Component: nuclear nucleosome (GO:0000788);; Molecular Function: regulatory region DNA binding (GO:0000975);; Biological Process: negative regulation of immune system process (GO:0002683);; Molecular Function: sequence-specific DNA binding transcription factor activity (GO:0003700);; Cellular Component: nucleus (GO:0005634);; Cellular Component: cytoplasm (GO:0005737);; Biological Proces…	K09445|0.0|bta:506141|IRF4	PREDICTED: interferon regulatory factor 4 [Ovis aries]
ENSOARG00000009492	Cellular Component: mitochondrion (GO:0005739);; Cellular Component: membrane (GO:0016020);;	--	PREDICTED: coenzyme Q-binding protein COQ10 homolog A, mitochondrial, partial [Ovis aries]
ENSOARG00000009104	Cellular Component: membrane (GO:0016020);; Biological Process: cellular component organization (GO:0016043);; Cellular Component: cell part (GO:0044464);; Biological Process: single-organism cellular process (GO:0044763);; Biological Process: regulation of cellular process (GO:0050794);;	--	PREDICTED: carcinoembryonic antigen-related cell adhesion molecule 20 [Ovis aries]
ENSOARG00000002199	Cellular Component: lysosomal membrane (GO:0005765);; Biological Process: phosphate-containing compound metabolic process (GO:0006796);; Cellular Component: integral component of membrane (GO:0016021);; Biological Process: primary metabolic process (GO:0044238);; Biological Process: single-organism cellular process (GO:0044763);; Biological Process: positive regulation of biological process (GO:0…	--	PREDICTED: tetraspanin-1 [Ovis aries]
ENSOARG00000016539	Cellular Component: integral component of plasma membrane (GO:0005887);; Biological Process: anion transport (GO:0006820);; Molecular Function: secondary active sulfate transmembrane transporter activity (GO:0008271);; Biological Process: sulfate transport (GO:0008272);; Molecular Function: inorganic anion transmembrane transporter activity (GO:0015103);; Molecular Function: chloride transmembran…	K14704|0.0|bta:514514|SLC26A6, MGC142357	PREDICTED: solute carrier family 26 member 6 [Pantholops hodgsonii]
ENSOARG00000013031	Cellular Component: integral component of membrane (GO:0016021);;	--	PREDICTED: transmembrane protein 255A isoform 1 [Dasypus novemcinctus]
ENSOARG00000003992	Cellular Component: integral component of membrane (GO:0016021);;	--	PREDICTED: choline transporter-like protein 4 isoform 1 [Ovis aries]
ENSOARG00000020776	Cellular Component: extracellular region (GO:0005576);; Biological Process: lipid catabolic process (GO:0016042);; Molecular Function: hydrolase activity (GO:0016787);;	--	PREDICTED: phospholipase B-like 1 [Ovis aries]
ENSOARG00000020380	Cellular Component: extracellular region (GO:0005576);; Biological Process: cGMP biosynthetic process (GO:0006182);; Biological Process: excretion (GO:0007588);; Biological Process: body fluid secretion (GO:0007589);; Molecular Function: enzyme activator activity (GO:0008047);; Biological Process: positive regulation of catalytic activity (GO:0043085);; Biological Process: negative regulation of …	--	PREDICTED: guanylate cyclase activator 2B [Ovis aries]
ENSOARG00000010659	Biological Process: system process (GO:0003008);; Molecular Function: growth factor activity (GO:0008083);; Biological Process: cellular process (GO:0009987);; Cellular Component: secretory granule (GO:0030141);; Cellular Component: apical lamina of hyaline layer (GO:0032579);;	--	PREDICTED: trefoil factor 3 [Ovis aries]
ENSOARG00000010400	Biological Process: skeletal system development (GO:0001501);; Molecular Function: protein binding (GO:0005515);; Cellular Component: basement membrane (GO:0005604);; Cellular Component: plasma membrane (GO:0005886);; Biological Process: cell communication (GO:0007154);; Biological Process: organ morphogenesis (GO:0009887);; Cellular Component: integral component of membrane (GO:0016021);; Biolog…	--	PREDICTED: LOW QUALITY PROTEIN: FRAS1-related extracellular matrix protein 3 [Ovis aries]
ENSOARG00000009838	Biological Process: skeletal system development (GO:0001501);; Molecular Function: protein binding (GO:0005515);; Biological Process: organ morphogenesis (GO:0009887);; Biological Process: tissue development (GO:0009888);; Cellular Component: integral component of membrane (GO:0016021);; Biological Process: macromolecule metabolic process (GO:0043170);; Biological Process: cellular metabolic proc…	K08188|0.0|bta:618274|SLC16A11	PREDICTED: LOW QUALITY PROTEIN: monocarboxylate transporter 11 [Ovis aries]
ENSOARG00000011909	Biological Process: skeletal system development (GO:0001501);; Biological Process: organ morphogenesis (GO:0009887);; Biological Process: cellular component organization (GO:0016043);; Cellular Component: extracellular region part (GO:0044421);; Biological Process: regulation of cellular process (GO:0050794);; Biological Process: cellular response to stimulus (GO:0051716);;	--	PREDICTED: protein FAM83E [Pantholops hodgsonii]
ENSOARG00000006119	Biological Process: skeletal system development (GO:0001501);; Biological Process: antibacterial peptide secretion (GO:0002779);; Molecular Function: metalloendopeptidase activity (GO:0004222);; Biological Process: proteolysis (GO:0006508);; Molecular Function: metallopeptidase activity (GO:0008237);; Molecular Function: zinc ion binding (GO:0008270);; Biological Process: anatomical structure mor…	K01397|0.0|bta:286794|MMP7	matrilysin precursor [Ovis aries]
ENSOARG00000010152	Biological Process: signal transduction (GO:0007165);; Molecular Function: cytoskeletal protein binding (GO:0008092);; Biological Process: regulation of gene expression (GO:0010468);; Biological Process: RNA metabolic process (GO:0016070);; Cellular Component: macromolecular complex (GO:0032991);; Biological Process: cellular macromolecule biosynthetic process (GO:0034645);; Biological Process: n…	--	PREDICTED: ankyrin repeat domain-containing protein 5 [Ovis aries]
ENSOARG00000014413	Biological Process: release of cytochrome c from mitochondria (GO:0001836);; Cellular Component: mitochondrion (GO:0005739);; Biological Process: activation of cysteine-type endopeptidase activity involved in apoptotic process (GO:0006919);; Cellular Component: membrane (GO:0016020);; Cellular Component: integral component of membrane (GO:0016021);; Biological Process: negative regulation of cyst…	--	Interferon alpha-inducible protein 27-like protein 1 [Bos mutus]
ENSOARG00000006214	Biological Process: regulation of systemic arterial blood pressure by atrial natriuretic peptide (GO:0003050);; Molecular Function: GTPase activity (GO:0003924);; Molecular Function: protein binding (GO:0005515);; Molecular Function: GTP binding (GO:0005525);; Cellular Component: endosome (GO:0005768);; Biological Process: GTP catabolic process (GO:0006184);; Biological Process: small GTPase medi…	K07851|1e-139|ecb:100058003|similar to ras-like protein/VTS58635	PREDICTED: ras-like protein family member 10B [Ovis aries]
ENSOARG00000017758	Biological Process: regulation of protein phosphorylation (GO:0001932);; Molecular Function: GTPase activity (GO:0003924);; Molecular Function: GTP binding (GO:0005525);; Cellular Component: endosome (GO:0005768);; Biological Process: GTP catabolic process (GO:0006184);; Biological Process: small GTPase mediated signal transduction (GO:0007264);; Biological Process: Ras protein signal transductio…	K07854|0.0|bta:614252|RASL12, MGC139757	PREDICTED: ras-like protein family member 12 [Ovis aries]
ENSOARG00000017101	Biological Process: regulation of immune system process (GO:0002682);; Molecular Function: binding (GO:0005488);; Biological Process: defense response (GO:0006952);; Cellular Component: membrane (GO:0016020);; Biological Process: protein ubiquitination (GO:0016567);; Biological Process: regulation of cellular metabolic process (GO:0031323);; Cellular Component: intracellular part (GO:0044424);; B…	--	PREDICTED: butyrophilin-like protein 1-like [Ovis aries]
ENSOARG00000017094	Biological Process: positive regulation of immunoglobulin biosynthetic process (GO:0002642);; Cellular Component: extracellular region (GO:0005576);; Cellular Component: endoplasmic reticulum lumen (GO:0005788);; Biological Process: positive regulation of cell proliferation (GO:0008284);; Biological Process: regulation of B cell proliferation (GO:0030888);; Biological Process: integrin activation…	--	PREDICTED: plasma cell-induced resident endoplasmic reticulum protein [Ovis aries]
ENSOARG00000001111	Biological Process: negative regulation of transcription from RNA polymerase II promoter (GO:0000122);; Biological Process: endothelial cell morphogenesis (GO:0001886);; Biological Process: leukocyte differentiation (GO:0002521);; Biological Process: regulation of immune system process (GO:0002682);; Molecular Function: sequence-specific DNA binding transcription factor activity (GO:0003700);; Mo…	K04680|1e-101|bta:497011|ID1	PREDICTED: DNA-binding protein inhibitor ID-1 [Ovis aries]
ENSOARG00000006786	Biological Process: microtubule bundle formation (GO:0001578);; Cellular Component: cytoskeleton (GO:0005856);; Molecular Function: tubulin binding (GO:0015631);; Molecular Function: ligase activity (GO:0016874);; Biological Process: protein polyglutamylation (GO:0018095);; Cellular Component: ciliary basal body (GO:0036064);; Cellular Component: cell projection (GO:0042995);; Cellular Component:…	--	PREDICTED: LOW QUALITY PROTEIN: tubulin polyglutamylase TTLL6 [Ovis aries]
ENSOARG00000012023	Biological Process: lymph vessel development (GO:0001945);; Biological Process: adaptive immune response (GO:0002250);; Biological Process: macrophage activation involved in immune response (GO:0002281);; Biological Process: serotonin secretion by platelet (GO:0002554);; Molecular Function: RNA binding (GO:0003723);; Molecular Function: non-membrane spanning protein tyrosine kinase activity (GO:0…	--	PREDICTED: growth factor receptor-bound protein 7 [Ovis aries]
ENSOARG00000019246	Biological Process: lipid metabolic process (GO:0006629);; Molecular Function: hydrolase activity (GO:0016787);;	K13534|0.0|bta:786474|PNPLA3	PREDICTED: patatin-like phospholipase domain-containing protein 3 [Ovis aries]
ENSOARG00000015431	Biological Process: kidney development (GO:0001822);; Molecular Function: ornithine decarboxylase activity (GO:0004586);; Cellular Component: cytosol (GO:0005829);; Biological Process: positive regulation of cell proliferation (GO:0008284);; Biological Process: response to virus (GO:0009615);; Biological Process: putrescine biosynthetic process from ornithine (GO:0033387);;	K01581|0.0|bta:281365|ODC1	PREDICTED: ornithine decarboxylase [Ovis aries]
ENSOARG00000010189	Biological Process: insulin secretion (GO:0030073);;	--	PREDICTED: protein FAM3B [Ovis aries]
ENSOARG00000015584	Biological Process: immune system process (GO:0002376);; Molecular Function: calcium ion binding (GO:0005509);; Molecular Function: protein binding (GO:0005515);; Molecular Function: calcium-dependent phospholipid binding (GO:0005544);; Cellular Component: mitochondrion (GO:0005739);; Cellular Component: cytoskeleton (GO:0005856);; Cellular Component: plasma membrane (GO:0005886);; Biological Pro…	--	Annexin A10, partial [Bos mutus]
ENSOARG00000017398	Biological Process: immune system process (GO:0002376);; Molecular Function: antigen binding (GO:0003823);; Cellular Component: membrane (GO:0016020);; Cellular Component: cell part (GO:0044464);;	--	Ig gamma-3 chain C region, partial [Bos mutus]
ENSOARG00000014554	Biological Process: immune system process (GO:0002376);; Biological Process: defense response (GO:0006952);; Biological Process: signal transduction (GO:0007165);; Cellular Component: membrane (GO:0016020);; Biological Process: cellular component organization (GO:0016043);; Molecular Function: signaling receptor activity (GO:0038023);; Cellular Component: cell part (GO:0044464);; Biological Proce…	--	PREDICTED: leucine-rich repeat-containing protein 19 [Ovis aries]
ENSOARG00000016631	Biological Process: histamine-induced gastric acid secretion (GO:0001697);; Biological Process: gastrin-induced gastric acid secretion (GO:0001698);; Biological Process: epithelial cell morphogenesis (GO:0003382);; Molecular Function: adrenergic receptor activity (GO:0004935);; Molecular Function: histamine receptor activity (GO:0004969);; Molecular Function: binding (GO:0005488);; Cellular Compo…	K04150|0.0|bta:521257|HRH2	PREDICTED: LOW QUALITY PROTEIN: histamine H2 receptor, partial [Ovis aries]
ENSOARG00000006175	Biological Process: endochondral ossification (GO:0001958);; Biological Process: dephosphorylation (GO:0016311);; Molecular Function: pyrophosphatase activity (GO:0016462);; Biological Process: bone mineralization involved in bone maturation (GO:0035630);; Molecular Function: phosphocholine phosphatase activity (GO:0052731);; Molecular Function: phosphoethanolamine phosphatase activity (GO:005273…	K06124|1e-172|bta:524639|PHOSPHO1	PREDICTED: phosphoethanolamine/phosphocholine phosphatase isoform 1 [Ovis aries]
ENSOARG00000017264	Biological Process: cell morphogenesis involved in differentiation (GO:0000904);; Biological Process: ossification (GO:0001503);; Biological Process: eye development (GO:0001654);; Biological Process: metanephros development (GO:0001656);; Biological Process: ureteric bud development (GO:0001657);; Biological Process: mesoderm formation (GO:0001707);; Biological Process: kidney development (GO:00…	K04663|0.0|bta:617566|BMP6	PREDICTED: bone morphogenetic protein 6 [Pantholops hodgsonii]
ENSOARG00000019090	Biological Process: blood vessel development (GO:0001568);; Biological Process: positive regulation of cytokine production (GO:0001819);; Biological Process: adaptive immune response (GO:0002250);; Biological Process: leukocyte activation involved in immune response (GO:0002366);; Biological Process: regulation of leukocyte activation (GO:0002694);; Biological Process: immune response-activating …	K08847|0.0|ssc:100153263|receptor-interacting serine/threonine-protein kinase 3-like	PREDICTED: receptor-interacting serine/threonine-protein kinase 3 [Ovis aries]
ENSOARG00000011841	Biological Process: angiogenesis (GO:0001525);; Molecular Function: aminopeptidase activity (GO:0004177);; Cellular Component: endoplasmic reticulum-Golgi intermediate compartment (GO:0005793);; Biological Process: proteolysis (GO:0006508);; Molecular Function: metallopeptidase activity (GO:0008237);; Molecular Function: zinc ion binding (GO:0008270);; Cellular Component: external side of plasma …	K11140|0.0|bta:404191|ANPEP, APN, CD13, P150	PREDICTED: LOW QUALITY PROTEIN: aminopeptidase N [Ovis aries]
ENSOARG00000001917	--	--	PREDICTED: putative V-set and immunoglobulin domain-containing-like protein IGHV4OR15-8-like [Pantholops hodgsonii]
ENSOARG00000006764	--	--	PREDICTED: MLV-related proviral Env polyprotein-like [Pantholops hodgsonii]
ENSOARG00000007600	--	--	PREDICTED: LOW QUALITY PROTEIN: tyrosine-protein phosphatase non-receptor type substrate 1-like [Bos taurus]
ENSOARG00000020789	--	--	Ig kappa chain C region [Bos mutus]
ENSOARG00000012537	--	--	immunoglobulin V lambda chain [Ovis aries]
ENSOARG00000008862	--	--	immunoglobulin alpha heavy chain [Ovis aries]
ENSOARG00000012457	--	--	immunoglobulin V lambda chain [Ovis aries]
ENSOARG00000015436	--	--	PREDICTED: envelope glycoprotein-like, partial [Ovis aries]
Ovis_aries_newGene_39824	--	--	hypothetical protein M91_14228, partial [Bos mutus]
Ovis_aries_newGene_70434	--	--	--
Ovis_aries_newGene_37261	--	--	reverse transcriptase-like [Bos taurus]
Ovis_aries_newGene_41083	--	--	reverse transcriptase-like [Bos taurus]

## Sheet: DE mRNA_annot_lung
Supplementary Table S7B.
#GeneID	GO_annotation	KEGG_annotation	nr_annotation
ENSOARG00000014402	Molecular Function: transporter activity (GO:0005215);; Cellular Component: plasma membrane (GO:0005886);; Biological Process: ion transport (GO:0006811);; Biological Process: cellular process (GO:0009987);; Molecular Function: symporter activity (GO:0015293);; Cellular Component: integral component of membrane (GO:0016021);; Cellular Component: membrane part (GO:0044425);; Biological Process: tr…	K14388|0.0|bta:615734|SLC5A8, SMCT1	PREDICTED: sodium-coupled monocarboxylate transporter 1 [Ovis aries]
ENSOARG00000017049	Molecular Function: structural molecule activity (GO:0005198);; Molecular Function: binding (GO:0005488);; Biological Process: regulation of translation (GO:0006417);; Biological Process: epidermis development (GO:0008544);; Cellular Component: membrane (GO:0016020);; Biological Process: epithelial cell differentiation (GO:0030855);; Cellular Component: nuclear lumen (GO:0031981);; Cellular Compo…	K07605|0.0|ecb:100061458|similar to RIKEN cDNA 4732456N10 gene	PREDICTED: keratin, type II cytoskeletal 5-like [Pantholops hodgsonii]
ENSOARG00000015493	Molecular Function: structural molecule activity (GO:0005198);; Cellular Component: cytoplasm (GO:0005737);; Cellular Component: intermediate filament (GO:0005882);; Biological Process: apoptotic process (GO:0006915);; Biological Process: epidermis development (GO:0008544);; Biological Process: anatomical structure morphogenesis (GO:0009653);; Biological Process: cell differentiation (GO:0030154)…	K07604|0.0|bta:505214|KRT20, MGC152269	PREDICTED: keratin, type I cytoskeletal 20 [Ovis aries]
ENSOARG00000003784	Molecular Function: serine-type endopeptidase inhibitor activity (GO:0004867);; Cellular Component: extracellular region (GO:0005576);; Biological Process: negative regulation of nitric oxide mediated signal transduction (GO:0010751);; Biological Process: negative regulation of peptidyl-tyrosine phosphorylation (GO:0050732);; Biological Process: regulation of acrosome reaction (GO:0060046);; Biol…	--	PREDICTED: pancreatic secretory trypsin inhibitor [Ovis aries]
ENSOARG00000005159	Molecular Function: serine-type endopeptidase inhibitor activity (GO:0004867);; Biological Process: negative regulation of peptidase activity (GO:0010466);; Molecular Function: peptidase inhibitor activity (GO:0030414);; Cellular Component: intracellular part (GO:0044424);;	K13963|0.0|bta:281376|SERPINB2, PAI2	PREDICTED: plasminogen activator inhibitor 2-like [Ovis aries]
ENSOARG00000010199	Molecular Function: RNA polymerase II core promoter proximal region sequence-specific DNA binding transcription factor activity involved in positive regulation of transcription (GO:0001077);; Biological Process: vasculogenesis (GO:0001570);; Biological Process: branching involved in ureteric bud morphogenesis (GO:0001658);; Biological Process: positive regulation of endothelial cell proliferation…	K12497|0.0|hsa:1960|EGR3, MGC138484, PILOT	PREDICTED: early growth response protein 3 [Pantholops hodgsonii]
ENSOARG00000017214	Molecular Function: RNA polymerase II core promoter proximal region sequence-specific DNA binding transcription factor activity involved in positive regulation of transcription (GO:0001077);; Biological Process: positive regulation of endothelial cell proliferation (GO:0001938);; Biological Process: cell migration involved in sprouting angiogenesis (GO:0002042);; Molecular Function: steroid hormo…	K04465|0.0|bta:528390|NR4A1	PREDICTED: nuclear receptor subfamily 4 group A member 1 [Ovis aries]
ENSOARG00000006353	Molecular Function: receptor binding (GO:0005102);; Biological Process: tyrosine phosphorylation of STAT protein (GO:0007260);; Biological Process: positive regulation of macromolecule metabolic process (GO:0010604);; Biological Process: positive regulation of cellular metabolic process (GO:0031325);; Biological Process: regulation of primary metabolic process (GO:0080090);;	K05418|4e-99|bta:319086|OSM	PREDICTED: LOW QUALITY PROTEIN: oncostatin-M [Ovis aries]
ENSOARG00000015677	Molecular Function: protein binding (GO:0005515);; Molecular Function: hyaluronic acid binding (GO:0005540);; Cellular Component: proteinaceous extracellular matrix (GO:0005578);; Biological Process: cell adhesion (GO:0007155);; Cellular Component: membrane (GO:0016020);;	K06848|0.0|bta:281717|HAPLN1, CRTL1, LP, MGC179334	PREDICTED: hyaluronan and proteoglycan link protein 1 [Ovis aries]
ENSOARG00000005504	Molecular Function: protein binding (GO:0005515);; Cellular Component: proteinaceous extracellular matrix (GO:0005578);; Cellular Component: extracellular space (GO:0005615);; Biological Process: cell adhesion (GO:0007155);; Biological Process: sensory perception of sound (GO:0007605);; Biological Process: regulation of cell shape (GO:0008360);; Cellular Component: organelle (GO:0043226);; Cellul…	--	PREDICTED: cochlin [Ovis aries]
ENSOARG00000008263	Molecular Function: protein binding (GO:0005515);; Cellular Component: proteinaceous extracellular matrix (GO:0005578);; Biological Process: cell adhesion (GO:0007155);; Biological Process: single-organism developmental process (GO:0044767);; Biological Process: organ development (GO:0048513);; Biological Process: regulation of biological process (GO:0050789);;	K08124|0.0|bta:100337501|osteomodulin-like	PREDICTED: osteomodulin isoform X1 [Capra hircus]
ENSOARG00000009305	Molecular Function: protein binding (GO:0005515);; Biological Process: metabolic process (GO:0008152);; Biological Process: single-organism cellular process (GO:0044763);; Biological Process: single-organism developmental process (GO:0044767);; Biological Process: system development (GO:0048731);; Biological Process: regulation of cellular process (GO:0050794);; Biological Process: response to st…	--	PREDICTED: LOW QUALITY PROTEIN: von Willebrand factor A domain-containing protein 5B1 [Ovis aries]
ENSOARG00000021089	Molecular Function: phosphoprotein phosphatase activity (GO:0004721);; Cellular Component: nucleus (GO:0005634);; Biological Process: cell-cell signaling (GO:0007267);;	--	PREDICTED: disks large-associated protein 5 [Ovis aries]
ENSOARG00000019163	Molecular Function: oxygen transporter activity (GO:0005344);; Molecular Function: iron ion binding (GO:0005506);; Cellular Component: hemoglobin complex (GO:0005833);; Biological Process: oxygen transport (GO:0015671);; Molecular Function: oxygen binding (GO:0019825);; Molecular Function: heme binding (GO:0020037);;	K13823|2e-95|bta:280813|HBB	PREDICTED: hemoglobin subunit beta-like [Ovis aries]
ENSOARG00000001663	Molecular Function: nucleic acid binding (GO:0003676);; Molecular Function: transcription corepressor activity (GO:0003714);; Cellular Component: nucleus (GO:0005634);; Biological Process: chromatin organization (GO:0006325);; Biological Process: regulation of transcription, DNA-templated (GO:0006355);; Biological Process: negative regulation of gene expression (GO:0010629);; Biological Process: …	--	PREDICTED: B-cell lymphoma/leukemia 11A-like isoform X4 [Bos mutus]
ENSOARG00000004353	Molecular Function: nucleic acid binding (GO:0003676);; Biological Process: cellular macromolecule metabolic process (GO:0044260);; Cellular Component: nuclear part (GO:0044428);; Molecular Function: metal ion binding (GO:0046872);; Biological Process: nucleic acid metabolic process (GO:0090304);;	--	PREDICTED: sal-like protein 3 [Pantholops hodgsonii]
ENSOARG00000002816	Molecular Function: mannose binding (GO:0005537);; Cellular Component: collagen (GO:0005581);; Cellular Component: extracellular space (GO:0005615);; Biological Process: respiratory gaseous exchange (GO:0007585);; Biological Process: surfactant homeostasis (GO:0043129);; Biological Process: lung alveolus development (GO:0048286);; Biological Process: response to stimulus (GO:0050896);;	--	PREDICTED: conglutinin-like [Ovis aries]
ENSOARG00000019840	Molecular Function: lipopolysaccharide binding (GO:0001530);; Biological Process: cytokine production (GO:0001816);; Molecular Function: lipopolysaccharide receptor activity (GO:0001875);; Molecular Function: platelet activating factor receptor activity (GO:0004992);; Molecular Function: phospholipid binding (GO:0005543);; Cellular Component: nucleus (GO:0005634);; Cellular Component: plasma memb…	K04279|0.0|bta:518283|PTAFR, PAFr	PREDICTED: platelet-activating factor receptor [Ovis aries]
ENSOARG00000016231	Molecular Function: iron ion binding (GO:0005506);; Cellular Component: cytoplasm (GO:0005737);; Molecular Function: UDP-N-acetylmuramate dehydrogenase activity (GO:0008762);; Molecular Function: electron carrier activity (GO:0009055);; Molecular Function: oxidoreductase activity, acting on CH or CH2 groups (GO:0016725);; Molecular Function: flavin adenine dinucleotide binding (GO:0050660);; Mole…	--	PREDICTED: aldehyde oxidase-like [Ovis aries]
ENSOARG00000004696	Molecular Function: ion channel activity (GO:0005216);; Molecular Function: chloride channel activity (GO:0005254);; Cellular Component: endoplasmic reticulum membrane (GO:0005789);; Cellular Component: chloride channel complex (GO:0034707);; Biological Process: regulation of catalytic activity (GO:0050790);; Molecular Function: ATPase binding (GO:0051117);;	K13361|7e-39|bta:780807|FXYD3, MAT-8, MGC155105	PREDICTED: FXYD domain-containing ion transport regulator 3 isoform X2 [Pantholops hodgsonii]
ENSOARG00000007561	Molecular Function: ion channel activity (GO:0005216);; Molecular Function: 1-phosphatidylinositol binding (GO:0005545);; Biological Process: nucleobase-containing compound metabolic process (GO:0006139);; Biological Process: ion transport (GO:0006811);; Cellular Component: clathrin coat (GO:0030118);; Molecular Function: clathrin binding (GO:0030276);; Biological Process: multicellular organisma…	--	PREDICTED: LOW QUALITY PROTEIN: clathrin coat assembly protein AP180 [Ovis aries]
ENSOARG00000001783	Molecular Function: double-stranded DNA binding (GO:0003690);; Molecular Function: sequence-specific DNA binding transcription factor activity (GO:0003700);; Cellular Component: nucleus (GO:0005634);; Cellular Component: transcription factor complex (GO:0005667);; Cellular Component: endoplasmic reticulum (GO:0005783);; Cellular Component: cytosol (GO:0005829);; Biological Process: cellular respo…	K04379|0.0|bta:280795|FOS, MGC139881	proto-oncogene c-Fos [Ovis aries]
ENSOARG00000020743	Molecular Function: chromatin binding (GO:0003682);; Cellular Component: nucleus (GO:0005634);; Biological Process: DNA replication (GO:0006260);; Biological Process: response to UV (GO:0009411);; Biological Process: translesion synthesis (GO:0019985);; Cellular Component: perinuclear region of cytoplasm (GO:0048471);; Biological Process: centrosome organization (GO:0051297);; Biological Process:…	--	PREDICTED: casein kinase I isoform gamma-1 isoform X13 [Canis lupus familiaris]
ENSOARG00000020972	Molecular Function: alcohol sulfotransferase activity (GO:0004027);; Molecular Function: aryl sulfotransferase activity (GO:0004062);; Cellular Component: cytoplasm (GO:0005737);; Biological Process: sulfur compound metabolic process (GO:0006790);; Biological Process: estrogen metabolic process (GO:0008210);; Biological Process: phenol-containing compound metabolic process (GO:0018958);; Biologic…	K01025|0.0|bta:615528|SULT1C3	PREDICTED: sulfotransferase 1C1-like [Ovis aries]
ENSOARG00000002376	Molecular Function: actin binding (GO:0003779);; Cellular Component: cytoplasm (GO:0005737);; Cellular Component: cytoskeletal part (GO:0044430);; Biological Process: single-organism cellular process (GO:0044763);;	--	PREDICTED: protein POF1B [Ovis aries]
Ovis_aries_newGene_57438	Molecular Function: receptor binding (GO:0005102);; Cellular Component: peroxisome (GO:0005777);; Biological Process: putrescine biosynthetic process (GO:0009446);; Biological Process: putrescine catabolic process (GO:0009447);; Cellular Component: integral component of membrane (GO:0016021);; Biological Process: spermidine catabolic process (GO:0046203);; Biological Process: spermine catabolic p…	--	reverse transcriptase-like [Bos taurus]
Ovis_aries_newGene_58064	Molecular Function: binding (GO:0005488);; Cellular Component: cytoplasm (GO:0005737);; Biological Process: organ morphogenesis (GO:0009887);; Cellular Component: extracellular region part (GO:0044421);; Biological Process: regulation of cellular process (GO:0050794);; Biological Process: cellular response to stimulus (GO:0051716);;	--	PREDICTED: LOW QUALITY PROTEIN: immediate early response gene 2 protein [Ovis aries]
ENSOARG00000012472	Cellular Component: spindle pole (GO:0000922);; Biological Process: antigen transcytosis by M cells in mucosal-associated lymphoid tissue (GO:0002412);; Molecular Function: antigen binding (GO:0003823);; Molecular Function: binding (GO:0005488);; Cellular Component: extracellular region (GO:0005576);; Biological Process: transport (GO:0006810);; Biological Process: single fertilization (GO:000733…	--	PREDICTED: pancreatic secretory granule membrane major glycoprotein GP2 isoform 2 [Ovis aries]
ENSOARG00000007592	Cellular Component: photoreceptor outer segment (GO:0001750);; Molecular Function: peroxidase activity (GO:0004601);; Molecular Function: prostaglandin-endoperoxide synthase activity (GO:0004666);; Cellular Component: nucleus (GO:0005634);; Cellular Component: endoplasmic reticulum membrane (GO:0005789);; Biological Process: response to oxidative stress (GO:0006979);; Biological Process: regulati…	K11987|0.0|bta:282023|PTGS2	cyclooxygenase-2 [Capra hircus]
ENSOARG00000009229	Cellular Component: nucleosome (GO:0000786);; Molecular Function: DNA binding (GO:0003677);; Cellular Component: nucleus (GO:0005634);; Biological Process: nucleosome assembly (GO:0006334);; Molecular Function: protein heterodimerization activity (GO:0046982);; Biological Process: regulation of gene silencing (GO:0060968);;	K11253|1e-87|ecb:100052783|similar to histone cluster 1, H3f	PREDICTED: histone H3.1-like [Ursus maritimus]
ENSOARG00000020028	Cellular Component: nucleosome (GO:0000786);; Molecular Function: DNA binding (GO:0003677);; Cellular Component: nucleus (GO:0005634);; Biological Process: nucleosome assembly (GO:0006334);; Molecular Function: enzyme binding (GO:0019899);; Molecular Function: protein heterodimerization activity (GO:0046982);; Biological Process: system development (GO:0048731);; Biological Process: response to s…	K11251|9e-88|oaa:100093308|similar to homeostatic thymus hormone alpha	PREDICTED: histone H2A type 1-like [Physeter catodon]
ENSOARG00000009196	Cellular Component: nucleosome (GO:0000786);; Molecular Function: DNA binding (GO:0003677);; Cellular Component: nucleus (GO:0005634);; Biological Process: nucleosome assembly (GO:0006334);; Molecular Function: enzyme binding (GO:0019899);; Molecular Function: protein heterodimerization activity (GO:0046982);;	K11251|9e-88|oaa:100093308|similar to homeostatic thymus hormone alpha	PREDICTED: histone H2A type 1-like [Physeter catodon]
ENSOARG00000014138	Cellular Component: integral component of membrane (GO:0016021);;	--	PREDICTED: uroplakin-3b-like protein [Ovis aries]
ENSOARG00000001743	Cellular Component: Golgi membrane (GO:0000139);; Molecular Function: RNA polymerase II regulatory region sequence-specific DNA binding (GO:0000977);; Biological Process: regulation of cell growth (GO:0001558);; Biological Process: positive regulation of defense response to virus by host (GO:0002230);; Molecular Function: chromatin binding (GO:0003682);; Molecular Function: sequence-specific DNA …	K09048|0.0|bta:529566|CREB3L4	PREDICTED: cyclic AMP-responsive element-binding protein 3-like protein 4 [Ovis aries]
ENSOARG00000003790	Cellular Component: extracellular region (GO:0005576);;	--	secretoglobin family 3A member 2 [Ovis aries]
ENSOARG00000005211	Cellular Component: condensed chromosome (GO:0000793);; Biological Process: cellular response to DNA damage stimulus (GO:0006974);; Biological Process: synapsis (GO:0007129);; Biological Process: gamete generation (GO:0007276);; Biological Process: response to gamma radiation (GO:0010332);;	K10891|0.0|bta:515845|FANCD2	PREDICTED: Fanconi anemia group D2 protein [Ovis aries]
Ovis_aries_newGene_38723	Cellular Component: intracellular part (GO:0044424);	--	PREDICTED: craniofacial development protein 2-like [Bos mutus]
ENSOARG00000010939	Biological Process: vasculature development (GO:0001944);; Molecular Function: DNA binding (GO:0003677);; Molecular Function: steroid hormone receptor activity (GO:0003707);; Molecular Function: ligand-activated sequence-specific DNA binding RNA polymerase II transcription factor activity (GO:0004879);; Molecular Function: protein binding (GO:0005515);; Cellular Component: nucleus (GO:0005634);; …	K08559|0.0|ssc:397479|NOR-1, Nr4a3	PREDICTED: LOW QUALITY PROTEIN: nuclear receptor subfamily 4 group A member 3 [Ovis aries]
ENSOARG00000008321	Biological Process: system process (GO:0003008);; Molecular Function: protein binding (GO:0005515);; Cellular Component: cytoskeleton (GO:0005856);; Biological Process: cytoskeleton organization (GO:0007010);; Biological Process: signal transduction (GO:0007165);; Biological Process: nervous system development (GO:0007399);; Biological Process: heart development (GO:0007507);; Biological Process:…	K10383|0.0|bta:510502|EVPL	envoplakin [Bos taurus]
ENSOARG00000010659	Biological Process: system process (GO:0003008);; Molecular Function: growth factor activity (GO:0008083);; Biological Process: cellular process (GO:0009987);; Cellular Component: secretory granule (GO:0030141);; Cellular Component: apical lamina of hyaline layer (GO:0032579);;	--	PREDICTED: trefoil factor 3 [Ovis aries]
ENSOARG00000002178	Biological Process: regulation of sodium ion transport (GO:0002028);; Molecular Function: calcium-transporting ATPase activity (GO:0005388);; Molecular Function: sodium:potassium-exchanging ATPase activity (GO:0005391);; Molecular Function: calcium ion binding (GO:0005509);; Molecular Function: calmodulin binding (GO:0005516);; Molecular Function: ATP binding (GO:0005524);; Cellular Component: en…	K05850|6e-48|bta:282146|ATP2B4, PMCA4	PREDICTED: plasma membrane calcium-transporting ATPase 4-like, partial [Ovis aries]
ENSOARG00000014009	Biological Process: regulation of immune system process (GO:0002682);; Molecular Function: protein tyrosine phosphatase activity (GO:0004725);; Biological Process: protein dephosphorylation (GO:0006470);; Biological Process: cell surface receptor signaling pathway (GO:0007166);; Molecular Function: protein tyrosine/serine/threonine phosphatase activity (GO:0008138);; Biological Process: response …	K04459|1e-130|bta:539140|DUSP2	PREDICTED: dual specificity protein phosphatase 2 [Pantholops hodgsonii]
ENSOARG00000017490	Biological Process: positive regulation of endothelial cell proliferation (GO:0001938);; Molecular Function: integrin binding (GO:0005178);; Molecular Function: calcium ion binding (GO:0005509);; Cellular Component: basement membrane (GO:0005604);; Cellular Component: extracellular space (GO:0005615);; Biological Process: apoptotic process (GO:0006915);; Biological Process: signal transduction (G…	K04659|0.0|bta:541281|THBS4, MGC129051, TSP-4	PREDICTED: thrombospondin-4, partial [Bison bison bison]
ENSOARG00000008620	Biological Process: ossification (GO:0001503);; Cellular Component: extracellular region (GO:0005576);; Cellular Component: endosome (GO:0005768);; Biological Process: proteolysis (GO:0006508);; Biological Process: iron ion transport (GO:0006826);; Biological Process: cellular iron ion homeostasis (GO:0006879);; Molecular Function: ferric iron binding (GO:0008199);; Molecular Function: heparin bi…	--	lactoferrin [Ovis aries]
ENSOARG00000014870	Biological Process: negative regulation of mast cell activation (GO:0033004);; Biological Process: mast cell degranulation (GO:0043303);;	--	PREDICTED: allergin-1 [Ovis aries]
ENSOARG00000015491	Biological Process: microtubule cytoskeleton organization (GO:0000226);; Molecular Function: microtubule motor activity (GO:0003777);; Molecular Function: ATP binding (GO:0005524);; Cellular Component: chromosome (GO:0005694);; Cellular Component: kinesin complex (GO:0005871);; Cellular Component: microtubule (GO:0005874);; Biological Process: cellular component movement (GO:0006928);; Biological…	K10395|0.0|bta:537127|KIF4A	PREDICTED: chromosome-associated kinesin KIF4A [Ovis aries]
ENSOARG00000010189	Biological Process: insulin secretion (GO:0030073);;	--	PREDICTED: protein FAM3B [Ovis aries]
ENSOARG00000001557	Biological Process: immune system process (GO:0002376);; Molecular Function: binding (GO:0005488);; Biological Process: defense response (GO:0006952);; Biological Process: protein ubiquitination (GO:0016567);; Cellular Component: intracellular part (GO:0044424);; Biological Process: single-organism cellular process (GO:0044763);; Biological Process: positive regulation of biological process (GO:0…	K12803|0.0|bta:529195|MEFV	PREDICTED: LOW QUALITY PROTEIN: pyrin [Bison bison bison]
ENSOARG00000007216	Biological Process: chondrocyte differentiation (GO:0002062);; Biological Process: positive regulation of transcription from RNA polymerase II promoter (GO:0045944);; Biological Process: inner ear development (GO:0048839);; Biological Process: chondroitin sulfate proteoglycan biosynthetic process (GO:0050650);; Biological Process: positive regulation of sequence-specific DNA binding transcription…	--	PREDICTED: cytokine-like protein 1 [Ovis aries]
ENSOARG00000000647	Biological Process: cell morphogenesis (GO:0000902);; Cellular Component: spindle pole (GO:0000922);; Molecular Function: microtubule motor activity (GO:0003777);; Molecular Function: ATP binding (GO:0005524);; Cellular Component: chromosome (GO:0005694);; Cellular Component: cytoplasm (GO:0005737);; Cellular Component: kinesin complex (GO:0005871);; Cellular Component: spindle microtubule (GO:00…	K10398|0.0|bta:508467|KIF11	PREDICTED: kinesin-like protein KIF11 [Ovis aries]
ENSOARG00000019333	Biological Process: cartilage condensation (GO:0001502);; Biological Process: blood vessel development (GO:0001568);; Biological Process: tissue homeostasis (GO:0001894);; Biological Process: endochondral ossification (GO:0001958);; Biological Process: chondrocyte differentiation (GO:0002062);; Biological Process: heart morphogenesis (GO:0003007);; Molecular Function: extracellular matrix structu…	K06236|0.0|bta:407142|COL2A1, CB11	PREDICTED: collagen alpha-1(II) chain [Ovis aries]
ENSOARG00000007984	Biological Process: blood vessel development (GO:0001568);; Biological Process: response to hypoxia (GO:0001666);; Biological Process: neuron migration (GO:0001764);; Biological Process: regulation of cytokine production (GO:0001817);; Biological Process: response to amphetamine (GO:0001975);; Molecular Function: steroid hormone receptor activity (GO:0003707);; Molecular Function: ligand-activate…	K08558|0.0|pon:100452042|nuclear receptor subfamily 4 group A member 2-like	PREDICTED: nuclear receptor subfamily 4 group A member 2 isoform X1 [Orycteropus afer afer]
ENSOARG00000010493	Biological Process: adaptive immune response based on somatic recombination of immune receptors built from immunoglobulin superfamily domains (GO:0002460);; Molecular Function: double-stranded DNA binding (GO:0003690);; Molecular Function: sequence-specific DNA binding transcription factor activity (GO:0003700);; Cellular Component: transcription factor complex (GO:0005667);; Cellular Component: …	K09032|1e-126|ecb:100050849|similar to leucine zipper protein	PREDICTED: cyclic AMP-dependent transcription factor ATF-3 isoform X4 [Bubalus bubalis]
ENSOARG00000002316	--	--	PREDICTED: killer cell immunoglobulin-like receptor 3DL1-like [Capra hircus]
ENSOARG00000000054	--	--	PREDICTED: uncharacterized protein LOC102189536 [Capra hircus]
ENSOARG00000018044	--	--	PREDICTED: transmembrane protein 45A-like [Ovis aries]
ENSOARG00000000235	--	--	PREDICTED: zymogen granule protein 16 homolog B-like [Pantholops hodgsonii]
ENSOARG00000009129	--	--	hypothetical protein M91_01584, partial [Bos mutus]
Ovis_aries_newGene_38233	--	--	--
Ovis_aries_newGene_23983	--	--	hypothetical protein M91_11706, partial [Bos mutus]
Ovis_aries_newGene_9031	--	--	--
Ovis_aries_newGene_58246	--	--	PREDICTED: uncharacterized protein LOC105005555 [Bison bison bison]
Ovis_aries_newGene_71738	--	--	PREDICTED: zymogen granule protein 16 homolog B-like [Pantholops hodgsonii]

## Sheet: Target gene_annot_liver
Supplementary Table S7C.
#ID	COG_class	COG_class_annotation	GO_annotation	KEGG_annotation	Swissprot_annotation	nr_annotation
ENSOARG00000000497	--	--	Molecular Function: catalytic activity (GO:0003824);; Molecular Function: scavenger receptor activity (GO:0005044);; Molecular Function: binding (GO:0005488);; Biological Process: transport (GO:0006810);; Biological Process: response to stress (GO:0006950);; Biological Process: multicellular organismal development (GO:0007275);; Biological Process: gene expression (GO:0010467);; Cellular Componen…	--	Antigen WC1.1 (Precursor) OS=Bos taurus (Bovine) PE=2 SV=1	PREDICTED: antigen WC1.1-like [Bos taurus]
ENSOARG00000000539	--	--	Molecular Function: iron ion binding (GO:0005506);; Cellular Component: nucleoplasm (GO:0005654);; Cellular Component: nucleolus (GO:0005730);; Molecular Function: oxidoreductase activity, acting on single donors with incorporation of molecular oxygen, incorporation of two atoms of oxygen (GO:0016702);; Molecular Function: histone demethylase activity (H3-K4 specific) (GO:0032453);; Biological Pr…	--	Bifunctional lysine-specific demethylase and histidyl-hydroxylase NO66 GN=NO66 OS=Bos taurus (Bovine) PE=2 SV=1	PREDICTED: bifunctional lysine-specific demethylase and histidyl-hydroxylase NO66 [Bos mutus]
ENSOARG00000000562	[R]	General function prediction only	Biological Process: acyl-CoA metabolic process (GO:0006637);; Molecular Function: thiolester hydrolase activity (GO:0016790);;	K01068|0.0|bta:511033|ACOT2, MGC152576	--	TPA: acyl-coenzyme A thioesterase 2, mitochondrial [Bos taurus]
ENSOARG00000000709	[Q]	Secondary metabolites biosynthesis, transport and catabolism	Molecular Function: iron ion binding (GO:0005506);; Cellular Component: endoplasmic reticulum membrane (GO:0005789);; Biological Process: steroid metabolic process (GO:0008202);; Molecular Function: electron carrier activity (GO:0009055);; Biological Process: monoterpenoid metabolic process (GO:0016098);; Molecular Function: oxidoreductase activity, acting on paired donors, with incorporation or …	--	Cytochrome P450 2C31 (Fragment) GN=CYP2C31 OS=Capra hircus aegagrus (Wild goat) PE=2 SV=1	PREDICTED: cytochrome P450 2C21-like, partial [Ovis aries]
ENSOARG00000000999	--	--	--	--	--	PREDICTED: serine protease inhibitor Kazal-type 8 [Ovis aries]
ENSOARG00000001093	--	--	Molecular Function: catalytic activity (GO:0003824);; Molecular Function: nucleoside diphosphate kinase activity (GO:0004550);; Molecular Function: binding (GO:0005488);; Molecular Function: ATP binding (GO:0005524);; Cellular Component: mitochondrion (GO:0005739);; Biological Process: nucleoside diphosphate phosphorylation (GO:0006165);; Biological Process: GTP biosynthetic process (GO:0006183);…	K00940|1e-128|ssc:100520587|nucleoside diphosphate kinase 6-like	Nucleoside diphosphate kinase 7 GN=NME7 OS=Bos taurus (Bovine) PE=2 SV=1	PREDICTED: nucleoside diphosphate kinase 6 [Ovis aries]
ENSOARG00000001285	--	--	Cellular Component: extracellular region (GO:0005576);; Biological Process: killing of cells of other organism (GO:0031640);; Biological Process: defense response to bacterium (GO:0042742);; Biological Process: defense response to fungus (GO:0050832);;	--	Cathelicidin-7 (Precursor) GN=CATHL7 OS=Bos taurus (Bovine) PE=2 SV=1	PREDICTED: cathelicidin-7-like [Ovis aries]
ENSOARG00000001368	--	--	Molecular Function: guanyl-nucleotide exchange factor activity (GO:0005085);; Molecular Function: phospholipid binding (GO:0005543);; Biological Process: small GTPase mediated signal transduction (GO:0007264);;	--	--	PREDICTED: dedicator of cytokinesis protein 11 [Pantholops hodgsonii]
ENSOARG00000001565	[R]	General function prediction only	Molecular Function: protein binding (GO:0005515);; Cellular Component: endoplasmic reticulum (GO:0005783);; Biological Process: multicellular organismal development (GO:0007275);; Biological Process: protein localization (GO:0008104);; Biological Process: gene expression (GO:0010467);; Cellular Component: endomembrane system (GO:0012505);; Biological Process: cellular component organization (GO:0…	K14005|0.0|cfa:478453|SEC31A	Protein transport protein Sec31A GN=SEC31A OS=Pongo abelii (Sumatran orangutan) PE=2 SV=1	PREDICTED: protein transport protein Sec31A isoform X1 [Capra hircus]
ENSOARG00000001568	--	--	Molecular Function: endopeptidase inhibitor activity (GO:0004866);; Molecular Function: protein binding (GO:0005515);; Cellular Component: extracellular space (GO:0005615);; Biological Process: inflammatory response (GO:0006954);; Biological Process: complement activation (GO:0006956);; Biological Process: complement activation, classical pathway (GO:0006958);; Biological Process: cellular proces…	K03989|0.0|bta:280678|C4A, C4	Complement C4 gamma chain (Precursor; Fragments) GN=C4 OS=Bos taurus (Bovine) PE=1 SV=2	PREDICTED: complement C4-A-like [Ovis aries]
ENSOARG00000001605	--	--	Cellular Component: extracellular region (GO:0005576);; Biological Process: killing of cells of other organism (GO:0031640);; Biological Process: defense response to bacterium (GO:0042742);; Biological Process: defense response to fungus (GO:0050832);;	--	Cathelicidin-3 (Precursor) GN=CATHL3 OS=Bos taurus (Bovine) PE=1 SV=2	PREDICTED: cathelicidin-3-like [Ovis aries]
ENSOARG00000001720	--	--	Molecular Function: nucleic acid binding (GO:0003676);; Molecular Function: ATP binding (GO:0005524);; Molecular Function: ATP-dependent helicase activity (GO:0008026);; Cellular Component: Ski complex (GO:0055087);;	K12599|1e-172|dre:100331276|superkiller viralicidic activity 2-like	Atherin GN=SAMD1 OS=Oryctolagus cuniculus (Rabbit) PE=2 SV=1	PREDICTED: helicase SKI2W-like [Bubalus bubalis]
ENSOARG00000001755	--	--	Molecular Function: endopeptidase inhibitor activity (GO:0004866);; Molecular Function: protein binding (GO:0005515);; Cellular Component: extracellular space (GO:0005615);; Biological Process: inflammatory response (GO:0006954);; Biological Process: complement activation, classical pathway (GO:0006958);; Biological Process: cellular process (GO:0009987);; Biological Process: regulation of metabo…	K03989|0.0|bta:617696|complement component 4A-like	Complement C4 gamma chain (Precursor; Fragments) GN=C4 OS=Bos taurus (Bovine) PE=1 SV=2	PREDICTED: complement C4-like [Ovis aries]
ENSOARG00000001802	--	--	Cellular Component: extracellular region (GO:0005576);; Biological Process: killing of cells of other organism (GO:0031640);; Biological Process: defense response to bacterium (GO:0042742);; Biological Process: defense response to fungus (GO:0050832);;	--	Cathelicidin-3 (Precursor) GN=CATHL3 OS=Ovis aries (Sheep) PE=1 SV=1	cathelicidin-3 precursor [Ovis aries]
ENSOARG00000001830	--	--	Cellular Component: integral component of membrane (GO:0016021);;	--	Uncharacterized protein C17orf78 homolog OS=Bos taurus (Bovine) PE=2 SV=1	PREDICTED: uncharacterized protein C17orf78 homolog isoform 1 [Ovis aries]
ENSOARG00000001916	--	--	Molecular Function: DNA binding (GO:0003677);; Cellular Component: nucleus (GO:0005634);; Biological Process: regulation of transcription, DNA-templated (GO:0006355);; Biological Process: cell cycle (GO:0007049);;	--	Protein lin-54 homolog GN=LIN54 OS=Pongo abelii (Sumatran orangutan) PE=2 SV=1	PREDICTED: protein lin-54 homolog isoform X1 [Capra hircus]
ENSOARG00000001969	--	--	Cellular Component: extracellular region (GO:0005576);; Biological Process: killing of cells of other organism (GO:0031640);; Biological Process: defense response to bacterium (GO:0042742);; Biological Process: defense response to fungus (GO:0050832);;	--	Cathelicidin-2 (Precursor) GN=CATHL2 OS=Ovis aries (Sheep) PE=2 SV=1	RecName: Full=Cathelicidin-2; AltName: Full=Bactenecin-5; Short=Bac5; AltName: Full=OaBac5; Flags: Precursor [Ovis aries]
ENSOARG00000001996	--	--	Cellular Component: PCAF complex (GO:0000125);; Biological Process: regulation of protein phosphorylation (GO:0001932);; Molecular Function: DNA binding (GO:0003677);; Molecular Function: chromatin binding (GO:0003682);; Molecular Function: histone acetyltransferase activity (GO:0004402);; Cellular Component: Ada2/Gcn5/Ada3 transcription activator complex (GO:0005671);; Cellular Component: chromo…	K11314|0.0|ecb:100057641|TADA2A	Transcriptional adapter 2-alpha GN=TADA2A OS=Bos taurus (Bovine) PE=2 SV=1	PREDICTED: transcriptional adapter 2-alpha [Ovis aries]
ENSOARG00000002027	--	--	Cellular Component: extracellular region (GO:0005576);; Biological Process: killing of cells of other organism (GO:0031640);; Biological Process: defense response to bacterium (GO:0042742);; Biological Process: defense response to fungus (GO:0050832);;	--	Cathelicidin-3 (Precursor) GN=CATHL3 OS=Bos taurus (Bovine) PE=1 SV=2	PREDICTED: cathelicidin-3 isoform X1 [Bos taurus]
ENSOARG00000002154	--	--	Cellular Component: extracellular region (GO:0005576);; Biological Process: killing of cells of other organism (GO:0031640);; Biological Process: defense response to bacterium (GO:0042742);; Biological Process: defense response to fungus (GO:0050832);;	--	Cathelin-related peptide SC5 (Precursor) OS=Ovis aries (Sheep) PE=1 SV=1	SMAP-29 [Ovis aries]
ENSOARG00000002332	--	--	Molecular Function: nucleotide binding (GO:0000166);; Molecular Function: magnesium ion binding (GO:0000287);; Molecular Function: mRNA binding (GO:0003729);; Cellular Component: nucleus (GO:0005634);; Molecular Function: 5'-3' exonuclease activity (GO:0008409);; Molecular Function: RNA pyrophosphohydrolase activity (GO:0034353);; Biological Process: RNA destabilization (GO:0050779);; Biological …	--	Decapping and exoribonuclease protein GN=DXO OS=Bos taurus (Bovine) PE=2 SV=1	PREDICTED: protein Dom3Z [Ovis aries]
ENSOARG00000002388	--	--	Biological Process: skeletal system development (GO:0001501);; Biological Process: organ morphogenesis (GO:0009887);; Cellular Component: extracellular region part (GO:0044421);; Biological Process: regulation of cellular process (GO:0050794);; Biological Process: cellular response to stimulus (GO:0051716);;	K03349|0.0|cfa:491236|ANAPC2	Collagen alpha-1(I) chain (Precursor) GN=COL1A1 OS=Bos taurus (Bovine) PE=1 SV=3	PREDICTED: anaphase-promoting complex subunit 2 isoform X1 [Bos taurus]
ENSOARG00000002411	[L]	Replication, recombination and repair	Biological Process: skeletal system development (GO:0001501);; Molecular Function: nucleic acid binding (GO:0003676);; Molecular Function: binding (GO:0005488);; Molecular Function: ATP binding (GO:0005524);; Cellular Component: proteinaceous extracellular matrix (GO:0005578);; Molecular Function: ATP-dependent helicase activity (GO:0008026);; Biological Process: organ morphogenesis (GO:0009887);…	K12599|0.0|ecb:100051198|similar to superkiller viralicidic activity 2-like	Parotid hormone (Precursor) OS=Sus scrofa (Pig) PE=1 SV=2	PREDICTED: LOW QUALITY PROTEIN: helicase SKI2W [Ovis aries]
ENSOARG00000002485	--	--	Cellular Component: nucleus (GO:0005634);; Cellular Component: cytoplasm (GO:0005737);; Cellular Component: centrosome (GO:0005813);; Biological Process: intraciliary transport (GO:0042073);; Molecular Function: identical protein binding (GO:0042802);; Biological Process: ciliary receptor clustering involved in smoothened signaling pathway (GO:0060830);;	--	Sjoegren syndrome nuclear autoantigen 1 homolog GN=SSNA1 OS=Bos taurus (Bovine) PE=3 SV=1	Sjoegren syndrome nuclear autoantigen 1 homolog [Bos taurus]
ENSOARG00000002508	--	--	Biological Process: sensory perception of sound (GO:0007605);; Molecular Function: phosphatase binding (GO:0019902);; Cellular Component: stereocilium (GO:0032420);; Cellular Component: intracellular part (GO:0044424);;	--	Phostensin GN=PPP1R18 OS=Sus scrofa (Pig) PE=3 SV=1	PREDICTED: LOW QUALITY PROTEIN: taperin-like [Ovis aries]
ENSOARG00000002519	[P]	Inorganic ion transport and metabolism	Molecular Function: NADPH-hemoprotein reductase activity (GO:0003958);; Molecular Function: iron ion binding (GO:0005506);; Cellular Component: nucleus (GO:0005634);; Cellular Component: cytosol (GO:0005829);; Biological Process: cell death (GO:0008219);; Molecular Function: FMN binding (GO:0010181);; Molecular Function: oxidoreductase activity, acting on paired donors, with incorporation or redu…	--	NADPH-dependent diflavin oxidoreductase 1 {ECO:0000255|HAMAP-Rule:MF_03178} OS=Bos taurus (Bovine) PE=2 SV=2	PREDICTED: NADPH-dependent diflavin oxidoreductase 1 isoform 6 [Dasypus novemcinctus]
ENSOARG00000002535	[P]	Inorganic ion transport and metabolism	Molecular Function: sodium:phosphate symporter activity (GO:0005436);; Cellular Component: brush border (GO:0005903);; Biological Process: phosphate ion transport (GO:0006817);; Biological Process: response to endogenous stimulus (GO:0009719);; Biological Process: organ morphogenesis (GO:0009887);; Biological Process: response to organic substance (GO:0010033);; Biological Process: response to me…	K14683|0.0|bta:100299927|similar to solute carrier family 34 (sodium phosphate), member 3	Sodium-dependent phosphate transport protein 2B GN=SLC34A2 OS=Bos taurus (Bovine) PE=1 SV=1	PREDICTED: sodium-dependent phosphate transport protein 2C [Ovis aries]
ENSOARG00000002616	--	--	Molecular Function: nucleotide binding (GO:0000166);; Biological Process: mRNA splicing, via spliceosome (GO:0000398);; Molecular Function: RNA binding (GO:0003723);; Cellular Component: mitochondrion (GO:0005739);; Cellular Component: mRNA cleavage and polyadenylation specificity factor complex (GO:0005847);; Cellular Component: nuclear body (GO:0016604);; Cellular Component: NELF complex (GO:00…	--	Negative elongation factor E GN=NELFE OS=Bos taurus (Bovine) PE=2 SV=1	PREDICTED: negative elongation factor E isoform 1 [Ovis aries]
ENSOARG00000002649	[I]	Lipid transport and metabolism	Molecular Function: acyl-CoA dehydrogenase activity (GO:0003995);; Cellular Component: nucleus (GO:0005634);; Cellular Component: mitochondrion (GO:0005739);; Biological Process: fatty acid metabolic process (GO:0006631);; Cellular Component: dendrite (GO:0030425);; Biological Process: cellular nitrogen compound metabolic process (GO:0034641);; Biological Process: cellular biosynthetic process (G…	K00257|0.0|cfa:476519|ACAD9	Very long-chain specific acyl-CoA dehydrogenase, mitochondrial (Precursor) GN=ACADVL OS=Bos taurus (Bovine) PE=2 SV=3	PREDICTED: acyl-CoA dehydrogenase family member 9, mitochondrial-like [Ovis aries]
ENSOARG00000002665	[Z]	Cytoskeleton	Biological Process: neuron migration (GO:0001764);; Molecular Function: GTPase activity (GO:0003924);; Molecular Function: structural constituent of cytoskeleton (GO:0005200);; Molecular Function: GTP binding (GO:0005525);; Cellular Component: nuclear envelope lumen (GO:0005641);; Cellular Component: cytoplasm (GO:0005737);; Cellular Component: microtubule (GO:0005874);; Cellular Component: plasm…	K07375|1e-151|dre:336681|tubb2c, fa91f09, fb16e09, tubb2, wu:fa91f09, wu:fa92d05, wu:fb16e09, wu:fb97a11	Tubulin beta-4B chain GN=TUBB4B OS=Bos taurus (Bovine) PE=2 SV=1	PREDICTED: tubulin beta chain-like [Ovis aries]
ENSOARG00000002857	--	--	Biological Process: skeletal system development (GO:0001501);; Molecular Function: binding (GO:0005488);; Biological Process: organ morphogenesis (GO:0009887);; Biological Process: tissue development (GO:0009888);; Cellular Component: extracellular matrix (GO:0031012);; Cellular Component: extracellular region part (GO:0044421);; Cellular Component: cell part (GO:0044464);; Biological Process: re…	--	Collagen alpha-1(III) chain GN=COL3A1 OS=Bos taurus (Bovine) PE=1 SV=1	PREDICTED: uncharacterized protein LOC101111751 [Ovis aries]
ENSOARG00000002951	[O]	Posttranslational modification, protein turnover, chaperones	Molecular Function: serine-type endopeptidase activity (GO:0004252);; Cellular Component: extracellular region (GO:0005576);; Biological Process: proteolysis (GO:0006508);; Biological Process: complement activation, alternative pathway (GO:0006957);; Biological Process: single-organism cellular process (GO:0044763);; Biological Process: regulation of cellular process (GO:0050794);;	K01335|0.0|mcc:716809|CFB	Complement factor B Bb fragment (Precursor) GN=CFB OS=Bos taurus (Bovine) PE=1 SV=2	PREDICTED: complement factor B-like isoform X1 [Sorex araneus]
ENSOARG00000002974	--	--	--	--	--	PREDICTED: uncharacterized protein LOC101111751 [Ovis aries]
ENSOARG00000003057	[L]	Replication, recombination and repair	Molecular Function: calcium ion binding (GO:0005509);; Molecular Function: protein binding (GO:0005515);; Cellular Component: nucleus (GO:0005634);; Biological Process: nucleobase-containing compound metabolic process (GO:0006139);; Biological Process: ion transport (GO:0006811);; Cellular Component: ribonucleoprotein complex (GO:0030529);; Biological Process: macromolecule metabolic process (GO:…	--	EF-hand and coiled-coil domain-containing protein 1 GN=EFCC1 OS=Bos taurus (Bovine) PE=2 SV=1	PREDICTED: coiled-coil domain-containing protein 48 [Ovis aries]
ENSOARG00000003231	--	--	--	K12870|0.0|bta:783414|ISY1	Parotid hormone (Precursor) OS=Sus scrofa (Pig) PE=1 SV=2	PREDICTED: pre-mRNA-splicing factor ISY1 homolog [Ovis aries]
ENSOARG00000003245	--	--	Biological Process: microtubule cytoskeleton organization (GO:0000226);; Biological Process: in utero embryonic development (GO:0001701);; Molecular Function: structural molecule activity (GO:0005198);; Molecular Function: structural constituent of cytoskeleton (GO:0005200);; Cellular Component: neurofilament (GO:0005883);; Cellular Component: plasma membrane (GO:0005886);; Biological Process: ne…	K07608|0.0|bta:532236|INA, MGC142838	Alpha-internexin GN=INA OS=Bos taurus (Bovine) PE=2 SV=1	PREDICTED: alpha-internexin [Ovis aries]
ENSOARG00000003391	[G]	Carbohydrate transport and metabolism	Biological Process: reproduction (GO:0000003);; Molecular Function: DNA binding (GO:0003677);; Molecular Function: sequence-specific DNA binding transcription factor activity (GO:0003700);; Molecular Function: catalytic activity (GO:0003824);; Molecular Function: protein binding (GO:0005515);; Cellular Component: cytoplasm (GO:0005737);; Biological Process: cellular protein modification process (…	K11470|0.0|ecb:100069783|similar to hMBLR	Polycomb group RING finger protein 1 GN=PCGF1 OS=Bos taurus (Bovine) PE=2 SV=2	PREDICTED: polycomb group RING finger protein 6 isoform 1 [Ovis aries]
ENSOARG00000003417	[R]	General function prediction only	Biological Process: negative regulation of transcription from RNA polymerase II promoter (GO:0000122);; Molecular Function: p53 binding (GO:0002039);; Molecular Function: binding (GO:0005488);; Cellular Component: nucleus (GO:0005634);; Cellular Component: chromosome (GO:0005694);; Biological Process: regulation of DNA replication (GO:0006275);; Biological Process: transcription, DNA-templated (G…	K11420|0.0|rno:361798|Ehmt2, Bat8, G9a, Ng36	Histone-lysine N-methyltransferase SUV39H2 GN=SUV39H2 OS=Bos taurus (Bovine) PE=2 SV=1	PREDICTED: histone-lysine N-methyltransferase EHMT2 [Bos mutus]
ENSOARG00000003445	[R]	General function prediction only	Molecular Function: sequence-specific DNA binding transcription factor activity (GO:0003700);; Molecular Function: histone acetyltransferase activity (GO:0004402);; Molecular Function: protein binding (GO:0005515);; Cellular Component: transcription factor TFIID complex (GO:0005669);; Cellular Component: microtubule organizing center (GO:0005815);; Cellular Component: plasma membrane (GO:0005886)…	K03130|0.0|bta:516001|TAF5	WD repeat-containing protein 5 GN=WDR5 OS=Bos taurus (Bovine) PE=2 SV=1	PREDICTED: transcription initiation factor TFIID subunit 5 isoform 1 [Ovis aries]
ENSOARG00000003719	[J]	Translation, ribosomal structure and biogenesis	Molecular Function: RNA binding (GO:0003723);; Cellular Component: nucleolus (GO:0005730);; Cellular Component: cytosol (GO:0005829);; Biological Process: rRNA processing (GO:0006364);; Biological Process: mRNA processing (GO:0006397);; Molecular Function: transcription factor binding (GO:0008134);; Cellular Component: membrane (GO:0016020);; Biological Process: single-multicellular organism proc…	--	Protein RRP5 homolog GN=PDCD11 OS=Bos taurus (Bovine) PE=2 SV=1	PREDICTED: protein RRP5 homolog [Ovis aries]
ENSOARG00000003928	--	--	Biological Process: regulation of cytokine production (GO:0001817);; Molecular Function: DNA binding (GO:0003677);; Molecular Function: RNA polymerase II distal enhancer sequence-specific DNA binding transcription factor activity (GO:0003705);; Molecular Function: steroid hormone receptor activity (GO:0003707);; Molecular Function: ligand-activated sequence-specific DNA binding RNA polymerase II …	K07292|0.0|ssc:733636|HNF4A, HNF-4alpha	Retinoic acid receptor RXR-beta GN=RXRB OS=Canis familiaris (Dog) PE=3 SV=1	PREDICTED: hepatocyte nuclear factor 4-alpha isoform X1 [Capra hircus]
ENSOARG00000003992	--	--	Cellular Component: integral component of membrane (GO:0016021);;	--	Choline transporter-like protein 4 GN=SLC44A4 OS=Bos taurus (Bovine) PE=2 SV=1	PREDICTED: choline transporter-like protein 4 isoform 1 [Ovis aries]
ENSOARG00000004019	--	--	Molecular Function: transporter activity (GO:0005215);; Cellular Component: intracellular (GO:0005622);; Biological Process: transport (GO:0006810);; Molecular Function: lipid binding (GO:0008289);; Cellular Component: intracellular membrane-bounded organelle (GO:0043231);; Cellular Component: cytoplasmic part (GO:0044444);;	--	Alpha-tocopherol transfer protein-like GN=TTPAL OS=Pongo abelii (Sumatran orangutan) PE=2 SV=1	PREDICTED: alpha-tocopherol transfer protein-like isoform 1 [Ovis aries]
ENSOARG00000004064	--	--	Cellular Component: Golgi membrane (GO:0000139);; Cellular Component: endoplasmic reticulum (GO:0005783);; Cellular Component: plasma membrane (GO:0005886);; Biological Process: lipid metabolic process (GO:0006629);; Cellular Component: integral component of membrane (GO:0016021);;	--	Serine incorporator 3 GN=SERINC3 OS=Bos taurus (Bovine) PE=2 SV=1	PREDICTED: serine incorporator 3 [Ovis aries]
ENSOARG00000004070	--	--	Biological Process: ion transport (GO:0006811);; Cellular Component: integral component of membrane (GO:0016021);;	--	Calcium homeostasis modulator protein 2 GN=CALHM2 OS=Bos taurus (Bovine) PE=2 SV=1	PREDICTED: calcium homeostasis modulator protein 2 [Ovis aries]
ENSOARG00000004089	--	--	Biological Process: negative regulation of transcription from RNA polymerase II promoter (GO:0000122);; Molecular Function: sequence-specific DNA binding transcription factor activity (GO:0003700);; Cellular Component: nucleoplasm (GO:0005654);; Cellular Component: cytoplasm (GO:0005737);; Biological Process: regulation of transcription, DNA-templated (GO:0006355);; Biological Process: chromatin …	--	Nucleolin GN=NCL OS=Macaca fascicularis (Crab-eating macaque) PE=2 SV=3	PREDICTED: CREB3 regulatory factor [Ovis aries]
ENSOARG00000004126	--	--	Molecular Function: calcium activated cation channel activity (GO:0005227);; Molecular Function: voltage-gated ion channel activity (GO:0005244);; Cellular Component: integral component of plasma membrane (GO:0005887);; Biological Process: cation transport (GO:0006812);; Biological Process: ATP transport (GO:0015867);; Biological Process: regulation of ion transmembrane transport (GO:0034765);; M…	--	Calcium homeostasis modulator protein 2 GN=CALHM2 OS=Bos taurus (Bovine) PE=2 SV=1	PREDICTED: LOW QUALITY PROTEIN: calcium homeostasis modulator protein 1 [Ovis aries]
ENSOARG00000004153	--	--	Biological Process: negative regulation of transcription from RNA polymerase II promoter (GO:0000122);; Molecular Function: RNA polymerase II transcription cofactor activity (GO:0001104);; Molecular Function: RNA polymerase II transcription factor binding transcription factor activity involved in positive regulation of transcription (GO:0001190);; Biological Process: vasculogenesis (GO:0001570);;…	K09345|0.0|bta:538870|NKX2-5, MGC137749	Thyroid transcription factor 1 GN=TITF1 OS=Canis familiaris (Dog) PE=2 SV=1	PREDICTED: LOW QUALITY PROTEIN: homeobox protein Nkx-2.5 [Ovis aries]
ENSOARG00000004175	--	--	Biological Process: cell morphogenesis involved in differentiation (GO:0000904);; Biological Process: skeletal system development (GO:0001501);; Biological Process: vasculogenesis (GO:0001570);; Biological Process: positive regulation of cell-matrix adhesion (GO:0001954);; Biological Process: morphogenesis of an epithelium (GO:0002009);; Molecular Function: transmembrane signaling receptor activi…	K02354|0.0|bta:445416|FZD4	Frizzled-6 (Precursor) GN=FZD6 OS=Canis familiaris (Dog) PE=2 SV=1	PREDICTED: frizzled-4 [Ovis aries]
ENSOARG00000004259	--	--	--	--	Calcium homeostasis modulator protein 2 GN=CALHM2 OS=Bos taurus (Bovine) PE=2 SV=1	PREDICTED: calcium homeostasis modulator protein 3 [Ovis aries]
ENSOARG00000004286	[G]	Carbohydrate transport and metabolism	Molecular Function: nucleic acid binding (GO:0003676);; Molecular Function: binding (GO:0005488);; Biological Process: cytoskeleton organization (GO:0007010);; Biological Process: actin filament organization (GO:0007015);; Biological Process: multicellular organismal development (GO:0007275);; Biological Process: anatomical structure morphogenesis (GO:0009653);; Biological Process: gene expressio…	--	Parotid hormone (Precursor) OS=Sus scrofa (Pig) PE=1 SV=2	Cell surface glycoprotein 1 [Tupaia chinensis]
ENSOARG00000004384	[RTKL]	--	Molecular Function: magnesium ion binding (GO:0000287);; Biological Process: regulation of immune system process (GO:0002682);; Biological Process: system process (GO:0003008);; Molecular Function: protein serine/threonine kinase activity (GO:0004674);; Molecular Function: protein kinase C activity (GO:0004697);; Molecular Function: ATP binding (GO:0005524);; Cellular Component: nucleus (GO:00056…	K04373|0.0|hsa:6195|RPS6KA1, HU-1, MAPKAPK1A, RSK, RSK1	Ribosomal protein S6 kinase alpha-5 GN=RPS6KA5 OS=Pongo abelii (Sumatran orangutan) PE=2 SV=1	PREDICTED: LOW QUALITY PROTEIN: ribosomal protein S6 kinase alpha-1 [Ovis aries]
ENSOARG00000004392	--	--	Biological Process: pathogenesis (GO:0009405);; Molecular Function: toxic substance binding (GO:0015643);;	--	Protein wntless homolog (Precursor) GN=WLS OS=Pongo abelii (Sumatran orangutan) PE=2 SV=1	PREDICTED: transmembrane protein 181 [Ovis aries]
ENSOARG00000004402	--	--	Biological Process: establishment of mitotic spindle orientation (GO:0000132);; Cellular Component: kinetochore (GO:0000776);; Molecular Function: microtubule motor activity (GO:0003777);; Molecular Function: protein binding (GO:0005515);; Cellular Component: Golgi apparatus (GO:0005794);; Cellular Component: spindle (GO:0005819);; Cellular Component: cytoplasmic dynein complex (GO:0005868);; Cel…	K10420|4e-73|ssc:100158053|DYNLT1	Dynein light chain Tctex-type 1 GN=DYNLT1 OS=Bos taurus (Bovine) PE=1 SV=1	PREDICTED: dynein light chain Tctex-type 1 [Ovis aries]
ENSOARG00000004449	--	--	Cellular Component: lysosomal membrane (GO:0005765);; Cellular Component: plasma membrane (GO:0005886);; Biological Process: metabolic process (GO:0008152);; Cellular Component: cytoplasmic membrane-bounded vesicle (GO:0016023);; Cellular Component: cell junction (GO:0030054);; Cellular Component: lysosomal lumen (GO:0043202);; Molecular Function: exo-alpha-(2->3)-sialidase activity (GO:0052794);…	K01186|0.0|bta:505554|NEU1	Sialidase-1 (Precursor) GN=NEU1 OS=Bos taurus (Bovine) PE=2 SV=2	PREDICTED: sialidase-1 [Ovis aries]
ENSOARG00000004498	[I]	Lipid transport and metabolism	Molecular Function: transferase activity, transferring alkyl or aryl (other than methyl) groups (GO:0016765);;	K11778|0.0|ecb:100057242|similar to Dehydrodolichyl diphosphate synthase	--	PREDICTED: dehydrodolichyl diphosphate synthase isoform 1 [Ovis aries]
ENSOARG00000004575	[K]	Transcription	Biological Process: mRNA processing (GO:0006397);; Molecular Function: protein kinase binding (GO:0019901);; Cellular Component: catalytic step 2 spliceosome (GO:0071013);;	K12621|1e-62|ssc:100144534|LSM2	U6 snRNA-associated Sm-like protein LSm4 GN=LSM4 OS=Bos taurus (Bovine) PE=2 SV=1	PREDICTED: U6 snRNA-associated Sm-like protein LSm2 [Galeopterus variegatus]
ENSOARG00000004614	[K]	Transcription	Cellular Component: cytoplasmic mRNA processing body (GO:0000932);; Molecular Function: DNA binding (GO:0003677);; Molecular Function: mRNA binding (GO:0003729);; Cellular Component: nucleolus (GO:0005730);; Biological Process: regulation of transcription, DNA-templated (GO:0006355);; Biological Process: germ cell development (GO:0007281);; Molecular Function: zinc ion binding (GO:0008270);; Biol…	--	Nuclease-sensitive element-binding protein 1 GN=YBX1 OS=Oryctolagus cuniculus (Rabbit) PE=1 SV=3	protein lin-28 homolog A [Ovis aries]
ENSOARG00000004625	[J]	Translation, ribosomal structure and biogenesis	Molecular Function: aminoacyl-tRNA editing activity (GO:0002161);; Molecular Function: aminoacyl-tRNA ligase activity (GO:0004812);; Molecular Function: valine-tRNA ligase activity (GO:0004832);; Molecular Function: ATP binding (GO:0005524);; Cellular Component: mitochondrion (GO:0005739);; Biological Process: tRNA aminoacylation for protein translation (GO:0006418);; Biological Process: valyl-tR…	K01873|0.0|ecb:100058924|similar to valyl-tRNA synthetase 2	Valine--tRNA ligase, mitochondrial (Precursor) GN=VARS2 OS=Sus scrofa (Pig) PE=3 SV=1	PREDICTED: LOW QUALITY PROTEIN: valine--tRNA ligase [Ovis aries]
ENSOARG00000004637	--	--	Molecular Function: nucleic acid binding (GO:0003676);; Molecular Function: binding (GO:0005488);; Cellular Component: nucleus (GO:0005634);; Biological Process: regulation of transcription, DNA-templated (GO:0006355);; Biological Process: cytoskeleton organization (GO:0007010);; Biological Process: regulation of cell morphogenesis (GO:0022604);; Molecular Function: metal ion binding (GO:0046872)…	K09228|2e-44|aml:100483869|ZNF772	Zinc finger protein 549 GN=ZNF549 OS=Pongo abelii (Sumatran orangutan) PE=2 SV=1	PREDICTED: zinc finger protein 549-like, partial [Tursiops truncatus]
ENSOARG00000004652	[R]	General function prediction only	Biological Process: regulation of immune system process (GO:0002682);; Molecular Function: nucleic acid binding (GO:0003676);; Molecular Function: binding (GO:0005488);; Cellular Component: intracellular (GO:0005622);; Biological Process: regulation of transcription, DNA-templated (GO:0006355);; Biological Process: hemopoiesis (GO:0030097);; Biological Process: cellular metabolic process (GO:0044…	K09228|0.0|bta:519314|ZNF792	Zinc finger protein 252 GN=ZNF252 OS=Canis familiaris (Dog) PE=2 SV=1	PREDICTED: zinc finger protein 792, partial [Ovis aries]
ENSOARG00000004760	--	--	Biological Process: skeletal system development (GO:0001501);; Cellular Component: extracellular region (GO:0005576);; Biological Process: organ morphogenesis (GO:0009887);; Biological Process: regulation of cellular process (GO:0050794);; Biological Process: cellular response to stimulus (GO:0051716);;	--	von Willebrand factor A domain-containing protein 7 (Precursor) GN=VWA7 OS=Bos taurus (Bovine) PE=2 SV=1	PREDICTED: LOW QUALITY PROTEIN: von Willebrand factor A domain-containing protein 7 [Ovis aries]
ENSOARG00000004945	--	--	--	--	--	PREDICTED: suppressor APC domain-containing protein 1 [Ovis aries]
ENSOARG00000005070	[K]	Transcription	Biological Process: positive regulation of transcription from RNA polymerase II promoter by glucose (GO:0000432);; Biological Process: negative regulation of transcription from RNA polymerase II promoter by glucose (GO:0000433);; Molecular Function: RNA polymerase II core promoter proximal region sequence-specific DNA binding (GO:0000978);; Molecular Function: sequence-specific DNA binding RNA po…	K08035|0.0|bta:503580|FOXA2, HNF-3b	Hepatocyte nuclear factor 3-gamma GN=FOXA3 OS=Bos taurus (Bovine) PE=2 SV=1	PREDICTED: hepatocyte nuclear factor 3-beta, partial [Ovis aries]
ENSOARG00000005117	--	--	Biological Process: skeletal system development (GO:0001501);; Molecular Function: transmembrane signaling receptor activity (GO:0004888);; Molecular Function: calcium ion binding (GO:0005509);; Molecular Function: protein binding (GO:0005515);; Cellular Component: extracellular region (GO:0005576);; Biological Process: cell adhesion (GO:0007155);; Biological Process: cell surface receptor signal…	K03907|0.0|bta:281529|THBD	Thrombomodulin (Precursor) GN=THBD OS=Canis familiaris (Dog) PE=2 SV=1	PREDICTED: thrombomodulin [Ovis aries]
ENSOARG00000005144	[LKJ]	--	Biological Process: nuclear-transcribed mRNA catabolic process, nonsense-mediated decay (GO:0000184);; Molecular Function: translation initiation factor activity (GO:0003743);; Molecular Function: ATP-dependent RNA helicase activity (GO:0004004);; Molecular Function: ATP binding (GO:0005524);; Cellular Component: cytoplasm (GO:0005737);; Biological Process: rRNA processing (GO:0006364);; Biologic…	K13025|0.0|mdo:100026301|EIF4A3	Eukaryotic initiation factor 4A-III, N-terminally processed GN=EIF4A3 OS=Sus scrofa (Pig) PE=2 SV=1	eukaryotic initiation factor 4A-III [Bos taurus]
ENSOARG00000005155	--	--	--	--	--	PREDICTED: protein FAM209A-like [Ovis aries]
ENSOARG00000005165	--	--	--	K11433|6e-08|mcc:703880|SETMAR	--	PREDICTED: histone-lysine N-methyltransferase SETMAR-like [Capra hircus]
ENSOARG00000005169	--	--	Molecular Function: complement component C1q binding (GO:0001849);; Molecular Function: signal transducer activity (GO:0004871);; Molecular Function: calcium ion binding (GO:0005509);; Molecular Function: protein binding (GO:0005515);; Cellular Component: plasma membrane (GO:0005886);; Biological Process: cell surface receptor signaling pathway (GO:0007166);; Cellular Component: cell surface (GO:…	K06702|0.0|ecb:100059201|CD93	Thrombomodulin (Precursor) GN=THBD OS=Saimiri sciureus (Common squirrel monkey) PE=3 SV=1	PREDICTED: complement component C1q receptor [Capra hircus]
ENSOARG00000005257	[R]	General function prediction only	Biological Process: negative regulation of transcription from RNA polymerase II promoter (GO:0000122);; Biological Process: branching involved in ureteric bud morphogenesis (GO:0001658);; Biological Process: regulation of immune system process (GO:0002682);; Cellular Component: nucleus (GO:0005634);; Biological Process: multicellular organismal development (GO:0007275);; Biological Process: cell …	--	Zinc finger protein 585A GN=ZNF585A OS=Pongo abelii (Sumatran orangutan) PE=2 SV=1	PREDICTED: GDNF-inducible zinc finger protein 1 [Ovis aries]
ENSOARG00000005290	--	--	Cellular Component: mitochondrial proton-transporting ATP synthase complex (GO:0005753);; Cellular Component: integral component of membrane (GO:0016021);;	--	Up-regulated during skeletal muscle growth protein 5 GN=USMG5 OS=Bos taurus (Bovine) PE=1 SV=1	up-regulated during skeletal muscle growth protein 5 [Bos taurus]
ENSOARG00000005404	--	--	Cellular Component: proteinaceous extracellular matrix (GO:0005578);; Cellular Component: plasma membrane (GO:0005886);; Cellular Component: anchored component of membrane (GO:0031225);; Molecular Function: heparan sulfate proteoglycan binding (GO:0043395);;	--	--	reverse transcriptase-like [Bos taurus]
ENSOARG00000005464	[O]	Posttranslational modification, protein turnover, chaperones	Biological Process: cell morphogenesis involved in differentiation (GO:0000904);; Biological Process: vasculature development (GO:0001944);; Biological Process: epithelial cell development (GO:0002064);; Molecular Function: voltage-gated chloride channel activity (GO:0005247);; Cellular Component: mitochondrion (GO:0005739);; Cellular Component: microtubule organizing center (GO:0005815);; Cellul…	K05021|1e-176|bta:515646|CLIC1	Chloride intracellular channel protein 1 GN=CLIC1 OS=Bos taurus (Bovine) PE=2 SV=3	Chloride intracellular channel protein 1, partial [Bos mutus]
ENSOARG00000005696	--	--	Cellular Component: plasma membrane (GO:0005886);;	--	--	PREDICTED: protein G6b, partial [Ovis aries]
ENSOARG00000005880	--	--	--	K06846|6e-87|ssc:100271883|LY6G6F, LY6G6D	Sperm acrosome membrane-associated protein 4 (Precursor) GN=SPACA4 OS=Bos taurus (Bovine) PE=2 SV=1	PREDICTED: lymphocyte antigen 6 complex locus protein G6d [Ovis aries]
ENSOARG00000005924	--	--	Cellular Component: plasma membrane (GO:0005886);; Cellular Component: anchored component of membrane (GO:0031225);;	K06846|3e-93|bta:505805|LY6G6C, MGC155145	Lymphocyte antigen 6 complex locus protein G6c (Precursor) GN=LY6G6C OS=Bos taurus (Bovine) PE=2 SV=1	PREDICTED: lymphocyte antigen 6 complex locus protein G6c [Ovis aries]
ENSOARG00000005973	--	--	Molecular Function: transforming growth factor beta-activated receptor activity (GO:0005024);; Cellular Component: membrane (GO:0016020);;	K06846|1e-106|bta:512743|LY6G6E, MGC148604	Sperm acrosome membrane-associated protein 4 (Precursor) GN=SPACA4 OS=Bos taurus (Bovine) PE=2 SV=1	PREDICTED: uncharacterized protein LOC101119591 [Ovis aries]
ENSOARG00000006342	[R]	General function prediction only	Molecular Function: hormone activity (GO:0005179);; Cellular Component: extracellular space (GO:0005615);; Biological Process: transport (GO:0006810);; Molecular Function: thyroid hormone binding (GO:0070324);;	--	Transthyretin (Precursor) GN=TTR OS=Ovis aries (Sheep) PE=2 SV=1	transthyretin precursor [Ovis aries]
ENSOARG00000006399	--	--	Molecular Function: calcium ion binding (GO:0005509);; Cellular Component: plasma membrane (GO:0005886);; Biological Process: homophilic cell adhesion (GO:0007156);; Cellular Component: integral component of membrane (GO:0016021);; Biological Process: cell-cell adhesion (GO:0016337);; Biological Process: regulation of metabolic process (GO:0019222);; Cellular Component: desmosome (GO:0030057);; B…	K07597|0.0|bta:508151|DSG2	Desmoglein-3 (Precursor) GN=DSG3 OS=Canis familiaris (Dog) PE=2 SV=1	PREDICTED: desmoglein-2 [Ovis aries]
ENSOARG00000006508	[M]	Cell wall/membrane/envelope biogenesis	Molecular Function: protein binding (GO:0005515);; Biological Process: cellular component organization (GO:0016043);; Biological Process: macromolecule metabolic process (GO:0043170);; Cellular Component: cell part (GO:0044464);; Biological Process: single-organism cellular process (GO:0044763);; Biological Process: single-organism developmental process (GO:0044767);; Biological Process: organ de…	--	Tetratricopeptide repeat protein 9C GN=TTC9C OS=Bos taurus (Bovine) PE=2 SV=1	PREDICTED: tetratricopeptide repeat protein 9B [Ovis aries]
ENSOARG00000006545	--	--	Cellular Component: plasma membrane (GO:0005886);; Cellular Component: integral component of membrane (GO:0016021);;	--	Lymphocyte antigen 6 complex locus protein G6f (Precursor) GN=LY6G6F OS=Bos taurus (Bovine) PE=2 SV=1	PREDICTED: LOW QUALITY PROTEIN: lymphocyte antigen 6 complex locus protein G6f [Ovis aries]
ENSOARG00000006632	--	--	Cellular Component: proteinaceous extracellular matrix (GO:0005578);; Cellular Component: mitochondrion (GO:0005739);; Cellular Component: plasma membrane (GO:0005886);; Cellular Component: anchored component of membrane (GO:0031225);; Molecular Function: heparan sulfate proteoglycan binding (GO:0043395);; Biological Process: cellular respiration (GO:0045333);;	--	--	reverse transcriptase-like [Bos taurus]
ENSOARG00000006689	--	--	Molecular Function: RNA binding (GO:0003723);; Molecular Function: RNA-directed DNA polymerase activity (GO:0003964);; Biological Process: RNA-dependent DNA replication (GO:0006278);; Molecular Function: metal ion binding (GO:0046872);;	--	LINE-1 reverse transcriptase homolog OS=Nycticebus coucang (Slow loris) PE=3 SV=1	hypothetical protein M91_02473, partial [Bos mutus]
ENSOARG00000006695	--	--	Molecular Function: RNA binding (GO:0003723);; Molecular Function: RNA-directed DNA polymerase activity (GO:0003964);; Molecular Function: structural molecule activity (GO:0005198);; Cellular Component: proteinaceous extracellular matrix (GO:0005578);; Cellular Component: mitochondrion (GO:0005739);; Cellular Component: plasma membrane (GO:0005886);; Cellular Component: fascia adherens (GO:000591…	--	--	reverse transcriptase-like [Bos taurus]
ENSOARG00000006736	--	--	Molecular Function: alpha-N-acetylgalactosaminide alpha-2,6-sialyltransferase activity (GO:0001665);; Cellular Component: Golgi apparatus (GO:0005794);; Biological Process: carbohydrate metabolic process (GO:0005975);; Biological Process: cellular protein modification process (GO:0006464);; Biological Process: protein glycosylation (GO:0006486);; Molecular Function: sialyltransferase activity (GO…	K03479|0.0|bta:618655|ST6GALNAC1	CMP-N-acetylneuraminate-beta-galactosamide-alpha-2,3-sialyltransferase 1 GN=ST3GAL1 OS=Sus scrofa (Pig) PE=1 SV=1	PREDICTED: LOW QUALITY PROTEIN: alpha-N-acetylgalactosaminide alpha-2,6-sialyltransferase 1 [Ovis aries]
ENSOARG00000006862	--	--	Cellular Component: nucleus (GO:0005634);; Biological Process: protein glycosylation (GO:0006486);; Molecular Function: sialyltransferase activity (GO:0008373);; Cellular Component: integral component of Golgi membrane (GO:0030173);; Biological Process: cellular metabolic process (GO:0044237);; Biological Process: primary metabolic process (GO:0044238);; Biological Process: organic substance meta…	K06616|0.0|bta:511690|ST6GALNAC2, MGC139669	CMP-N-acetylneuraminate-beta-galactosamide-alpha-2,3-sialyltransferase 2 GN=ST3GAL2 OS=Pan troglodytes (Chimpanzee) PE=2 SV=1	PREDICTED: alpha-N-acetylgalactosaminide alpha-2,6-sialyltransferase 2 [Ovis aries]
ENSOARG00000006890	--	--	Cellular Component: cytoplasm (GO:0005737);; Biological Process: visual perception (GO:0007601);; Cellular Component: integral component of membrane (GO:0016021);; Biological Process: response to stimulus (GO:0050896);;	--	Progressive rod-cone degeneration protein GN=PRCD OS=Canis familiaris (Dog) PE=1 SV=1	PREDICTED: progressive rod-cone degeneration protein [Ovis aries]
ENSOARG00000006900	--	--	Molecular Function: protein binding (GO:0005515);; Cellular Component: extracellular region (GO:0005576);; Cellular Component: cytoplasm (GO:0005737);; Cellular Component: plasma membrane (GO:0005886);; Biological Process: cell communication (GO:0007154);; Cellular Component: intracellular membrane-bounded organelle (GO:0043231);; Biological Process: primary metabolic process (GO:0044238);; Biolo…	--	Specifically androgen-regulated gene protein GN=SARG OS=Bos taurus (Bovine) PE=2 SV=1	PREDICTED: LOW QUALITY PROTEIN: specifically androgen-regulated gene protein [Ovis aries]
ENSOARG00000006910	--	--	Molecular Function: oxygen transporter activity (GO:0005344);; Molecular Function: iron ion binding (GO:0005506);; Biological Process: oxygen transport (GO:0015671);; Molecular Function: oxygen binding (GO:0019825);; Molecular Function: heme binding (GO:0020037);; Cellular Component: neuron projection (GO:0043005);; Cellular Component: neuronal cell body (GO:0043025);;	--	Myoglobin GN=MB OS=Erinaceus europaeus (Western European hedgehog) PE=1 SV=2	cytoglobin [Ovis aries]
ENSOARG00000006950	[O]	Posttranslational modification, protein turnover, chaperones	Molecular Function: ubiquitin-specific protease activity (GO:0004843);; Biological Process: cellular amino acid metabolic process (GO:0006520);; Biological Process: ER-associated ubiquitin-dependent protein catabolic process (GO:0030433);; Biological Process: endoplasmic reticulum unfolded protein response (GO:0030968);; Molecular Function: metal ion binding (GO:0046872);; Biological Process: pro…	K13719|0.0|bta:539931|YOD1, MGC151971	Ubiquitin thioesterase OTU1 GN=YOD1 OS=Bos taurus (Bovine) PE=2 SV=1	PREDICTED: ubiquitin thioesterase OTU1 [Ovis aries]
ENSOARG00000006979	--	--	Cellular Component: Golgi membrane (GO:0000139);; Molecular Function: serine-type endopeptidase activity (GO:0004252);; Cellular Component: endoplasmic reticulum membrane (GO:0005789);; Cellular Component: plasma membrane (GO:0005886);; Biological Process: proteolysis (GO:0006508);; Biological Process: cell proliferation (GO:0008283);; Cellular Component: integral component of membrane (GO:001602…	--	Inactive rhomboid protein 2 GN=RHBDF2 OS=Canis familiaris (Dog) PE=2 SV=1	PREDICTED: inactive rhomboid protein 2 [Ovis aries]
ENSOARG00000007023	[G]	Carbohydrate transport and metabolism	Molecular Function: 6-phosphofructo-2-kinase activity (GO:0003873);; Molecular Function: fructose-2,6-bisphosphate 2-phosphatase activity (GO:0004331);; Molecular Function: ATP binding (GO:0005524);; Biological Process: fructose metabolic process (GO:0006000);; Biological Process: fructose 2,6-bisphosphate metabolic process (GO:0006003);; Biological Process: glycolysis (GO:0006096);; Biological P…	K01103|0.0|bta:287019|PFKFB2	Fructose-2,6-bisphosphatase GN=PFKFB2 OS=Bos taurus (Bovine) PE=1 SV=2	PREDICTED: 6-phosphofructo-2-kinase/fructose-2,6-bisphosphatase 2 isoform 2 [Ovis aries]
ENSOARG00000007083	--	--	--	--	Zinc transporter SLC39A7 OS=Canis familiaris (Dog) PE=3 SV=1	hypothetical protein M91_18547, partial [Bos mutus]
ENSOARG00000007101	[KR]	--	Molecular Function: aralkylamine N-acetyltransferase activity (GO:0004059);; Molecular Function: arylamine N-acetyltransferase activity (GO:0004060);; Molecular Function: protein binding (GO:0005515);; Biological Process: N-terminal protein amino acid acetylation (GO:0006474);; Biological Process: circadian rhythm (GO:0007623);; Biological Process: melatonin biosynthetic process (GO:0030187);; Ce…	K00669|1e-145|bta:281583|AANAT	Serotonin N-acetyltransferase GN=AANAT OS=Ovis aries (Sheep) PE=1 SV=1	serotonin N-acetyltransferase [Ovis aries]
ENSOARG00000007161	[KR]	--	Molecular Function: aralkylamine N-acetyltransferase activity (GO:0004059);; Molecular Function: arylamine N-acetyltransferase activity (GO:0004060);; Molecular Function: protein binding (GO:0005515);; Biological Process: N-terminal protein amino acid acetylation (GO:0006474);; Biological Process: circadian rhythm (GO:0007623);; Biological Process: melatonin biosynthetic process (GO:0030187);; Ce…	K00669|1e-150|bta:281583|AANAT	Serotonin N-acetyltransferase GN=AANAT OS=Ovis aries (Sheep) PE=1 SV=1	PREDICTED: serotonin N-acetyltransferase-like [Ovis aries]
ENSOARG00000007173	[J]	Translation, ribosomal structure and biogenesis	Biological Process: skeletal system development (GO:0001501);; Molecular Function: binding (GO:0005488);; Cellular Component: lysosome (GO:0005764);; Cellular Component: late endosome (GO:0005770);; Molecular Function: zinc ion binding (GO:0008270);; Biological Process: macromolecule biosynthetic process (GO:0009059);; Biological Process: organ morphogenesis (GO:0009887);; Biological Process: tis…	--	Collagen alpha-1(I) chain (Precursor) GN=COL1A1 OS=Bos taurus (Bovine) PE=1 SV=3	PREDICTED: LOW QUALITY PROTEIN: RING finger protein 215 isoform X2 [Bos taurus]
ENSOARG00000007182	--	--	Cellular Component: extracellular region (GO:0005576);; Biological Process: complement activation, classical pathway (GO:0006958);; Biological Process: innate immune response (GO:0045087);;	K04003|8e-79|bta:281652|C4BPB	C4b-binding protein beta chain (Precursor) GN=C4BPB OS=Bos taurus (Bovine) PE=2 SV=1	PREDICTED: C4b-binding protein beta chain [Ovis aries]
ENSOARG00000007211	[Q]	Secondary metabolites biosynthesis, transport and catabolism	Molecular Function: iron ion binding (GO:0005506);; Molecular Function: protein binding (GO:0005515);; Cellular Component: endoplasmic reticulum (GO:0005783);; Biological Process: xenobiotic metabolic process (GO:0006805);; Biological Process: steroid metabolic process (GO:0008202);; Molecular Function: electron carrier activity (GO:0009055);; Molecular Function: oxidoreductase activity, acting o…	--	Cytochrome P450 2B4 GN=CYP2B4 OS=Oryctolagus cuniculus (Rabbit) PE=1 SV=1	PREDICTED: LOW QUALITY PROTEIN: cytochrome P450 2B4-like [Ovis aries]
ENSOARG00000007219	[S]	Function unknown	Cellular Component: mitochondrion (GO:0005739);;	--	--	PREDICTED: translational activator of cytochrome c oxidase 1-like [Ovis aries]
ENSOARG00000007316	--	--	Molecular Function: protein binding (GO:0005515);; Biological Process: metabolic process (GO:0008152);; Molecular Function: oxidoreductase activity (GO:0016491);; Biological Process: cellular metabolic process (GO:0044237);; Biological Process: organic substance metabolic process (GO:0071704);;	--	Cytochrome P450 2B11 GN=CYP2B11 OS=Canis familiaris (Dog) PE=2 SV=1	TPA: aminopeptidase O-like [Bos taurus]
ENSOARG00000007321	--	--	Molecular Function: binding (GO:0005488);; Cellular Component: mitochondrion (GO:0005739);; Biological Process: tissue development (GO:0009888);; Cellular Component: membrane (GO:0016020);; Biological Process: cellular metabolic process (GO:0044237);; Biological Process: primary metabolic process (GO:0044238);; Cellular Component: extracellular region part (GO:0044421);; Cellular Component: intra…	--	ATP synthase subunit s-like protein GN=ATP5SL OS=Bos taurus (Bovine) PE=2 SV=2	PREDICTED: ATP synthase subunit s-like protein isoform 1 [Ovis aries]
ENSOARG00000007330	--	--	Cellular Component: Golgi apparatus (GO:0005794);; Biological Process: protein glycosylation (GO:0006486);; Molecular Function: UDP-glycosyltransferase activity (GO:0008194);; Molecular Function: galactosyltransferase activity (GO:0008378);; Cellular Component: integral component of membrane (GO:0016021);; Molecular Function: protein N-acetylglucosaminyltransferase activity (GO:0016262);; Molecul…	K09665|0.0|bta:534859|B3GNT8, MGC142726	UDP-GlcNAc:betaGal beta-1,3-N-acetylglucosaminyltransferase 9 {ECO:0000250|UniProtKB:Q6UX72} OS=Bos taurus (Bovine) PE=2 SV=1	PREDICTED: LOW QUALITY PROTEIN: UDP-GlcNAc:betaGal beta-1,3-N-acetylglucosaminyltransferase 8 [Ovis aries]
ENSOARG00000007403	[C]	Energy production and conversion	Molecular Function: 3-methyl-2-oxobutanoate dehydrogenase (2-methylpropanoyl-transferring) activity (GO:0003863);; Cellular Component: mitochondrial matrix (GO:0005759);; Biological Process: metabolic process (GO:0008152);; Molecular Function: metal ion binding (GO:0046872);; Biological Process: oxidation-reduction process (GO:0055114);;	K00166|0.0|bta:282149|BCKDHA	2-oxoisovalerate dehydrogenase subunit alpha, mitochondrial (Precursor) GN=BCKDHA OS=Bos taurus (Bovine) PE=1 SV=1	PREDICTED: 2-oxoisovalerate dehydrogenase subunit alpha, mitochondrial [Capra hircus]
ENSOARG00000007405	--	--	Cellular Component: zona pellucida receptor complex (GO:0002199);; Molecular Function: binding (GO:0005488);; Cellular Component: extracellular region (GO:0005576);; Biological Process: complement activation, classical pathway (GO:0006958);; Biological Process: binding of sperm to zona pellucida (GO:0007339);; Biological Process: response to wounding (GO:0009611);; Cellular Component: acrosomal m…	K04002|0.0|bta:281651|C4BPA, MGC128750	C4b-binding protein alpha chain (Precursor) GN=C4BPA OS=Bos taurus (Bovine) PE=2 SV=1	PREDICTED: C4b-binding protein alpha chain-like [Ovis aries]
ENSOARG00000007412	[J]	Translation, ribosomal structure and biogenesis	Cellular Component: exosome (RNase complex) (GO:0000178);; Biological Process: cellular process (GO:0009987);; Cellular Component: transcriptionally active chromatin (GO:0035327);; Biological Process: exonucleolytic nuclear-transcribed mRNA catabolic process involved in deadenylation-dependent decay (GO:0043928);; Biological Process: DNA deamination (GO:0045006);; Biological Process: defense resp…	K12590|1e-159|bta:100138962|EXOSC5	Exosome complex component RRP41 GN=EXOSC4 OS=Bos taurus (Bovine) PE=2 SV=3	PREDICTED: exosome complex component RRP46 [Ovis aries]
ENSOARG00000007426	--	--	Cellular Component: nucleus (GO:0005634);; Cellular Component: centrosome (GO:0005813);; Cellular Component: membrane (GO:0016020);; Cellular Component: TCTN-B9D complex (GO:0036038);; Biological Process: cilium assembly (GO:0042384);; Molecular Function: gamma-tubulin binding (GO:0043015);;	--	B9 domain-containing protein 2 GN=B9D2 OS=Bos taurus (Bovine) PE=2 SV=1	B9 domain-containing protein 2 [Bos taurus]
ENSOARG00000007468	--	--	Biological Process: protein import into nucleus, translocation (GO:0000060);; Biological Process: negative regulation of transcription from RNA polymerase II promoter (GO:0000122);; Biological Process: ureteric bud development (GO:0001657);; Biological Process: negative regulation of protein phosphorylation (GO:0001933);; Biological Process: hair follicle development (GO:0001942);; Biological Pro…	K13375|0.0|bta:282089|TGFB1	Latency-associated peptide (Precursor) GN=TGFB1 OS=Ovis aries (Sheep) PE=2 SV=1	transforming growth factor beta precursor [Capra hircus]
ENSOARG00000007508	[S]	Function unknown	Biological Process: skeletal system development (GO:0001501);; Molecular Function: binding (GO:0005488);; Biological Process: organ morphogenesis (GO:0009887);; Biological Process: macromolecule metabolic process (GO:0043170);; Cellular Component: extracellular region part (GO:0044421);; Biological Process: regulation of cellular process (GO:0050794);; Biological Process: cellular response to sti…	--	Parotid hormone (Precursor) OS=Sus scrofa (Pig) PE=1 SV=2	PREDICTED: LOW QUALITY PROTEIN: coiled-coil domain-containing protein 97 [Ovis aries]
ENSOARG00000007525	[RTKL]	--	Molecular Function: protein tyrosine kinase activity (GO:0004713);; Molecular Function: receptor activity (GO:0004872);; Molecular Function: protein binding (GO:0005515);; Biological Process: protein phosphorylation (GO:0006468);; Biological Process: tissue development (GO:0009888);; Cellular Component: membrane (GO:0016020);; Biological Process: regulation of cellular metabolic process (GO:00313…	K05115|0.0|ssc:100144875|AXL	Insulin-like growth factor 1 receptor beta chain (Precursor; Fragment) GN=IGF1R OS=Bos taurus (Bovine) PE=2 SV=1	PREDICTED: tyrosine-protein kinase receptor UFO isoform 1 [Ovis aries]
ENSOARG00000007528	[R]	General function prediction only	Molecular Function: nucleic acid binding (GO:0003676);; Cellular Component: intracellular (GO:0005622);; Cellular Component: nucleus (GO:0005634);; Biological Process: regulation of transcription, DNA-templated (GO:0006355);; Biological Process: immune response (GO:0006955);; Biological Process: positive regulation of cell proliferation (GO:0008284);; Biological Process: cellular component organi…	K09228|0.0|bta:540816|ZNF189, MGC157047	Zinc finger protein 420 GN=ZNF420 OS=Bos taurus (Bovine) PE=2 SV=1	PREDICTED: zinc finger protein 189 isoform 2 [Ovis aries]
ENSOARG00000007552	[R]	General function prediction only	Biological Process: bile acid conjugation (GO:0002152);; Molecular Function: receptor binding (GO:0005102);; Cellular Component: peroxisome (GO:0005777);; Cellular Component: cytosol (GO:0005829);; Biological Process: glycine metabolic process (GO:0006544);; Biological Process: acyl-CoA metabolic process (GO:0006637);; Biological Process: bile acid biosynthetic process (GO:0006699);; Molecular Fu…	K00659|0.0|bta:530653|similar to bile acid Coenzyme A: amino acid N-acyltransferase	--	PREDICTED: acyl-coenzyme A amino acid N-acyltransferase 2-like [Ovis aries]
ENSOARG00000007575	[Q]	Secondary metabolites biosynthesis, transport and catabolism	Molecular Function: monooxygenase activity (GO:0004497);; Molecular Function: iron ion binding (GO:0005506);; Molecular Function: protein binding (GO:0005515);; Molecular Function: electron carrier activity (GO:0009055);; Cellular Component: membrane (GO:0016020);; Molecular Function: oxidoreductase activity, acting on paired donors, with incorporation or reduction of molecular oxygen (GO:0016705…	K07420|0.0|bta:514971|CYP2S1	Cytochrome P450 2B5 GN=CYP2B5 OS=Oryctolagus cuniculus (Rabbit) PE=2 SV=1	PREDICTED: cytochrome P450 2S1-like isoform X2 [Bubalus bubalis]
ENSOARG00000007586	[R]	General function prediction only	Biological Process: negative regulation of immune system process (GO:0002683);; Biological Process: regulation of type 2 immune response (GO:0002828);; Molecular Function: nucleic acid binding (GO:0003676);; Molecular Function: DNA binding (GO:0003677);; Cellular Component: nucleus (GO:0005634);; Cellular Component: cytoplasm (GO:0005737);; Biological Process: regulation of transcription, DNA-tem…	K09228|0.0|bta:525080|ZNF436	Zinc finger protein 436 GN=ZNF436 OS=Pongo abelii (Sumatran orangutan) PE=2 SV=1	PREDICTED: zinc finger protein 436 [Ovis aries]
ENSOARG00000007609	[R]	General function prediction only	Molecular Function: nucleotide binding (GO:0000166);; Molecular Function: nucleic acid binding (GO:0003676);; Molecular Function: double-stranded RNA binding (GO:0003725);; Molecular Function: single-stranded RNA binding (GO:0003727);; Cellular Component: nucleoplasm (GO:0005654);; Cellular Component: cytoplasm (GO:0005737);; Biological Process: RNA splicing (GO:0008380);; Cellular Component: rib…	K13161|0.0|bta:512479|HNRNPR, MGC143346	RNA-binding protein 47 GN=RBM47 OS=Pongo abelii (Sumatran orangutan) PE=2 SV=2	PREDICTED: heterogeneous nuclear ribonucleoprotein R isoform 1 [Ovis aries]
ENSOARG00000007808	--	--	Molecular Function: thioether S-methyltransferase activity (GO:0004790);; Cellular Component: cytosol (GO:0005829);; Biological Process: amine metabolic process (GO:0009308);; Molecular Function: amine N-methyltransferase activity (GO:0030748);; Biological Process: methylation (GO:0032259);;	K00562|1e-165|bta:527922|INMT	Indolethylamine N-methyltransferase GN=INMT OS=Oryctolagus cuniculus (Rabbit) PE=1 SV=1	PREDICTED: indolethylamine N-methyltransferase-like [Pantholops hodgsonii]
ENSOARG00000007889	--	--	Molecular Function: hormone activity (GO:0005179);; Molecular Function: protein binding (GO:0005515);; Cellular Component: endoplasmic reticulum (GO:0005783);; Cellular Component: Golgi apparatus (GO:0005794);; Cellular Component: plasma membrane (GO:0005886);; Biological Process: response to stress (GO:0006950);; Biological Process: G-protein coupled receptor signaling pathway (GO:0007186);; Mol…	K04579|0.0|ptr:748363|CRHR2	Corticotropin-releasing factor receptor 1 (Precursor) GN=CRHR1 OS=Macaca mulatta (Rhesus macaque) PE=2 SV=1	PREDICTED: corticotropin-releasing factor receptor 2 isoform X1 [Pantholops hodgsonii]
ENSOARG00000007896	--	--	--	--	Splicing factor 3A subunit 2 GN=SF3A2 OS=Bos taurus (Bovine) PE=2 SV=1	hypothetical protein M91_18454, partial [Bos mutus]
ENSOARG00000008033	--	--	Biological Process: skeletal system development (GO:0001501);; Molecular Function: protein binding (GO:0005515);; Cellular Component: nucleus (GO:0005634);; Biological Process: organ morphogenesis (GO:0009887);; Biological Process: tissue development (GO:0009888);; Biological Process: gene expression (GO:0010467);; Biological Process: cellular component organization (GO:0016043);; Biological Proc…	K09657|0.0|aml:100474848|n-acetyl-beta-glucosaminyl-glycoprotein 4-beta-N-acetylgalactosaminyltransferase 1-like	Parotid hormone (Precursor) OS=Sus scrofa (Pig) PE=1 SV=2	PREDICTED: N-acetyl-beta-glucosaminyl-glycoprotein 4-beta-N-acetylgalactosaminyltransferase 1 [Ovis aries]
ENSOARG00000008115	--	--	--	K06566|1e-45|bta:353510|IFITM1, MGC152184, MGC159565	--	PREDICTED: LOW QUALITY PROTEIN: interferon-induced transmembrane protein 1 [Ovis aries]
ENSOARG00000008178	--	--	Biological Process: response to biotic stimulus (GO:0009607);; Cellular Component: integral component of membrane (GO:0016021);;	--	Proline-rich transmembrane protein 2 GN=PRRT2 OS=Pongo abelii (Sumatran orangutan) PE=2 SV=1	PREDICTED: interferon-induced transmembrane protein 3-like [Ovis aries]
ENSOARG00000008211	--	--	Biological Process: response to biotic stimulus (GO:0009607);; Cellular Component: integral component of membrane (GO:0016021);;	K06566|3e-54|bta:777594|MGC128260	--	PREDICTED: interferon-induced transmembrane protein 3-like [Ovis aries]
ENSOARG00000008229	--	--	Cellular Component: plasma membrane (GO:0005886);; Biological Process: response to biotic stimulus (GO:0009607);; Cellular Component: integral component of membrane (GO:0016021);; Biological Process: bone mineralization (GO:0030282);;	K06566|7e-64|bta:526461|IFITM5	--	PREDICTED: interferon-induced transmembrane protein 5 [Bubalus bubalis]
ENSOARG00000008241	[J]	Translation, ribosomal structure and biogenesis	--	--	--	PREDICTED: glycoprotein Xg [Bubalus bubalis]
ENSOARG00000008384	[G]	Carbohydrate transport and metabolism	Biological Process: skeletal system development (GO:0001501);; Molecular Function: binding (GO:0005488);; Biological Process: organ morphogenesis (GO:0009887);; Biological Process: tissue development (GO:0009888);; Cellular Component: extracellular region part (GO:0044421);; Biological Process: single-organism transport (GO:0044765);; Biological Process: regulation of cellular process (GO:0050794…	--	Collagen alpha-1(I) chain GN=COL1A1 OS=Mammut americanum (American mastodon) PE=1 SV=4	PREDICTED: LOW QUALITY PROTEIN: acid trehalase-like protein 1 [Ovis aries]
ENSOARG00000008544	--	--	Biological Process: skeletal system development (GO:0001501);; Molecular Function: binding (GO:0005488);; Molecular Function: ATP binding (GO:0005524);; Biological Process: ion transport (GO:0006811);; Biological Process: organ morphogenesis (GO:0009887);; Biological Process: tissue development (GO:0009888);; Biological Process: regulation of metabolic process (GO:0019222);; Biological Process: m…	--	NACHT, LRR and PYD domains-containing protein 3 GN=NLRP3 OS=Macaca mulatta (Rhesus macaque) PE=2 SV=1	PREDICTED: NACHT, LRR and PYD domains-containing protein 6 [Ovis aries]
ENSOARG00000008601	--	--	Molecular Function: cytochrome-c oxidase activity (GO:0004129);; Cellular Component: mitochondrial inner membrane (GO:0005743);; Cellular Component: integral component of membrane (GO:0016021);; Cellular Component: respiratory chain complex IV (GO:0045277);;	K02273|4e-37|bta:615757|COX8B, IX, VIIIb	Cytochrome c oxidase subunit 8B, mitochondrial (Precursor) GN=COX8B OS=Bos taurus (Bovine) PE=1 SV=3	PREDICTED: cytochrome c oxidase subunit 8B, mitochondrial-like [Ovis aries]
ENSOARG00000008674	--	--	Cellular Component: proteasome regulatory particle (GO:0005838);; Biological Process: meiosis I (GO:0007127);;	K03039|0.0|ssc:100517815|26S proteasome non-ATPase regulatory subunit 13-like	26S proteasome non-ATPase regulatory subunit 13 GN=PSMD13 OS=Bos taurus (Bovine) PE=2 SV=1	PREDICTED: 26S proteasome non-ATPase regulatory subunit 13 [Ovis aries]
ENSOARG00000008800	[O]	Posttranslational modification, protein turnover, chaperones	Biological Process: telomere maintenance (GO:0000723);; Cellular Component: Prp19 complex (GO:0000974);; Cellular Component: zona pellucida receptor complex (GO:0002199);; Molecular Function: ATP binding (GO:0005524);; Cellular Component: spliceosomal complex (GO:0005681);; Cellular Component: nucleolus (GO:0005730);; Cellular Component: endoplasmic reticulum lumen (GO:0005788);; Cellular Compone…	K03283|0.0|bta:282254|HSPA1A, HSP70-2, HSPA1B, HSPA2	Heat shock 70 kDa protein 1B GN=HSPA1B OS=Bos taurus (Bovine) PE=2 SV=1	PREDICTED: heat shock 70 kDa protein 1B [Ovis aries]
ENSOARG00000009024	[G]	Carbohydrate transport and metabolism	Cellular Component: cytoplasm (GO:0005737);; Biological Process: carbohydrate metabolic process (GO:0005975);; Molecular Function: kinase activity (GO:0016301);;	--	--	PREDICTED: probable gluconokinase isoform X1 [Pantholops hodgsonii]
ENSOARG00000009085	--	--	Cellular Component: nucleus (GO:0005634);; Biological Process: cell cycle arrest (GO:0007050);;	K10141|0.0|aml:100475423|SESN3	Sestrin-1 GN=SESN1 OS=Macaca fascicularis (Crab-eating macaque) PE=2 SV=1	Sestrin-3, partial [Bos mutus]
ENSOARG00000009237	--	--	Molecular Function: SNAP receptor activity (GO:0005484);; Biological Process: intracellular protein transport (GO:0006886);; Cellular Component: membrane (GO:0016020);; Biological Process: vesicle-mediated transport (GO:0016192);; Biological Process: retrograde transport, endosome to Golgi (GO:0042147);; Cellular Component: intracellular membrane-bounded organelle (GO:0043231);; Cellular Componen…	K08498|1e-129|bta:525379|STX10	Syntaxin-6 GN=STX6 OS=Pongo abelii (Sumatran orangutan) PE=2 SV=1	PREDICTED: syntaxin-10 [Ovis aries]
ENSOARG00000009315	--	--	Molecular Function: binding (GO:0005488);; Biological Process: transcription, DNA-templated (GO:0006351);; Biological Process: positive regulation of cell proliferation (GO:0008284);; Cellular Component: microtubule cytoskeleton (GO:0015630);; Cellular Component: nuclear body (GO:0016604);; Biological Process: cell cycle process (GO:0022402);; Cellular Component: protein complex (GO:0043234);; Ce…	K10486|0.0|aml:100480684|nucleus accumbens-associated protein 1-like	Zinc finger and BTB domain-containing protein 22 GN=ZBTB22 OS=Canis familiaris (Dog) PE=3 SV=1	PREDICTED: LOW QUALITY PROTEIN: nucleus accumbens-associated protein 1 [Ovis aries]
ENSOARG00000009364	--	--	Biological Process: ameboidal cell migration (GO:0001667);; Cellular Component: acrosomal vesicle (GO:0001669);; Molecular Function: RNA binding (GO:0003723);; Molecular Function: amidase activity (GO:0004040);; Molecular Function: calcium-dependent cysteine-type endopeptidase activity (GO:0004198);; Molecular Function: serine-type endopeptidase activity (GO:0004252);; Molecular Function: recepto…	--	Acrosin heavy chain (Precursor) GN=ACR OS=Oryctolagus cuniculus (Rabbit) PE=2 SV=1	Cell surface glycoprotein 1 [Tupaia chinensis]
ENSOARG00000009397	[J]	Translation, ribosomal structure and biogenesis	Molecular Function: RNA binding (GO:0003723);; Molecular Function: tRNA (guanine-N2-)-methyltransferase activity (GO:0004809);; Molecular Function: metal ion binding (GO:0046872);;	K00555|0.0|bta:539613|TRMT1	Collagen alpha-1(X) chain (Precursor) GN=COL10A1 OS=Bos taurus (Bovine) PE=2 SV=1	PREDICTED: tRNA (guanine(26)-N(2))-dimethyltransferase isoform X3 [Capra hircus]
ENSOARG00000009454	--	--	Molecular Function: sequence-specific DNA binding RNA polymerase II transcription factor activity (GO:0000981);; Biological Process: skeletal system development (GO:0001501);; Biological Process: ossification (GO:0001503);; Biological Process: in utero embryonic development (GO:0001701);; Biological Process: regulation of cytokine production (GO:0001817);; Biological Process: kidney development (…	K09068|1e-152|bta:615458|LYL1	Heart- and neural crest derivatives-expressed protein 1 GN=HAND1 OS=Bos taurus (Bovine) PE=2 SV=1	PREDICTED: protein lyl-1 [Ovis aries]
ENSOARG00000009621	--	--	--	--	--	PREDICTED: lipoma HMGIC fusion partner-like isoform X1 [Sus scrofa]
ENSOARG00000009967	--	--	Cellular Component: chromatin (GO:0000785);; Cellular Component: nucleus (GO:0005634);; Cellular Component: cytoplasm (GO:0005737);; Molecular Function: nucleosomal DNA binding (GO:0031492);;	K11300|2e-36|bta:781180|HMGN2	Non-histone chromosomal protein HMG-17 GN=HMGN2 OS=Sus scrofa (Pig) PE=1 SV=2	TPA: hCG2040565-like [Bos taurus]
ENSOARG00000010209	[D]	Cell cycle control, cell division, chromosome partitioning	Molecular Function: protein binding (GO:0005515);; Cellular Component: nucleus (GO:0005634);; Biological Process: ion transport (GO:0006811);; Biological Process: single fertilization (GO:0007338);; Molecular Function: peptidase activity (GO:0008233);; Biological Process: macromolecule biosynthetic process (GO:0009059);; Biological Process: anatomical structure morphogenesis (GO:0009653);; Biolog…	K09309|1e-114|bta:617982|NKX1-2	Parotid hormone (Precursor) OS=Sus scrofa (Pig) PE=1 SV=2	PREDICTED: NK1 transcription factor-related protein 2 [Bos taurus]
ENSOARG00000010948	[S]	Function unknown	Cellular Component: early endosome (GO:0005769);; Cellular Component: late endosome (GO:0005770);; Cellular Component: integral component of endoplasmic reticulum membrane (GO:0030176);; Biological Process: ER-associated ubiquitin-dependent protein catabolic process (GO:0030433);; Biological Process: endoplasmic reticulum unfolded protein response (GO:0030968);; Biological Process: retrograde pro…	K11519|0.0|bta:404121|DERL1, MGC137834	Derlin-1 GN=DERL1 OS=Bos taurus (Bovine) PE=2 SV=1	derlin-1 [Bos taurus]
ENSOARG00000011202	--	--	Molecular Function: protein kinase activity (GO:0004672);; Cellular Component: proteinaceous extracellular matrix (GO:0005578);; Cellular Component: mitochondrion (GO:0005739);; Cellular Component: plasma membrane (GO:0005886);; Cellular Component: anchored component of membrane (GO:0031225);; Molecular Function: heparan sulfate proteoglycan binding (GO:0043395);; Biological Process: cellular res…	--	--	reverse transcriptase-like [Bos taurus]
ENSOARG00000012032	--	--	Molecular Function: RNA polymerase II transcription factor binding transcription factor activity (GO:0001076);; Molecular Function: nucleic acid binding (GO:0003676);; Cellular Component: nucleus (GO:0005634);; Biological Process: positive regulation of myotube differentiation (GO:0010831);; Biological Process: positive regulation of transcription from RNA polymerase II promoter (GO:0045944);;	--	MEF2-activating motif and SAP domain-containing transcriptional regulator GN=MAMSTR OS=Bos taurus (Bovine) PE=2 SV=2	PREDICTED: MEF2-activating motif and SAP domain-containing transcriptional regulator, partial [Ovis aries]
ENSOARG00000012074	--	--	Biological Process: angiogenesis (GO:0001525);; Biological Process: vasculogenesis (GO:0001570);; Molecular Function: binding (GO:0005488);; Cellular Component: collagen (GO:0005581);; Biological Process: tissue development (GO:0009888);; Biological Process: negative regulation of autophagy (GO:0010507);; Biological Process: regulation of Rho GTPase activity (GO:0032319);; Cellular Component: cel…	--	Collagen alpha-1(XI) chain (Precursor; Fragment) GN=COL11A1 OS=Bos taurus (Bovine) PE=1 SV=1	PREDICTED: ras-interacting protein 1 [Bubalus bubalis]
ENSOARG00000012166	--	--	Biological Process: protein glycosylation (GO:0006486);; Molecular Function: galactoside 2-alpha-L-fucosyltransferase activity (GO:0008107);; Cellular Component: integral component of membrane (GO:0016021);; Cellular Component: Golgi cisterna membrane (GO:0032580);; Biological Process: fucosylation (GO:0036065);;	K00718|0.0|bta:281174|FUT1	Galactoside 2-alpha-L-fucosyltransferase 1 GN=FUT1 OS=Sus scrofa (Pig) PE=2 SV=2	PREDICTED: galactoside 2-alpha-L-fucosyltransferase 1 [Ovis aries]
ENSOARG00000012187	--	--	Biological Process: skeletal system development (GO:0001501);; Biological Process: positive regulation of protein phosphorylation (GO:0001934);; Molecular Function: fibroblast growth factor receptor binding (GO:0005104);; Molecular Function: protein binding (GO:0005515);; Cellular Component: cytoplasm (GO:0005737);; Biological Process: cell surface receptor signaling pathway (GO:0007166);; Molecu…	K04358|1e-116|bta:785576|FGF21	Fibroblast growth factor 4 (Precursor) GN=FGF4 OS=Bos taurus (Bovine) PE=3 SV=1	PREDICTED: fibroblast growth factor 21 [Ovis aries]
ENSOARG00000012344	--	--	Molecular Function: protein binding (GO:0005515);; Cellular Component: endoplasmic reticulum (GO:0005783);; Biological Process: transcription, DNA-templated (GO:0006351);; Biological Process: regulation of translation (GO:0006417);; Biological Process: apoptotic process (GO:0006915);; Biological Process: response to stress (GO:0006950);; Biological Process: signal transduction (GO:0007165);; Biol…	K14019|0.0|bta:514688|PPP1R15A, MGC137534	Protein phosphatase 1 regulatory subunit 15A GN=PPP1R15A OS=Bos taurus (Bovine) PE=2 SV=2	PREDICTED: LOW QUALITY PROTEIN: protein phosphatase 1 regulatory subunit 15A [Ovis aries]
ENSOARG00000012374	--	--	--	--	--	PREDICTED: tubby-related protein 2 isoform X1 [Capra hircus]
ENSOARG00000012427	--	--	Molecular Function: DNA binding (GO:0003677);; Molecular Function: calcium ion binding (GO:0005509);; Molecular Function: protein binding (GO:0005515);; Cellular Component: proteinaceous extracellular matrix (GO:0005578);; Cellular Component: endoplasmic reticulum-Golgi intermediate compartment (GO:0005793);; Cellular Component: Golgi apparatus (GO:0005794);; Biological Process: tissue developmen…	--	Nucleobindin-1 (Precursor) GN=NUCB1 OS=Bos taurus (Bovine) PE=2 SV=1	PREDICTED: LOW QUALITY PROTEIN: nucleobindin-1 [Ovis aries]
ENSOARG00000012437	[R]	General function prediction only	Biological Process: D-xylose catabolic process (GO:0042843);; Molecular Function: trans-1,2-dihydrobenzene-1,2-diol dehydrogenase activity (GO:0047115);; Molecular Function: D-xylose 1-dehydrogenase (NADP+) activity (GO:0047837);; Biological Process: oxidation-reduction process (GO:0055114);;	K00078|0.0|bta:617564|DHDH, MGC139501	Trans-1,2-dihydrobenzene-1,2-diol dehydrogenase GN=DHDH OS=Bos taurus (Bovine) PE=2 SV=1	PREDICTED: trans-1,2-dihydrobenzene-1,2-diol dehydrogenase [Ovis aries]
ENSOARG00000012529	--	--	Cellular Component: chromosome, centromeric region (GO:0000775);; Cellular Component: nucleus (GO:0005634);;	K11504|0.0|bta:615527|CENPL, DJ383J4.3	Centromere protein L GN=CENPL OS=Bos taurus (Bovine) PE=2 SV=1	PREDICTED: centromere protein L [Ovis aries]
ENSOARG00000012642	[J]	Translation, ribosomal structure and biogenesis	Molecular Function: nucleic acid binding (GO:0003676);; Molecular Function: aspartate-tRNA ligase activity (GO:0004815);; Molecular Function: ATP binding (GO:0005524);; Cellular Component: nucleus (GO:0005634);; Cellular Component: mitochondrial matrix (GO:0005759);; Biological Process: tRNA aminoacylation for protein translation (GO:0006418);; Molecular Function: protein homodimerization activit…	K01876|0.0|bta:538772|DARS2, MGC157196	Aspartate--tRNA ligase, mitochondrial (Precursor) GN=DARS2 OS=Bos taurus (Bovine) PE=2 SV=1	PREDICTED: aspartate--tRNA ligase, mitochondrial [Ovis aries]
ENSOARG00000012675	[G]	Carbohydrate transport and metabolism	Molecular Function: glycerone kinase activity (GO:0004371);; Molecular Function: ATP binding (GO:0005524);; Biological Process: glycerol metabolic process (GO:0006071);; Molecular Function: FAD-AMP lyase (cyclizing) activity (GO:0034012);; Biological Process: single-organism developmental process (GO:0044767);; Molecular Function: metal ion binding (GO:0046872);; Biological Process: organ develop…	K00863|0.0|bta:512373|DAK, DKFZp586B1621	FAD-AMP lyase (cyclizing) GN=DAK OS=Bos taurus (Bovine) PE=2 SV=1	PREDICTED: LOW QUALITY PROTEIN: bifunctional ATP-dependent dihydroxyacetone kinase/FAD-AMP lyase (cyclizing) [Ovis aries]
ENSOARG00000012705	[C]	Energy production and conversion	Molecular Function: retinal dehydrogenase activity (GO:0001758);; Molecular Function: aldehyde dehydrogenase (NAD) activity (GO:0004029);; Cellular Component: nucleus (GO:0005634);; Cellular Component: cytoplasm (GO:0005737);; Cellular Component: mitochondrial matrix (GO:0005759);; Biological Process: ethanol catabolic process (GO:0006068);; Biological Process: monocarboxylic acid metabolic proce…	K07249|0.0|bta:281615|ALDH1A1, ALDH1, MGC128391	Retinal dehydrogenase 1 GN=ALDH1A1 OS=Ovis aries (Sheep) PE=1 SV=2	retinal dehydrogenase 1 [Ovis aries]
ENSOARG00000012812	--	--	Cellular Component: lysosomal membrane (GO:0005765);; Cellular Component: integral component of membrane (GO:0016021);; Molecular Function: oxidoreductase activity (GO:0016491);; Biological Process: electron transport chain (GO:0022900);; Cellular Component: late endosome membrane (GO:0031902);; Molecular Function: metal ion binding (GO:0046872);;	--	Cytochrome b ascorbate-dependent protein 3 GN=CYB561A3 OS=Bos taurus (Bovine) PE=2 SV=1	PREDICTED: cytochrome b ascorbate-dependent protein 3-like [Ovis aries]
ENSOARG00000012816	[R]	General function prediction only	Molecular Function: nucleic acid binding (GO:0003676);; Molecular Function: binding (GO:0005488);; Cellular Component: intracellular (GO:0005622);; Cellular Component: nucleus (GO:0005634);; Biological Process: gene expression (GO:0010467);; Biological Process: cellular macromolecule biosynthetic process (GO:0034645);; Biological Process: primary metabolic process (GO:0044238);; Molecular Functio…	K10509|0.0|bta:617314|ZBTB37	Zinc finger and BTB domain-containing protein 6 GN=ZBTB6 OS=Bos taurus (Bovine) PE=2 SV=1	PREDICTED: zinc finger and BTB domain-containing protein 37 isoform 1 [Ovis aries]
ENSOARG00000012843	--	--	Cellular Component: vacuolar membrane (GO:0005774);; Cellular Component: cilium (GO:0005929);; Cellular Component: integral component of membrane (GO:0016021);; Biological Process: cilium assembly (GO:0042384);;	--	Transmembrane protein 138 GN=TMEM138 OS=Bos taurus (Bovine) PE=2 SV=1	PREDICTED: transmembrane protein 138 [Ovis aries]
ENSOARG00000012873	--	--	Cellular Component: cytoplasm (GO:0005737);; Cellular Component: integral component of membrane (GO:0016021);; Cellular Component: TCTN-B9D complex (GO:0036038);; Biological Process: cilium assembly (GO:0042384);;	--	Transmembrane protein 216 GN=TMEM216 OS=Bos taurus (Bovine) PE=2 SV=2	PREDICTED: transmembrane protein 216 isoform X1 [Capra hircus]
ENSOARG00000012929	--	--	Molecular Function: protease binding (GO:0002020);; Molecular Function: serine-type endopeptidase inhibitor activity (GO:0004867);; Molecular Function: cysteine-type endopeptidase inhibitor activity (GO:0004869);; Cellular Component: extracellular space (GO:0005615);; Biological Process: blood coagulation (GO:0007596);; Molecular Function: heparin binding (GO:0008201);; Biological Process: negati…	K03911|0.0|bta:540261|SERPINC1, AT3, MGC127984	Antithrombin-III (Precursor) GN=SERPINC1 OS=Ovis aries (Sheep) PE=2 SV=1	antithrombin-III precursor [Ovis aries]
ENSOARG00000012937	--	--	Molecular Function: nucleotide binding (GO:0000166);; Molecular Function: nucleic acid binding (GO:0003676);; Molecular Function: catalytic activity (GO:0003824);; Molecular Function: protein binding (GO:0005515);; Cellular Component: mRNA cleavage factor complex (GO:0005849);; Biological Process: transcription, DNA-templated (GO:0006351);; Biological Process: RNA processing (GO:0006396);; Biolog…	K14398|0.0|pon:100438768|cleavage and polyadenylation specificity factor subunit 7-like	Cleavage and polyadenylation specificity factor subunit 6 GN=CPSF6 OS=Bos taurus (Bovine) PE=2 SV=1	PREDICTED: cleavage and polyadenylation specificity factor subunit 7 isoform X1 [Bos taurus]
ENSOARG00000013051	--	--	Cellular Component: nucleolus (GO:0005730);; Cellular Component: mitochondrion (GO:0005739);; Biological Process: mitochondrial electron transport, succinate to ubiquinone (GO:0006121);; Biological Process: protein-FAD linkage (GO:0018293);;	--	Succinate dehydrogenase assembly factor 2, mitochondrial {ECO:0000255|HAMAP-Rule:MF_03057} (Precursor) OS=Bos taurus (Bovine) PE=2 SV=1	PREDICTED: succinate dehydrogenase assembly factor 2, mitochondrial [Ovis aries]
ENSOARG00000013098	--	--	Molecular Function: phosphatase binding (GO:0019902);;	--	Protein phosphatase 1 regulatory subunit 32 GN=PPP1R32 OS=Bos taurus (Bovine) PE=2 SV=1	PREDICTED: protein phosphatase 1 regulatory subunit 32 [Ovis aries]
ENSOARG00000013248	[O]	Posttranslational modification, protein turnover, chaperones	Cellular Component: ubiquitin ligase complex (GO:0000151);; Biological Process: DNA double-strand break processing (GO:0000729);; Cellular Component: nucleus (GO:0005634);; Cellular Component: endoplasmic reticulum membrane (GO:0005789);; Cellular Component: integral component of membrane (GO:0016021);; Molecular Function: acid-amino acid ligase activity (GO:0016881);; Cellular Component: UBC13-M…	K10704|0.0|hsa:387522|TMEM189-UBE2V1, CROC-1B, CROC1B, KUA-UEV	Transmembrane protein 189 OS=Bos taurus (Bovine) PE=2 SV=1	PREDICTED: ubiquitin-conjugating enzyme E2 variant 1-like isoform X1 [Condylura cristata]
ENSOARG00000013395	--	--	Molecular Function: sequence-specific DNA binding RNA polymerase II transcription factor activity (GO:0000981);; Molecular Function: RNA polymerase II distal enhancer sequence-specific DNA binding transcription factor activity (GO:0003705);; Cellular Component: nucleus (GO:0005634);; Biological Process: regulation of transcription, DNA-templated (GO:0006355);; Biological Process: response to orga…	K10048|3e-56|aml:100465556|CCAAT/enhancer-binding protein beta-like	CCAAT/enhancer-binding protein beta GN=CEBPB OS=Bos taurus (Bovine) PE=3 SV=1	PREDICTED: CCAAT/enhancer-binding protein beta, partial [Echinops telfairi]
ENSOARG00000013467	--	--	Cellular Component: chromatin (GO:0000785);; Cellular Component: nucleus (GO:0005634);; Cellular Component: cytoplasm (GO:0005737);; Molecular Function: nucleosomal DNA binding (GO:0031492);; Biological Process: regulation of cellular process (GO:0050794);;	K11300|2e-48|bta:512161|HMGN2, HMGN4	Non-histone chromosomal protein HMG-17 GN=HMGN2 OS=Sus scrofa (Pig) PE=1 SV=2	PREDICTED: non-histone chromosomal protein HMG-17-like [Pantholops hodgsonii]
ENSOARG00000013611	--	--	Biological Process: angiogenesis (GO:0001525);; Biological Process: neutrophil homeostasis (GO:0001780);; Biological Process: adaptive immune response (GO:0002250);; Biological Process: myeloid progenitor cell differentiation (GO:0002318);; Biological Process: leukocyte migration involved in inflammatory response (GO:0002523);; Molecular Function: integrin binding (GO:0005178);; Molecular Functio…	K06785|0.0|bta:513412|JAM3, MGC140154	Junctional adhesion molecule A (Precursor) GN=F11R OS=Felis catus (Cat) PE=1 SV=1	PREDICTED: junctional adhesion molecule C [Ovis aries]
ENSOARG00000013660	[Z]	Cytoskeleton	Cellular Component: stress fiber (GO:0001725);; Molecular Function: ATP binding (GO:0005524);; Cellular Component: cytoplasm (GO:0005737);; Cellular Component: centrosome (GO:0005813);; Cellular Component: striated muscle thin filament (GO:0005865);; Cellular Component: actin filament (GO:0005884);; Molecular Function: cytoskeletal protein binding (GO:0008092);; Biological Process: skeletal muscl…	--	Beta-centractin GN=ACTR1B OS=Bos taurus (Bovine) PE=2 SV=1	PREDICTED: beta-centractin [Ovis aries]
ENSOARG00000013670	--	--	Molecular Function: cytochrome-c oxidase activity (GO:0004129);; Cellular Component: mitochondrial inner membrane (GO:0005743);; Cellular Component: respiratory chain complex IV (GO:0045277);; Molecular Function: metal ion binding (GO:0046872);;	K02265|3e-90|bta:287012|COX5B, MGC127763	Cytochrome c oxidase subunit 5B, mitochondrial (Precursor) GN=COX5B OS=Bos taurus (Bovine) PE=1 SV=2	PREDICTED: cytochrome c oxidase subunit 5B, mitochondrial-like [Tursiops truncatus]
ENSOARG00000013713	--	--	Biological Process: cell morphogenesis (GO:0000902);; Biological Process: neural tube closure (GO:0001843);; Molecular Function: receptor activity (GO:0004872);; Molecular Function: protein binding (GO:0005515);; Biological Process: cellular component movement (GO:0006928);; Biological Process: signal transduction (GO:0007165);; Biological Process: nervous system development (GO:0007399);; Biolog…	K06521|0.0|bta:526028|SEMA4C	Semaphorin-4A (Precursor) GN=SEMA4A OS=Bos taurus (Bovine) PE=2 SV=1	PREDICTED: LOW QUALITY PROTEIN: semaphorin-4C [Ovis aries]
ENSOARG00000013735	[R]	General function prediction only	Cellular Component: cell part (GO:0044464);;	--	Ankyrin repeat domain-containing protein 39 GN=ANKRD39 OS=Bos taurus (Bovine) PE=2 SV=1	PREDICTED: ankyrin repeat domain-containing protein 39 [Ovis aries]
ENSOARG00000013779	--	--	Biological Process: negative regulation of transcription from RNA polymerase II promoter (GO:0000122);; Molecular Function: core promoter sequence-specific DNA binding (GO:0001046);; Molecular Function: RNA polymerase II core promoter proximal region sequence-specific DNA binding transcription factor activity involved in positive regulation of transcription (GO:0001077);; Molecular Function: enha…	K09270|1e-172|ecb:100033908|SOX9	Transcription factor SOX-9 GN=SOX9 OS=Canis familiaris (Dog) PE=2 SV=1	PREDICTED: LOW QUALITY PROTEIN: transcription factor SOX-9 [Bos taurus]
ENSOARG00000014323	[I]	Lipid transport and metabolism	Molecular Function: catalytic activity (GO:0003824);; Cellular Component: mitochondrion (GO:0005739);; Biological Process: metabolic process (GO:0008152);; Cellular Component: intracellular organelle part (GO:0044446);;	--	Enoyl-CoA hydratase, mitochondrial (Precursor) GN=ECHS1 OS=Pongo abelii (Sumatran orangutan) PE=2 SV=1	PREDICTED: enoyl-CoA hydratase domain-containing protein 3, mitochondrial [Ovis aries]
ENSOARG00000014335	--	--	--	K06263|7e-41|bta:617668|GP9	--	PREDICTED: platelet glycoprotein IX, partial [Ovis aries]
ENSOARG00000014336	--	--	Biological Process: regulation of cell growth (GO:0001558);; Biological Process: intussusceptive angiogenesis (GO:0002041);; Biological Process: atrioventricular valve morphogenesis (GO:0003181);; Biological Process: apoptotic process involved in heart morphogenesis (GO:0003278);; Biological Process: ventricular septum development (GO:0003281);; Molecular Function: integrin binding (GO:0005178);;…	K06829|0.0|bta:508941|CYR61, CCN1, GIG1, MGC128088	Protein CYR61 (Precursor) GN=CYR61 OS=Pan troglodytes (Chimpanzee) PE=2 SV=1	PREDICTED: protein CYR61 [Pantholops hodgsonii]
ENSOARG00000014337	--	--	Cellular Component: chromatin (GO:0000785);; Cellular Component: nucleus (GO:0005634);; Cellular Component: cytoplasm (GO:0005737);; Cellular Component: centrosome (GO:0005813);; Biological Process: DNA metabolic process (GO:0006259);; Biological Process: regulation of transcription, DNA-templated (GO:0006355);; Molecular Function: zinc ion binding (GO:0008270);; Biological Process: protein ubiqu…	K13196|0.0|bta:513235|DPF2	Histone acetyltransferase KAT6B GN=KAT6B OS=Macaca fascicularis (Crab-eating macaque) PE=2 SV=1	zinc finger protein ubi-d4 [Bos taurus]
ENSOARG00000014341	[LKJ]	--	Molecular Function: nucleic acid binding (GO:0003676);; Molecular Function: RNA binding (GO:0003723);; Molecular Function: ATP binding (GO:0005524);; Cellular Component: nucleolus (GO:0005730);; Cellular Component: cytoplasm (GO:0005737);; Biological Process: transcription, DNA-templated (GO:0006351);; Biological Process: RNA processing (GO:0006396);; Biological Process: signal transduction (GO:0…	--	ATP-dependent RNA helicase DDX24 GN=DDX24 OS=Pongo abelii (Sumatran orangutan) PE=2 SV=1	PREDICTED: ATP-dependent RNA helicase DDX24 [Ovis aries]
ENSOARG00000014350	--	--	Biological Process: box C/D snoRNP assembly (GO:0000492);; Biological Process: ribosome biogenesis (GO:0042254);; Molecular Function: identical protein binding (GO:0042802);; Molecular Function: metal ion binding (GO:0046872);; Cellular Component: pre-snoRNP complex (GO:0070761);;	--	Box C/D snoRNA protein 1 GN=ZNHIT6 OS=Pongo abelii (Sumatran orangutan) PE=2 SV=1	PREDICTED: box C/D snoRNA protein 1 isoform X1 [Capra hircus]
ENSOARG00000014375	--	--	Cellular Component: integral component of membrane (GO:0016021);; Biological Process: regulation of apoptotic process (GO:0042981);; Biological Process: negative regulation of biological process (GO:0048519);;	--	Interferon alpha-inducible protein 27-like protein 2 (Precursor) GN=IFI27L2 OS=Bos taurus (Bovine) PE=2 SV=1	PREDICTED: interferon alpha-inducible protein 27-like protein 2-like isoform X1 [Bubalus bubalis]
ENSOARG00000014413	--	--	Biological Process: release of cytochrome c from mitochondria (GO:0001836);; Cellular Component: mitochondrion (GO:0005739);; Biological Process: activation of cysteine-type endopeptidase activity involved in apoptotic process (GO:0006919);; Cellular Component: membrane (GO:0016020);; Cellular Component: integral component of membrane (GO:0016021);; Biological Process: negative regulation of cyst…	--	Interferon alpha-inducible protein 27-like protein 2 (Precursor) GN=IFI27L2 OS=Bos taurus (Bovine) PE=2 SV=1	Interferon alpha-inducible protein 27-like protein 1 [Bos mutus]
ENSOARG00000014538	--	--	Cellular Component: mitochondrion (GO:0005739);; Cellular Component: membrane (GO:0016020);; Cellular Component: integral component of membrane (GO:0016021);; Molecular Function: transmembrane transporter activity (GO:0022857);; Cellular Component: intracellular organelle part (GO:0044446);; Biological Process: single-organism cellular process (GO:0044763);; Biological Process: single-organism tr…	--	Solute carrier family 25 member 48 GN=SLC25A48 OS=Bos taurus (Bovine) PE=2 SV=1	PREDICTED: LOW QUALITY PROTEIN: solute carrier family 25 member 45 [Ovis aries]
ENSOARG00000014546	--	--	Cellular Component: cytoplasm (GO:0005737);; Biological Process: metabolic process (GO:0008152);; Cellular Component: integral component of membrane (GO:0016021);; Biological Process: regulation of apoptotic process (GO:0042981);; Cellular Component: intracellular organelle (GO:0043229);; Biological Process: negative regulation of biological process (GO:0048519);; Biological Process: response to …	--	Interferon alpha-inducible protein 27-like protein 2 (Precursor) GN=IFI27L2 OS=Bos taurus (Bovine) PE=2 SV=1	PREDICTED: interferon alpha-inducible protein 27-like protein 2 [Capra hircus]
ENSOARG00000014654	[O]	Posttranslational modification, protein turnover, chaperones	Biological Process: skeletal system development (GO:0001501);; Molecular Function: protein binding (GO:0005515);; Cellular Component: proteinaceous extracellular matrix (GO:0005578);; Cellular Component: cytoskeleton (GO:0005856);; Biological Process: organ morphogenesis (GO:0009887);; Biological Process: tissue development (GO:0009888);; Biological Process: macromolecule metabolic process (GO:00…	--	Krev interaction trapped protein 1 GN=KRIT1 OS=Bos taurus (Bovine) PE=2 SV=1	PREDICTED: FERM domain-containing protein 8 isoform X1 [Capra hircus]
ENSOARG00000014675	--	--	Molecular Function: interleukin-8 receptor binding (GO:0005153);; Cellular Component: extracellular space (GO:0005615);; Biological Process: defense response (GO:0006952);; Biological Process: cell cycle arrest (GO:0007050);; Molecular Function: chemokine activity (GO:0008009);; Molecular Function: growth factor activity (GO:0008083);; Molecular Function: heparin binding (GO:0008201);; Biological…	K10029|5e-64|bta:613723|PPBP	Platelet basic protein (Precursor) GN=PPBP OS=Sus scrofa (Pig) PE=1 SV=1	PREDICTED: platelet basic protein [Ovis aries]
ENSOARG00000014766	--	--	Biological Process: neutrophil mediated immunity (GO:0002446);; Cellular Component: extracellular space (GO:0005615);; Biological Process: defense response (GO:0006952);; Biological Process: immune response (GO:0006955);; Molecular Function: chemokine activity (GO:0008009);; Molecular Function: heparin binding (GO:0008201);; Biological Process: vesicle-mediated transport (GO:0016192);; Biological…	K05407|4e-62|bta:507790|PF4	Platelet factor 4 GN=PF4 OS=Ovis aries (Sheep) PE=1 SV=1	PREDICTED: LOW QUALITY PROTEIN: platelet factor 4 [Ovis aries]
ENSOARG00000014775	--	--	Biological Process: neutrophil mediated immunity (GO:0002446);; Cellular Component: extracellular space (GO:0005615);; Biological Process: inflammatory response (GO:0006954);; Biological Process: immune response (GO:0006955);; Molecular Function: chemokine activity (GO:0008009);; Molecular Function: growth factor activity (GO:0008083);; Molecular Function: heparin binding (GO:0008201);; Biologica…	K05505|3e-44|bta:281734|CXCL2, GRO2, GROB, GROX	Growth-regulated alpha protein (Precursor) GN=CXCL1 OS=Ovis aries (Sheep) PE=3 SV=1	growth-regulated alpha protein precursor [Ovis aries]
ENSOARG00000014841	--	--	Biological Process: response to molecule of bacterial origin (GO:0002237);; Biological Process: immune effector process (GO:0002252);; Cellular Component: extracellular space (GO:0005615);; Biological Process: inflammatory response (GO:0006954);; Biological Process: immune response (GO:0006955);; Molecular Function: chemokine activity (GO:0008009);; Molecular Function: growth factor activity (GO:…	K05505|3e-62|bta:613667|CXCL2, CXCL3, MGC137385	Growth-regulated alpha protein (Precursor) GN=CXCL1 OS=Ovis aries (Sheep) PE=3 SV=1	PREDICTED: growth-regulated alpha protein-like [Ovis aries]
ENSOARG00000014886	--	--	Molecular Function: protein kinase activity (GO:0004672);; Molecular Function: ATP binding (GO:0005524);; Cellular Component: endoplasmic reticulum-Golgi intermediate compartment (GO:0005793);; Cellular Component: cis-Golgi network (GO:0005801);; Cellular Component: microtubule organizing center (GO:0005815);; Biological Process: retrograde vesicle-mediated transport, Golgi to ER (GO:0006890);; C…	K08876|0.0|bta:515247|SCYL1, MGC165975	N-terminal kinase-like protein GN=SCYL1 OS=Bos taurus (Bovine) PE=2 SV=1	PREDICTED: N-terminal kinase-like protein [Ovis aries]
ENSOARG00000015121	--	--	Cellular Component: membrane (GO:0016020);;	--	CKLF-like MARVEL transmembrane domain-containing protein 6 GN=CMTM6 OS=Pongo abelii (Sumatran orangutan) PE=2 SV=1	PREDICTED: CKLF-like MARVEL transmembrane domain-containing protein 6 [Capra hircus]
ENSOARG00000015227	--	--	Molecular Function: protein binding (GO:0005515);; Cellular Component: extracellular region (GO:0005576);; Cellular Component: plasma membrane (GO:0005886);; Biological Process: cell adhesion (GO:0007155);; Biological Process: cell surface receptor signaling pathway (GO:0007166);; Cellular Component: extracellular matrix (GO:0031012);; Biological Process: regulation of cellular metabolic process …	K08023|0.0|hsa:4054|LTBP3, DKFZp586M2123, FLJ33431, FLJ39893, FLJ42533, FLJ44138, FLJ45576, LTBP-3, LTBP2, STHAG6, pp6425	Latent-transforming growth factor beta-binding protein 2 (Precursor) GN=LTBP2 OS=Bos taurus (Bovine) PE=2 SV=2	PREDICTED: LOW QUALITY PROTEIN: latent-transforming growth factor beta-binding protein 3 [Ovis aries]
ENSOARG00000015559	--	--	Cellular Component: proteinaceous extracellular matrix (GO:0005578);; Cellular Component: mitochondrion (GO:0005739);; Cellular Component: plasma membrane (GO:0005886);; Cellular Component: anchored component of membrane (GO:0031225);; Molecular Function: heparan sulfate proteoglycan binding (GO:0043395);; Biological Process: cellular respiration (GO:0045333);;	--	--	reverse transcriptase-like [Bos taurus]
ENSOARG00000015561	--	--	Molecular Function: identical protein binding (GO:0042802);;	--	--	PREDICTED: Sjoegren syndrome/scleroderma autoantigen 1 isoform X1 [Bison bison bison]
ENSOARG00000015615	[J]	Translation, ribosomal structure and biogenesis	Molecular Function: structural constituent of ribosome (GO:0003735);; Cellular Component: ribosome (GO:0005840);; Biological Process: translation (GO:0006412);; Biological Process: positive regulation of cell proliferation (GO:0008284);; Biological Process: response to virus (GO:0009615);; Cellular Component: cytosolic small ribosomal subunit (GO:0022627);; Biological Process: positive regulation…	--	40S ribosomal protein S15a GN=RPS15A OS=Bos taurus (Bovine) PE=2 SV=1	40S ribosomal protein S15a, partial [Bos mutus]
ENSOARG00000015624	--	--	Molecular Function: binding (GO:0005488);; Biological Process: anatomical structure morphogenesis (GO:0009653);; Cellular Component: intracellular organelle (GO:0043229);; Biological Process: single-organism developmental process (GO:0044767);; Biological Process: system development (GO:0048731);; Biological Process: regulation of cellular process (GO:0050794);; Biological Process: cellular respo…	--	Leucine-rich repeat-containing protein 10 GN=LRRC10 OS=Bos taurus (Bovine) PE=2 SV=1	PREDICTED: leucine-rich repeat-containing protein 10B [Ovis aries]
ENSOARG00000015792	--	--	Molecular Function: protein binding (GO:0005515);; Biological Process: tissue development (GO:0009888);; Biological Process: primary metabolic process (GO:0044238);; Biological Process: cellular macromolecule metabolic process (GO:0044260);; Cellular Component: extracellular region part (GO:0044421);; Cellular Component: intracellular part (GO:0044424);; Biological Process: skeletal system morpho…	--	Parotid hormone (Precursor) OS=Sus scrofa (Pig) PE=1 SV=2	PREDICTED: EH domain-binding protein 1-like protein 1 [Balaenoptera acutorostrata scammoni]
ENSOARG00000016074	--	--	Molecular Function: core promoter binding (GO:0001047);; Molecular Function: sequence-specific DNA binding transcription factor activity (GO:0003700);; Molecular Function: transcription corepressor activity (GO:0003714);; Cellular Component: nucleus (GO:0005634);; Biological Process: embryonic body morphogenesis (GO:0010172);; Molecular Function: sequence-specific DNA binding (GO:0043565);; Biolo…	--	Zinc finger protein 148 GN=ZNF148 OS=Bos taurus (Bovine) PE=2 SV=1	PREDICTED: zinc finger protein 281 [Ovis aries]
ENSOARG00000016116	[Z]	Cytoskeleton	Molecular Function: nucleotide binding (GO:0000166);; Biological Process: microtubule cytoskeleton organization (GO:0000226);; Molecular Function: binding (GO:0005488);; Cellular Component: cytoplasm (GO:0005737);; Cellular Component: spindle (GO:0005819);; Cellular Component: microtubule cytoskeleton (GO:0015630);; Biological Process: cell cycle process (GO:0022402);; Biological Process: develop…	K10392|0.0|bta:531074|KIF14	Kinesin-like protein KIF3A GN=KIF3A OS=Macaca fascicularis (Crab-eating macaque) PE=2 SV=1	PREDICTED: LOW QUALITY PROTEIN: kinesin-like protein KIF14 [Ovis aries]
ENSOARG00000016134	[J]	Translation, ribosomal structure and biogenesis	Biological Process: skeletal system development (GO:0001501);; Molecular Function: potassium channel activity (GO:0005267);; Molecular Function: binding (GO:0005488);; Biological Process: transport (GO:0006810);; Biological Process: organ morphogenesis (GO:0009887);; Biological Process: tissue development (GO:0009888);; Cellular Component: integral component of membrane (GO:0016021);; Cellular Co…	K04918|0.0|bta:532497|KCNK7	Potassium channel subfamily K member 1 OS=Bos taurus (Bovine) PE=2 SV=1	PREDICTED: potassium channel subfamily K member 7 [Ovis aries]
ENSOARG00000016952	--	--	Molecular Function: nucleic acid binding (GO:0003676);; Molecular Function: hydrolase activity (GO:0016787);; Molecular Function: metal ion binding (GO:0046872);;	K01173|0.0|bta:538618|ENDOD1, MGC157305	--	PREDICTED: endonuclease domain-containing 1 protein, partial [Ovis aries]
ENSOARG00000017146	--	--	--	--	LYR motif-containing protein 9 GN=LYRM9 OS=Bos taurus (Bovine) PE=3 SV=1	PREDICTED: UPF0631 protein C17orf108 homolog [Ovis aries]
ENSOARG00000017418	--	--	Molecular Function: left-handed Z-DNA binding (GO:0003692);; Molecular Function: RNA binding (GO:0003723);; Molecular Function: double-stranded RNA adenosine deaminase activity (GO:0003726);; Cellular Component: nucleus (GO:0005634);; Cellular Component: cytosol (GO:0005829);; Biological Process: positive regulation of type I interferon-mediated signaling pathway (GO:0060340);;	K12965|0.0|bta:508333|ZBP1	--	PREDICTED: z-DNA-binding protein 1 [Ovis aries]
ENSOARG00000017498	[C]	Energy production and conversion	Molecular Function: magnesium ion binding (GO:0000287);; Molecular Function: phosphoenolpyruvate carboxykinase (GTP) activity (GO:0004613);; Molecular Function: GTP binding (GO:0005525);; Cellular Component: cytoplasm (GO:0005737);; Biological Process: gluconeogenesis (GO:0006094);; Biological Process: internal protein amino acid acetylation (GO:0006475);; Molecular Function: manganese ion bindin…	K01596|0.0|bta:282855|PCK1, MGC137419, PPCK1	Phosphoenolpyruvate carboxykinase, cytosolic [GTP] GN=PPCK1 OS=Bos taurus (Bovine) PE=2 SV=1	PREDICTED: LOW QUALITY PROTEIN: phosphoenolpyruvate carboxykinase, cytosolic [GTP] [Ovis aries]
ENSOARG00000017818	[R]	General function prediction only	Biological Process: regulation of immune system process (GO:0002682);; Cellular Component: nucleus (GO:0005634);; Cellular Component: cytoplasm (GO:0005737);; Biological Process: regulation of gene expression by genetic imprinting (GO:0006349);; Biological Process: multicellular organismal development (GO:0007275);; Biological Process: histone methylation (GO:0016571);; Biological Process: cell d…	--	Zinc finger protein 567 GN=ZNF567 OS=Bos taurus (Bovine) PE=2 SV=1	PREDICTED: transcriptional repressor CTCFL [Ovis aries]
ENSOARG00000018320	--	--	Cellular Component: nucleus (GO:0005634);; Biological Process: cell cycle (GO:0007049);; Biological Process: protein ubiquitination (GO:0016567);; Biological Process: proteasome-mediated ubiquitin-dependent protein catabolic process (GO:0043161);;	--	PEST proteolytic signal-containing nuclear protein GN=PCNP OS=Bos taurus (Bovine) PE=2 SV=1	PEST proteolytic signal-containing nuclear protein [Bos taurus]
ENSOARG00000018425	[K]	Transcription	Biological Process: G-protein coupled receptor internalization (GO:0002031);; Molecular Function: serotonin receptor activity (GO:0004993);; Cellular Component: cytoplasm (GO:0005737);; Cellular Component: integral component of plasma membrane (GO:0005887);; Biological Process: protein kinase C-activating G-protein coupled receptor signaling pathway (GO:0007205);; Biological Process: serotonin re…	K04153|0.0|bta:407136|HTR1D, 5htr1d	5-hydroxytryptamine receptor 1D GN=HTR1D OS=Oryctolagus cuniculus (Rabbit) PE=3 SV=1	PREDICTED: 5-hydroxytryptamine receptor 1D [Ovis aries]
ENSOARG00000018439	--	--	Biological Process: skeletal system development (GO:0001501);; Molecular Function: protein binding (GO:0005515);; Cellular Component: cytoplasm (GO:0005737);; Biological Process: signal transduction (GO:0007165);; Biological Process: macromolecule biosynthetic process (GO:0009059);; Biological Process: organ morphogenesis (GO:0009887);; Biological Process: tissue development (GO:0009888);; Biolog…	K08579|0.0|bta:789674|CAPN10	Calpain-10 GN=CAPN10 OS=Macaca fascicularis (Crab-eating macaque) PE=2 SV=1	PREDICTED: calpain-10 [Bubalus bubalis]
ENSOARG00000018449	--	--	Biological Process: skeletal system development (GO:0001501);; Molecular Function: binding (GO:0005488);; Biological Process: organ morphogenesis (GO:0009887);; Biological Process: tissue development (GO:0009888);; Biological Process: macromolecule metabolic process (GO:0043170);; Cellular Component: extracellular region part (GO:0044421);; Biological Process: regulation of cellular process (GO:0…	--	Collagen alpha-1(I) chain GN=COL1A1 OS=Mammut americanum (American mastodon) PE=1 SV=4	PREDICTED: ankyrin repeat and MYND domain-containing protein 1 isoform X7 [Bubalus bubalis]
ENSOARG00000018493	--	--	Molecular Function: copper ion binding (GO:0005507);; Cellular Component: proteinaceous extracellular matrix (GO:0005578);; Cellular Component: extracellular space (GO:0005615);; Cellular Component: endosome (GO:0005768);; Cellular Component: plasma membrane (GO:0005886);; Biological Process: cell migration (GO:0016477);; Molecular Function: fibroblast growth factor binding (GO:0017134);; Biologi…	K08107|0.0|bta:518114|GPC1, MGC128751	Secreted glypican-1 (Precursor) GN=GPC1 OS=Bos taurus (Bovine) PE=2 SV=1	PREDICTED: glypican-1 isoform X1 [Bos taurus]
ENSOARG00000018998	[B]	Chromatin structure and dynamics	Cellular Component: condensed chromosome kinetochore (GO:0000777);; Cellular Component: nucleosome (GO:0000786);; Molecular Function: DNA binding (GO:0003677);; Molecular Function: amidase activity (GO:0004040);; Molecular Function: serine-type endopeptidase activity (GO:0004252);; Molecular Function: mannose binding (GO:0005537);; Cellular Component: nucleus (GO:0005634);; Cellular Component: en…	K11495|2e-72|bta:618307|similar to Histone H3-like centromeric protein A (Centromere protein A) (CENP-A)	Histone H3-like centromeric protein A GN=CENPA OS=Bos taurus (Bovine) PE=1 SV=3	PREDICTED: histone H3-like centromeric protein A, partial [Ovis aries]
ENSOARG00000019000	--	--	Molecular Function: nucleotide binding (GO:0000166);; Molecular Function: RNA binding (GO:0003723);; Cellular Component: cytoplasm (GO:0005737);; Molecular Function: protein homodimerization activity (GO:0042803);; Cellular Component: intercellular bridge (GO:0045171);;	--	RNA-binding protein 44 GN=RBM44 OS=Bos taurus (Bovine) PE=3 SV=1	PREDICTED: RNA-binding protein 44 [Ovis aries]
ENSOARG00000019422	--	--	Biological Process: embryonic axis specification (GO:0000578);; Biological Process: cartilage condensation (GO:0001502);; Biological Process: positive regulation of cytokine production (GO:0001819);; Biological Process: chondrocyte differentiation (GO:0002062);; Biological Process: regulation of immune system process (GO:0002682);; Biological Process: metanephros morphogenesis (GO:0003338);; Mole…	K00572|1e-125|bta:525135|WNT7B	Protein Wnt-7a (Precursor) GN=WNT7A OS=Pongo pygmaeus (Bornean orangutan) PE=3 SV=1	PREDICTED: protein Wnt-7b-like [Leptonychotes weddellii]
ENSOARG00000019442	--	--	--	--	Cysteine-rich DPF motif domain-containing protein 1 GN=CDPF1 OS=Bos taurus (Bovine) PE=2 SV=1	PREDICTED: cysteine-rich DPF motif domain-containing protein 1 [Ovis aries]
ENSOARG00000019447	[J]	Translation, ribosomal structure and biogenesis	Biological Process: metanephros development (GO:0001656);; Molecular Function: binding (GO:0005488);; Biological Process: tissue development (GO:0009888);; Cellular Component: membrane (GO:0016020);; Biological Process: tube development (GO:0035295);; Cellular Component: intracellular organelle (GO:0043229);; Biological Process: single-organism cellular process (GO:0044763);; Biological Process: …	--	Polycystin-2 GN=PKD2 OS=Bos taurus (Bovine) PE=2 SV=1	PREDICTED: polycystic kidney disease and receptor for egg jelly-related protein-like [Ovis aries]
ENSOARG00000019450	--	--	Biological Process: skeletal system development (GO:0001501);; Molecular Function: binding (GO:0005488);; Biological Process: cell communication (GO:0007154);; Biological Process: organ morphogenesis (GO:0009887);; Biological Process: tissue development (GO:0009888);; Cellular Component: extracellular region part (GO:0044421);; Biological Process: single organism signaling (GO:0044700);; Biologic…	--	Tetratricopeptide repeat protein 38 GN=TTC38 OS=Pongo abelii (Sumatran orangutan) PE=2 SV=1	PREDICTED: tetratricopeptide repeat protein 38 [Ovis aries]
ENSOARG00000019475	[J]	Translation, ribosomal structure and biogenesis	Molecular Function: tRNA binding (GO:0000049);; Molecular Function: ATP binding (GO:0005524);; Cellular Component: mitochondrion (GO:0005739);; Biological Process: tRNA processing (GO:0008033);; Molecular Function: sulfurtransferase activity (GO:0016783);;	K00566|0.0|bta:616451|TRMU, MGC133954	Mitochondrial tRNA-specific 2-thiouridylase 1 GN=TRMU OS=Pongo abelii (Sumatran orangutan) PE=2 SV=1	PREDICTED: mitochondrial tRNA-specific 2-thiouridylase 1 isoform X1 [Pantholops hodgsonii]
ENSOARG00000020159	[J]	Translation, ribosomal structure and biogenesis	Molecular Function: structural constituent of ribosome (GO:0003735);; Cellular Component: large ribosomal subunit (GO:0015934);; Biological Process: negative regulation of translation (GO:0017148);; Cellular Component: cytosolic large ribosomal subunit (GO:0022625);; Biological Process: cellular response to interferon-gamma (GO:0071346);; Biological Process: negative regulation of formation of tr…	K02872|1e-143|bta:767925|RPL13A, MGC128198	60S ribosomal protein L13a GN=RPL13A OS=Bos taurus (Bovine) PE=2 SV=3	PREDICTED: 60S ribosomal protein L13a-like [Ovis aries]
ENSOARG00000020364	--	--	Molecular Function: protein binding (GO:0005515);; Cellular Component: plasma membrane (GO:0005886);; Biological Process: transcription, DNA-templated (GO:0006351);; Biological Process: apoptotic process (GO:0006915);; Biological Process: regulation of metabolic process (GO:0019222);; Biological Process: positive regulation of programmed cell death (GO:0043068);; Cellular Component: intracellular…	--	Vasodilator-stimulated phosphoprotein GN=VASP OS=Canis familiaris (Dog) PE=1 SV=3	PREDICTED: coiled-coil-helix-coiled-coil-helix domain-containing protein 2, mitochondrial-like [Ovis aries]
ENSOARG00000020434	--	--	Molecular Function: transporter activity (GO:0005215);; Cellular Component: cytoplasm (GO:0005737);; Biological Process: transport (GO:0006810);; Cellular Component: integral component of membrane (GO:0016021);;	K09871|2e-23|bta:616625|similar to aquaporin 12B	--	PREDICTED: aquaporin-12 isoform X1 [Bos taurus]
ENSOARG00000020895	--	--	Biological Process: kidney development (GO:0001822);; Cellular Component: nucleus (GO:0005634);; Molecular Function: zinc ion binding (GO:0008270);; Biological Process: post-embryonic development (GO:0009791);; Biological Process: Wnt signaling pathway (GO:0016055);; Biological Process: protein localization to nucleus (GO:0034504);; Biological Process: positive regulation of transcription from RN…	--	--	PREDICTED: pygopus homolog 1 [Ovis aries]
ENSOARG00000020899	[R]	General function prediction only	Biological Process: neuron migration (GO:0001764);; Cellular Component: nucleus (GO:0005634);; Cellular Component: cytoplasm (GO:0005737);; Molecular Function: estrogen receptor binding (GO:0030331);; Biological Process: regulation of intracellular estrogen receptor signaling pathway (GO:0033146);; Biological Process: regulation of proteasomal protein catabolic process (GO:0061136);;	--	Dyslexia susceptibility 1 candidate gene 1 protein homolog GN=DYX1C1 OS=Pongo pygmaeus (Bornean orangutan) PE=3 SV=1	PREDICTED: dyslexia susceptibility 1 candidate gene 1 protein homolog isoform 3 [Ovis aries]
ENSOARG00000020900	--	--	--	--	--	PREDICTED: uncharacterized protein LOC102187138 isoform X2 [Capra hircus]

## Sheet: Target gene_annot_lung
Supplementary Table S7D.
#ID	COG_class	COG_class_annotation	GO_annotation	KEGG_annotation	Swissprot_annotation	nr_annotation
ENSOARG00000000159	--	--	Molecular Function: serine-type endopeptidase activity (GO:0004252);; Molecular Function: protein binding (GO:0005515);; Cellular Component: plasma membrane (GO:0005886);; Biological Process: proteolysis (GO:0006508);; Biological Process: nitrogen compound metabolic process (GO:0006807);; Biological Process: hemostasis (GO:0007599);; Molecular Function: peptidase activity (GO:0008233);; Biologica…	K09626|0.0|bta:510394|PRSS22	Tryptase-2 (Precursor) OS=Ovis aries (Sheep) PE=2 SV=1	PREDICTED: brain-specific serine protease 4 [Ovis aries]
ENSOARG00000000225	--	--	--	--	--	PREDICTED: zymogen granule protein 16 homolog B-like [Bubalus bubalis]
ENSOARG00000000235	--	--	--	--	--	PREDICTED: zymogen granule protein 16 homolog B-like [Pantholops hodgsonii]
ENSOARG00000000248	[R]	General function prediction only	Molecular Function: sodium:amino acid symporter activity (GO:0005283);; Molecular Function: neurotransmitter:sodium symporter activity (GO:0005328);; Molecular Function: taurine:sodium symporter activity (GO:0005369);; Molecular Function: protein binding (GO:0005515);; Cellular Component: integral component of plasma membrane (GO:0005887);; Biological Process: cation transport (GO:0006812);; Biol…	K05039|0.0|bta:282366|SLC6A6	Sodium- and chloride-dependent taurine transporter GN=SLC6A6 OS=Bos taurus (Bovine) PE=2 SV=1	PREDICTED: sodium- and chloride-dependent taurine transporter isoform X1 [Bubalus bubalis]
ENSOARG00000000497	--	--	Molecular Function: catalytic activity (GO:0003824);; Molecular Function: scavenger receptor activity (GO:0005044);; Molecular Function: binding (GO:0005488);; Biological Process: transport (GO:0006810);; Biological Process: response to stress (GO:0006950);; Biological Process: multicellular organismal development (GO:0007275);; Biological Process: gene expression (GO:0010467);; Cellular Componen…	--	Antigen WC1.1 (Precursor) OS=Bos taurus (Bovine) PE=2 SV=1	PREDICTED: antigen WC1.1-like [Bos taurus]
ENSOARG00000000694	--	--	Biological Process: skeletal system development (GO:0001501);; Molecular Function: protein binding (GO:0005515);; Cellular Component: Golgi apparatus (GO:0005794);; Biological Process: organ morphogenesis (GO:0009887);; Biological Process: tissue development (GO:0009888);; Biological Process: gene expression (GO:0010467);; Cellular Component: Cajal body (GO:0015030);; Cellular Component: intracel…	K11984|0.0|bta:615704|SART1	Parotid hormone (Precursor) OS=Sus scrofa (Pig) PE=1 SV=2	PREDICTED: U4/U6.U5 tri-snRNP-associated protein 1 [Ovis aries]
ENSOARG00000000775	--	--	Molecular Function: metal ion binding (GO:0046872);;	--	--	Zinc finger MYND domain-containing protein 19, partial [Bos mutus]
ENSOARG00000000793	--	--	--	--	Methylosome protein 50 GN=WDR77 OS=Pongo abelii (Sumatran orangutan) PE=2 SV=1	PREDICTED: WD repeat-containing protein 85 [Ovis aries]
ENSOARG00000001042	--	--	--	--	Testis, prostate and placenta-expressed protein GN=TEPP OS=Bos taurus (Bovine) PE=2 SV=1	PREDICTED: LOW QUALITY PROTEIN: testis, prostate and placenta-expressed protein [Bubalus bubalis]
ENSOARG00000001098	--	--	Biological Process: regulation of immune system process (GO:0002682);; Molecular Function: nucleic acid binding (GO:0003676);; Cellular Component: nucleus (GO:0005634);; Biological Process: multicellular organismal development (GO:0007275);; Biological Process: cell differentiation (GO:0030154);; Biological Process: single-organism developmental process (GO:0044767);; Molecular Function: metal io…	--	Zinc finger protein 271 GN=ZNF271 OS=Pongo abelii (Sumatran orangutan) PE=2 SV=1	PREDICTED: LOW QUALITY PROTEIN: zinc finger protein 319 [Ovis aries]
ENSOARG00000001107	--	--	Molecular Function: 3'-5'-exoribonuclease activity (GO:0000175);; Cellular Component: nucleus (GO:0005634);; Biological Process: mRNA processing (GO:0006397);; Biological Process: RNA splicing (GO:0008380);; Biological Process: U6 snRNA 3'-end processing (GO:0034477);; Biological Process: nucleic acid phosphodiester bond hydrolysis (GO:0090305);;	--	U6 snRNA phosphodiesterase {ECO:0000255|HAMAP-Rule:MF_03040} OS=Bos taurus (Bovine) PE=2 SV=1	PREDICTED: putative U6 snRNA phosphodiesterase [Ovis aries]
ENSOARG00000001128	--	--	Molecular Function: translation initiation factor activity (GO:0003743);; Cellular Component: nucleus (GO:0005634);; Biological Process: translational initiation (GO:0006413);;	--	Probable RNA-binding protein EIF1AD GN=EIF1AD OS=Bos taurus (Bovine) PE=2 SV=1	PREDICTED: probable RNA-binding protein EIF1AD [Ovis aries]
ENSOARG00000001159	--	--	Molecular Function: metalloendopeptidase activity (GO:0004222);; Molecular Function: calcium ion binding (GO:0005509);; Biological Process: proteolysis (GO:0006508);; Biological Process: response to stress (GO:0006950);; Molecular Function: zinc ion binding (GO:0008270);; Biological Process: anatomical structure morphogenesis (GO:0009653);; Biological Process: tissue development (GO:0009888);; Bi…	K07995|0.0|bta:282887|MMP15	Matrix metalloproteinase-14 (Precursor) GN=MMP14 OS=Pongo abelii (Sumatran orangutan) PE=2 SV=1	PREDICTED: LOW QUALITY PROTEIN: matrix metalloproteinase-15 [Ovis aries]
ENSOARG00000001211	--	--	Cellular Component: cilium (GO:0005929);;	--	Cilia- and flagella-associated protein 20 GN=CFAP20 OS=Bos taurus (Bovine) PE=2 SV=1	cilia- and flagella-associated protein 20 [Bos taurus]
ENSOARG00000001278	--	--	Molecular Function: DNA binding (GO:0003677);; Cellular Component: nucleus (GO:0005634);; Cellular Component: chromosome (GO:0005694);; Cellular Component: cytoplasm (GO:0005737);; Biological Process: DNA integration (GO:0015074);;	--	Barrier-to-autointegration factor, N-terminally processed GN=BANF1 OS=Pongo abelii (Sumatran orangutan) PE=3 SV=1	PREDICTED: barrier-to-autointegration factor isoform X3 [Camelus bactrianus]
ENSOARG00000001325	--	--	Molecular Function: protein binding (GO:0005515);; Cellular Component: extracellular region (GO:0005576);; Cellular Component: nucleus (GO:0005634);; Cellular Component: cytosol (GO:0005829);; Cellular Component: plasma membrane (GO:0005886);; Biological Process: embryo development (GO:0009790);; Biological Process: organ morphogenesis (GO:0009887);; Biological Process: regulation of gene express…	K09558|0.0|bta:516353|BAG4	BAG family molecular chaperone regulator 5 GN=BAG5 OS=Bos taurus (Bovine) PE=2 SV=1	PREDICTED: BAG family molecular chaperone regulator 4 [Ovis aries]
ENSOARG00000001346	--	--	Cellular Component: cornified envelope (GO:0001533);; Molecular Function: cysteine-type endopeptidase inhibitor activity (GO:0004869);; Cellular Component: cytoplasm (GO:0005737);; Biological Process: epidermis development (GO:0008544);; Biological Process: cellular process (GO:0009987);; Biological Process: negative regulation of endopeptidase activity (GO:0010951);; Biological Process: single-m…	K13902|1e-100|bta:503685|CST6	Cystatin-C (Precursor) GN=CST3 OS=Oryctolagus cuniculus (Rabbit) PE=2 SV=1	PREDICTED: cystatin-M [Ovis aries]
ENSOARG00000001359	--	--	Cellular Component: cytoplasm (GO:0005737);; Cellular Component: centrosome (GO:0005813);; Molecular Function: metal ion binding (GO:0046872);;	--	Phospholipase DDHD1 GN=DDHD1 OS=Bos taurus (Bovine) PE=1 SV=1	PREDICTED: phospholipase DDHD2 isoform 1 [Ovis aries]
ENSOARG00000001368	--	--	Molecular Function: guanyl-nucleotide exchange factor activity (GO:0005085);; Molecular Function: phospholipid binding (GO:0005543);; Biological Process: small GTPase mediated signal transduction (GO:0007264);;	--	--	PREDICTED: dedicator of cytokinesis protein 11 [Pantholops hodgsonii]
ENSOARG00000001430	[I]	Lipid transport and metabolism	Molecular Function: phosphatidate phosphatase activity (GO:0008195);; Cellular Component: membrane (GO:0016020);; Biological Process: single-organism process (GO:0044699);; Biological Process: phospholipid dephosphorylation (GO:0046839);; Biological Process: regulation of cellular process (GO:0050794);;	--	Lipid phosphate phosphohydrolase 3 GN=PPAP2B OS=Bos taurus (Bovine) PE=2 SV=1	PREDICTED: phosphatidate phosphatase PPAPDC1B, partial [Ovis aries]
ENSOARG00000001471	--	--	Biological Process: immune system development (GO:0002520);; Biological Process: regulation of immune system process (GO:0002682);; Molecular Function: protein binding (GO:0005515);; Cellular Component: plasma membrane (GO:0005886);; Biological Process: defense response (GO:0006952);; Biological Process: immune response (GO:0006955);; Biological Process: signal transduction (GO:0007165);; Biologi…	--	Tumor necrosis factor receptor superfamily member 6 (Precursor) GN=FAS OS=Sus scrofa (Pig) PE=2 SV=1	PREDICTED: tumor necrosis factor receptor superfamily member 26-like [Bos taurus]
ENSOARG00000001498	[P]	Inorganic ion transport and metabolism	Molecular Function: calcium channel activity (GO:0005262);; Molecular Function: protein binding (GO:0005515);; Biological Process: transport (GO:0006810);; Biological Process: ion transport (GO:0006811);; Biological Process: tissue development (GO:0009888);; Cellular Component: integral component of membrane (GO:0016021);; Molecular Function: voltage-gated cation channel activity (GO:0022843);; C…	--	Voltage-dependent L-type calcium channel subunit alpha-1C GN=CACNA1C OS=Oryctolagus cuniculus (Rabbit) PE=1 SV=1	PREDICTED: cation channel sperm-associated protein 1 [Pantholops hodgsonii]
ENSOARG00000001565	[R]	General function prediction only	Molecular Function: protein binding (GO:0005515);; Cellular Component: endoplasmic reticulum (GO:0005783);; Biological Process: multicellular organismal development (GO:0007275);; Biological Process: protein localization (GO:0008104);; Biological Process: gene expression (GO:0010467);; Cellular Component: endomembrane system (GO:0012505);; Biological Process: cellular component organization (GO:0…	K14005|0.0|cfa:478453|SEC31A	Protein transport protein Sec31A GN=SEC31A OS=Pongo abelii (Sumatran orangutan) PE=2 SV=1	PREDICTED: protein transport protein Sec31A isoform X1 [Capra hircus]
ENSOARG00000001887	--	--	Cellular Component: Golgi membrane (GO:0000139);; Molecular Function: ion channel activity (GO:0005216);; Molecular Function: protein binding (GO:0005515);; Cellular Component: extracellular region (GO:0005576);; Cellular Component: Golgi apparatus (GO:0005794);; Biological Process: nitrogen compound metabolic process (GO:0006807);; Biological Process: transport (GO:0006810);; Biological Process:…	K09676|0.0|bta:523401|GAL3ST3, MGC142460	Galactose-3-O-sulfotransferase 3 GN=GAL3ST3 OS=Bos taurus (Bovine) PE=2 SV=1	PREDICTED: galactose-3-O-sulfotransferase 3 [Ovis aries]
ENSOARG00000001916	--	--	Molecular Function: DNA binding (GO:0003677);; Cellular Component: nucleus (GO:0005634);; Biological Process: regulation of transcription, DNA-templated (GO:0006355);; Biological Process: cell cycle (GO:0007049);;	--	Protein lin-54 homolog GN=LIN54 OS=Pongo abelii (Sumatran orangutan) PE=2 SV=1	PREDICTED: protein lin-54 homolog isoform X1 [Capra hircus]
ENSOARG00000002125	[A]	RNA processing and modification	Molecular Function: nucleic acid binding (GO:0003676);; Cellular Component: U12-type spliceosomal complex (GO:0005689);; Cellular Component: intracellular organelle (GO:0043229);; Biological Process: single-organism cellular process (GO:0044763);; Cellular Component: catalytic step 2 spliceosome (GO:0071013);;	K12829|0.0|bta:531931|SF3B2, MGC140574	Cyclic nucleotide-gated cation channel beta-1 GN=CNGB1 OS=Bos taurus (Bovine) PE=1 SV=1	PREDICTED: splicing factor 3B subunit 2 isoform X1 [Bubalus bubalis]
ENSOARG00000002530	[R]	General function prediction only	Biological Process: positive regulation of transcription, DNA-templated (GO:0045893);;	--	Ankyrin repeat domain-containing protein 49 GN=ANKRD49 OS=Bos taurus (Bovine) PE=2 SV=1	PREDICTED: ankyrin repeat domain-containing protein 49 [Ovis aries]
ENSOARG00000002667	--	--	Biological Process: cell cycle (GO:0007049);; Cellular Component: intracellular membrane-bounded organelle (GO:0043231);; Biological Process: primary metabolic process (GO:0044238);; Biological Process: cellular macromolecule metabolic process (GO:0044260);; Cellular Component: cytoskeletal part (GO:0044430);; Cellular Component: cytoplasmic part (GO:0044444);; Biological Process: single-multicel…	K10471|0.0|bta:524207|KBTBD3	Kelch repeat and BTB domain-containing protein 3 GN=KBTBD3 OS=Pongo abelii (Sumatran orangutan) PE=2 SV=2	PREDICTED: kelch repeat and BTB domain-containing protein 3 [Ovis aries]
ENSOARG00000002991	--	--	Biological Process: patterning of blood vessels (GO:0001569);; Biological Process: ameboidal cell migration (GO:0001667);; Cellular Component: extracellular space (GO:0005615);; Biological Process: immune response (GO:0006955);; Biological Process: germ cell development (GO:0007281);; Biological Process: brain development (GO:0007420);; Molecular Function: chemokine activity (GO:0008009);; Biolog…	K10031|5e-58|bta:613811|CXCL12, MGC139895, SDF1	Stromal cell-derived factor 1 (Precursor) GN=CXCL12 OS=Felis catus (Cat) PE=3 SV=1	PREDICTED: stromal cell-derived factor 1-like isoform 1 [Odobenus rosmarus divergens]
ENSOARG00000003728	--	--	Molecular Function: glycoprotein-fucosylgalactoside alpha-N-acetylgalactosaminyltransferase activity (GO:0004380);; Molecular Function: fucosylgalactoside 3-alpha-galactosyltransferase activity (GO:0004381);; Cellular Component: Golgi apparatus (GO:0005794);; Biological Process: carbohydrate metabolic process (GO:0005975);; Cellular Component: membrane (GO:0016020);; Molecular Function: transfera…	K00709|0.0|bta:515340|ABO	Globoside alpha-1,3-N-acetylgalactosaminyltransferase 1 GN=GBGT1 OS=Canis familiaris (Dog) PE=2 SV=1	PREDICTED: histo-blood group ABO system transferase 1-like [Ovis aries]
ENSOARG00000003746	--	--	Cellular Component: extracellular region (GO:0005576);; Biological Process: single-organism developmental process (GO:0044767);; Biological Process: organ development (GO:0048513);; Biological Process: regulation of cellular process (GO:0050794);; Biological Process: cellular response to stimulus (GO:0051716);;	--	Protein FAM69A GN=FAM69A OS=Pongo abelii (Sumatran orangutan) PE=2 SV=1	PREDICTED: LOW QUALITY PROTEIN: protein FAM69B [Ovis aries]
ENSOARG00000003764	[I]	Lipid transport and metabolism	Biological Process: positive regulation of cytokine production (GO:0001819);; Molecular Function: 1-acylglycerol-3-phosphate O-acyltransferase activity (GO:0003841);; Cellular Component: endoplasmic reticulum (GO:0005783);; Biological Process: phospholipid biosynthetic process (GO:0008654);; Cellular Component: membrane (GO:0016020);; Molecular Function: transferase activity (GO:0016740);;	K13509|1e-152|bta:512112|AGPAT2, MGC138073	1-acyl-sn-glycerol-3-phosphate acyltransferase alpha (Precursor) GN=AGPAT1 OS=Bos taurus (Bovine) PE=2 SV=1	PREDICTED: 1-acyl-sn-glycerol-3-phosphate acyltransferase beta [Ovis aries]
ENSOARG00000003778	--	--	Molecular Function: binding (GO:0005488);; Biological Process: anatomical structure morphogenesis (GO:0009653);; Cellular Component: cell part (GO:0044464);; Biological Process: single-organism cellular process (GO:0044763);; Biological Process: single-organism developmental process (GO:0044767);; Biological Process: system development (GO:0048731);;	--	Parotid hormone (Precursor) OS=Sus scrofa (Pig) PE=1 SV=2	PREDICTED: epidermal growth factor-like protein 7 [Bos mutus]
ENSOARG00000004042	--	--	Molecular Function: RNA binding (GO:0003723);; Molecular Function: RNA-directed DNA polymerase activity (GO:0003964);; Molecular Function: structural molecule activity (GO:0005198);; Cellular Component: fascia adherens (GO:0005916);; Biological Process: RNA-dependent DNA replication (GO:0006278);; Biological Process: regulation of transcription, DNA-templated (GO:0006355);; Cellular Component: ac…	--	LINE-1 reverse transcriptase homolog OS=Nycticebus coucang (Slow loris) PE=3 SV=1	hypothetical protein M91_21246, partial [Bos mutus]
ENSOARG00000004504	--	--	Biological Process: skeletal system development (GO:0001501);; Molecular Function: binding (GO:0005488);; Molecular Function: zinc ion binding (GO:0008270);; Biological Process: organ morphogenesis (GO:0009887);; Biological Process: macromolecule metabolic process (GO:0043170);; Biological Process: primary metabolic process (GO:0044238);; Cellular Component: extracellular region part (GO:0044421)…	--	Archaemetzincin-2 GN=AMZ2 OS=Pongo abelii (Sumatran orangutan) PE=2 SV=1	PREDICTED: archaemetzincin-1 [Ovis aries]
ENSOARG00000004594	[J]	Translation, ribosomal structure and biogenesis	Molecular Function: binding (GO:0005488);; Cellular Component: nucleus (GO:0005634);; Biological Process: tissue development (GO:0009888);; Biological Process: response to ionizing radiation (GO:0010212);; Cellular Component: extracellular matrix (GO:0031012);; Biological Process: primary metabolic process (GO:0044238);; Biological Process: cellular macromolecule metabolic process (GO:0044260);; …	--	BRCA1-associated ATM activator 1 GN=BRAT1 OS=Ailuropoda melanoleuca (Giant panda) PE=3 SV=1	PREDICTED: BRCA1-associated ATM activator 1 [Ovis aries]
ENSOARG00000004697	[R]	General function prediction only	Biological Process: skeletal system development (GO:0001501);; Molecular Function: protein binding (GO:0005515);; Cellular Component: extracellular region (GO:0005576);; Cellular Component: mitochondrion (GO:0005739);; Biological Process: cellular component movement (GO:0006928);; Biological Process: nervous system development (GO:0007399);; Biological Process: organ morphogenesis (GO:0009887);; …	--	Parotid hormone (Precursor) OS=Sus scrofa (Pig) PE=1 SV=2	PREDICTED: IQ domain-containing protein E [Ovis aries]
ENSOARG00000004887	--	--	Molecular Function: binding (GO:0005488);; Biological Process: cell adhesion (GO:0007155);; Biological Process: tissue development (GO:0009888);; Biological Process: cellular component organization (GO:0016043);; Cellular Component: extracellular matrix (GO:0031012);; Cellular Component: extracellular region part (GO:0044421);; Cellular Component: intracellular part (GO:0044424);; Cellular Compon…	--	Protein tweety homolog 1 GN=TTYH1 OS=Bos taurus (Bovine) PE=2 SV=1	PREDICTED: protein tweety homolog 3 [Ovis aries]
ENSOARG00000004992	--	--	Biological Process: reproduction (GO:0000003);; Cellular Component: Golgi membrane (GO:0000139);; Molecular Function: nucleic acid binding (GO:0003676);; Cellular Component: extracellular region (GO:0005576);; Cellular Component: nucleus (GO:0005634);; Biological Process: RNA processing (GO:0006396);; Biological Process: pattern specification process (GO:0007389);; Biological Process: anatomical …	K05948|1e-175|bta:516209|LFNG, MGC128664	Beta-1,3-N-acetylglucosaminyltransferase lunatic fringe GN=LFNG OS=Bos taurus (Bovine) PE=2 SV=1	PREDICTED: beta-1,3-N-acetylglucosaminyltransferase lunatic fringe [Ovis aries]
ENSOARG00000005071	--	--	Molecular Function: binding (GO:0005488);; Cellular Component: extracellular region (GO:0005576);; Biological Process: anatomical structure morphogenesis (GO:0009653);; Biological Process: cell differentiation (GO:0030154);; Molecular Function: carbohydrate binding (GO:0030246);; Cellular Component: extracellular matrix (GO:0031012);; Biological Process: single-organism developmental process (GO:…	--	Galectin-4 GN=LGALS4 OS=Sus scrofa (Pig) PE=2 SV=1	PREDICTED: grifin-like [Ovis aries]
ENSOARG00000005077	--	--	Biological Process: cytokinesis (GO:0000910);; Cellular Component: cytoplasm (GO:0005737);; Biological Process: autophagy (GO:0006914);; Cellular Component: intracellular membrane-bounded organelle (GO:0043231);; Biological Process: cellular metabolic process (GO:0044237);; Biological Process: response to stimulus (GO:0050896);;	K08334|0.0|ssc:100512673|beclin-1-like protein 1-like	Beclin-1 GN=BECN1 OS=Bos taurus (Bovine) PE=2 SV=1	PREDICTED: putative beclin-1-like protein-like [Ovis aries]
ENSOARG00000005248	--	--	Molecular Function: prenylcysteine oxidase activity (GO:0001735);; Cellular Component: extracellular region (GO:0005576);; Biological Process: prenylcysteine catabolic process (GO:0030328);; Cellular Component: cell part (GO:0044464);; Biological Process: oxidation-reduction process (GO:0055114);;	--	Prenylcysteine oxidase-like (Precursor) GN=PCYOX1L OS=Bos taurus (Bovine) PE=2 SV=1	PREDICTED: prenylcysteine oxidase-like [Bubalus bubalis]
ENSOARG00000005306	--	--	Biological Process: regulation of cytokine production (GO:0001817);; Molecular Function: cytokine activity (GO:0005125);; Cellular Component: extracellular region (GO:0005576);; Biological Process: regulation of macromolecule biosynthetic process (GO:0010556);; Biological Process: regulation of cellular biosynthetic process (GO:0031326);; Biological Process: cytokine biosynthetic process (GO:0042…	K05490|1e-132|bta:504992|IL17B	Interleukin-17F (Precursor) GN=IL17F OS=Callithrix jacchus (White-tufted-ear marmoset) PE=2 SV=1	PREDICTED: interleukin-17B [Ovis aries]
ENSOARG00000005371	--	--	Molecular Function: beta-galactoside (CMP) alpha-2,3-sialyltransferase activity (GO:0003836);; Cellular Component: extracellular region (GO:0005576);; Biological Process: protein phosphorylation (GO:0006468);; Biological Process: protein glycosylation (GO:0006486);; Biological Process: membrane lipid metabolic process (GO:0006643);; Cellular Component: integral component of Golgi membrane (GO:003…	K00780|0.0|bta:282351|ST3GAL1, SIAT4A	CMP-N-acetylneuraminate-beta-galactosamide-alpha-2,3-sialyltransferase 1 GN=ST3GAL1 OS=Sus scrofa (Pig) PE=1 SV=1	PREDICTED: CMP-N-acetylneuraminate-beta-galactosamide-alpha-2,3-sialyltransferase 1 [Ovis aries]
ENSOARG00000005440	[RTKL]	--	Molecular Function: magnesium ion binding (GO:0000287);; Cellular Component: condensed chromosome kinetochore (GO:0000777);; Biological Process: cell morphogenesis (GO:0000902);; Biological Process: positive regulation of protein phosphorylation (GO:0001934);; Molecular Function: glycoprotein binding (GO:0001948);; Molecular Function: protein serine/threonine kinase activity (GO:0004674);; Molecu…	K08957|0.0|ecb:100060556|CSNK1A1	Casein kinase I isoform alpha GN=CSNK1A1 OS=Ovis aries (Sheep) PE=3 SV=1	PREDICTED: casein kinase I isoform alpha isoform X2 [Pantholops hodgsonii]
ENSOARG00000005650	[T]	Signal transduction mechanisms	Biological Process: skeletal system development (GO:0001501);; Molecular Function: binding (GO:0005488);; Biological Process: nervous system development (GO:0007399);; Biological Process: organ morphogenesis (GO:0009887);; Biological Process: cellular component organization (GO:0016043);; Biological Process: cell differentiation (GO:0030154);; Cellular Component: extracellular matrix (GO:0031012)…	--	Rho guanine nucleotide exchange factor 10-like protein GN=ARHGEF10L OS=Pongo abelii (Sumatran orangutan) PE=2 SV=1	PREDICTED: LOW QUALITY PROTEIN: rho guanine nucleotide exchange factor 10 [Ovis aries]
ENSOARG00000005748	--	--	Molecular Function: protein binding (GO:0005515);; Cellular Component: cytoplasm (GO:0005737);; Biological Process: muscle contraction (GO:0006936);; Biological Process: metabolic process (GO:0008152);; Cellular Component: membrane (GO:0016020);; Biological Process: cellular component organization (GO:0016043);; Molecular Function: transferase activity (GO:0016740);; Cellular Component: M band (G…	--	Receptor-type tyrosine-protein phosphatase F (Precursor) GN=PTPRF OS=Bos taurus (Bovine) PE=2 SV=1	PREDICTED: myomesin-2 [Ovis aries]
ENSOARG00000005831	--	--	Molecular Function: metal ion binding (GO:0046872);;	--	--	PREDICTED: zinc finger protein 451 isoform X6 [Bubalus bubalis]
ENSOARG00000005869	--	--	--	--	--	PREDICTED: BEN domain-containing protein 6 [Ovis aries]
ENSOARG00000005870	--	--	Biological Process: negative regulation of cell-matrix adhesion (GO:0001953);; Molecular Function: transmembrane receptor protein tyrosine kinase adaptor activity (GO:0005068);; Molecular Function: insulin receptor binding (GO:0005158);; Molecular Function: insulin-like growth factor receptor binding (GO:0005159);; Molecular Function: neurotrophin TRKA receptor binding (GO:0005168);; Cellular Com…	K02649|0.0|bta:282307|PIK3R1	Phosphatidylinositol 3-kinase regulatory subunit alpha GN=PIK3R1 OS=Bos taurus (Bovine) PE=1 SV=1	PREDICTED: phosphatidylinositol 3-kinase regulatory subunit alpha isoform 1 [Ovis aries]
ENSOARG00000006242	--	--	--	--	--	PREDICTED: dexamethasone-induced protein, partial [Ovis aries]
ENSOARG00000006438	--	--	Molecular Function: RNA binding (GO:0003723);; Molecular Function: RNA-directed DNA polymerase activity (GO:0003964);; Molecular Function: structural molecule activity (GO:0005198);; Cellular Component: fascia adherens (GO:0005916);; Biological Process: RNA-dependent DNA replication (GO:0006278);; Biological Process: regulation of transcription, DNA-templated (GO:0006355);; Cellular Component: ac…	--	--	Putative uncharacterized transposon-derived protein F52C9.6, partial [Bos mutus]
ENSOARG00000006453	--	--	Molecular Function: DNA binding (GO:0003677);; Molecular Function: RNA binding (GO:0003723);; Molecular Function: protein binding (GO:0005515);; Cellular Component: cytoplasm (GO:0005737);; Biological Process: mRNA processing (GO:0006397);; Biological Process: RNA splicing (GO:0008380);; Cellular Component: nuclear matrix (GO:0016363);; Cellular Component: nuclear speck (GO:0016607);; Molecular F…	K13171|0.0|bta:784123|SRRM1	Serine/arginine repetitive matrix protein 1 GN=SRRM1 OS=Pongo abelii (Sumatran orangutan) PE=2 SV=1	PREDICTED: serine/arginine repetitive matrix protein 1-like isoform X1 [Bubalus bubalis]
ENSOARG00000006489	--	--	Molecular Function: DNA binding (GO:0003677);; Cellular Component: extracellular region (GO:0005576);; Cellular Component: nucleus (GO:0005634);; Biological Process: regulation of transcription, DNA-templated (GO:0006355);; Biological Process: organ morphogenesis (GO:0009887);; Biological Process: tissue development (GO:0009888);; Biological Process: cell differentiation (GO:0030154);; Biological…	K09173|0.0|ecb:100060438|RFX2	DNA-binding protein RFX2 GN=RFX2 OS=Bos taurus (Bovine) PE=2 SV=1	PREDICTED: DNA-binding protein RFX2 isoform 1 [Ovis aries]
ENSOARG00000006530	--	--	Cellular Component: integral component of peroxisomal membrane (GO:0005779);; Biological Process: protein targeting to peroxisome (GO:0006625);; Molecular Function: protein C-terminus binding (GO:0008022);; Molecular Function: zinc ion binding (GO:0008270);;	K13345|0.0|bta:506007|PEX12, MGC137914, Peroxin-12	Peroxisome assembly protein 12 GN=PEX12 OS=Bos taurus (Bovine) PE=2 SV=1	PREDICTED: peroxisome assembly protein 12 [Ovis aries]
ENSOARG00000006632	--	--	Cellular Component: proteinaceous extracellular matrix (GO:0005578);; Cellular Component: mitochondrion (GO:0005739);; Cellular Component: plasma membrane (GO:0005886);; Cellular Component: anchored component of membrane (GO:0031225);; Molecular Function: heparan sulfate proteoglycan binding (GO:0043395);; Biological Process: cellular respiration (GO:0045333);;	--	--	reverse transcriptase-like [Bos taurus]
ENSOARG00000006648	--	--	--	--	Schlafen family member 12-like GN=SLFN12L OS=Pongo abelii (Sumatran orangutan) PE=2 SV=1	PREDICTED: schlafen family member 14 [Ovis aries]
ENSOARG00000006684	--	--	Cellular Component: nucleus (GO:0005634);; Cellular Component: cytoplasm (GO:0005737);; Biological Process: protein transport (GO:0015031);; Cellular Component: nuclear part (GO:0044428);; Biological Process: intracellular transport (GO:0046907);; Molecular Function: R-SMAD binding (GO:0070412);;	--	Ran-binding protein 3 GN=RANBP3 OS=Macaca fascicularis (Crab-eating macaque) PE=2 SV=1	PREDICTED: ran-binding protein 3 [Pantholops hodgsonii]
ENSOARG00000006736	--	--	Molecular Function: alpha-N-acetylgalactosaminide alpha-2,6-sialyltransferase activity (GO:0001665);; Cellular Component: Golgi apparatus (GO:0005794);; Biological Process: carbohydrate metabolic process (GO:0005975);; Biological Process: cellular protein modification process (GO:0006464);; Biological Process: protein glycosylation (GO:0006486);; Molecular Function: sialyltransferase activity (GO…	K03479|0.0|bta:618655|ST6GALNAC1	CMP-N-acetylneuraminate-beta-galactosamide-alpha-2,3-sialyltransferase 1 GN=ST3GAL1 OS=Sus scrofa (Pig) PE=1 SV=1	PREDICTED: LOW QUALITY PROTEIN: alpha-N-acetylgalactosaminide alpha-2,6-sialyltransferase 1 [Ovis aries]
ENSOARG00000006790	--	--	Molecular Function: ATP binding (GO:0005524);;	--	Schlafen family member 12-like GN=SLFN12L OS=Pongo abelii (Sumatran orangutan) PE=2 SV=1	PREDICTED: schlafen family member 13 [Ovis aries]
ENSOARG00000006862	--	--	Cellular Component: nucleus (GO:0005634);; Biological Process: protein glycosylation (GO:0006486);; Molecular Function: sialyltransferase activity (GO:0008373);; Cellular Component: integral component of Golgi membrane (GO:0030173);; Biological Process: cellular metabolic process (GO:0044237);; Biological Process: primary metabolic process (GO:0044238);; Biological Process: organic substance meta…	K06616|0.0|bta:511690|ST6GALNAC2, MGC139669	CMP-N-acetylneuraminate-beta-galactosamide-alpha-2,3-sialyltransferase 2 GN=ST3GAL2 OS=Pan troglodytes (Chimpanzee) PE=2 SV=1	PREDICTED: alpha-N-acetylgalactosaminide alpha-2,6-sialyltransferase 2 [Ovis aries]
ENSOARG00000006890	--	--	Cellular Component: cytoplasm (GO:0005737);; Biological Process: visual perception (GO:0007601);; Cellular Component: integral component of membrane (GO:0016021);; Biological Process: response to stimulus (GO:0050896);;	--	Progressive rod-cone degeneration protein GN=PRCD OS=Canis familiaris (Dog) PE=1 SV=1	PREDICTED: progressive rod-cone degeneration protein [Ovis aries]
ENSOARG00000006892	[J]	Translation, ribosomal structure and biogenesis	Biological Process: skeletal system development (GO:0001501);; Molecular Function: cysteine-tRNA ligase activity (GO:0004817);; Molecular Function: cation channel activity (GO:0005261);; Molecular Function: protein binding (GO:0005515);; Molecular Function: ATP binding (GO:0005524);; Cellular Component: mitochondrial matrix (GO:0005759);; Cellular Component: cytosol (GO:0005829);; Biological Proc…	K01883|0.0|bta:506598|CARS2, MGC137370	Cysteine--tRNA ligase, mitochondrial (Precursor) GN=CARS2 OS=Bos taurus (Bovine) PE=2 SV=1	PREDICTED: cysteine--tRNA ligase, mitochondrial-like [Ovis aries]
ENSOARG00000006893	--	--	Biological Process: skeletal system development (GO:0001501);; Molecular Function: calcium ion binding (GO:0005509);; Molecular Function: protein binding (GO:0005515);; Cellular Component: collagen (GO:0005581);; Cellular Component: nucleus (GO:0005634);; Cellular Component: cytoplasm (GO:0005737);; Cellular Component: plasma membrane (GO:0005886);; Biological Process: organ morphogenesis (GO:000…	--	Calcyphosin GN=CAPS OS=Bos taurus (Bovine) PE=2 SV=1	Calcyphosin, partial [Bos mutus]
ENSOARG00000006910	--	--	Molecular Function: oxygen transporter activity (GO:0005344);; Molecular Function: iron ion binding (GO:0005506);; Biological Process: oxygen transport (GO:0015671);; Molecular Function: oxygen binding (GO:0019825);; Molecular Function: heme binding (GO:0020037);; Cellular Component: neuron projection (GO:0043005);; Cellular Component: neuronal cell body (GO:0043025);;	--	Myoglobin GN=MB OS=Erinaceus europaeus (Western European hedgehog) PE=1 SV=2	cytoglobin [Ovis aries]
ENSOARG00000006911	--	--	Cellular Component: membrane (GO:0016020);;	--	Schlafen family member 12-like GN=SLFN12L OS=Pongo abelii (Sumatran orangutan) PE=2 SV=1	PREDICTED: schlafen family member 12-like [Bubalus bubalis]
ENSOARG00000006966	[R]	General function prediction only	Molecular Function: receptor binding (GO:0005102);; Cellular Component: nucleus (GO:0005634);; Cellular Component: cytosol (GO:0005829);; Biological Process: organelle organization (GO:0006996);; Biological Process: nervous system development (GO:0007399);; Biological Process: protein localization (GO:0008104);; Molecular Function: heat shock protein binding (GO:0031072);; Cellular Component: cyt…	--	Protein unc-45 homolog A GN=UNC45A OS=Pongo abelii (Sumatran orangutan) PE=2 SV=1	PREDICTED: protein unc-45 homolog B [Ovis aries]
ENSOARG00000006979	--	--	Cellular Component: Golgi membrane (GO:0000139);; Molecular Function: serine-type endopeptidase activity (GO:0004252);; Cellular Component: endoplasmic reticulum membrane (GO:0005789);; Cellular Component: plasma membrane (GO:0005886);; Biological Process: proteolysis (GO:0006508);; Biological Process: cell proliferation (GO:0008283);; Cellular Component: integral component of membrane (GO:001602…	--	Inactive rhomboid protein 2 GN=RHBDF2 OS=Canis familiaris (Dog) PE=2 SV=1	PREDICTED: inactive rhomboid protein 2 [Ovis aries]
ENSOARG00000007018	--	--	Cellular Component: mitochondrial inner membrane (GO:0005743);; Cellular Component: integral component of membrane (GO:0016021);; Biological Process: electron transport chain (GO:0022900);; Cellular Component: respiratory chain (GO:0070469);;	K03956|1e-95|bta:326346|NDUFA11, b14.7	NADH dehydrogenase [ubiquinone] 1 alpha subcomplex subunit 11 GN=NDUFA11 OS=Bos taurus (Bovine) PE=1 SV=3	PREDICTED: NADH dehydrogenase [ubiquinone] 1 alpha subcomplex subunit 11 [Ovis aries]
ENSOARG00000007020	--	--	Biological Process: skeletal system development (GO:0001501);; Molecular Function: protein binding (GO:0005515);; Cellular Component: nucleus (GO:0005634);; Biological Process: protein import into nucleus (GO:0006606);; Biological Process: signal transduction (GO:0007165);; Molecular Function: zinc ion binding (GO:0008270);; Biological Process: organ morphogenesis (GO:0009887);; Biological Proces…	--	Inhibitor of growth protein 4 GN=ING4 OS=Bos taurus (Bovine) PE=2 SV=1	PREDICTED: inhibitor of growth protein 1 [Ovis aries]
ENSOARG00000007065	--	--	Biological Process: autophagic vacuole assembly (GO:0000045);; Cellular Component: Golgi membrane (GO:0000139);; Molecular Function: SNARE binding (GO:0000149);; Cellular Component: autophagic vacuole (GO:0005776);; Cellular Component: cytosol (GO:0005829);; Biological Process: intra-Golgi vesicle-mediated transport (GO:0006891);; Biological Process: apoptotic process (GO:0006915);; Molecular Fun…	K10435|1e-103|bta:507432|MAP1LC3C	Microtubule-associated proteins 1A/1B light chain 3A (Precursor) GN=MAP1LC3A OS=Bos taurus (Bovine) PE=2 SV=1	PREDICTED: microtubule-associated proteins 1A/1B light chain 3C-like [Ovis aries]
ENSOARG00000007083	--	--	--	--	Zinc transporter SLC39A7 OS=Canis familiaris (Dog) PE=3 SV=1	hypothetical protein M91_18547, partial [Bos mutus]
ENSOARG00000007101	[KR]	--	Molecular Function: aralkylamine N-acetyltransferase activity (GO:0004059);; Molecular Function: arylamine N-acetyltransferase activity (GO:0004060);; Molecular Function: protein binding (GO:0005515);; Biological Process: N-terminal protein amino acid acetylation (GO:0006474);; Biological Process: circadian rhythm (GO:0007623);; Biological Process: melatonin biosynthetic process (GO:0030187);; Ce…	K00669|1e-145|bta:281583|AANAT	Serotonin N-acetyltransferase GN=AANAT OS=Ovis aries (Sheep) PE=1 SV=1	serotonin N-acetyltransferase [Ovis aries]
ENSOARG00000007161	[KR]	--	Molecular Function: aralkylamine N-acetyltransferase activity (GO:0004059);; Molecular Function: arylamine N-acetyltransferase activity (GO:0004060);; Molecular Function: protein binding (GO:0005515);; Biological Process: N-terminal protein amino acid acetylation (GO:0006474);; Biological Process: circadian rhythm (GO:0007623);; Biological Process: melatonin biosynthetic process (GO:0030187);; Ce…	K00669|1e-150|bta:281583|AANAT	Serotonin N-acetyltransferase GN=AANAT OS=Ovis aries (Sheep) PE=1 SV=1	PREDICTED: serotonin N-acetyltransferase-like [Ovis aries]
ENSOARG00000007232	[L]	Replication, recombination and repair	Biological Process: humoral immune response mediated by circulating immunoglobulin (GO:0002455);; Molecular Function: nuclease activity (GO:0004518);; Cellular Component: nucleus (GO:0005634);; Biological Process: mismatch repair (GO:0006298);; Biological Process: cellular process (GO:0009987);; Biological Process: somatic hypermutation of immunoglobulin genes (GO:0016446);; Molecular Function: s…	K10746|0.0|bta:506390|EXO1	Flap endonuclease 1 {ECO:0000255|HAMAP-Rule:MF_03140} OS=Macaca fascicularis (Crab-eating macaque) PE=2 SV=1	PREDICTED: exonuclease 1 [Ovis aries]
ENSOARG00000007535	[O]	Posttranslational modification, protein turnover, chaperones	Molecular Function: glutathione transferase activity (GO:0004364);; Cellular Component: cytoplasm (GO:0005737);; Biological Process: xenobiotic metabolic process (GO:0006805);; Biological Process: L-ascorbic acid metabolic process (GO:0019852);; Biological Process: xenobiotic catabolic process (GO:0042178);; Molecular Function: glutathione dehydrogenase (ascorbate) activity (GO:0045174);; Biologi…	K00799|0.0|bta:613905|GSTO2	Glutathione S-transferase omega-1 GN=GSTO1 OS=Sus scrofa (Pig) PE=1 SV=2	PREDICTED: glutathione S-transferase omega-2 [Ovis aries]
ENSOARG00000007559	[S]	Function unknown	Molecular Function: protein binding (GO:0005515);; Cellular Component: extracellular matrix (GO:0031012);; Cellular Component: extracellular region part (GO:0044421);; Biological Process: single-multicellular organism process (GO:0044707);; Biological Process: single-organism cellular process (GO:0044763);; Biological Process: regulation of cellular process (GO:0050794);;	--	Insulin-like growth factor-binding protein complex acid labile subunit (Precursor) GN=IGFALS OS=Papio hamadryas (Hamadryas baboon) PE=2 SV=1	PREDICTED: podocan-like protein 1 isoform X4 [Bos taurus]
ENSOARG00000007594	--	--	Biological Process: skeletal system development (GO:0001501);; Molecular Function: binding (GO:0005488);; Biological Process: signal transduction (GO:0007165);; Biological Process: organ morphogenesis (GO:0009887);; Biological Process: tissue development (GO:0009888);; Cellular Component: extracellular matrix (GO:0031012);; Cellular Component: extracellular region part (GO:0044421);; Cellular Com…	--	Collagen alpha-2(I) chain (Precursor) GN=COL1A2 OS=Bos taurus (Bovine) PE=1 SV=2	PREDICTED: LOW QUALITY PROTEIN: guanine nucleotide exchange factor DBS-like [Ovis aries]
ENSOARG00000007711	--	--	Molecular Function: RNA polymerase II core promoter proximal region sequence-specific DNA binding (GO:0000978);; Molecular Function: RNA polymerase II core promoter proximal region sequence-specific DNA binding transcription factor activity involved in negative regulation of transcription (GO:0001078);; Biological Process: skeletal system development (GO:0001501);; Molecular Function: signal tran…	--	Collagen alpha-1(III) chain GN=COL3A1 OS=Bos taurus (Bovine) PE=1 SV=1	PREDICTED: coiled-coil and C2 domain-containing protein 1A [Ovis aries]
ENSOARG00000007795	[O]	Posttranslational modification, protein turnover, chaperones	Molecular Function: glycoprotein binding (GO:0001948);; Biological Process: positive regulation of leukocyte chemotaxis (GO:0002690);; Molecular Function: serine-type endopeptidase activity (GO:0004252);; Molecular Function: calcium ion binding (GO:0005509);; Cellular Component: extracellular region (GO:0005576);; Biological Process: proteolysis (GO:0006508);; Biological Process: blood coagulatio…	K01320|0.0|bta:617960|F7	Factor VII heavy chain (Precursor) GN=F7 OS=Bos taurus (Bovine) PE=1 SV=2	PREDICTED: coagulation factor VII [Ovis aries]
ENSOARG00000007822	--	--	Molecular Function: serine-type endopeptidase activity (GO:0004252);; Molecular Function: calcium ion binding (GO:0005509);; Molecular Function: phospholipid binding (GO:0005543);; Cellular Component: extracellular region (GO:0005576);; Biological Process: proteolysis (GO:0006508);; Biological Process: blood coagulation (GO:0007596);; Biological Process: regulation of metabolic process (GO:001922…	K01314|0.0|bta:280787|F10	Activated factor Xa heavy chain (Precursor) GN=F10 OS=Bos taurus (Bovine) PE=1 SV=1	PREDICTED: coagulation factor X [Pantholops hodgsonii]
ENSOARG00000007884	--	--	Molecular Function: serine-type endopeptidase activity (GO:0004252);; Molecular Function: calcium ion binding (GO:0005509);; Cellular Component: extracellular region (GO:0005576);; Biological Process: proteolysis (GO:0006508);; Biological Process: blood coagulation (GO:0007596);; Biological Process: regulation of response to stimulus (GO:0048583);;	--	Vitamin K-dependent protein Z GN=PROZ OS=Bos taurus (Bovine) PE=1 SV=1	PREDICTED: vitamin K-dependent protein Z [Bubalus bubalis]
ENSOARG00000007896	--	--	--	--	Splicing factor 3A subunit 2 GN=SF3A2 OS=Bos taurus (Bovine) PE=2 SV=1	hypothetical protein M91_18454, partial [Bos mutus]
ENSOARG00000007949	[L]	Replication, recombination and repair	Biological Process: negative regulation of apoptotic process (GO:0043066);; Biological Process: regulation of mRNA stability (GO:0043488);; Biological Process: positive regulation of B cell differentiation (GO:0045579);; Biological Process: positive regulation of transcription, DNA-templated (GO:0045893);; Biological Process: spleen development (GO:0048536);; Biological Process: positive regulati…	--	PCI domain-containing protein 2 GN=PCID2 OS=Bos taurus (Bovine) PE=2 SV=1	PREDICTED: PCI domain-containing protein 2 [Ovis aries]
ENSOARG00000007992	--	--	--	--	MICAL-like protein 1 GN=MICALL1 OS=Bos taurus (Bovine) PE=1 SV=2	PREDICTED: LOW QUALITY PROTEIN: uncharacterized protein C19orf57 homolog [Capra hircus]
ENSOARG00000008043	--	--	Cellular Component: cytoplasmic mRNA processing body (GO:0000932);; Molecular Function: RNA binding (GO:0003723);; Cellular Component: nucleus (GO:0005634);; Biological Process: regulation of translation (GO:0006417);; Biological Process: germ cell development (GO:0007281);; Biological Process: spermatogenesis (GO:0007283);; Molecular Function: zinc ion binding (GO:0008270);; Cellular Component: …	--	--	PREDICTED: nanos homolog 3 isoform X1 [Bubalus bubalis]
ENSOARG00000008073	[IQR]	--	Molecular Function: oxidoreductase activity (GO:0016491);; Biological Process: cellular metabolic process (GO:0044237);; Biological Process: primary metabolic process (GO:0044238);; Cellular Component: intracellular part (GO:0044424);; Biological Process: single-organism cellular process (GO:0044763);; Biological Process: regulation of cellular process (GO:0050794);; Biological Process: response …	K11170|1e-133|cfa:609792|DHRSX	Retinol dehydrogenase 12 GN=RDH12 OS=Bos taurus (Bovine) PE=2 SV=1	PREDICTED: dehydrogenase/reductase SDR family member on chromosome X [Ovis aries]
ENSOARG00000008074	[O]	Posttranslational modification, protein turnover, chaperones	Biological Process: ubiquitin-dependent protein catabolic process (GO:0006511);; Biological Process: regulation of mitotic cell cycle (GO:0007346);; Cellular Component: Cul4A-RING ubiquitin ligase complex (GO:0031464);; Molecular Function: ubiquitin protein ligase binding (GO:0031625);; Biological Process: cellular protein metabolic process (GO:0044267);; Biological Process: regulation of protein…	K10609|0.0|bta:617935|CUL4A	Cullin-1 GN=CUL1 OS=Pongo abelii (Sumatran orangutan) PE=2 SV=1	PREDICTED: cullin-4A [Bos taurus]
ENSOARG00000008103	--	--	Biological Process: skeletal system development (GO:0001501);; Molecular Function: binding (GO:0005488);; Molecular Function: zinc ion binding (GO:0008270);; Biological Process: organ morphogenesis (GO:0009887);; Biological Process: primary metabolic process (GO:0044238);; Biological Process: cellular macromolecule metabolic process (GO:0044260);; Cellular Component: extracellular region part (GO…	--	Zinc finger SWIM domain-containing protein 8 GN=ZSWIM8 OS=Bos taurus (Bovine) PE=2 SV=1	PREDICTED: zinc finger SWIM domain-containing protein 4 isoform X1 [Bos taurus]
ENSOARG00000008176	--	--	--	--	Leydig cell tumor 10 kDa protein homolog OS=Bos taurus (Bovine) PE=3 SV=1	PREDICTED: leydig cell tumor 10 kDa protein homolog [Ovis aries]
ENSOARG00000008222	[J]	Translation, ribosomal structure and biogenesis	Cellular Component: nucleus (GO:0005634);; Cellular Component: cytoplasm (GO:0005737);; Biological Process: translation (GO:0006412);; Biological Process: L-methionine biosynthetic process from S-adenosylmethionine (GO:0019284);; Biological Process: L-methionine salvage from methylthioadenosine (GO:0019509);; Molecular Function: identical protein binding (GO:0042802);; Molecular Function: S-methy…	K08963|0.0|bta:534734|MRI1, MGC134253	Methylthioribose-1-phosphate isomerase {ECO:0000255|HAMAP-Rule:MF_03119} OS=Bos taurus (Bovine) PE=2 SV=1	PREDICTED: methylthioribose-1-phosphate isomerase [Pantholops hodgsonii]
ENSOARG00000008551	--	--	Molecular Function: protein binding (GO:0005515);; Cellular Component: nucleus (GO:0005634);; Cellular Component: cytosol (GO:0005829);; Biological Process: I-kappaB kinase/NF-kappaB signaling (GO:0007249);; Biological Process: organ morphogenesis (GO:0009887);; Biological Process: cellular component organization (GO:0016043);; Biological Process: cell differentiation (GO:0030154);; Biological Pr…	K09256|0.0|bta:514369|NFKBIL1	NF-kappa-B inhibitor-like protein 1 GN=NFKBIL1 OS=Sus scrofa (Pig) PE=3 SV=1	PREDICTED: LOW QUALITY PROTEIN: NF-kappa-B inhibitor-like protein 1 [Ovis aries]
ENSOARG00000008745	--	--	Molecular Function: nucleic acid binding (GO:0003676);; Molecular Function: ATP binding (GO:0005524);; Cellular Component: cytosol (GO:0005829);; Cellular Component: plasma membrane (GO:0005886);; Biological Process: ATP catabolic process (GO:0006200);; Molecular Function: ATP-dependent helicase activity (GO:0008026);; Molecular Function: hydrogen-exporting ATPase activity, phosphorylative mechan…	K02152|5e-77|bta:514368|ATP6V1G2, MGC136989	V-type proton ATPase subunit G 2 GN=ATP6V1G2 OS=Sus scrofa (Pig) PE=3 SV=1	V-type proton ATPase subunit G 2 [Bos taurus]
ENSOARG00000008791	--	--	Biological Process: neutrophil apoptotic process (GO:0001781);; Biological Process: adaptive immune response (GO:0002250);; Biological Process: hepatic immune response (GO:0002384);; Biological Process: positive regulation of acute inflammatory response (GO:0002675);; Biological Process: negative regulation of immune system process (GO:0002683);; Molecular Function: cytokine activity (GO:0005125)…	K05415|1e-115|bta:525550|similar to Interferon beta-2	Interferon beta-2 (Precursor) GN=IFNB2 OS=Bos taurus (Bovine) PE=3 SV=1	PREDICTED: interferon beta-2-like [Ovis aries]
ENSOARG00000008816	--	--	Molecular Function: cytokine activity (GO:0005125);; Molecular Function: cytokine receptor binding (GO:0005126);; Molecular Function: hormone activity (GO:0005179);; Cellular Component: extracellular space (GO:0005615);; Biological Process: female pregnancy (GO:0007565);; Biological Process: defense response to virus (GO:0051607);;	--	Interferon omega-1 (Precursor) GN=IFNW1 OS=Bos taurus (Bovine) PE=3 SV=1	PREDICTED: interferon omega-1-like [Ovis aries]
ENSOARG00000008895	--	--	--	--	--	PREDICTED: mitochondrial coiled-coil domain protein 1 [Capra hircus]
ENSOARG00000009042	--	--	Biological Process: positive regulation of T cell mediated cytotoxicity (GO:0001916);; Biological Process: antigen processing and presentation of peptide antigen via MHC class I (GO:0002474);; Biological Process: regulation of immune system process (GO:0002682);; Molecular Function: binding (GO:0005488);; Biological Process: immune response (GO:0006955);; Biological Process: antigen processing an…	--	BOLA class I histocompatibility antigen, alpha chain BL3-7 (Precursor) OS=Bos taurus (Bovine) PE=2 SV=1	PREDICTED: LOW QUALITY PROTEIN: HLA class I histocompatibility antigen, A-24 alpha chain-like [Ovis aries]
ENSOARG00000009055	--	--	--	--	XK-related protein 7 GN=XKR7 OS=Pan troglodytes (Chimpanzee) PE=2 SV=1	PREDICTED: XK-related protein 6-like [Bubalus bubalis]
ENSOARG00000009075	--	--	Cellular Component: nucleus (GO:0005634);;	--	SNRPN upstream reading frame protein GN=SNURF OS=Bos taurus (Bovine) PE=3 SV=1	SNRPN upstream reading frame protein, partial [Bos mutus]
ENSOARG00000009173	--	--	Molecular Function: RNA binding (GO:0003723);; Molecular Function: RNA-directed DNA polymerase activity (GO:0003964);; Molecular Function: structural molecule activity (GO:0005198);; Cellular Component: fascia adherens (GO:0005916);; Biological Process: RNA-dependent DNA replication (GO:0006278);; Biological Process: regulation of transcription, DNA-templated (GO:0006355);; Cellular Component: ac…	--	LINE-1 reverse transcriptase homolog OS=Nycticebus coucang (Slow loris) PE=3 SV=1	hypothetical protein M91_21246, partial [Bos mutus]
ENSOARG00000009518	--	--	Biological Process: negative regulation of transcription from RNA polymerase II promoter (GO:0000122);; Molecular Function: core promoter sequence-specific DNA binding (GO:0001046);; Molecular Function: RNA polymerase II core promoter proximal region sequence-specific DNA binding transcription factor activity involved in positive regulation of transcription (GO:0001077);; Molecular Function: enha…	K09268|1e-155|aml:100482026|transcription factor SOX-4-like	Transcription factor SOX-14 GN=SOX14 OS=Macaca fascicularis (Crab-eating macaque) PE=2 SV=1	PREDICTED: transcription factor SOX-4 [Ovis aries]
ENSOARG00000009621	--	--	--	--	--	PREDICTED: lipoma HMGIC fusion partner-like isoform X1 [Sus scrofa]
ENSOARG00000009868	--	--	Biological Process: immune response (GO:0006955);; Cellular Component: membrane (GO:0016020);; Biological Process: antigen processing and presentation (GO:0019882);; Cellular Component: cell part (GO:0044464);; Biological Process: single-organism process (GO:0044699);;	K07985|1e-147|bta:512825|MHC class I-related protein-like	Hereditary hemochromatosis protein homolog (Precursor) GN=HFE OS=Ceratotherium simum (White rhinoceros) PE=2 SV=1	PREDICTED: MHC class I polypeptide-related sequence B-like, partial [Pantholops hodgsonii]
ENSOARG00000010006	--	--	Biological Process: negative regulation of transcription from RNA polymerase II promoter (GO:0000122);; Molecular Function: sequence-specific DNA binding RNA polymerase II transcription factor activity (GO:0000981);; Biological Process: mesodermal cell fate commitment (GO:0001710);; Biological Process: endodermal cell fate commitment (GO:0001711);; Biological Process: ectodermal cell fate commitm…	K09367|0.0|bta:282316|POU5F1, OCT3, OCT4	POU domain, class 5, transcription factor 1 GN=POU5F1 OS=Bos taurus (Bovine) PE=2 SV=1	PREDICTED: POU domain, class 5, transcription factor 1 [Ovis aries]
ENSOARG00000010085	--	--	--	K11299|2e-14|bta:614915|HMGN1, MGC127465	Non-histone chromosomal protein HMG-14 GN=HMGN1 OS=Bos taurus (Bovine) PE=1 SV=2	PREDICTED: non-histone chromosomal protein HMG-14 isoform X1 [Bos taurus]
ENSOARG00000010152	[R]	General function prediction only	Biological Process: signal transduction (GO:0007165);; Molecular Function: cytoskeletal protein binding (GO:0008092);; Biological Process: regulation of gene expression (GO:0010468);; Biological Process: RNA metabolic process (GO:0016070);; Cellular Component: macromolecular complex (GO:0032991);; Biological Process: cellular macromolecule biosynthetic process (GO:0034645);; Biological Process: n…	--	Inversin GN=INVS OS=Canis familiaris (Dog) PE=1 SV=1	PREDICTED: ankyrin repeat domain-containing protein 5 [Ovis aries]
ENSOARG00000010190	--	--	Cellular Component: nucleus (GO:0005634);; Biological Process: regulation of transcription, DNA-templated (GO:0006355);; Molecular Function: zinc ion binding (GO:0008270);;	--	Transcription factor 19 GN=TCF19 OS=Sus scrofa (Pig) PE=3 SV=1	PREDICTED: transcription factor 19 [Ovis aries]
ENSOARG00000010321	--	--	Molecular Function: protein binding (GO:0005515);; Cellular Component: nucleus (GO:0005634);; Cellular Component: cytoplasm (GO:0005737);; Cellular Component: centriole (GO:0005814);; Biological Process: protein export from nucleus (GO:0006611);; Biological Process: signal transduction (GO:0007165);; Biological Process: tissue development (GO:0009888);; Cellular Component: membrane (GO:0016020);;…	--	Coiled-coil alpha-helical rod protein 1 GN=CCHCR1 OS=Pan troglodytes (Chimpanzee) PE=3 SV=1	PREDICTED: coiled-coil alpha-helical rod protein 1 isoform 2 [Ovis aries]
ENSOARG00000010491	--	--	Molecular Function: catalytic activity (GO:0003824);; Molecular Function: protein binding (GO:0005515);; Cellular Component: extracellular region (GO:0005576);; Cellular Component: nucleus (GO:0005634);; Cellular Component: cytoskeleton (GO:0005856);; Biological Process: nucleobase-containing compound metabolic process (GO:0006139);; Biological Process: anatomical structure morphogenesis (GO:0009…	--	Psoriasis susceptibility 1 candidate gene 2 protein homolog (Precursor) GN=PSORS1C2 OS=Pan troglodytes (Chimpanzee) PE=3 SV=1	PREDICTED: psoriasis susceptibility 1 candidate gene 2 protein [Ovis aries]
ENSOARG00000010493	--	--	Biological Process: adaptive immune response based on somatic recombination of immune receptors built from immunoglobulin superfamily domains (GO:0002460);; Molecular Function: double-stranded DNA binding (GO:0003690);; Molecular Function: sequence-specific DNA binding transcription factor activity (GO:0003700);; Cellular Component: transcription factor complex (GO:0005667);; Cellular Component: …	K09032|1e-126|ecb:100050849|similar to leucine zipper protein	Cyclic AMP-dependent transcription factor ATF-3 GN=ATF3 OS=Bos taurus (Bovine) PE=2 SV=1	PREDICTED: cyclic AMP-dependent transcription factor ATF-3 isoform X4 [Bubalus bubalis]
ENSOARG00000010574	--	--	Cellular Component: extracellular region (GO:0005576);; Molecular Function: peptidase inhibitor activity (GO:0030414);;	--	Whey acidic protein (Precursor) GN=WAP OS=Sus scrofa (Pig) PE=1 SV=1	PREDICTED: WAP four-disulfide core domain protein 1 [Ovis aries]
ENSOARG00000010631	[J]	Translation, ribosomal structure and biogenesis	Molecular Function: receptor signaling protein activity (GO:0005057);; Molecular Function: transmembrane receptor protein tyrosine kinase adaptor activity (GO:0005068);; Molecular Function: insulin receptor binding (GO:0005158);; Molecular Function: phospholipid binding (GO:0005543);; Cellular Component: extracellular region (GO:0005576);; Biological Process: transmembrane receptor protein tyrosi…	--	Docking protein 2 GN=DOK2 OS=Bos taurus (Bovine) PE=2 SV=1	PREDICTED: LOW QUALITY PROTEIN: docking protein 2 [Ovis aries]
ENSOARG00000010901	--	--	--	--	TLD domain-containing protein 2 GN=TLDC2 OS=Bos taurus (Bovine) PE=2 SV=1	PREDICTED: TLD domain-containing protein KIAA1609 homolog [Ovis aries]
ENSOARG00000011202	--	--	Molecular Function: protein kinase activity (GO:0004672);; Cellular Component: proteinaceous extracellular matrix (GO:0005578);; Cellular Component: mitochondrion (GO:0005739);; Cellular Component: plasma membrane (GO:0005886);; Cellular Component: anchored component of membrane (GO:0031225);; Molecular Function: heparan sulfate proteoglycan binding (GO:0043395);; Biological Process: cellular res…	--	--	reverse transcriptase-like [Bos taurus]
ENSOARG00000011574	[L]	Replication, recombination and repair	Molecular Function: DNA binding (GO:0003677);; Molecular Function: ATP binding (GO:0005524);; Cellular Component: nucleus (GO:0005634);; Cellular Component: mitochondrion (GO:0005739);; Biological Process: DNA metabolic process (GO:0006259);; Biological Process: DNA repair (GO:0006281);; Biological Process: female meiosis sister chromatid cohesion (GO:0007066);; Biological Process: reciprocal mei…	K10870|0.0|ecb:100070966|similar to RAD51 homolog C	DNA repair protein RAD51 homolog 1 GN=RAD51 OS=Canis familiaris (Dog) PE=2 SV=1	PREDICTED: DNA repair protein RAD51 homolog 3 isoform X3 [Bos taurus]
ENSOARG00000011848	--	--	--	--	--	PREDICTED: putative helicase Mov10l1-like [Capra hircus]
ENSOARG00000012246	--	--	Molecular Function: RNA binding (GO:0003723);; Molecular Function: RNA-directed DNA polymerase activity (GO:0003964);; Molecular Function: protein kinase activity (GO:0004672);; Molecular Function: structural molecule activity (GO:0005198);; Cellular Component: mitochondrion (GO:0005739);; Cellular Component: fascia adherens (GO:0005916);; Biological Process: RNA-dependent DNA replication (GO:000…	--	--	reverse transcriptase-like [Bos taurus]
ENSOARG00000012423	--	--	Cellular Component: membrane (GO:0016020);;	--	CMRF35-like molecule 9 (Precursor) GN=CD300LG OS=Bos taurus (Bovine) PE=2 SV=2	PREDICTED: CMRF35-like molecule 7-like [Ovis aries]
ENSOARG00000012483	--	--	--	--	--	PREDICTED: CMRF35-like molecule 1 isoform X5 [Bison bison bison]
ENSOARG00000012487	--	--	Cellular Component: membrane (GO:0016020);;	--	CMRF35-like molecule 9 (Precursor) GN=CD300LG OS=Bos taurus (Bovine) PE=2 SV=2	PREDICTED: CMRF35-like molecule 7-like [Ovis aries]
ENSOARG00000012512	--	--	Cellular Component: membrane (GO:0016020);;	K06719|4e-98|bta:614141|CD300c molecule-like	CMRF35-like molecule 9 (Precursor) GN=CD300LG OS=Bos taurus (Bovine) PE=2 SV=2	PREDICTED: CMRF35-like molecule 6-like [Ovis aries]
ENSOARG00000012529	--	--	Cellular Component: chromosome, centromeric region (GO:0000775);; Cellular Component: nucleus (GO:0005634);;	K11504|0.0|bta:615527|CENPL, DJ383J4.3	Centromere protein L GN=CENPL OS=Bos taurus (Bovine) PE=2 SV=1	PREDICTED: centromere protein L [Ovis aries]
ENSOARG00000012579	--	--	Molecular Function: transmembrane signaling receptor activity (GO:0004888);; Molecular Function: acetylcholine-activated cation-selective channel activity (GO:0004889);; Molecular Function: extracellular ligand-gated ion channel activity (GO:0005230);; Molecular Function: binding (GO:0005488);; Cellular Component: plasma membrane (GO:0005886);; Biological Process: ion transport (GO:0006811);; Bio…	K04810|0.0|bta:521876|CHRNA9	Neuronal acetylcholine receptor subunit alpha-6 (Precursor) GN=CHRNA6 OS=Pan troglodytes (Chimpanzee) PE=2 SV=1	PREDICTED: neuronal acetylcholine receptor subunit alpha-9 [Ovis aries]
ENSOARG00000012604	--	--	Cellular Component: membrane (GO:0016020);;	--	CMRF35-like molecule 9 (Precursor) GN=CD300LG OS=Bos taurus (Bovine) PE=2 SV=2	PREDICTED: CMRF35-like molecule 7 isoform X1 [Capra hircus]
ENSOARG00000012641	--	--	Cellular Component: membrane (GO:0016020);;	K06719|1e-158|bta:516915|CD300A	CMRF35-like molecule 9 (Precursor) GN=CD300LG OS=Bos taurus (Bovine) PE=2 SV=2	PREDICTED: CMRF35-like molecule 8 [Ovis aries]
ENSOARG00000012642	[J]	Translation, ribosomal structure and biogenesis	Molecular Function: nucleic acid binding (GO:0003676);; Molecular Function: aspartate-tRNA ligase activity (GO:0004815);; Molecular Function: ATP binding (GO:0005524);; Cellular Component: nucleus (GO:0005634);; Cellular Component: mitochondrial matrix (GO:0005759);; Biological Process: tRNA aminoacylation for protein translation (GO:0006418);; Molecular Function: protein homodimerization activit…	K01876|0.0|bta:538772|DARS2, MGC157196	Aspartate--tRNA ligase, mitochondrial (Precursor) GN=DARS2 OS=Bos taurus (Bovine) PE=2 SV=1	PREDICTED: aspartate--tRNA ligase, mitochondrial [Ovis aries]
ENSOARG00000012646	--	--	Molecular Function: G-protein coupled receptor activity (GO:0004930);; Cellular Component: mitochondrion (GO:0005739);; Cellular Component: plasma membrane (GO:0005886);; Biological Process: G-protein coupled receptor signaling pathway (GO:0007186);; Cellular Component: integral component of membrane (GO:0016021);;	K04620|0.0|bta:535664|GPRC5C	G-protein coupled receptor family C group 5 member C (Precursor) GN=GPRC5C OS=Bos taurus (Bovine) PE=2 SV=2	PREDICTED: LOW QUALITY PROTEIN: G-protein coupled receptor family C group 5 member C [Ovis aries]
ENSOARG00000012672	--	--	Cellular Component: cornified envelope (GO:0001533);; Molecular Function: structural molecule activity (GO:0005198);; Molecular Function: calcium ion binding (GO:0005509);; Molecular Function: calcium-dependent phospholipid binding (GO:0005544);; Cellular Component: nucleus (GO:0005634);; Cellular Component: cytoplasm (GO:0005737);; Cellular Component: cilium (GO:0005929);; Biological Process: ce…	--	Annexin A1 GN=ANXA1 OS=Bos taurus (Bovine) PE=2 SV=2	PREDICTED: annexin A1 [Ovis aries]
ENSOARG00000012689	[Q]	Secondary metabolites biosynthesis, transport and catabolism	Molecular Function: binding (GO:0005488);; Molecular Function: iron ion binding (GO:0005506);; Molecular Function: electron carrier activity (GO:0009055);; Molecular Function: oxidoreductase activity (GO:0016491);; Molecular Function: oxidoreductase activity, acting on paired donors, with incorporation or reduction of molecular oxygen, reduced flavin or flavoprotein as one donor, and incorporatio…	--	Cytochrome P450 1A1 GN=CYP1A1 OS=Felis catus (Cat) PE=2 SV=1	PREDICTED: cytochrome P450 1A4-like [Tupaia chinensis]
ENSOARG00000012816	[R]	General function prediction only	Molecular Function: nucleic acid binding (GO:0003676);; Molecular Function: binding (GO:0005488);; Cellular Component: intracellular (GO:0005622);; Cellular Component: nucleus (GO:0005634);; Biological Process: gene expression (GO:0010467);; Biological Process: cellular macromolecule biosynthetic process (GO:0034645);; Biological Process: primary metabolic process (GO:0044238);; Molecular Functio…	K10509|0.0|bta:617314|ZBTB37	Zinc finger and BTB domain-containing protein 6 GN=ZBTB6 OS=Bos taurus (Bovine) PE=2 SV=1	PREDICTED: zinc finger and BTB domain-containing protein 37 isoform 1 [Ovis aries]
ENSOARG00000012929	--	--	Molecular Function: protease binding (GO:0002020);; Molecular Function: serine-type endopeptidase inhibitor activity (GO:0004867);; Molecular Function: cysteine-type endopeptidase inhibitor activity (GO:0004869);; Cellular Component: extracellular space (GO:0005615);; Biological Process: blood coagulation (GO:0007596);; Molecular Function: heparin binding (GO:0008201);; Biological Process: negati…	K03911|0.0|bta:540261|SERPINC1, AT3, MGC127984	Antithrombin-III (Precursor) GN=SERPINC1 OS=Ovis aries (Sheep) PE=2 SV=1	antithrombin-III precursor [Ovis aries]
ENSOARG00000013100	--	--	Molecular Function: scavenger receptor activity (GO:0005044);; Molecular Function: protein binding (GO:0005515);; Cellular Component: extracellular region (GO:0005576);; Cellular Component: cytoplasm (GO:0005737);; Cellular Component: plasma membrane (GO:0005886);; Biological Process: cell adhesion (GO:0007155);; Biological Process: regulation of signal transduction (GO:0009966);; Cellular Compon…	--	Tenascin (Precursor) GN=TNC OS=Sus scrofa (Pig) PE=1 SV=1	PREDICTED: LOW QUALITY PROTEIN: scavenger receptor class F member 1 [Ovis aries]
ENSOARG00000013105	--	--	Cellular Component: mitochondrion (GO:0005739);; Cellular Component: lysosome (GO:0005764);; Biological Process: endosome to lysosome transport (GO:0008333);;	K13883|1e-60|bta:783642|RILP	--	PREDICTED: rab-interacting lysosomal protein [Capra hircus]
ENSOARG00000013123	--	--	Molecular Function: RNA binding (GO:0003723);; Molecular Function: RNA-directed DNA polymerase activity (GO:0003964);; Molecular Function: structural molecule activity (GO:0005198);; Cellular Component: fascia adherens (GO:0005916);; Biological Process: RNA-dependent DNA replication (GO:0006278);; Biological Process: regulation of transcription, DNA-templated (GO:0006355);; Cellular Component: ac…	--	LINE-1 reverse transcriptase homolog OS=Nycticebus coucang (Slow loris) PE=3 SV=1	reverse transcriptase-like [Bos taurus]
ENSOARG00000013186	[R]	General function prediction only	Molecular Function: nucleotide binding (GO:0000166);; Molecular Function: RNA binding (GO:0003723);; Cellular Component: cytoplasm (GO:0005737);; Molecular Function: poly(A) binding (GO:0008143);; Biological Process: RNA splicing (GO:0008380);; Biological Process: negative regulation of translation (GO:0017148);; Cellular Component: macromolecular complex (GO:0032991);; Cellular Component: nuclea…	K13160|0.0|ptr:462866|SYNCRIP	RNA-binding protein 47 GN=RBM47 OS=Canis familiaris (Dog) PE=2 SV=1	PREDICTED: heterogeneous nuclear ribonucleoprotein Q isoform X1 [Myotis lucifugus]
ENSOARG00000013312	[A]	RNA processing and modification	Biological Process: mRNA splicing, via spliceosome (GO:0000398);; Molecular Function: U6 snRNA binding (GO:0017070);; Molecular Function: U5 snRNA binding (GO:0030623);; Cellular Component: catalytic step 2 spliceosome (GO:0071013);;	K12856|0.0|ecb:100072388|PRPF8	--	PREDICTED: pre-mRNA-processing-splicing factor 8 [Ochotona princeps]
ENSOARG00000013326	[O]	Posttranslational modification, protein turnover, chaperones	Biological Process: negative regulation of transcription from RNA polymerase II promoter (GO:0000122);; Cellular Component: nucleus (GO:0005634);; Cellular Component: nucleolus (GO:0005730);; Cellular Component: cytoplasm (GO:0005737);; Cellular Component: cytosol (GO:0005829);; Cellular Component: plasma membrane (GO:0005886);; Biological Process: protein folding (GO:0006457);; Biological Proces…	K09510|0.0|bta:541274|DNAJB4, MGC137330	DnaJ homolog subfamily B member 4 GN=DNAJB4 OS=Bos taurus (Bovine) PE=2 SV=1	DnaJ-like protein subfamily B member 4, partial [Bos mutus]
ENSOARG00000013350	--	--	Molecular Function: RNA binding (GO:0003723);; Molecular Function: RNA-directed DNA polymerase activity (GO:0003964);; Molecular Function: structural molecule activity (GO:0005198);; Cellular Component: fascia adherens (GO:0005916);; Biological Process: RNA-dependent DNA replication (GO:0006278);; Biological Process: regulation of transcription, DNA-templated (GO:0006355);; Cellular Component: ac…	--	LINE-1 reverse transcriptase homolog OS=Nycticebus coucang (Slow loris) PE=3 SV=1	hypothetical protein M91_11577, partial [Bos mutus]
ENSOARG00000013517	--	--	Molecular Function: RNA binding (GO:0003723);; Molecular Function: RNA-directed DNA polymerase activity (GO:0003964);; Molecular Function: structural molecule activity (GO:0005198);; Cellular Component: fascia adherens (GO:0005916);; Biological Process: RNA-dependent DNA replication (GO:0006278);; Biological Process: regulation of transcription, DNA-templated (GO:0006355);; Cellular Component: ac…	--	LINE-1 reverse transcriptase homolog OS=Nycticebus coucang (Slow loris) PE=3 SV=1	reverse transcriptase-like [Bos taurus]
ENSOARG00000013785	--	--	--	--	Parotid hormone (Precursor) OS=Sus scrofa (Pig) PE=1 SV=2	PREDICTED: uncharacterized protein C11orf53 homolog [Bos taurus]
ENSOARG00000013862	--	--	Cellular Component: integral component of membrane (GO:0016021);;	--	--	PREDICTED: TLC domain-containing protein 2 [Ovis aries]
ENSOARG00000013870	--	--	Molecular Function: DNA binding (GO:0003677);; Cellular Component: nucleus (GO:0005634);; Biological Process: regulation of transcription, DNA-templated (GO:0006355);;	--	POU domain class 2-associating factor 1 GN=POU2AF1 OS=Bos taurus (Bovine) PE=2 SV=1	PREDICTED: POU domain class 2-associating factor 1 [Ovis aries]
ENSOARG00000013881	[L]	Replication, recombination and repair	Biological Process: skeletal system development (GO:0001501);; Molecular Function: binding (GO:0005488);; Cellular Component: nucleus (GO:0005634);; Biological Process: multicellular organismal development (GO:0007275);; Biological Process: organ morphogenesis (GO:0009887);; Cellular Component: integral component of membrane (GO:0016021);; Cellular Component: extracellular region part (GO:0044421…	--	Retrotransposon-like protein 1 GN=RTL1 OS=Bos taurus (Bovine) PE=2 SV=2	PREDICTED: retrotransposon-like protein 1 [Ovis aries]
ENSOARG00000013920	--	--	Biological Process: skeletal system development (GO:0001501);; Biological Process: immune system process (GO:0002376);; Molecular Function: binding (GO:0005488);; Cellular Component: cytoplasm (GO:0005737);; Biological Process: response to stress (GO:0006950);; Biological Process: organ morphogenesis (GO:0009887);; Biological Process: tissue development (GO:0009888);; Biological Process: negative…	--	Parotid hormone (Precursor) OS=Sus scrofa (Pig) PE=1 SV=2	PREDICTED: LOW QUALITY PROTEIN: WD repeat-containing protein 81 [Ovis aries]
ENSOARG00000014081	[O]	Posttranslational modification, protein turnover, chaperones	Molecular Function: protease binding (GO:0002020);; Biological Process: regulation of blood vessel size by renin-angiotensin (GO:0002034);; Molecular Function: serine-type endopeptidase inhibitor activity (GO:0004867);; Cellular Component: fibrinogen complex (GO:0005577);; Biological Process: acute-phase response (GO:0006953);; Biological Process: negative regulation of plasminogen activation (GO…	K03983|0.0|bta:282522|SERPINF2, PLI	Alpha-2-antiplasmin (Precursor) GN=SERPINF2 OS=Bos taurus (Bovine) PE=1 SV=2	PREDICTED: alpha-2-antiplasmin isoform X1 [Capra hircus]
ENSOARG00000014232	[O]	Posttranslational modification, protein turnover, chaperones	Molecular Function: serine-type endopeptidase inhibitor activity (GO:0004867);; Molecular Function: binding (GO:0005488);; Cellular Component: extracellular space (GO:0005615);; Biological Process: negative regulation of endopeptidase activity (GO:0010951);; Biological Process: negative regulation of angiogenesis (GO:0016525);; Biological Process: regulation of proteolysis (GO:0030162);; Cellular…	--	Pigment epithelium-derived factor (Precursor) GN=SERPINF1 OS=Bos taurus (Bovine) PE=1 SV=1	pigment epithelium-derived factor precursor [Ovis aries]
ENSOARG00000014337	--	--	Cellular Component: chromatin (GO:0000785);; Cellular Component: nucleus (GO:0005634);; Cellular Component: cytoplasm (GO:0005737);; Cellular Component: centrosome (GO:0005813);; Biological Process: DNA metabolic process (GO:0006259);; Biological Process: regulation of transcription, DNA-templated (GO:0006355);; Molecular Function: zinc ion binding (GO:0008270);; Biological Process: protein ubiqu…	K13196|0.0|bta:513235|DPF2	Histone acetyltransferase KAT6B GN=KAT6B OS=Macaca fascicularis (Crab-eating macaque) PE=2 SV=1	zinc finger protein ubi-d4 [Bos taurus]
ENSOARG00000014343	[R]	General function prediction only	Molecular Function: methyltransferase activity (GO:0008168);; Biological Process: cellular process (GO:0009987);; Biological Process: methylation (GO:0032259);; Molecular Function: metal ion binding (GO:0046872);;	--	SET and MYND domain-containing protein 4 GN=SMYD4 OS=Pongo abelii (Sumatran orangutan) PE=2 SV=1	PREDICTED: SET and MYND domain-containing protein 4 [Ovis aries]
ENSOARG00000014395	--	--	Molecular Function: cytokine activity (GO:0005125);; Molecular Function: cytokine receptor binding (GO:0005126);; Molecular Function: hormone activity (GO:0005179);; Cellular Component: extracellular space (GO:0005615);; Biological Process: female pregnancy (GO:0007565);; Biological Process: defense response to virus (GO:0051607);;	--	Interferon omega-1 (Precursor) GN=IFNW1 OS=Bos taurus (Bovine) PE=3 SV=1	PREDICTED: interferon omega-1-like [Bubalus bubalis]
ENSOARG00000014524	--	--	Molecular Function: RNA binding (GO:0003723);; Molecular Function: RNA-directed DNA polymerase activity (GO:0003964);; Molecular Function: structural molecule activity (GO:0005198);; Cellular Component: fascia adherens (GO:0005916);; Biological Process: RNA-dependent DNA replication (GO:0006278);; Biological Process: regulation of transcription, DNA-templated (GO:0006355);; Cellular Component: ac…	--	--	reverse transcriptase-like [Bos taurus]
ENSOARG00000014538	--	--	Cellular Component: mitochondrion (GO:0005739);; Cellular Component: membrane (GO:0016020);; Cellular Component: integral component of membrane (GO:0016021);; Molecular Function: transmembrane transporter activity (GO:0022857);; Cellular Component: intracellular organelle part (GO:0044446);; Biological Process: single-organism cellular process (GO:0044763);; Biological Process: single-organism tr…	--	Solute carrier family 25 member 48 GN=SLC25A48 OS=Bos taurus (Bovine) PE=2 SV=1	PREDICTED: LOW QUALITY PROTEIN: solute carrier family 25 member 45 [Ovis aries]
ENSOARG00000014594	--	--	Molecular Function: RNA binding (GO:0003723);; Molecular Function: RNA-directed DNA polymerase activity (GO:0003964);; Molecular Function: structural molecule activity (GO:0005198);; Cellular Component: fascia adherens (GO:0005916);; Biological Process: RNA-dependent DNA replication (GO:0006278);; Biological Process: regulation of transcription, DNA-templated (GO:0006355);; Cellular Component: ac…	--	--	Putative uncharacterized transposon-derived protein F52C9.6, partial [Bos mutus]
ENSOARG00000014654	[O]	Posttranslational modification, protein turnover, chaperones	Biological Process: skeletal system development (GO:0001501);; Molecular Function: protein binding (GO:0005515);; Cellular Component: proteinaceous extracellular matrix (GO:0005578);; Cellular Component: cytoskeleton (GO:0005856);; Biological Process: organ morphogenesis (GO:0009887);; Biological Process: tissue development (GO:0009888);; Biological Process: macromolecule metabolic process (GO:00…	--	Krev interaction trapped protein 1 GN=KRIT1 OS=Bos taurus (Bovine) PE=2 SV=1	PREDICTED: FERM domain-containing protein 8 isoform X1 [Capra hircus]
ENSOARG00000014813	[R]	General function prediction only	Molecular Function: GTP binding (GO:0005525);; Biological Process: small GTPase mediated signal transduction (GO:0007264);;	K07935|1e-136|bta:516107|RABL5	Intraflagellar transport protein 22 homolog GN=IFT22 OS=Bos taurus (Bovine) PE=2 SV=1	PREDICTED: rab-like protein 5 isoform 1 [Ovis aries]
ENSOARG00000014838	--	--	Cellular Component: nucleus (GO:0005634);; Biological Process: nucleosome assembly (GO:0006334);; Cellular Component: melanosome (GO:0042470);;	K11279|0.0|bta:540136|nucleosome assembly protein 1-like 1	Nucleosome assembly protein 1-like 1 (Precursor) GN=NAP1L1 OS=Bos taurus (Bovine) PE=2 SV=1	PREDICTED: nucleosome assembly protein 1-like 1 isoform 2 [Ovis aries]
ENSOARG00000014855	--	--	Biological Process: mitochondrion degradation (GO:0000422);; Biological Process: release of cytochrome c from mitochondria (GO:0001836);; Molecular Function: receptor binding (GO:0005102);; Cellular Component: integral component of peroxisomal membrane (GO:0005779);; Biological Process: protein targeting to mitochondrion (GO:0006626);; Biological Process: positive regulation of cytosolic calcium …	--	Mitochondrial fission 1 protein GN=FIS1 OS=Bos taurus (Bovine) PE=2 SV=1	PREDICTED: mitochondrial fission 1 protein isoform X1 [Pantholops hodgsonii]
ENSOARG00000014886	--	--	Molecular Function: protein kinase activity (GO:0004672);; Molecular Function: ATP binding (GO:0005524);; Cellular Component: endoplasmic reticulum-Golgi intermediate compartment (GO:0005793);; Cellular Component: cis-Golgi network (GO:0005801);; Cellular Component: microtubule organizing center (GO:0005815);; Biological Process: retrograde vesicle-mediated transport, Golgi to ER (GO:0006890);; C…	K08876|0.0|bta:515247|SCYL1, MGC165975	N-terminal kinase-like protein GN=SCYL1 OS=Bos taurus (Bovine) PE=2 SV=1	PREDICTED: N-terminal kinase-like protein [Ovis aries]
ENSOARG00000015003	--	--	Biological Process: negative regulation of transcription from RNA polymerase II promoter (GO:0000122);; Molecular Function: chromatin binding (GO:0003682);; Cellular Component: nucleus (GO:0005634);; Biological Process: regulation of histone deacetylation (GO:0031063);; Biological Process: regulation of T cell proliferation (GO:0042129);; Molecular Function: histone deacetylase binding (GO:004282…	K11663|1e-113|aml:100468205|zinc finger HIT domain-containing protein 1-like	Zinc finger HIT domain-containing protein 1 GN=ZNHIT1 OS=Bos taurus (Bovine) PE=2 SV=1	PREDICTED: zinc finger HIT domain-containing protein 1 isoform X1 [Pteropus alecto]
ENSOARG00000015005	--	--	Molecular Function: RNA binding (GO:0003723);; Molecular Function: RNA-directed DNA polymerase activity (GO:0003964);; Molecular Function: structural molecule activity (GO:0005198);; Cellular Component: fascia adherens (GO:0005916);; Biological Process: RNA-dependent DNA replication (GO:0006278);; Biological Process: regulation of transcription, DNA-templated (GO:0006355);; Cellular Component: ac…	--	--	Putative uncharacterized transposon-derived protein F52C9.6, partial [Bos mutus]
ENSOARG00000015071	--	--	--	--	LINE-1 reverse transcriptase homolog OS=Nycticebus coucang (Slow loris) PE=3 SV=1	transposase [Bos taurus]
ENSOARG00000015227	--	--	Molecular Function: protein binding (GO:0005515);; Cellular Component: extracellular region (GO:0005576);; Cellular Component: plasma membrane (GO:0005886);; Biological Process: cell adhesion (GO:0007155);; Biological Process: cell surface receptor signaling pathway (GO:0007166);; Cellular Component: extracellular matrix (GO:0031012);; Biological Process: regulation of cellular metabolic process …	K08023|0.0|hsa:4054|LTBP3, DKFZp586M2123, FLJ33431, FLJ39893, FLJ42533, FLJ44138, FLJ45576, LTBP-3, LTBP2, STHAG6, pp6425	Latent-transforming growth factor beta-binding protein 2 (Precursor) GN=LTBP2 OS=Bos taurus (Bovine) PE=2 SV=2	PREDICTED: LOW QUALITY PROTEIN: latent-transforming growth factor beta-binding protein 3 [Ovis aries]
ENSOARG00000015449	--	--	Molecular Function: RNA binding (GO:0003723);; Molecular Function: RNA-directed DNA polymerase activity (GO:0003964);; Molecular Function: structural molecule activity (GO:0005198);; Cellular Component: fascia adherens (GO:0005916);; Biological Process: RNA-dependent DNA replication (GO:0006278);; Biological Process: regulation of transcription, DNA-templated (GO:0006355);; Cellular Component: ac…	--	--	Putative uncharacterized transposon-derived protein F52C9.6, partial [Bos mutus]
ENSOARG00000015561	--	--	Molecular Function: identical protein binding (GO:0042802);;	--	--	PREDICTED: Sjoegren syndrome/scleroderma autoantigen 1 isoform X1 [Bison bison bison]
ENSOARG00000015792	--	--	Molecular Function: protein binding (GO:0005515);; Biological Process: tissue development (GO:0009888);; Biological Process: primary metabolic process (GO:0044238);; Biological Process: cellular macromolecule metabolic process (GO:0044260);; Cellular Component: extracellular region part (GO:0044421);; Cellular Component: intracellular part (GO:0044424);; Biological Process: skeletal system morpho…	--	Parotid hormone (Precursor) OS=Sus scrofa (Pig) PE=1 SV=2	PREDICTED: EH domain-binding protein 1-like protein 1 [Balaenoptera acutorostrata scammoni]
ENSOARG00000015947	[O]	Posttranslational modification, protein turnover, chaperones	Biological Process: regulation of the force of heart contraction (GO:0002026);; Molecular Function: binding (GO:0005488);; Cellular Component: nucleus (GO:0005634);; Cellular Component: cytoplasm (GO:0005737);; Cellular Component: mitochondrion (GO:0005739);; Molecular Function: electron carrier activity (GO:0009055);; Biological Process: gene expression (GO:0010467);; Biological Process: negativ…	K07390|1e-109|bta:505935|GLRX5	Glutaredoxin-3 GN=GLRX3 OS=Bos taurus (Bovine) PE=2 SV=1	PREDICTED: glutaredoxin-related protein 5, mitochondrial [Ovis aries]
ENSOARG00000016134	[J]	Translation, ribosomal structure and biogenesis	Biological Process: skeletal system development (GO:0001501);; Molecular Function: potassium channel activity (GO:0005267);; Molecular Function: binding (GO:0005488);; Biological Process: transport (GO:0006810);; Biological Process: organ morphogenesis (GO:0009887);; Biological Process: tissue development (GO:0009888);; Cellular Component: integral component of membrane (GO:0016021);; Cellular Co…	K04918|0.0|bta:532497|KCNK7	Potassium channel subfamily K member 1 OS=Bos taurus (Bovine) PE=2 SV=1	PREDICTED: potassium channel subfamily K member 7 [Ovis aries]
ENSOARG00000016639	--	--	Molecular Function: RNA binding (GO:0003723);; Molecular Function: RNA-directed DNA polymerase activity (GO:0003964);; Molecular Function: structural molecule activity (GO:0005198);; Cellular Component: fascia adherens (GO:0005916);; Biological Process: RNA-dependent DNA replication (GO:0006278);; Biological Process: regulation of transcription, DNA-templated (GO:0006355);; Cellular Component: ac…	--	--	reverse transcriptase-like [Bos taurus]
ENSOARG00000016929	--	--	Molecular Function: nucleic acid binding (GO:0003676);; Cellular Component: nucleus (GO:0005634);; Biological Process: regulation of transcription, DNA-templated (GO:0006355);; Biological Process: cell communication (GO:0007154);; Biological Process: brain development (GO:0007420);; Biological Process: cellular component organization (GO:0016043);; Biological Process: neuron differentiation (GO:0…	K10490|0.0|aml:100466112|ZBTB3	Zinc finger and BTB domain-containing protein 18 GN=ZBTB18 OS=Bos taurus (Bovine) PE=2 SV=2	Zinc finger and BTB domain-containing protein 3, partial [Bos mutus]
ENSOARG00000016984	[K]	Transcription	Molecular Function: RNA binding (GO:0003723);; Molecular Function: DNA-directed RNA polymerase activity (GO:0003899);; Molecular Function: protein kinase activity (GO:0004672);; Cellular Component: DNA-directed RNA polymerase II, core complex (GO:0005665);; Biological Process: transcription from RNA polymerase II promoter (GO:0006366);; Biological Process: protein phosphorylation (GO:0006468);;	K03015|1e-118|bta:526320|POLR2G	DNA-directed RNA polymerase II subunit RPB7 GN=POLR2G OS=Bos taurus (Bovine) PE=2 SV=1	PREDICTED: DNA-directed RNA polymerase II subunit RPB7 [Myotis brandtii]
ENSOARG00000017125	--	--	Cellular Component: mitochondrion (GO:0005739);; Cellular Component: integral component of membrane (GO:0016021);;	--	Transmembrane protein 223 GN=TMEM223 OS=Bos taurus (Bovine) PE=2 SV=1	PREDICTED: transmembrane protein 223 [Ovis aries]
ENSOARG00000017480	--	--	Biological Process: transcription, DNA-templated (GO:0006351);; Biological Process: transcription elongation from RNA polymerase II promoter (GO:0006368);; Cellular Component: transcription elongation factor complex (GO:0008023);; Cellular Component: cell surface (GO:0009986);; Cellular Component: membrane (GO:0016020);; Biological Process: single-organism cellular process (GO:0044763);; Biologic…	--	RNA polymerase II elongation factor ELL3 GN=ELL3 OS=Bos taurus (Bovine) PE=2 SV=1	PREDICTED: RNA polymerase II elongation factor ELL2 [Ovis aries]
ENSOARG00000017618	--	--	Cellular Component: Golgi membrane (GO:0000139);; Molecular Function: SNAP receptor activity (GO:0005484);; Cellular Component: nucleus (GO:0005634);; Biological Process: intracellular protein transport (GO:0006886);; Cellular Component: integral component of membrane (GO:0016021);; Cellular Component: endoplasmic reticulum-Golgi intermediate compartment membrane (GO:0033116);; Biological Process…	K08490|0.0|bta:510312|STX5, MGC143195	Syntaxin-5 GN=STX5 OS=Bos taurus (Bovine) PE=2 SV=1	PREDICTED: syntaxin-5 [Ovis aries]
ENSOARG00000017678	--	--	Biological Process: blastocyst formation (GO:0001825);; Cellular Component: nucleolus (GO:0005730);; Biological Process: RNA metabolic process (GO:0016070);; Biological Process: single-organism cellular process (GO:0044763);; Biological Process: regulation of cellular process (GO:0050794);;	--	WD repeat-containing protein 74 GN=WDR74 OS=Bos taurus (Bovine) PE=2 SV=1	PREDICTED: WD repeat-containing protein 74 isoform 1 [Ovis aries]
ENSOARG00000017733	--	--	Molecular Function: binding (GO:0005488);;	--	Coiled-coil domain-containing protein 7 GN=CCDC7 OS=Macaca fascicularis (Crab-eating macaque) PE=2 SV=2	PREDICTED: coiled-coil domain-containing protein 7 [Ovis aries]
ENSOARG00000017748	[G]	Carbohydrate transport and metabolism	Molecular Function: catalytic activity (GO:0003824);; Molecular Function: protein binding (GO:0005515);; Biological Process: carbohydrate metabolic process (GO:0005975);; Molecular Function: neutral amino acid transmembrane transporter activity (GO:0015175);; Biological Process: tryptophan transport (GO:0015827);; Cellular Component: integral component of membrane (GO:0016021);; Cellular Componen…	K06519|0.0|bta:507107|SLC3A2, MGC127541, MGC142823	4F2 cell-surface antigen heavy chain OS=Oryctolagus cuniculus (Rabbit) PE=1 SV=2	PREDICTED: 4F2 cell-surface antigen heavy chain [Ovis aries]
ENSOARG00000017871	[GEPR]	--	Molecular Function: inorganic anion exchanger activity (GO:0005452);; Cellular Component: integral component of plasma membrane (GO:0005887);; Molecular Function: organic anion transmembrane transporter activity (GO:0008514);; Biological Process: alpha-ketoglutarate transport (GO:0015742);; Cellular Component: basolateral plasma membrane (GO:0016323);; Biological Process: transmembrane transport …	--	Solute carrier family 22 member 6 GN=SLC22A6 OS=Bos taurus (Bovine) PE=2 SV=2	PREDICTED: solute carrier family 22 member 6-like [Ovis aries]
ENSOARG00000018422	[J]	Translation, ribosomal structure and biogenesis	Molecular Function: structural constituent of ribosome (GO:0003735);; Cellular Component: nucleolus (GO:0005730);; Cellular Component: ribosome (GO:0005840);; Biological Process: rRNA processing (GO:0006364);; Biological Process: translation (GO:0006412);; Molecular Function: 5S rRNA binding (GO:0008097);; Cellular Component: cytosolic large ribosomal subunit (GO:0022625);; Biological Process: ri…	K02932|0.0|bta:515238|RPL5, MGC128408	60S ribosomal protein L5 GN=RPL5 OS=Bos taurus (Bovine) PE=2 SV=3	PREDICTED: 60S ribosomal protein L5-like [Ovis aries]
ENSOARG00000018598	[G]	Carbohydrate transport and metabolism	Biological Process: carbohydrate metabolic process (GO:0005975);; Biological Process: N-acetylglucosamine metabolic process (GO:0006044);; Molecular Function: N-acetylglucosamine-6-phosphate deacetylase activity (GO:0008448);; Biological Process: N-acetylneuraminate catabolic process (GO:0019262);; Biological Process: single-organism cellular process (GO:0044763);; Molecular Function: metal ion b…	K01443|0.0|bta:521401|AMDHD2	Putative N-acetylglucosamine-6-phosphate deacetylase GN=AMDHD2 OS=Bos taurus (Bovine) PE=2 SV=1	PREDICTED: LOW QUALITY PROTEIN: putative N-acetylglucosamine-6-phosphate deacetylase [Ovis aries]
ENSOARG00000018633	[RTKL]	--	Biological Process: mitotic cell cycle (GO:0000278);; Biological Process: ameboidal cell migration (GO:0001667);; Biological Process: immune system process (GO:0002376);; Biological Process: type B pancreatic cell development (GO:0003323);; Molecular Function: 3-phosphoinositide-dependent protein kinase activity (GO:0004676);; Molecular Function: protein kinase C activity (GO:0004697);; Molecular…	K06276|0.0|hsa:5170|PDPK1, MGC20087, MGC35290, PDK1, PRO0461	cAMP-dependent protein kinase catalytic subunit beta GN=PRKACB OS=Sus scrofa (Pig) PE=1 SV=3	PREDICTED: 3-phosphoinositide-dependent protein kinase 1 [Ovis aries]
ENSOARG00000018682	--	--	Cellular Component: extracellular region (GO:0005576);; Biological Process: lipid transport (GO:0006869);; Molecular Function: lipid binding (GO:0008289);; Biological Process: lipoprotein metabolic process (GO:0042157);;	--	--	PREDICTED: apolipoprotein L3-like [Bos mutus]
ENSOARG00000018685	--	--	Cellular Component: cytosol (GO:0005829);; Biological Process: primary metabolic process (GO:0044238);; Biological Process: cellular macromolecule metabolic process (GO:0044260);; Biological Process: single-organism process (GO:0044699);; Biological Process: protein homooligomerization (GO:0051260);;	--	BTB/POZ domain-containing protein KCTD5 GN=KCTD5 OS=Bos taurus (Bovine) PE=2 SV=1	PREDICTED: BTB/POZ domain-containing protein KCTD5 [Ovis aries]
ENSOARG00000018691	--	--	Cellular Component: extracellular region (GO:0005576);; Biological Process: lipid transport (GO:0006869);; Molecular Function: lipid binding (GO:0008289);; Biological Process: lipoprotein metabolic process (GO:0042157);;	--	--	PREDICTED: apolipoprotein L2-like [Pantholops hodgsonii]
ENSOARG00000018701	--	--	Molecular Function: serine-type endopeptidase activity (GO:0004252);; Molecular Function: protein binding (GO:0005515);; Cellular Component: plasma membrane (GO:0005886);; Biological Process: proteolysis (GO:0006508);; Biological Process: hemostasis (GO:0007599);; Molecular Function: peptidase activity (GO:0008233);; Biological Process: response to external stimulus (GO:0009605);; Biological Proc…	K09628|1e-177|bta:521465|PRSS27	Tryptase (Precursor) GN=MCT7 OS=Sus scrofa (Pig) PE=2 SV=1	PREDICTED: serine protease 27 [Bison bison bison]
ENSOARG00000018872	--	--	Molecular Function: structural constituent of ribosome (GO:0003735);; Cellular Component: mitochondrial large ribosomal subunit (GO:0005762);; Biological Process: translation (GO:0006412);;	--	--	PREDICTED: 39S ribosomal protein L41, mitochondrial [Ovis aries]
ENSOARG00000019430	--	--	Biological Process: negative regulation of transcription from RNA polymerase II promoter (GO:0000122);; Molecular Function: nucleotide binding (GO:0000166);; Biological Process: patterning of blood vessels (GO:0001569);; Molecular Function: nucleic acid binding (GO:0003676);; Cellular Component: nucleus (GO:0005634);; Biological Process: positive regulation of transcription of Notch receptor targ…	K13190|0.0|bta:541044|RBM15	Keratin, type I cytoskeletal 9 OS=Canis familiaris (Dog) PE=3 SV=1	TPA: OTT-MAL-like [Bos taurus]
ENSOARG00000019433	[GEPR]	--	Cellular Component: integral component of membrane (GO:0016021);; Biological Process: transmembrane transport (GO:0055085);;	K08181|0.0|bta:525480|SLC16A4, MCT5	Monocarboxylate transporter 9 GN=SLC16A9 OS=Pongo abelii (Sumatran orangutan) PE=2 SV=1	PREDICTED: monocarboxylate transporter 5 [Ovis aries]
ENSOARG00000019456	--	--	Biological Process: activation of MAPK activity (GO:0000187);; Cellular Component: extracellular region (GO:0005576);; Biological Process: positive regulation of cell proliferation (GO:0008284);; Biological Process: multicellular organismal process (GO:0032501);; Biological Process: single-organism process (GO:0044699);; Biological Process: regulation of angiogenesis (GO:0045765);; Biological Pro…	--	Prokineticin-2 (Precursor) GN=PROK2 OS=Bos taurus (Bovine) PE=2 SV=1	PREDICTED: prokineticin-1 [Ovis aries]
ENSOARG00000019763	--	--	Cellular Component: extracellular region (GO:0005576);;	--	Protein FAM19A4 (Precursor) GN=FAM19A4 OS=Macaca fascicularis (Crab-eating macaque) PE=2 SV=1	PREDICTED: protein FAM19A3 isoform X2 [Bos taurus]
ENSOARG00000019881	[J]	Translation, ribosomal structure and biogenesis	Biological Process: pseudouridine synthesis (GO:0001522);; Molecular Function: snoRNA binding (GO:0030515);; Biological Process: ribosome biogenesis (GO:0042254);; Cellular Component: box H/ACA RNP complex (GO:0072588);;	K11130|3e-42|bta:616675|NOP10, MGC127529, NOLA3	--	PREDICTED: H/ACA ribonucleoprotein complex subunit 3 [Ovis aries]
ENSOARG00000019890	[E]	Amino acid transport and metabolism	Cellular Component: plasma membrane (GO:0005886);; Biological Process: ion transport (GO:0006811);; Biological Process: potassium ion transport (GO:0006813);; Molecular Function: potassium:chloride symporter activity (GO:0015379);; Cellular Component: integral component of membrane (GO:0016021);; Biological Process: transmembrane transport (GO:0055085);; Biological Process: cellular hypotonic sal…	K14427|0.0|bta:521217|SLC12A6	Solute carrier family 12 member 4 GN=SLC12A4 OS=Oryctolagus cuniculus (Rabbit) PE=1 SV=1	PREDICTED: solute carrier family 12 member 6 isoform 1 [Ovis aries]
ENSOARG00000019895	--	--	Biological Process: apoptotic process (GO:0006915);; Cellular Component: ER membrane protein complex (GO:0072546);;	--	ER membrane protein complex subunit 4 GN=EMC4 OS=Bos taurus (Bovine) PE=2 SV=1	ER membrane protein complex subunit 4 [Bos taurus]
ENSOARG00000019901	--	--	Cellular Component: nucleolus (GO:0005730);;	--	--	PREDICTED: uncharacterized protein C15orf29 homolog [Ovis aries]
ENSOARG00000020215	--	--	Cellular Component: extracellular region (GO:0005576);; Biological Process: lipid transport (GO:0006869);; Molecular Function: lipid binding (GO:0008289);; Biological Process: lipoprotein metabolic process (GO:0042157);;	--	--	PREDICTED: apolipoprotein L3-like [Ovis aries]
ENSOARG00000021176	--	--	Biological Process: proteolysis (GO:0006508);; Molecular Function: cysteine-type peptidase activity (GO:0008234);;	--	Sentrin-specific protease 5 GN=SENP5 OS=Macaca fascicularis (Crab-eating macaque) PE=2 SV=1	PREDICTED: sentrin-specific protease 8 isoform X1 [Capra hircus]
ENSOARG00000025165	[C]	Energy production and conversion	Molecular Function: iron ion binding (GO:0005506);; Cellular Component: mitochondrial intermembrane space (GO:0005758);; Cellular Component: cytosol (GO:0005829);; Biological Process: apoptotic DNA fragmentation (GO:0006309);; Molecular Function: heme binding (GO:0020037);; Biological Process: electron transport chain (GO:0022900);; Molecular Function: electron transporter, transferring electrons…	K08738|7e-75|ssc:100170131|CYCS, CYC	Cytochrome c GN=CYCS OS=Ovis aries (Sheep) PE=1 SV=2	PREDICTED: cytochrome c-like [Ovis aries]
ENSOARG00000025166	--	--	Molecular Function: cytokine activity (GO:0005125);; Molecular Function: cytokine receptor binding (GO:0005126);; Molecular Function: hormone activity (GO:0005179);; Cellular Component: extracellular space (GO:0005615);; Biological Process: female pregnancy (GO:0007565);; Biological Process: defense response to virus (GO:0051607);;	--	Interferon tau-2 (Precursor) GN=IFNT2 OS=Ovis aries (Sheep) PE=1 SV=1	interferon tau-2 precursor [Ovis aries]
ENSOARG00000025198	--	--	Molecular Function: RNA binding (GO:0003723);; Molecular Function: RNA-directed DNA polymerase activity (GO:0003964);; Molecular Function: structural molecule activity (GO:0005198);; Cellular Component: fascia adherens (GO:0005916);; Biological Process: RNA-dependent DNA replication (GO:0006278);; Biological Process: regulation of transcription, DNA-templated (GO:0006355);; Cellular Component: ac…	--	--	Putative uncharacterized transposon-derived protein F52C9.6, partial [Bos mutus]
