# Supplementary material for: Comparative analysis of long noncoding RNA and mRNA expression provides insights into adaptation to hypoxia in Tibetan sheep
Source: Sci Rep. 2022 Apr 21;12:6597. doi: 10.1038/s41598-022-08625-y (PMC9023463; doi:10.1038/s41598-022-08625-y)
Supplement: Supplementary file 13 — Supplementary Table S8. [file 41598_2022_8625_MOESM13_ESM.xlsx]

## Sheet: GO enrichment
Supplementary Table S8A.
biological processes							cellular components							molecular function
lung
AW vs HS							AW vs HS							AW vs HS
GO.ID	Term	Annotated	Significant	Expected	KS		GO.ID	Term	Annotated	Significant	Expected	KS		GO.ID	Term	Annotated	Significant	Expected	KS
GO:0009887	organ morphogenesis	2528	80	83.42	3.5e-08		GO:0044446	intracellular organelle part	7452	209	238.93	7.3e-06		GO:0005044	scavenger receptor activity	71	4	2.35	5e-07
GO:0044765	single-organism transport	3951	152	130.37	8.4e-07		GO:0043234	protein complex	4503	128	144.38	1.1e-05		GO:0020037	heme binding	157	21	5.2	5.2e-07
GO:0050896	response to stimulus	10046	353	331.49	4.9e-06		GO:0005789	endoplasmic reticulum membrane	611	35	19.59	1.5e-05		GO:0004984	olfactory receptor activity	566	1	18.76	2.2e-06
GO:0009888	tissue development	3175	118	104.77	1e-05		GO:0005634	nucleus	6132	146	196.61	7.1e-05		GO:0004867	serine-type endopeptidase inhibitor acti...	98	3	3.25	2.7e-06
GO:0006464	cellular protein modification process	3101	92	102.32	1.2e-05		GO:0005765	lysosomal membrane	99	5	3.17	0.00037		GO:0070330	aromatase activity	40	8	1.33	3.4e-06
GO:0001501	skeletal system development	1705	63	56.26	1.7e-05		GO:0044428	nuclear part	2884	56	92.47	0.0006		GO:0030414	peptidase inhibitor activity	206	6	6.83	4.7e-06
GO:0043615	astrocyte cell migration	12	1	0.4	1.9e-05		GO:0005892	acetylcholine-gated channel complex	15	0	0.48	0.00081		GO:0016209	antioxidant activity	73	8	2.42	2e-05
GO:0016043	cellular component organization	6292	201	207.62	3.2e-05		GO:0001518	voltage-gated sodium channel complex	13	0	0.42	0.00148		GO:0030882	lipid antigen binding	12	0	0.4	3.2e-05
GO:0006958	complement activation, classical pathway	28	1	0.92	4.1e-05		GO:0012505	endomembrane system	2974	104	95.35	0.00168		GO:0005507	copper ion binding	63	4	2.09	4.2e-05
GO:0006950	response to stress	3454	155	113.97	5.9e-05		GO:0044430	cytoskeletal part	1950	59	62.52	0.00187		GO:0048029	monosaccharide binding	121	7	4.01	7.7e-05
HB vs HS							HB vs HS							HB vs HS
GO.ID	Term	Annotated	Significant	Expected	KS		GO.ID	Term	Annotated	Significant	Expected	KS		GO.ID	Term	Annotated	Significant	Expected	KS
GO:0009887	organ morphogenesis	2528	95	89.58	8.2e-10		GO:0044446	intracellular organelle part	7452	188	254.4	1.6e-05		GO:0004867	serine-type endopeptidase inhibitor acti...	98	3	3.46	1.2e-06
GO:0001501	skeletal system development	1705	65	60.42	2.7e-07		GO:0043234	protein complex	4503	114	153.72	2.6e-05		GO:0005044	scavenger receptor activity	71	2	2.51	2.2e-06
GO:0044765	single-organism transport	3951	151	140.01	1.1e-06		GO:0005634	nucleus	6132	162	209.33	3.2e-05		GO:0004984	olfactory receptor activity	566	0	20	2.7e-06
GO:0050896	response to stimulus	10046	372	356	5.7e-06		GO:0005765	lysosomal membrane	99	5	3.38	0.00019		GO:0030414	peptidase inhibitor activity	206	7	7.28	5.2e-06
GO:0043615	astrocyte cell migration	12	1	0.43	2e-05		GO:0005789	endoplasmic reticulum membrane	611	21	20.86	0.00038		GO:0070330	aromatase activity	40	8	1.41	1.7e-05
GO:0009888	tissue development	3175	125	112.51	2.3e-05		GO:0044428	nuclear part	2884	52	98.45	0.00064		GO:0020037	heme binding	157	16	5.55	1.7e-05
GO:0009966	regulation of signal transduction	2469	96	87.49	2.8e-05		GO:0005892	acetylcholine-gated channel complex	15	0	0.51	0.00086		GO:0030882	lipid antigen binding	12	2	0.42	3.2e-05
GO:0006958	complement activation, classical pathway	28	0	0.99	4.4e-05		GO:0005938	cell cortex	296	18	10.1	0.00107		GO:0005507	copper ion binding	63	5	2.23	4.9e-05
GO:0042742	defense response to bacterium	170	11	6.02	5.2e-05		GO:0032432	actin filament bundle	82	6	2.8	0.00116		GO:0015464	acetylcholine receptor activity	19	2	0.67	6.6e-05
GO:0016043	cellular component organization	6292	208	222.97	6e-05		GO:0012505	endomembrane system	2974	97	101.53	0.00126		GO:0016805	dipeptidase activity	12	2	0.42	0.00018
WT vs HS							WT vs HS							WT vs HS
GO.ID	Term	Annotated	Significant	Expected	KS		GO.ID	Term	Annotated	Significant	Expected	KS		GO.ID	Term	Annotated	Significant	Expected	KS
GO:0009887	organ morphogenesis	2528	69	68.56	2.4e-10		GO:0044446	intracellular organelle part	7452	128	195.78	1.4e-06		GO:0005044	scavenger receptor activity	71	3	1.87	2.9e-07
GO:0001501	skeletal system development	1705	47	46.24	2.6e-07		GO:0043234	protein complex	4503	79	118.31	1.1e-05		GO:0004867	serine-type endopeptidase inhibitor acti...	98	3	2.59	1.5e-06
GO:0044765	single-organism transport	3951	119	107.15	8.7e-07		GO:0005634	nucleus	6132	98	161.1	4.1e-05		GO:0004984	olfactory receptor activity	566	0	14.94	1.6e-06
GO:0050896	response to stimulus	10046	280	272.43	3.6e-06		GO:0005789	endoplasmic reticulum membrane	611	26	16.05	6.2e-05		GO:0016209	antioxidant activity	73	11	1.93	4.5e-06
GO:0009888	tissue development	3175	88	86.1	4.4e-06		GO:0005765	lysosomal membrane	99	1	2.6	0.00057		GO:0005509	calcium ion binding	632	36	16.68	1.3e-05
GO:0006464	cellular protein modification process	3101	56	84.09	8.5e-06		GO:0005892	acetylcholine-gated channel complex	15	0	0.39	0.00069		GO:0020037	heme binding	157	14	4.14	1.4e-05
GO:0009966	regulation of signal transduction	2469	62	66.96	1.6e-05		GO:0001518	voltage-gated sodium channel complex	13	1	0.34	0.00113		GO:0030414	peptidase inhibitor activity	206	7	5.44	1.9e-05
GO:0006950	response to stress	3454	108	93.67	2.8e-05		GO:0012505	endomembrane system	2974	78	78.13	0.00128		GO:0030882	lipid antigen binding	12	0	0.32	2.6e-05
GO:0006958	complement activation, classical pathway	28	0	0.76	3.3e-05		GO:0044430	cytoskeletal part	1950	24	51.23	0.00179		GO:0070330	aromatase activity	40	5	1.06	5e-05
GO:0006810	transport	4879	139	132.31	3.4e-05		GO:0033179	proton-transporting V-type ATPase, V0 do...	11	1	0.29	0.00209		GO:0005507	copper ion binding	63	5	1.66	8.4e-05
GJ vs HS							GJ vs HS							GJ vs HS
GO.ID	Term	Annotated	Significant	Expected	KS		GO.ID	Term	Annotated	Significant	Expected	KS		GO.ID	Term	Annotated	Significant	Expected	KS
GO:0009887	organ morphogenesis	2528	61	60.98	5.3e-10		GO:0044446	intracellular organelle part	7452	131	177.87	1.2e-06		GO:0005044	scavenger receptor activity	71	2	1.7	8.5e-07
GO:0001501	skeletal system development	1705	47	41.13	3.7e-07		GO:0043234	protein complex	4503	83	107.48	5.6e-06		GO:0020037	heme binding	157	18	3.76	9.1e-07
GO:0044765	single-organism transport	3951	107	95.31	6e-07		GO:0005634	nucleus	6132	104	146.37	4.2e-05		GO:0004984	olfactory receptor activity	566	0	13.56	1.5e-06
GO:0050896	response to stimulus	10046	249	242.35	2.7e-06		GO:0005765	lysosomal membrane	99	3	2.36	0.00022		GO:0030414	peptidase inhibitor activity	206	1	4.94	3e-06
GO:0009888	tissue development	3175	81	76.59	1.1e-05		GO:0005789	endoplasmic reticulum membrane	611	23	14.58	0.00032		GO:0004867	serine-type endopeptidase inhibitor acti...	98	0	2.35	9.4e-06
GO:0006958	complement activation, classical pathway	28	0	0.68	3.1e-05		GO:0005892	acetylcholine-gated channel complex	15	0	0.36	0.00065		GO:0030882	lipid antigen binding	12	0	0.29	2.5e-05
GO:0072707	cellular response to sodium dodecyl sulf...	65	2	1.57	3.5e-05		GO:0012505	endomembrane system	2974	64	70.99	0.00121		GO:0016209	antioxidant activity	73	8	1.75	3.9e-05
GO:0009966	regulation of signal transduction	2469	73	59.56	4.7e-05		GO:0001518	voltage-gated sodium channel complex	13	2	0.31	0.00122		GO:0070330	aromatase activity	40	5	0.96	4.4e-05
GO:0006950	response to stress	3454	102	83.32	5e-05		GO:0044430	cytoskeletal part	1950	34	46.55	0.00162		GO:0016787	hydrolase activity	2771	73	66.41	8.6e-05
GO:1901989	positive regulation of cell cycle phase ...	88	4	2.12	9.8e-05		GO:0005938	cell cortex	296	7	7.07	0.00179		GO:0005509	calcium ion binding	632	22	15.15	0.00015
liver
AW vs HS							AW vs HS							AW vs HS
GO.ID	Term	Annotated	Significant	Expected	KS		GO.ID	Term	Annotated	Significant	Expected	KS		GO.ID	Term	Annotated	Significant	Expected	KS
GO:0009887	organ morphogenesis	2528	73	79.91	1.1e-09		GO:0044446	intracellular organelle part	7452	191	237.3	1.9e-06		GO:0004984	olfactory receptor activity	566	5	18.29	1.3e-06
GO:0050896	response to stimulus	10046	324	317.56	4.4e-07		GO:0043234	protein complex	4503	135	143.39	1.1e-05		GO:0004867	serine-type endopeptidase inhibitor acti...	98	5	3.17	4.5e-06
GO:0044765	single-organism transport	3951	157	124.89	4.7e-07		GO:0005634	nucleus	6132	167	195.27	1.7e-05		GO:0005044	scavenger receptor activity	71	2	2.29	5.4e-06
GO:0001501	skeletal system development	1705	49	53.9	5.3e-07		GO:0001518	voltage-gated sodium channel complex	13	1	0.41	0.00017		GO:0019870	potassium channel inhibitor activity	19	3	0.61	8.7e-06
GO:0009888	tissue development	3175	108	100.36	7e-06		GO:0005789	endoplasmic reticulum membrane	611	26	19.46	0.00017		GO:0030414	peptidase inhibitor activity	206	11	6.66	2.4e-05
GO:0050832	defense response to fungus	21	7	0.66	8.2e-06		GO:0012505	endomembrane system	2974	97	94.7	0.0005		GO:0030882	lipid antigen binding	12	1	0.39	2.9e-05
GO:0006464	cellular protein modification process	3101	73	98.02	1.3e-05		GO:0005765	lysosomal membrane	99	1	3.15	0.00075		GO:0070330	aromatase activity	40	4	1.29	6e-05
GO:0006958	complement activation, classical pathway	28	2	0.89	3.7e-05		GO:0005892	acetylcholine-gated channel complex	15	0	0.48	0.0008		GO:0016787	hydrolase activity	2771	88	89.53	9.3e-05
GO:0048513	organ development	5658	189	178.85	4.3e-05		GO:0044430	cytoskeletal part	1950	50	62.1	0.00097		GO:0005248	voltage-gated sodium channel activity	15	1	0.48	0.00018
GO:0072707	cellular response to sodium dodecyl sulf...	65	2	2.05	4.8e-05		GO:0005938	cell cortex	296	7	9.43	0.0023		GO:0005509	calcium ion binding	632	22	20.42	0.00025
HB vs HS							HB vs HS							HB vs HS
GO.ID	Term	Annotated	Significant	Expected	KS		GO.ID	Term	Annotated	Significant	Expected	KS		GO.ID	Term	Annotated	Significant	Expected	KS
GO:0009887	organ morphogenesis	2528	39	42.76	4.5e-09		GO:0044446	intracellular organelle part	7452	112	122.52	1.2e-06		GO:0004984	olfactory receptor activity	566	0	9.71	1.5e-06
GO:0050896	response to stimulus	10046	180	169.92	1.8e-07		GO:0043234	protein complex	4503	79	74.03	9.1e-06		GO:0005044	scavenger receptor activity	71	0	1.22	6.3e-06
GO:0009888	tissue development	3175	74	53.7	2e-06		GO:0005634	nucleus	6132	95	100.82	3.9e-05		GO:0004867	serine-type endopeptidase inhibitor acti...	98	3	1.68	6.5e-06
GO:0001501	skeletal system development	1705	29	28.84	7e-06		GO:0005789	endoplasmic reticulum membrane	611	14	10.05	5.2e-05		GO:0030414	peptidase inhibitor activity	206	3	3.54	1.4e-05
GO:0006464	cellular protein modification process	3101	42	52.45	7.3e-06		GO:0005765	lysosomal membrane	99	0	1.63	0.00035		GO:0030882	lipid antigen binding	12	0	0.21	2.2e-05
GO:0044765	single-organism transport	3951	75	66.83	8.6e-06		GO:0012505	endomembrane system	2974	50	48.9	0.00054		GO:0070330	aromatase activity	40	1	0.69	3.7e-05
GO:0006958	complement activation, classical pathway	28	0	0.47	2.6e-05		GO:0005892	acetylcholine-gated channel complex	15	1	0.25	0.00054		GO:0016787	hydrolase activity	2771	42	47.55	7.5e-05
GO:0072707	cellular response to sodium dodecyl sulf...	65	1	1.1	2.6e-05		GO:0001518	voltage-gated sodium channel complex	13	1	0.21	0.00105		GO:0020037	heme binding	157	6	2.69	0.00014
GO:0006950	response to stress	3454	77	58.42	4e-05		GO:0044430	cytoskeletal part	1950	28	32.06	0.00121		GO:0005507	copper ion binding	63	1	1.08	0.00015
GO:0006810	transport	4879	82	82.53	4.6e-05		GO:0031981	nuclear lumen	2083	36	34.25	0.00215		GO:0016713	oxidoreductase activity, acting on paire...	12	0	0.21	0.00021
GJ vs HS							GJ vs HS							GJ vs HS
GO.ID	Term	Annotated	Significant	Expected	KS		GO.ID	Term	Annotated	Significant	Expected	KS		GO.ID	Term	Annotated	Significant	Expected	KS
GO:0009887	organ morphogenesis	2528	49	55.52	2.3e-08		GO:0044446	intracellular organelle part	7452	151	157.52	1.2e-05		GO:0005044	scavenger receptor activity	71	2	1.57	8e-07
GO:0050896	response to stimulus	10046	230	220.62	2.2e-06		GO:0043234	protein complex	4503	120	95.19	1.3e-05		GO:0004984	olfactory receptor activity	566	2	12.49	1.5e-06
GO:0009888	tissue development	3175	80	69.73	6.4e-06		GO:0005634	nucleus	6132	126	129.62	3.6e-05		GO:0004867	serine-type endopeptidase inhibitor acti...	98	3	2.16	3.4e-06
GO:0006464	cellular protein modification process	3101	62	68.1	7.5e-06		GO:0001518	voltage-gated sodium channel complex	13	2	0.27	0.00013		GO:0030414	peptidase inhibitor activity	206	4	4.55	1.7e-05
GO:0044765	single-organism transport	3951	101	86.77	1.5e-05		GO:0005789	endoplasmic reticulum membrane	611	14	12.92	0.00021		GO:0030882	lipid antigen binding	12	0	0.26	2.5e-05
GO:0001501	skeletal system development	1705	30	37.44	1.8e-05		GO:0044428	nuclear part	2884	64	60.96	0.00041		GO:0070330	aromatase activity	40	1	0.88	4.5e-05
GO:0009966	regulation of signal transduction	2469	51	54.22	2.2e-05		GO:0005765	lysosomal membrane	99	1	2.09	0.00046		GO:0005507	copper ion binding	63	4	1.39	6.9e-05
GO:0006958	complement activation, classical pathway	28	1	0.61	3e-05		GO:0005892	acetylcholine-gated channel complex	15	0	0.32	0.00062		GO:0016787	hydrolase activity	2771	54	61.16	8.7e-05
GO:0042742	defense response to bacterium	170	9	3.73	3.7e-05		GO:0012505	endomembrane system	2974	58	62.87	0.00082		GO:0005248	voltage-gated sodium channel activity	15	2	0.33	0.00014
GO:0006950	response to stress	3454	121	75.85	4.4e-05		GO:0044430	cytoskeletal part	1950	53	41.22	0.00131		GO:0020037	heme binding	157	5	3.47	0.0002
WT vs HS							WT vs HS							WT vs HS
GO.ID	Term	Annotated	Significant	Expected	KS		GO.ID	Term	Annotated	Significant	Expected	KS		GO.ID	Term	Annotated	Significant	Expected	KS
GO:0009887	organ morphogenesis	2528	50	51.03	3.2e-10		GO:0044446	intracellular organelle part	7452	111	144.09	7.8e-07		GO:0004984	olfactory receptor activity	566	2	11.22	1.1e-06
GO:0001501	skeletal system development	1705	34	34.42	2.6e-07		GO:0043234	protein complex	4503	88	87.07	7.3e-06		GO:0005044	scavenger receptor activity	71	1	1.41	2.3e-06
GO:0044765	single-organism transport	3951	90	79.76	2.9e-07		GO:0005634	nucleus	6132	106	118.57	1.5e-05		GO:0004867	serine-type endopeptidase inhibitor acti...	98	3	1.94	2.8e-06
GO:0050896	response to stimulus	10046	220	202.79	1.1e-06		GO:0005789	endoplasmic reticulum membrane	611	15	11.81	0.00035		GO:0030414	peptidase inhibitor activity	206	5	4.08	1.5e-05
GO:0006958	complement activation, classical pathway	28	2	0.57	2.8e-06		GO:0005765	lysosomal membrane	99	0	1.91	0.0004		GO:0030882	lipid antigen binding	12	1	0.24	2.3e-05
GO:0009888	tissue development	3175	82	64.09	4.3e-06		GO:0005892	acetylcholine-gated channel complex	15	0	0.29	0.00059		GO:0070330	aromatase activity	40	3	0.79	4e-05
GO:0006464	cellular protein modification process	3101	56	62.6	5.2e-06		GO:0012505	endomembrane system	2974	50	57.5	0.00066		GO:0016787	hydrolase activity	2771	56	54.93	4.1e-05
GO:0042742	defense response to bacterium	170	11	3.43	1.1e-05		GO:0001518	voltage-gated sodium channel complex	13	2	0.25	0.00111		GO:0019870	potassium channel inhibitor activity	19	2	0.38	5.1e-05
GO:0009966	regulation of signal transduction	2469	56	49.84	1.5e-05		GO:0044430	cytoskeletal part	1950	40	37.7	0.00149		GO:0020037	heme binding	157	9	3.11	0.00016
GO:0006950	response to stress	3454	103	69.72	2.4e-05		GO:0031981	nuclear lumen	2083	30	40.28	0.00209		GO:0048029	monosaccharide binding	121	3	2.4	0.00017

## Sheet: KEGG enrichment
Supplementary Table S8B.
liver
AW vs HS
#pathway	ko	enrichment_factor	correct_p
Arginine and proline metabolism	ko00330	5.21	0.000817802
Protein digestion and absorption	ko04974	3.82	0.0168978
Hepatitis C	ko05160	2.75	0.179012
Antigen processing and presentation	ko04612	3.12	0.530111
Alanine, aspartate and glutamate metabolism	ko00250	4.18	0.851709
Glutathione metabolism	ko00480	3.16	1
Phenylalanine, tyrosine and tryptophan biosynthesis	ko00400	9.48	1
Bile secretion	ko04976	2.62	1
Ascorbate and aldarate metabolism	ko00053	5.02	1
ECM-receptor interaction	ko04512	2.28	1
HB vs HS
#pathway	ko	enrichment_factor	correct_p
Hematopoietic cell lineage	ko04640	3.41	0.0799418
Arginine and proline metabolism	ko00330	4	0.0963997
Nitrogen metabolism	ko00910	6.25	0.124847
Sulfur metabolism	ko00920	8.19	0.621468
Metabolism of xenobiotics by cytochrome P450	ko00980	3.34	1
Glutathione metabolism	ko00480	3.34	1
B cell receptor signaling pathway	ko04662	2.96	1
Phenylalanine, tyrosine and tryptophan biosynthesis	ko00400	10.01	1
Drug metabolism - cytochrome P450	ko00982	2.95	1
Cell adhesion molecules (CAMs)	ko04514	1.95	1
WT vs HS
#pathway	ko	enrichment_factor	correct_p
Fatty acid biosynthesis	ko00061	21.93	0.00167096
Arginine and proline metabolism	ko00330	5.76	0.0024101
Glutathione metabolism	ko00480	4.97	0.0518379
Biosynthesis of unsaturated fatty acids	ko01040	6.98	0.257095
Vitamin digestion and absorption	ko04977	6.67	0.30497
Terpenoid backbone biosynthesis	ko00900	8.22	0.583852
Alanine, aspartate and glutamate metabolism	ko00250	4.51	1
Metabolism of xenobiotics by cytochrome P450	ko00980	3.55	1
Renin-angiotensin system	ko04614	5.76	1
ECM-receptor interaction	ko04512	2.69	1
GJ vs HS
#pathway	ko	enrichment_factor	correct_p
Biosynthesis of unsaturated fatty acids	ko01040	9.96	0.0112472
ABC transporters	ko02010	4.78	0.148724
Terpenoid backbone biosynthesis	ko00900	9.39	0.355973
Retinol metabolism	ko00830	4.21	0.641071
Glutathione metabolism	ko00480	4.06	0.752268
Carbohydrate digestion and absorption	ko04973	4.49	1
Arginine and proline metabolism	ko00330	3.65	1
p53 signaling pathway	ko04115	3.13	1
TGF-beta signaling pathway	ko04350	3.02	1
Vitamin digestion and absorption	ko04977	5.72	1
lung
AW vs HS
#pathway	ko	enrichment_factor	correct_p
Leishmaniasis	ko05140	4.25	0.00514852
Cytokine-cytokine receptor interaction	ko04060	2.43	0.0149613
Systemic lupus erythematosus	ko05322	3.01	0.0394559
Type I diabetes mellitus	ko04940	4.05	0.169911
Intestinal immune network for IgA production	ko04672	3.9	0.214661
Amoebiasis	ko05146	2.68	0.292335
Allograft rejection	ko05330	3.86	0.473276
Toll-like receptor signaling pathway	ko04620	2.8	0.520723
Rheumatoid arthritis	ko05323	2.71	0.642138
Mineral absorption	ko04978	3.55	0.724751
HB vs HS
#pathway	ko	enrichment_factor	correct_p
Cytokine-cytokine receptor interaction	ko04060	3.47	0.000519196
Rheumatoid arthritis	ko05323	4.26	0.0445518
Systemic lupus erythematosus	ko05322	3.68	0.0590384
Chemokine signaling pathway	ko04062	2.82	0.227741
Metabolism of xenobiotics by cytochrome P450	ko00980	4.73	0.320418
Ribosome	ko03010	2.26	0.765077
Graft-versus-host disease	ko05332	4.75	0.787062
Leishmaniasis	ko05140	3.4	1
Type I diabetes mellitus	ko04940	4.09	1
MAPK signaling pathway	ko04010	2.01	1
GJ vs HS
#pathway	ko	enrichment_factor	correct_p
Graft-versus-host disease	ko05332	10.3	4.6822e-07
Systemic lupus erythematosus	ko05322	5.16	6.1192e-06
Rheumatoid arthritis	ko05323	4.62	0.002305
Type I diabetes mellitus	ko04940	6.44	0.00276228
PPAR signaling pathway	ko03320	4.97	0.0073477
Leishmaniasis	ko05140	4.83	0.00911111
Antigen processing and presentation	ko04612	4.41	0.0426293
Asthma	ko05310	6.71	0.0786909
Allograft rejection	ko05330	5.37	0.080274
Staphylococcus aureus infection	ko05150	4.55	0.0820405
WT vs HS
#pathway	ko	enrichment_factor	correct_p
Systemic lupus erythematosus	ko05322	4.26	0.00203275
Salivary secretion	ko04970	3.9	0.0908213
Malaria	ko05144	4.52	0.188318
Amoebiasis	ko05146	2.99	0.494546
Intestinal immune network for IgA production	ko04672	4.27	0.569602
Staphylococcus aureus infection	ko05150	3.58	1
Graft-versus-host disease	ko05332	4.13	1
Allograft rejection	ko05330	3.95	1
MAPK signaling pathway	ko04010	1.9	1
Antigen processing and presentation	ko04612	3.04	1
