# Supplementary material for: Comparative analysis of long noncoding RNA and mRNA expression provides insights into adaptation to hypoxia in Tibetan sheep
Source: Sci Rep. 2022 Apr 21;12:6597. doi: 10.1038/s41598-022-08625-y (PMC9023463; doi:10.1038/s41598-022-08625-y)
Supplement: Supplementary file 14 — Supplementary Table S9. [file 41598_2022_8625_MOESM14_ESM.xlsx]

## Sheet: Supplementary Table 9
Supplementary Table 9.
Liver			Lung
target gene	Degree		target gene	Degree
DDX24	9		NDUFA11	15
PDCD11	9		SART1	11
EIF4A3	9		PRPF8	10
SOX9	8		SERPINC1	8
SERPINC1	8		BECN1	8
EXOSC4	7		STX5	7
PSMD13	7		F7	6
WDR5	7		SERPINF2	5
TGFB1	6		CYCS	5
TTR	6		NOP10	5
lncRNA			lncRNA
TCONS_00306477	15		TCONS_00293272	9
TCONS_00306029	15		TCONS_00313398	8
TCONS_00029720	11		TCONS_00344932	8
TCONS_00145870	10		TCONS_00078812	8
TCONS_00139593	9		TCONS_00352306	7
TCONS_00380986	9		TCONS_00380999	7
TCONS_00309307	9		TCONS_00088235	7
TCONS_00225957	8		TCONS_00467816	7
TCONS_00321529	8		TCONS_00078180	7
TCONS_00100469	8		TCONS_00315164	7
