# Supplementary material for: Comparative analysis of long noncoding RNA and mRNA expression provides insights into adaptation to hypoxia in Tibetan sheep
Source: Sci Rep. 2022 Apr 21;12:6597. doi: 10.1038/s41598-022-08625-y (PMC9023463; doi:10.1038/s41598-022-08625-y)
Supplement: Supplementary file 15 — Supplementary Table S10. [file 41598_2022_8625_MOESM15_ESM.xlsx]

## Sheet: lncRNA
Supplementary Table S10 A.
lncRNA	tissue	RNA-seq (fpkm, n=3)					qRT-PCR( n=3)					correlation coefficient
		AW	HB	WT	GJ	HS	AW	HB	WT	GJ	HS
TCONS_00139593	Liver	133.42	75.9397	76.5303	56.3848	8.46814	5.91412	5.43096	3.54084	3.49583	1	0.912159
TCONS_00332125	Liver	6.69155	8.11095	8.60513	8.6479	1.92316	3.85646	3.8739	4.03326	3.77049	1	0.96116
TCONS_00015258	Liver	0.191068	0.189997	0.19023	0.49924	0.886754	0.1591	0.0838364	0.2927	0.29135	1	0.931302
TCONS_00377466	Lung	1.35855	1.19258	1.3041	1.28485	0.175085	4.13011	4.8512	2.2368	2.39672	1	0.655119
TCONS_00113924	Lung	6.38626	9.51935	7.19091	10.7013	0.601626	1.47339	1.64432	1.73918	2.15812	1	0.928619
TCONS_00167571	Lung	0.0779337	0.217602	0.444948	0.332012	1.10731	0.688417	0.5121	0.940881	0.632469	1	0.770128
TCONS_00310188	Lung	26.1483	38.913	46.0525	49.2287	12.1251	2.1199	1.8771	3.033	2.36259	1	0.838409

## Sheet: Target gene of lncRNA
Supplementary Table S10 B.
Target gene of lncRNA	Gene symbol	tissue	RNA-seq (fpkm, n=3)					qRT-PCR( n=3)					correlation coefficient
			AW	HB	WT	GJ	HS	AW	HB	WT	GJ	HS
ENSOARG00000007330	B3GNT8	Liver	0.0255223	0.0296285	0.0499126	0.0561541	0.037905	0.928462	0.81241	1.14073	0.9654	1	0.610563
ENSOARG00000007421	EXOSC4	Liver	1.658	2.87037	3.58526	2.35838	3.86732	0.445557	0.54878	0.904707	0.694934	1	0.901316
ENSOARG00000007403	BCKDHA	Liver	19.3398	20.2713	21.8999	20.0994	20.2831	0.928462	0.81241	1.14073	0.9654	1	0.715588
ENSOARG00000006342	TTR	Liver	2258.56	2036.19	2372.66	2201.18	2125.78	1.15418	0.828686	1.21264	1.25464	1	0.831945
ENSOARG00000006399	DSG3	Liver	14.8337	14.7485	22.5439	17.9534	13.9249	1.34541	1.348	1.65375	1.90081	1	0.697597
ENSOARG00000003231	ISY1	Liver	21.1305	17.76	23.0872	24.069	21.5589	0.732914	0.537314	0.887438	0.789314	1	0.675499
ENSOARG00000002649	ACADVL	Liver	10.9567	15.5826	14.39	13.0392	17.6947	0.771564	0.783933	0.7994	0.781137	1	0.781151
ENSOARG00000002974	LOC101111751	Liver	0	0.0065825	0.0481507	0.0121683	0.0880229	0.0269424	0.0266902	0.0673511	0.100628	1	0.875878
ENSOARG00000019447	PKD2	Liver	0.399713	0.324066	0.490642	0.414895	0.689481	0.685923	0.334289	0.754095	0.784747	1	0.869163
ENSOARG00000019475	TRMU	Liver	4.62275	5.49768	3.95831	4.02226	4.25556	0.900095	0.9118	0.801469	0.7709	1	0.427433
ENSOARG00000019450	TTC38	Liver	32.2405	39.9637	28.9006	34.321	24.2984	1.23215	1.3044	1.2778	1.55303	1	0.643143
ENSOARG00000010493	ATF3	Lung	12.1179	5.50944	7.82057	11.9705	27.4716	0.191561	0.462759	0.415128	0.42031	1	0.807244
ENSOARG00000014538	SLC25A48	Lung	0.0261306	0	0.106274	0.111462	0.0530386	1.1726	1.22321	1.2647	1.7713	1	0.593198

## Sheet: mRNA
Supplementary Table S10 C.
mRNA	Gene symbol	tissue	RNA-seq (fpkm, n=3)					qRT-PCR( n=3)					correlation coefficient
			AW	HB	WT	GJ	HS	AW	HB	WT	GJ	HS
ENSOARG00000000317	LOX	Liver	5.10412	2.29661	1.06061	1.76569	0.348617	17.9942	4.91488	2.34271	6.21259	1	0.97962
ENSOARG00000002655	CES4A	Liver	0.227002	0.494309	1.3026	1.71594	7.93999	0.0878013	0.1307	0.548562	0.654892	1	0.864498
ENSOARG00000005252	LOC101107056	Liver	62.5992	66.523	57.8529	48.8393	14.447	6.08603	4.42252	5.1216	5.7097	1	0.857699
ENSOARG00000006119	MMP7	Liver	10.0338	9.30317	6.08887	11.0157	38.31	0.404307	0.525176	0.333034	0.547093	1	0.969282
ENSOARG00000007707	NRCAM	Liver	0.0772092	0.0553717	0.0321802	0.0455017	0.973774	0.0439495	0.0255984	0.0283051	0.19542	1	0.983761
ENSOARG00000008009	CDH17	Liver	0.136067	0.139229	0.242609	0.10371	1.24075	0.0853243	0.239097	0.181081	0.0854506	1	0.987591
ENSOARG00000008811	PRSS8	Liver	1.17	0.847845	1.57918	1.2669	4.10182	0.437298	0.250406	0.443353	0.568671	1	0.949084
ENSOARG00000009104	CEACAM20	Liver	0.115005	0.0626206	0.0607474	0.112715	0.351375	0.579436	0.479474	0.389984	0.893919	1	0.802075
ENSOARG00000010400	FREM3	Liver	0.36967	0.56326	0.585858	0.263433	4.66445	0.0412608	0.048077	0.178655	0.0286396	1	0.993972
ENSOARG00000014659	CLCA1	Liver	0.0133911	0.0282654	0.044995	0.0614601	2.70934	0.00595741	0.0403516	0.108092	0.0554455	1	0.996987
ENSOARG00000017094	MZB1	Liver	0.760145	1.08773	0.477619	0.771236	2.78091	0.216619	0.248225	0.125772	0.128527	1	0.989071
ENSOARG00000020380	GUCA2B	Liver	0.31844	1.10602	1.66018	2.27998	14.0404	0.0100374	0.0411781	0.0947942	0.0597208	1	0.996246
ENSOARG00000020776	PLBD1	Liver	18.7103	31.2114	24.519	24.9648	8.63417	2.97727	3.00659	4.19092	4.27388	1	0.752261
ENSOARG00000010659	TFF3	Liver	0.533567	0.767765	0.568291	1.03757	8.15628	0.0336463	0.107312	0.049679	0.13253	1	0.999043
ENSOARG00000010659	TFF3	Lung	39.4244	41.7647	48.262	65.2884	157.684	0.551646	0.465607	0.8803	0.528834	1	0.723688
ENSOARG00000001783	FOS	Lung	78.9424	57.1401	22.5637	55.1423	362.082	0.106828	0.606937	0.355184	0.175067	1	0.80994
ENSOARG00000007592	PTGS2	Lung	13.6456	13.5968	14.6063	13.5945	34.4828	0.359047	0.629286	0.335009	0.68304	1	0.800973
ENSOARG00000008263	OMD	Lung	0.932498	0.881287	1.03541	0.956828	0.253429	1.59225	1.63482	3.15605	3.93636	1	0.656483
ENSOARG00000008620	LTF	Lung	0.43415	2.77218	0.986586	2.21106	38.1549	0.185624	0.282944	0.198737	0.439248	1	0.964718
ENSOARG00000010493	ATF3	Lung	12.1179	5.50944	7.82057	11.9705	27.4716	0.388976	0.474439	0.642198	0.497143	1	0.822251
ENSOARG00000014870	MILR1	Lung	7.93069	6.4153	8.01763	7.55614	16.5688	0.243309	0.697404	0.444503	0.57852	1	0.718793
